# Supplementary material for: Collateral flow and pulsatility during large vessel occlusions: insights from a quantitative in vitro study
Source: Front Bioeng Biotechnol. 2024 Jul 17;12:1421714. doi: 10.3389/fbioe.2024.1421714 (PMC11288949; doi:10.3389/fbioe.2024.1421714)
Supplement: Supplementary file 1 [file DataSheet1.ZIP]

Archive with 4 entries (4 files):
- BA_occlusion.csv
- carotidT_occlusion.csv
- M1_occlusion.csv
- Physiological_reference.csv
