# Supplementary material for: Collateral flow and pulsatility during large vessel occlusions: insights from a quantitative in vitro study
Source: Front Bioeng Biotechnol. 2024 Jul 17;12:1421714. doi: 10.3389/fbioe.2024.1421714 (PMC11288949; doi:10.3389/fbioe.2024.1421714)
Supplement: Supplementary file 1 [file DataSheet1.ZIP › BA_occlusion.csv]

Time	Q_LACA	Q-SD_LACA	Q+SD_LACA	p_LACA	p-SD_LACA	p+SD_LACA	Q_LICA	Q-SD_LICA	Q+SD_LICA	p_LICA	p-SD_LICA	p+SD_LICA	Q_LMCA	Q-SD_LMCA	Q+SD_LMCA	p_LMCA	p-SD_LMCA	p+SD_LMCA	Q_LPCA	Q-SD_LPCA	Q+SD_LPCA	p_LPCA	p-SD_LPCA	p+SD_LPCA	Q_LVA	Q-SD_LVA	Q+SD_LVA	p_LVA	p-SD_LVA	p+SD_LVA	Q_RACA	Q-SD_RACA	Q+SD_RACA	p_RACA	p-SD_RACA	p+SD_RACA	Q_RICA	Q-SD_RICA	Q+SD_RICA	p_RICA	p-SD_RICA	p+SD_RICA	Q_RMCA	Q-SD_RMCA	Q+SD_RMCA	p_RMCA	p-SD_RMCA	p+SD_RMCA	Q_RPCA
1	73.8759207117916	72.3267643687749	75.4250770548082	57.6868980684117	56.428456257159	58.9453398796644	185.715418766944	181.69544852504	189.735389008848	70.79923889988	69.3489760554567	72.2495017443033	123.056239515031	120.987830229972	125.12464880009	57.5909035974329	56.345248936285	58.8365582585807	40.3700292362069	39.0906176141178	41.649440858296	59.6407087037662	58.3621403511536	60.9192770563788	2.18688078712676	0.905534756756063	3.46822681749745	65.065723989433	63.7486086121125	66.3828393667534	69.7104658951288	67.6977995043375	71.7231322859202	55.8128905756521	54.5998467295299	57.0259344217743	199.815466593206	195.824755592234	203.806177594178	67.6164499961618	66.2271302135361	69.0057697787875	124.813376489723	122.693361138071	126.933391841376	58.3250336716491	57.073546642026	59.5765207012723	42.0835245116148
2	73.8232212662659	72.2699309687729	75.3765115637588	57.6194848337203	56.3626451085513	58.8763245588894	185.740680430271	181.592245619634	189.889115240908	70.7191396215928	69.270538911464	72.1677403317216	122.950944544056	120.88510714929	125.016781938823	57.5235318333303	56.2796658319691	58.7673978346914	40.3303248735676	39.0481562542537	41.6124934928816	59.5715131676853	58.2947345879186	60.848291747452	2.23102695662758	0.947737979042083	3.51431593421307	64.9957156517772	63.680935184076	66.3104961194784	69.651601340147	67.6448685399365	71.6583341403574	55.747554950365	54.536455085885	56.9586548148449	199.826242234419	195.733365673726	203.919118795112	67.5428115147442	66.1552085695948	68.9304144598937	124.718561453976	122.603641495898	126.833481412055	58.2578997766497	57.0083581618548	59.5074413914446	42.0476333902912
3	73.7707549227362	72.2132484620828	75.3282613833897	57.5521595196645	56.2969283597055	58.8073906796235	185.794471881433	181.494803478997	190.09414028387	70.6391053214112	69.1921206976742	72.0860899451481	122.845051464156	120.781909656027	124.908193272286	57.4562901149043	56.2142311945089	58.6983490352997	40.2908943175216	39.0059300242649	41.5758586107782	59.502455311173	58.2274346465462	60.7774759757998	2.27664393028408	0.990800788981443	3.56248707158672	64.9257919102552	63.6133949331026	66.2381888874079	69.5927666497039	67.5920485358323	71.5934847635756	55.6822836631721	54.4730691703828	56.8914981559613	199.859442556877	195.650783353083	204.068101760671	67.4693689223668	66.0833692142675	68.8553686304661	124.62386544484	122.514108283709	126.73362260597	58.1908595328032	56.9432367121649	59.4384823534414	42.0118571483189
4	73.7185222977882	72.1567294135525	75.280315182024	57.4849209439618	56.231305323517	58.7385365644067	185.877774603853	181.404425004177	190.351124203528	70.5591475686408	69.1137311145577	72.0045640227239	122.738604735352	120.678284776455	124.798924694249	57.3891826200175	56.1489511092437	58.6294141307913	40.251757343785	38.9639700578306	41.5395446297395	59.4335489881233	58.160260932697	60.7068370435496	2.32372849492566	1.03472152305811	3.61273546679322	64.8559567196736	63.5459813740398	66.1659320653074	69.5339822747852	67.5393471075442	71.5286174420261	55.6170754508103	54.4096921722713	56.8244587293493	199.915795637708	195.577709515153	204.253881760263	67.3961090298782	66.0116013968405	68.780616662916	124.529313122192	122.424780417955	126.633845826428	58.1239114309346	56.8781795500883	59.3696433117809	41.9762146910588
5	73.6665237483751	72.1003863832412	75.2326611135091	57.4177674979319	56.1657747773682	58.6697602184956	185.991561834873	181.322669366913	190.660454302832	70.4792799607899	69.0353826525772	71.9231772690026	122.631651595528	120.574282073572	124.689021117484	57.3222120092654	56.0838295447771	58.5605944737536	40.2129339437584	38.9223077052121	41.5035601823046	59.3648064090814	58.0932326402475	60.6363801779153	2.37227602556633	1.07950050413505	3.66505154699761	64.7862141428927	63.4786881928182	66.0937400929671	69.4752695254047	67.4867723974997	71.4637666533098	55.5519281133103	54.3463268696994	56.7575293569213	199.996022504727	195.514960034882	204.477084974572	67.3230165640978	65.9398938579985	68.7061392701972	124.434930005787	122.335677493472	126.534182518102	58.057053645293	56.8131838587202	59.3009234318659	41.9407252642212
6	73.6147593718379	72.0442318710548	75.1852868726209	57.3506971594582	56.100334924656	58.6010593942605	186.136797307254	181.251284936257	191.022309678252	70.3995178778519	68.957090400023	71.8419453556809	122.524242076336	120.469953591512	124.57853056116	57.2553794292745	56.0188683233939	58.4918905351552	40.1744443091866	38.8809744660225	41.4679141523507	59.2962378205083	58.0263671739945	60.5661084670221	2.42228048363771	1.12513997953828	3.71942098773713	64.7165682545671	63.4115093950629	66.0216271140713	69.4166505670318	67.4343331107479	71.3989680233158	55.4868386618905	54.2829756151918	56.6907017085893	200.100836220258	195.463449460763	204.738222979753	67.2500744306714	65.8682350570579	68.6319138042849	124.340742472038	122.246819761651	126.434665182426	57.9902841049416	56.7482468403364	59.2323213695468	41.905408433732
7	73.56322900674	71.988278262938	75.138179750542	57.2837075274505	56.0349833862407	58.5324316686603	186.314433989028	181.192144940665	191.436723037391	70.3198782021009	68.8788718017908	71.760884602411	122.416429015652	120.365353791172	124.467504240132	57.1886845619499	55.954067148672	58.4233019752278	40.1363088165568	38.840001922788	41.4326157103256	59.2278512415662	57.9596796176	60.4960228655323	2.47373441734783	1.1716440279967	3.77582480669897	64.6470230283819	63.3444394302717	65.9496066264921	69.3581484156863	67.382038550716	71.3342582806566	55.4218035109368	54.2196403690534	56.6239666528202	200.230940965441	195.424173039449	205.037708891434	67.1772640554204	65.7966134639055	68.5579146469354	124.246777749996	122.158228107329	126.335327392662	57.923600575178	56.6833658190277	59.1638353313283	41.8702840650586
8	73.5119322345335	71.9325377789733	75.0913266900936	57.2167958771259	55.9697172229135	58.4638745313382	186.525412823684	181.14719123507	191.903634412298	70.2403790141483	68.8007463782246	71.6800116500719	122.308268066493	120.260539477028	124.355996655958	57.1221257173444	55.889423686263	58.3548277484257	40.0985480112538	38.7994216755469	41.3976743469608	59.1596522667297	57.8931822669353	60.4261222665241	2.52662896417819	1.21901843779933	3.83423949055704	64.5775822113097	63.2774732876015	65.8776911350178	69.2997869316828	67.3298986548436	71.2696752085219	55.3568187078103	54.1563227790418	56.5573146365787	200.387031126449	195.398188493455	205.375873759443	67.104565803721	65.7250179115022	68.4841136959397	124.1530639165	122.069924024557	126.236203808444	57.8570007470353	56.6185383503489	59.0954631437217	41.8353723020251
9	73.4608683820668	71.8770224236994	75.0447143404341	57.1499592346073	55.9045329888211	58.3953854803935	186.770661472714	181.118388787588	192.42293415784	70.1610392771399	68.7227354146105	71.5993431396693	122.199817702311	120.155569715161	124.244065689461	57.0556999665376	55.8249336928353	58.28646624024	40.0611825914964	38.7592652777052	41.3630999052876	59.0916439401569	57.8268842471463	60.3564036331675	2.58095385552708	1.2672705591449	3.89463715190925	64.5082491892577	63.2106065602471	65.8058918182683	69.2415908120074	67.2779240299206	71.2052575940942	55.2918801924656	54.0930243017514	56.4907360831798	200.569790383999	195.386598665867	205.752982102131	67.03195947587	65.6534380027658	68.4104809489741	124.059629890517	121.981929591417	126.137330189617	57.7904823324926	56.5537623351141	59.0272023298712	41.8006935451502
10	73.4100365249465	71.8217439389287	74.9983291109644	57.0831944685507	55.8394268145554	58.3269621225461	187.051093062516	181.107691300933	192.994494824099	70.081878521699	68.644861632992	71.5188954104059	122.091139218584	120.050505742556	124.131772694613	56.9894033097758	55.7605911875661	58.2182154319855	40.0242333920743	38.7195641733506	41.3289026107979	59.0238267051488	57.7607912288544	60.2868621814433	2.63669742350316	1.31640913414623	3.95698571286008	64.4390268492165	63.1438354765986	65.7342182218345	69.1835855813115	67.2261259869405	71.1410451756825	55.2269840774061	54.029746358524	56.4242217962883	200.779890807608	195.390535797302	206.169245817914	66.9594248747338	65.5818645640952	68.3369851853724	123.966505426626	121.89426744407	126.038743409181	57.7240431626659	56.4890361340128	58.9590501913189	41.7662684295394
11	73.3594354917606	71.7667137593048	74.9521572242164	57.0164983957875	55.7743945173735	58.2586022742014	187.367604937711	181.117016962519	193.618192912903	70.0029165445238	68.5671488586397	71.4386842304079	121.982296730627	119.945410867769	124.019182593485	56.923230874169	55.6963886602824	58.1500730880557	39.9877213679101	38.6803496362024	41.2950930996178	58.956198429328	57.6949052550711	60.2174916035849	2.69384660986833	1.36644410830163	4.02124911143503	64.3699174436162	63.0771568977896	65.6626779894429	69.1257975815112	67.1745165752706	71.0770785877518	55.1621269374108	53.9664905165291	56.3577633582924	201.01799195599	195.411147866205	206.624836045774	66.8869424402587	65.5102901367865	68.2635947437309	123.873721107677	121.806960750222	125.940481465131	57.6576812859771	56.4243586792785	58.8910038926758	41.7321178023654
12	73.3090638691699	71.7119429708093	74.9061847675305	56.9498678973411	55.7094317348218	58.1903040598604	187.721077422898	181.148232611763	194.293922234033	69.9241731334166	68.4896216937039	71.3587245731292	121.873357167549	119.840350363117	123.90636397198	56.8571771344849	55.6323173102847	58.0820369586851	39.951667577468	38.6416527103579	41.261682444578	58.8887545035079	57.6292246858649	60.1482843211508	2.75238697712479	1.41738642745025	4.08738752679934	64.3009224630074	63.0105682828285	65.5912766431863	69.0682539599835	67.1231086159262	71.0133993040407	55.0973060978137	53.9032586841218	56.2913535115057	201.284739985035	195.4495871449	207.119892825169	66.8144939436678	65.4387094970689	68.1902783902667	123.78130833659	121.720033182199	125.842583490981	57.5913950631641	56.3597295792825	58.8230605470458	41.698262699973
13	73.2589200078733	71.6574422723867	74.8603977433598	56.8833000406745	55.6445340769735	58.1220660043755	188.112372594915	181.203144430507	195.021600759323	69.8456678309528	68.4123052103111	71.2790304515945	121.764390262294	119.735391348585	123.793389176002	56.7912361500372	55.5683673099755	58.0141049900988	39.9160931660318	38.6035041529761	41.2286821790874	58.8214880097497	57.5637442628841	60.0792317566153	2.81230272173632	1.46924782429298	4.15535761917965	64.2320425233608	62.9440676241489	65.5200174225727	69.0109826563521	67.0719157337294	70.9500495789748	55.032519909922	53.8400533087747	56.2249865110693	201.580766764792	195.507000918	207.654532611584	66.7420632324239	65.3671201953712	68.1170062694767	123.689299327305	121.633508889856	125.745089764754	57.5251832560042	56.2951492116994	58.7552173003091	41.6647243246407
14	73.2090020294474	71.6032219408284	74.8147821180664	56.8167922036749	55.5796972916067	58.0538871157431	188.542333067632	181.283493394497	195.801172740768	69.7674197480399	68.3352246746465	71.1996148214334	121.655468537712	119.630602667719	123.680334407705	56.7254018103633	55.5045280875716	57.946275533155	39.8810193488766	38.5659343790203	41.1961043187329	58.75438995191	57.4984552908231	60.0103246129969	2.87357668946945	1.52204059849361	4.22511278044529	64.1632772741875	62.8776533580027	65.4489011903724	68.9540123878602	67.0209523881189	70.8870723876015	54.9677680024421	53.7768775658559	56.1586584390283	201.906689006869	195.584524176443	208.228853837294	66.6696370153539	65.2955231056119	68.043750925096	123.597727094867	121.547412473511	125.648041716224	57.459045106822	56.2306188008798	58.6874714127641	41.6315240210396
15	73.1593078340627	71.5492917990183	74.769323869107	56.750342195715	55.514917436005	57.985766955425	189.01178079134	181.390954004744	196.632607577937	69.6894474372797	68.2584053124424	71.120489562117	121.54666728859	119.526054755819	123.567279821361	56.6596680823139	55.4407886233377	57.8785475412902	39.846467394357	38.5289734081689	41.1639613805451	58.6874495401632	57.4333459281601	59.9415531521663	2.93619039283555	1.57577739419331	4.29660339147778	64.0946253332977	62.8113242555368	65.3779264110587	68.8973726333287	66.9702339023734	70.824511364284	54.9030514985391	53.7137355272502	56.092367469828	202.263107403664	195.68327402868	208.842940778649	66.5972056757688	65.2239229756281	67.9704883759094	123.506625444656	121.461768957138	125.551481932173	57.392980406211	56.1661404753261	58.6198203370958	41.598683252423
16	73.1098351090731	71.4956611876171	74.724009030529	56.6839483711434	55.4501910486819	57.9177056936049	189.521515868757	181.527135137705	197.515896599808	69.6117688344067	68.1818721248231	71.0416655439903	121.438064559614	119.421819500842	123.454309618387	56.5940292513408	55.3771377538963	57.8109207487853	39.8124586069355	38.4926508139849	41.1322663998861	58.6206545195817	57.3684015752635	59.8729074639	3.00012403061003	1.63047097849457	4.36977708272549	64.0260842533262	62.7450793015286	65.3070892051238	68.8410936157036	66.9197764910019	70.7624107404052	54.8383731893386	53.6506323002176	56.0261140784596	202.650605780839	195.804345545356	209.496866016322	66.5247640990429	65.1523289701844	67.8971992279013	123.416028960741	121.376603762044	125.455454159438	57.3269895469234	56.1017173017369	58.5522617921098	41.5662235765857
17	73.0605813384756	71.442338940229	74.6788237367222	56.6176097307645	55.3855153142262	57.8497041473028	190.072315389679	181.693582151964	198.451048627394	69.5344012741764	68.1056497617153	70.9631527866375	121.32974111921	119.317970097475	123.341512140944	56.528480150142	55.3135644791926	57.7433958210915	39.7790143101748	38.4569956754232	41.1010329449264	58.5539915319047	57.3036053445063	59.8043777193031	3.06535650940068	1.68613402412011	4.44457899468125	63.9576505241748	62.6789175685171	65.2363834798325	68.7852062831965	66.8695972850499	70.700815281343	54.7737376562555	53.5875741288219	55.9599011836892	203.069750264403	195.948808760082	210.190691768724	66.4523124999972	65.080755198182	67.8238698018124	123.325972993381	121.291942681241	125.360003305521	57.2610735625101	56.0373532929655	58.4847938320548	41.5341666216325
18	73.0115438132335	71.3893333620708	74.6337542643962	56.5513260072488	55.3208882146377	57.7817637998599	190.664932286286	181.891779639865	199.438084932707	69.4573615849829	68.0297624580905	70.8849607118753	121.221780429227	119.214580894959	123.228979963494	56.4630163683856	55.2500582666252	57.6759744701461	39.7461558297187	38.4220365307438	41.0702751286936	58.4874464991193	57.238938594488	59.7359544037507	3.13186546723215	1.74277889905139	4.5209520354129	63.889319614283	62.6128380944025	65.1658011341635	68.7297422890276	66.8197143550693	70.6397702229859	54.7091513364224	53.5245684525585	55.8937342202863	203.521088463811	196.117706573965	210.924470353658	66.3798572346338	65.0092212156168	67.7504932536509	123.236493645644	121.207811854766	125.265175436522	57.1952341499927	55.9730533883853	58.4174149116001	41.5025340615926
19	72.9627196424548	71.3366522121363	74.5887870727734	56.4850977309544	55.2563086609523	57.7138868009566	191.300094211077	182.123154409232	200.477034012923	69.3806662642731	67.9542340362361	70.8070984923102	121.114268610451	119.111727239333	123.116809981568	56.3976344379434	55.1866093466962	57.6086595291906	39.7139044762845	38.3878013338851	41.0400076186839	58.4210050174124	57.1743815089339	59.6676285258908	3.19962729910942	1.80041746552159	4.59883713269725	63.8210860521939	62.5468397714587	65.0953323329291	68.6747339697827	66.7701467314983	70.579321208067	54.6446225276154	53.4616239192952	55.8276211359356	204.005148672397	196.312053345712	211.698243999082	66.3074115803411	64.9377524954315	67.6770706652507	123.14762775917	121.12423774617	125.17101777217	57.12947367654	55.9088234065024	58.3501239465776	41.4713475919209
20	72.9141057654157	71.2843026888283	74.5439088420031	56.4189262733137	55.1917765996202	57.6460759470072	191.9785024394	182.389078427063	201.567926451737	69.3043317345481	67.8790879751089	70.7295754939872	121.007294403904	119.00948531087	123.005103496939	56.3323319888978	55.1232089943194	57.5414549834762	39.682281528691	38.3543174133454	41.0102456440366	58.3546527503819	57.1099137003233	59.5993918004404	3.26861718451847	1.85906089029842	4.67817347873852	63.7529435482971	62.4809212541239	65.0249658424704	68.6202143223979	66.7209144222046	70.5195142225913	54.5801613313563	53.3987503521145	55.7615723105982	204.522439086504	196.532833985946	212.512044187062	66.2349964686834	64.8663808546641	67.6036120827026	123.059412899063	121.041247120396	125.077578677731	57.0637951707763	55.8446699710981	58.2829203704544	41.4406289049255
21	72.8656989644155	71.2322914190081	74.4991065098229	56.3528138657164	55.1272930889722	57.5783346424607	192.700830798504	182.69087156256	202.710790034447	69.2283746774774	67.8043475456649	70.6524018092899	120.90094912794	118.907931957628	122.893966298251	56.2671078725039	55.0598497897283	57.4743659552796	39.6513082169476	38.3216114336119	40.9810050002832	58.2883758110972	57.0455148187239	59.5312368034706	3.33880911681778	1.91871946776146	4.7588987658741	63.6848851549714	62.4150808919121	64.9546894180308	68.5662169797914	66.6720384269444	70.4603955326385	54.5157795352013	53.3359586719512	55.6956003984513	205.073447044601	196.781003409618	213.365890679585	66.1626411553359	64.7951448282375	67.5301374824343	122.971887337926	120.958867023302	124.984907652551	56.9982022999064	55.7806004136185	58.2158041861943	41.4103996651609
22	72.8174958784485	71.1806244503942	74.4543673065027	56.2867635926819	55.0628603421513	57.5106668432124	193.467724625004	183.029804039945	203.905645210064	69.1528124414576	67.7300360089111	70.5755888740041	120.795326631106	118.807144526169	122.783508736043	56.2019622482665	54.9965258528026	57.4073986437305	39.6210057054248	38.2897093591661	40.9523020516836	58.2221611236001	56.9811651475574	59.4631570996429	3.41017593447044	1.97940245686908	4.8409494120718	63.616903461697	62.3493166923904	64.8844902310036	68.5127761851612	66.623540748508	70.4020116218143	54.4514904375242	53.2732607799042	55.6297200951442	205.658638287683	197.057486232061	214.259790343305	66.0903838126374	64.7240899774741	67.4566776478006	122.885090039034	120.877124763022	124.893055315046	56.9326993343061	55.7166226558245	58.1487760127876	41.3806814848285
23	72.7694930176758	71.1293072472277	74.4096787881239	56.2207793590191	54.9984817340642	57.4430769839741	194.279799752618	183.407098560661	205.152500944576	69.0776635158763	67.6561768713415	70.4991501604111	120.690523240799	118.707200690633	122.673845790964	56.1368966333167	54.9332330446818	57.3405602219515	39.5913950761343	38.258636421094	40.9241537311746	58.1559967557019	56.9168461699257	59.395147341478	3.48268935406182	2.04111793273238	4.92426077539127	63.5489908201284	62.2836263174434	64.8143553228133	68.4599267649741	66.5754444003286	70.3444091296196	54.3873086202758	53.2106694046766	55.5639478358749	206.278456242187	197.363176621234	215.193735863139	66.0182720316141	64.6532691200941	67.3832749431341	122.799060638656	120.796047893409	124.802073383904	56.8672911015779	55.6527450777843	58.0818371253714	41.3514958992239
24	72.7216867786778	71.0783446891036	74.365028868252	56.1548658316113	54.934161771186	57.3755698920365	195.137641531983	183.823932086345	206.45135097762	69.0029480634708	67.5827941904347	70.4231019365068	120.586637707693	118.608178281566	122.56509713382	56.0719139133332	54.8699691308337	57.2738586958327	39.5624973121375	38.2284170863195	40.8965775379555	58.0898722163842	56.8525410914803	59.3272033412882	3.55632000504404	2.10387265317589	5.00876735691218	63.4811395926887	62.2180071141054	64.7442720712719	68.407704100673	66.5277734103507	70.2876347909952	54.3232496771602	53.148197921701	55.4983014326194	206.933321326665	197.698938241038	216.167704412292	65.9463632221624	64.5827424672765	67.3099839770482	122.713839427537	120.715664199748	124.712014655327	56.8019829323352	55.5889763770273	58.0149894876431	41.3228643422725
25	72.6740734604649	71.0277410728579	74.3204058480719	56.0890283573853	54.8699060243897	57.308150690381	196.041803884315	184.281437293603	207.802170475027	68.9286885005264	67.5099129210576	70.3474640799953	120.483771145986	118.510155116049	122.457387175924	56.007018315351	54.8067339003677	57.2073027303342	39.5343332811094	38.1990750294774	40.8695915327413	58.0237787127028	56.7882353084422	59.2593221169634	3.63103746614427	2.16767194036981	5.09440299191872	63.4133424170358	62.152456179187	64.6742286548846	68.3561440991307	66.4805528209756	70.2317353772858	54.2593299063662	53.0858601511404	55.4327996615919	207.623630283385	198.065604238471	217.181656328299	65.8747249023249	64.5125776525481	67.2368721521017	122.629467331535	120.636001686953	124.622932976116	56.7367806001615	55.5253254250565	57.9482357752665	41.2948081221933
26	72.6266492812239	70.9775001173868	74.275798445061	56.0232728599242	54.8057210263294	57.240824693519	196.992808390637	184.780703723038	209.204913058236	68.8549101133225	67.4375592920122	70.2722609346329	120.382026969463	118.413208830882	122.350845108044	55.9422153439384	54.7435292373876	57.1409014504892	39.506923719078	38.1706331074373	40.8432143307186	57.9577093627525	56.7239168120803	59.1915019134246	3.70681030337006	2.23251957736876	5.18110102937136	63.3455924778255	62.0869704548952	64.6042145007557	68.3052831618862	66.433808684922	70.1767576388505	54.1955659783557	53.023670142169	55.3674618145424	208.349755536002	198.463977241509	218.235533830495	65.8034348702249	64.4428496370617	67.1640201033882	122.545985891432	120.55708857042	124.534883212444	56.6716902583226	55.4618011274082	57.881579389237	41.2673483973331
27	72.5794103957745	70.9276249712679	74.2311958202811	55.9576057180086	54.7416141362538	57.1735972997633	197.991143418212	185.32277865082	210.659508185605	68.7816416982212	67.3657612006431	70.1975221957993	120.281510823424	118.317416720794	122.245604926055	55.8775116834202	54.6803591415945	57.074664225246	39.4802892143638	38.1431133364886	40.8174650922389	57.8916593629275	56.6595765235883	59.1237422022667	3.78360610954108	2.29841771918704	5.26879449989512	63.2778837766085	62.021546850774	64.534220702443	68.2551581531969	66.3875680568704	70.1227482495233	54.1319745902342	52.9616419508148	55.3023072296537	209.112044574417	198.894829345386	219.329259803449	65.7325812551631	64.3736404764483	67.0915220338779	122.463437241936	120.478953269702	124.447921214169	56.6067183759113	55.3984122931041	57.8150244587185	41.2405061522102
28	72.5323529137073	70.8781182230418	74.1865876043729	55.892033630123	54.6775933764122	57.1064738838338	199.037263285799	185.908667713417	212.165858858181	68.7089162121534	67.2945486124602	70.1232838118466	120.182330512513	118.222855583836	122.14180544119	55.8129150700637	54.6172296971708	57.0086004429565	39.4544501917393	38.1165368721896	40.792363511289	57.825626109322	56.5952085557479	59.056043662896	3.86139154527316	2.36536681787734	5.35741627266897	63.2102113905016	61.9561823857244	64.4642403952788	68.2058063669467	66.3418589807876	70.0697537531059	54.0685721188714	52.8997894183144	55.2373548194285	209.910819367881	199.358902073163	220.462736662599	65.662262447564	64.3050389360606	67.0194859590674	122.381864089863	120.401624405164	124.362103774561	56.5418716761824	55.3351675187225	57.7485758336423	41.2143021738087
29	72.4854729181743	70.8289819140092	74.1419639223394	55.8265634695973	54.6136672454126	57.039459693782	200.131587469255	186.539335316163	213.723839622347	68.6367714199899	67.2239539521886	70.0495888877911	120.084595924489	118.129601576366	122.039590272612	55.7484341394309	54.5541489911596	56.9427192877022	39.4294268968329	38.0909239918874	40.7679298017783	57.7596092746081	56.5308103999624	58.9884081492538	3.94013238133693	2.43336556095591	5.44689920171795	63.1425717104734	61.8908743427082	64.3942690782386	68.1572654924529	66.2967104728613	70.0178205120446	54.005374285211	52.8381259564942	55.1726226139278	210.746375807354	199.856906302557	221.635845312151	65.5925869107929	64.2371399441847	66.9480338774012	122.30130969154	120.325130797719	124.277488585361	56.4771570799264	55.27207509154	57.6822390683129	41.1887570281642
30	72.4387664852999	70.7802175533916	74.0973154172082	55.7612021355662	54.5498445149517	56.9725597561807	201.274499848958	187.2157048551	215.333294842817	68.5652505253852	67.1540124725738	69.9764885781967	119.988418950001	118.037730080196	121.939107819807	55.6840782553819	54.4911269849935	56.8770295257703	39.4052393807953	38.0662940799061	40.7441846816846	57.693610843031	56.4663830391336	58.9208386469284	4.01979354231038	2.50241082242869	5.53717626219206	63.0749626507059	61.8256204280988	64.324304873313	68.1095735792142	66.2521525000129	69.9669946584155	53.9423958421058	52.7766643462774	55.1081273379341	211.6189831781	200.389522155408	222.848444200792	65.5236728812376	64.1700438767314	66.8773018857439	122.221817829426	120.249501471765	124.194134187087	56.4125816568161	55.2091429153572	57.616020398275	41.1638910372798
31	72.3922297041793	70.7318261357003	74.0526332726583	55.695956405301	54.4861340172223	56.9057787933797	202.466348000442	187.938658779543	216.994037221342	68.4944027721271	67.0847625876614	69.9040429565927	119.893913398432	117.947315584723	121.840511212141	55.6198573284463	54.4281753454043	56.8115393114884	39.3819074852521	38.0426656154045	40.7211493550997	57.6276351072234	56.4019309884595	58.8533392259874	4.10033915144125	2.57249762561441	5.62818067726809	63.0073838214958	61.7604189275665	64.2543487154251	68.0627690006492	66.2082159539904	69.917322047308	53.8796502975444	52.7154165550919	55.0438840399968	212.528883663434	200.957398849362	224.100368477505	65.4556479663414	64.1038556719737	66.8074402607092	122.143432787966	120.174765661359	124.112099914573	56.3481525877658	55.1463784618537	57.549926713678	41.139724256412
32	72.3458586974287	70.6838081601556	74.0079092347018	55.6308327936859	54.4225444309794	56.8391211563924	203.707442529571	188.709038520531	218.705846538611	68.4242840037642	67.0162461581568	69.8323218493717	119.801194909872	117.858431586977	121.743958232766	55.555781632388	54.3653072434641	56.7462560213119	39.3594508275597	38.0200561628977	40.6988454922217	57.5616886313329	56.3374622675401	58.7859149951257	4.18173257663262	2.64361911692872	5.71984603633652	62.9398366595062	61.6952688508756	64.1844044681368	68.0168904168747	66.1649326210857	69.8688482126637	53.8171496843254	52.6543935787816	54.9799057898692	213.476291880482	201.561154513498	225.391429247467	65.3886486533564	64.0386837799743	66.7386135267384	122.066199328712	120.100952819689	124.031445837736	56.2838771414453	55.0837887496888	57.4839655332017	41.1162764517659
33	72.2996496422498	70.636163651995	73.9631356325046	55.565837425659	54.3590840746714	56.7725907766466	204.998056453498	189.527644307902	220.468468599094	68.3549571702854	66.9485087178257	69.7614056227451	119.710380863314	117.771150512708	121.649611213921	55.4918616286951	54.3025371327961	56.681186124594	39.3378887863865	37.9984823654376	40.6772952073355	57.4957801854661	56.2729883082663	58.7185720626659	4.26393647746228	2.71576654978296	5.8121064051416	62.872324510802	61.6301700589956	64.1144789626083	67.971976736576	66.1223351475596	69.8216183255924	53.7549043861039	52.5936053136003	54.9162034586075	214.461394448784	202.20137597112	226.721412926449	65.3228197443145	63.9746389582546	66.6710005303744	121.990162664708	120.028092631808	123.952232697608	56.2197626681827	55.0213803531458	57.4181449832197	41.0935670786377
34	72.2535987919703	70.5888921855096	73.918305398431	55.5009759273076	54.2957607151947	56.7061911394205	206.338424628569	190.395234896376	222.281614360762	68.2864927718129	66.8815996317229	69.6913859119029	119.621590281154	117.68554366167	121.557636900639	55.4281078093539	54.2398805198351	56.6163350988727	39.3172404876366	37.9779599404434	40.6565210348297	57.4299206566995	56.2085238038612	58.6513175095377	4.34691285314395	2.78892927775806	5.90489642852983	62.8048526639192	61.5651233683806	64.0445819594577	67.928067078025	66.0804570008985	69.7756771551514	53.6929230283214	52.5330604639631	54.8527855926798	215.484349592478	202.878618493868	228.090080691088	65.2583137349736	63.9118329328006	66.6047945371465	121.915368434174	119.95621503061	123.874521837738	56.155816614561	54.9591594419048	57.3524737872172	41.0716152600419
35	72.2077024980203	70.5419929086478	73.8734120873927	55.4362533409737	54.2325814006806	56.6399252812669	207.728743226264	191.312527218853	224.144959233675	68.2189692306189	66.8155721792883	69.6223662819495	119.534943730079	117.601681180308	121.46820627985	55.3645305685456	54.1773537402422	56.5517073968489	39.2975247907338	37.9585036781701	40.6365459032975	57.3641229419394	56.1440865052302	58.5841593786486	4.43062309133651	2.86309475623528	5.99815142643774	62.7374283321431	61.5001306290349	63.9747260352514	67.8852007293027	66.0393324270666	69.7310690315388	53.631212440875	52.4727664917704	54.7896583899796	216.545286776781	203.593405531827	229.497168021736	65.1952901571519	63.8503769514467	66.5402033628571	121.841862673505	119.885350215933	123.798375131076	56.092046562024	54.8971318534958	57.2869612705522	41.0504397658605
36	72.1619572323009	70.4954645690228	73.828449895579	55.371674069186	54.1695523252692	56.5737958131029	209.169169258153	192.280195983034	226.058142533272	68.1524731842005	66.7504835579996	69.5544628104015	119.450563218466	117.519632064961	121.381494371971	55.3011401137859	54.114973756043	56.4873064715289	39.2787602752854	37.9401274428015	40.6173931077694	57.2984018278014	56.0796969715137	58.5171066840891	4.5150280177052	2.93824855169631	6.09180748371409	62.670060586126	61.4351947749093	63.9049263973426	67.8434171077865	65.9989964039564	69.6878378116165	53.5697776975285	52.4127296131898	54.7268257818671	217.644306379413	204.346228424585	230.94238433424	65.1339149048394	63.7903802648232	66.4774495448556	121.769691789605	119.815528676676	123.723854902533	56.028460292761	54.8353032000418	57.2216173854803	41.0300589925499
37	72.1163596099041	70.4493055411667	73.7834136786415	55.3072418514826	54.1066787330561	56.5078049699092	210.65982015079	193.298873225699	228.020767075881	68.0870996936245	66.6863948062676	69.4878045809813	119.368572090388	117.439464198519	121.297679982256	55.2379464264756	54.0527579876541	56.4231348652972	39.2609652281393	37.9228441761475	40.599086280131	57.2327738624956	56.015378282484	58.4501694425073	4.60008794613714	3.01437435794448	6.1858015343298	62.6027602398827	61.3703198470974	63.8352006326681	67.802755718963	65.9594845912788	69.6460268466472	53.5086222350697	52.3529548486491	54.6642896214902	218.781479397519	205.13754609825	232.425412696788	65.0743595646732	63.7319485781946	66.4167705511518	121.698902531587	119.746781215726	123.651023847447	55.9650658859902	54.7736790109607	57.1564527610197	41.0104909434409
38	72.070906412137	70.4035138548716	73.7382989694024	55.2429597772391	54.0439648673327	56.4419546871456	212.200773371349	194.369147837277	230.032398905422	68.0229523628127	66.6233706475352	69.4225340780901	119.289094916344	117.361244423174	121.216945409515	55.1749592808365	53.9907241936816	56.3591943679915	39.2441576308519	37.9066659039259	40.5816493577779	57.1672572245393	55.9511557212326	58.383358727846	4.68576272951214	3.09145401854226	6.28007144048202	62.5355396950131	61.3055109920911	63.7655683979352	67.7632561146317	65.920833277167	69.6056789520964	53.4477480531355	52.2934461313388	54.6020499749321	219.956847190648	205.967784753343	233.945909627953	65.0168007707693	63.6751825254712	66.3584190160673	121.629541961852	119.679138977476	123.579944946229	55.9018718475081	54.7122649132272	57.091478781789	40.9917532096654
39	72.0255946098051	70.3580872244631	73.6931019951472	55.178830336487	53.981413969884	56.3762467030899	213.792066104725	195.49156506789	232.092567141559	67.9601433658635	66.561479261032	69.3588074706949	119.212257380853	117.285038651465	121.139476110241	55.1121883288008	53.9288904092396	56.295486248362	39.2283551475825	37.8916037445987	40.5651065505663	57.1018715930294	55.8870564364759	58.3166867495829	4.77201181092856	3.16946755480761	6.37455606704951	62.4684127496466	61.2407744388717	63.6960510604216	67.7249578505632	65.8830793218023	69.566836379324	53.3871559935105	52.234206478624	54.540105508397	221.170421260207	206.837337548339	235.503504972074	64.9614196024799	63.6201762242456	66.3026629807142	121.561657426589	119.612633477648	123.51068137553	55.8388872749941	54.6510668504998	57.0267076994884	40.9738629517436
40	71.9804213867077	70.313023078853	73.6478196945625	55.1148555094457	53.919028333509	56.3106826853824	215.433694982721	196.666626024785	234.200763940658	67.8987933808451	66.5007919882444	69.2967947734457	119.138186167018	117.210912017203	121.065460316833	55.0496432566324	53.8672749506714	56.2320115625935	39.2135751134252	37.8776679207329	40.5494823061176	57.0366380242422	55.8231090947298	58.2501669537546	4.85879427528312	3.24839319875991	6.46919535180633	62.4013943800621	61.1761174597662	63.626671300358	67.6879004436811	65.8462600983961	69.5295407889662	53.3268460956348	52.1752382293626	54.4784539619069	222.422183065811	207.746564283378	237.097801848245	64.9084010414441	63.5670159776568	66.2497861052313	121.495296525701	119.547296635083	123.443296416319	55.7761220610403	54.5900913418014	56.9621527802792	40.9568368818631
41	71.9353841632962	70.2683185922243	73.6024497343681	55.0510368941384	53.8568094091045	56.2452643791723	217.125615865865	197.89478716987	236.35644456186	67.8390314297522	66.4413829877839	69.2366798717205	119.067008838229	117.138929067141	120.995088609317	54.9873340169649	53.8058964911312	56.1687715427986	39.199834523195	37.8648677728463	40.5348012735437	56.971578839502	55.7593435335281	58.1838141454759	4.94606890110289	3.32820743045487	6.56393037175091	62.334500504149	61.1115483207322	63.5574526875658	67.6521233288356	65.8104134318879	69.4938332257832	53.2668180230856	52.1165433482062	54.417092697965	223.712083878841	208.695791088403	238.72837666928	64.8579335013504	63.5157791948488	66.2000878078519	121.430507082211	119.483160805125	123.377853359297	55.7135871352063	54.5293457794296	56.8978284909829	40.9406912468808
42	71.8904806204466	70.2239707152033	73.5569905256899	54.9873758700829	53.7947579666875	56.1799937734783	218.867743678253	199.176459825126	238.55902753138	67.7809946254622	66.3833288548317	69.1786603960926	118.998853717127	117.069153993295	120.928553440959	54.9252711376083	53.7447742077255	56.1057680674911	39.1871500206772	37.8532117756937	40.5210882656606	56.9067175295573	55.6957904276608	58.1176446314538	5.0337942125274	3.40888501919568	6.65870340585912	62.2677477368278	61.0470762270443	63.4884192466113	67.6176658152387	65.7755775357388	69.4597540947387	53.2070715540063	52.0581237955641	54.3560193124486	225.040044673477	209.685310119724	240.394779227229	64.8102084402323	63.466533606263	66.1538832742015	121.367337111156	119.420258814169	123.314415408143	55.6512947455794	54.4688387643578	56.833750726801	40.925441812077
43	71.8457087232957	70.1799762063787	73.5114412402127	54.9238737947096	53.7328743076698	56.1148732817495	220.659952295783	200.512009692714	240.807894898853	67.7248278275687	66.3267082245391	69.1229474305982	118.933849761996	117.001650904797	120.866048619196	54.8634661059982	53.6839279970571	56.0430042149393	39.1755378883532	37.8427075569408	40.5083682197656	56.8420786810744	55.6324809809731	58.0516763811756	5.12192853133886	3.49039906815408	6.75345799452363	62.2011531482046	60.9827112702741	63.4195950261352	67.5845670426351	65.7417909472132	69.427343138057	53.147607126894	51.9999819591504	54.2952322946376	226.4059560554	210.715379268682	242.096532842117	64.7654200609684	63.4193368522407	66.1115032696961	121.305834788008	119.358623994903	123.253045581113	55.5892587793483	54.40858047558	56.7699370831166	40.9111038456895
44	71.8010667450902	70.1363316640364	73.465801826144	54.8605322279371	53.6711585236549	56.0499059322192	222.502074487982	201.901756395871	243.102392580094	67.67068320991	66.2716013814627	69.0697650383572	118.872126440734	116.936484136926	120.807768744542	54.8019318256188	53.6233787523126	55.980484898925	39.1650140376124	37.8333619181655	40.4966661570592	56.7776879312337	55.5694466564272	57.9859292060402	5.21043002893852	3.57272106197936	6.84813899589767	62.134734035578	60.9184643820613	63.3510036890946	67.5528659372779	65.709092461552	69.3966394130038	53.088426431894	51.942121140059	54.2347317237289	227.809678228296	211.786221885818	243.833134570773	64.7237651010953	63.3742365224155	66.0732936797752	121.246048416656	119.298290221743	123.193806611568	55.5274951208017	54.348583067742	56.7064071738614	40.8976921042548
45	71.7565532909961	70.0930335579783	73.4200730240138	54.7973531792915	53.6096107950832	55.9850955634998	224.393901913556	203.345973045951	245.441830781162	67.6187197434617	66.2180898990753	69.0193495878482	118.813813602571	116.873718593708	120.753908611434	54.7406831382247	53.5631486916947	55.9182175847546	39.1555939994587	37.8251808581172	40.4860071408002	56.7135719566994	55.5067189567527	57.9204249566461	5.29925677816799	3.65582091701542	6.94269263932056	62.06850772043	60.8543472995721	63.2826681412879	67.5226011677872	65.6775210654456	69.3676812701287	53.0295330368125	51.8845460833072	54.1745199903178	229.251040998218	212.898026523677	245.604055472759	64.6854427082079	63.331270717916	66.0396146984998	121.18802639697	119.239291945907	123.136760848033	55.4660220439785	54.2888610890999	56.6431829988571	40.8852208187815
46	71.7121673218174	70.0500782613059	73.374256382329	54.7343393711761	53.5482317213324	55.9204470210198	226.335185169693	204.844885840372	247.825484499014	67.5691025990498	66.1662563343565	68.9719488637432	118.759041347708	116.813420119089	120.704662576327	54.6797374032964	53.5032617252028	55.8562130813901	39.1472929157212	37.8181695981546	40.4764162332878	56.6497585033361	55.4443292669628	57.8551877397093	5.38836680487496	3.73966703378581	7.03706657596412	62.0024913812113	60.7903725468323	63.2146102155903	67.4938111009626	65.6471158702115	69.3405063317136	52.9709330364796	51.8272635399567	54.1146025330026	230.729843815805	214.050946701078	247.408740930532	64.6506543923013	63.2904691971172	66.0108395874853	121.131817191995	119.181664229588	123.081970154401	55.4048606359762	54.2294319095318	56.5802893624206	40.8737036817791
47	71.6679081775711	70.0074620820527	73.3283542730896	54.6714945114048	53.4870226724855	55.855966350324	228.32563389503	206.398673695681	250.252594094378	67.5220024750802	66.1161840021632	68.9278209479971	118.707939895046	116.755655890397	120.660223899694	54.6191151239909	53.4437438446286	55.7944864033533	39.1401255307747	37.8123326097733	40.467918451776	56.5862764628836	55.3823087682296	57.7902441575375	5.47771813912406	3.82422635144391	7.13120992680422	61.9367019320618	60.7265534354077	63.1468504287159	67.4665337576281	65.6179160450784	69.3151514701777	52.91263571387	51.7702828454547	54.0549885822853	232.245855856283	215.245100691456	249.246611021111	64.6196040415762	63.2518551472664	65.9873529358861	121.07746929479	119.125442778613	123.029495810967	55.344035245725	54.1703161461617	56.5177543452882	40.8631538351647
48	71.6237756008641	69.9651812945573	73.2823699071709	54.6088235679666	53.4259861520058	55.7916609839275	230.364916926102	208.007467919441	252.722365932763	67.4775948562045	66.0679568522659	68.8872328601431	118.660639448193	116.700494826502	120.620784069884	54.5588406069644	53.3846235202234	55.7330576937053	39.1341061837774	37.8076736441219	40.4605387234328	56.5231560022965	55.3206884300585	57.7256235745345	5.56726886595485	3.90946440391999	7.22507332798971	61.8711559566151	60.6629040872549	63.0794078259753	67.4408067685828	65.5899607509643	69.2916527862013	52.8546542015123	51.7136164969261	53.9956919060985	233.798816137115	216.480571337598	251.117060936632	64.5924979836918	63.2154475978489	65.9695483695348	121.025031194966	119.070663973028	122.979398416904	55.2835739519405	54.1115380723568	56.4556098315242	40.8535838590683
49	71.5797697600208	69.9232321704779	73.2363073495638	54.5463330391747	53.3651261590747	55.7275399192747	232.452662506996	209.671351924229	255.233973089763	67.4360592095587	66.0216594684108	68.8504589507067	118.617270059935	116.648008002017	120.586532117853	54.4989426419374	53.3259320868266	55.6719531970483	39.1292488014302	37.8041957633944	40.454301839466	56.4604287505782	55.2594990844505	57.6613584167059	5.65697717559081	3.99534537752953	7.31860897365209	61.805869704721	60.599439482008	63.012299927434	67.4166673307356	65.5632890751221	69.2700455863491	52.7970061321541	51.65728071092	53.9367315533882	235.388433673086	217.757405894886	253.019461451286	64.5695450704047	63.181264456923	65.9578256838864	120.974551344938	119.017364894996	122.931737794881	55.2235090430191	54.0531259945738	56.3938920914644	40.8450057615541
50	71.5358912719067	69.8816110093548	73.1901715344586	54.4840312128608	53.3044485393845	55.6636138863372	234.588458551807	211.390360986614	257.786556116999	67.3975781259277	65.9773772034365	68.8177790484188	118.577961495358	116.59826905798	120.557653932735	54.4394551857965	53.2677041022815	55.6112062693116	39.1255668912614	37.8019013739754	40.4492324085474	56.3981280466672	55.1987715818943	57.5974845114402	5.74680141300508	4.08183216983733	7.41177065617282	61.7408591583314	60.5361755305108	62.945542786152	67.3941521634991	65.5379399670051	69.2503643599932	52.7397142683648	51.6012959426856	53.8781325940441	237.014387668563	219.075615904929	254.953159432196	64.5509567601726	63.149326109894	65.9525874104511	120.926078125946	118.965583353444	122.886572898447	55.1638775009044	53.9951125809353	56.3326424208736	40.8374309692766
51	71.492141224395	69.8403141686396	73.1439682801503	54.4219284090725	53.2439613137288	55.5998955044162	236.771852959418	213.164482053615	260.379223865221	67.3623364139037	65.935196457367	68.7894763704403	118.542843093821	116.551354598858	120.534331588784	54.3804180354327	53.2099776616525	55.5508584092129	39.1230735354401	37.8007922612009	40.4453548096793	56.3362892502893	55.1385370247902	57.5340414757885	5.83670012675085	4.16888644959992	7.50451380390178	61.6761401709766	60.4731291760043	62.8791511659489	67.37329746552	65.5139521756793	69.2326427553607	52.6828071016976	51.5456873484379	53.8199268549573	238.676327746583	220.435177101253	256.917478391912	64.536947170809	63.1196594739331	65.9542348676848	120.879659813856	118.915357904893	122.843961722819	55.1047214804679	53.9375351255872	56.2719078353486	40.8308703190847
52	71.4485211984234	69.7993380931147	73.0977043037322	54.3600372017409	53.1836749747474	55.5363994287345	239.00235398002	214.993653598843	263.011054361197	67.3305201557871	65.8952050967419	68.7658352148323	118.512043629982	116.507344565523	120.516742694441	54.3218774734288	53.1527946519929	55.4909602948648	39.1217813851202	37.8008696255852	40.4426931446552	56.2749501157104	55.0788270695141	57.4710731619066	5.92663211696716	4.25646871763533	7.59679551629899	61.6117286832783	60.4103185239826	62.813138842574	67.354138871822	65.4913641890841	69.2169135545598	52.6263194131489	51.4904851732675	53.7621536530304	240.373874214383	221.836029348534	258.911719080233	64.5277330727958	63.0923023546614	65.9631637909302	120.835344544808	118.866727869954	122.803961219662	55.0460887757254	53.8804357338898	56.2117418175611	40.8253340505892
53	71.4050332895878	69.7586793436388	73.0513872355368	54.2983726159549	53.1236027435734	55.4731424883365	241.279430632668	216.877765530183	265.681095735153	67.3023157345967	65.8574930036538	68.7471384655395	118.485691174069	116.466322573978	120.505059774161	54.2638868711268	53.0962009341228	55.4315728081309	39.1217026553146	37.8021341203514	40.4412711902778	56.2141512260819	55.0196742840575	57.4086281681064	6.01655648247321	4.34453836849377	7.68857459645265	61.547641014878	60.3477630012534	62.7475190285025	67.3367114114369	65.4702141754069	69.2032086474669	52.5702927878794	51.4357250492468	53.704860526512	242.106618364899	223.27807661664	260.935160113159	64.5235337935134	63.067307910315	65.9797596767117	120.793180280721	118.819733345008	122.766627216433	54.9880332642766	53.8238614153021	56.1522051132511	40.8208317997031
54	71.36168012922	69.7183346251635	73.0050256332765	54.2369522987184	53.0637607798016	55.4101438176352	243.602513173104	218.816659150617	268.388367195591	67.2779088420738	65.8221527326788	68.7336649514687	118.463912951619	116.428376210218	120.49944969302	54.2065072345021	53.0402464399581	55.3727680290462	39.122849120301	37.8045858900922	40.4411123505098	56.1539364836497	54.9611125443266	57.3467604229729	6.10643266686772	4.43305375282579	7.77981158090966	61.4838942310784	60.2854835440944	62.6823049180624	67.3210494656006	65.4505399268096	69.1915590043916	52.5147760784461	51.3814481907671	53.6481039661251	243.874122813707	224.761186990621	262.987058636794	64.5245710034903	63.04474899841	66.0043930085707	120.753214774696	118.774415208624	122.732014340769	54.9306153216861	53.7678640733813	56.093366569991	40.8173725931658
55	71.3184649048983	69.6783008139736	72.9586289958229	54.1757966623112	53.0041683400153	55.347424984607	245.970993610965	220.810127173522	271.131860048407	67.2574834779373	65.789280243933	68.7256867119417	118.446835202877	116.393597272595	120.500073133159	54.1498076796202	52.9849851763436	55.3146301828969	39.1252321095558	37.8082246103716	40.44223960874	56.0943536485967	54.9031774490354	57.285529848158	6.19622050355292	4.52197224036652	7.87046876673932	61.4205065804723	60.2235028144987	62.617510346446	67.3071867265872	65.4323788057049	69.1819946474695	52.4598258120926	51.3277014770459	53.5919501471392	245.675921870837	226.285192717565	265.06665102411	64.5310683578315	63.0247221664108	66.0374145492521	120.715495536378	118.730815122378	122.700175950378	54.8739021981032	53.7125003855071	56.0353040106993	40.814964844058
56	71.2753913803391	69.6385749841193	72.9122077765588	54.1149290005472	52.9448478819646	55.2850101191299	248.384226275398	222.857913793537	273.91053875726	67.2412209508398	65.7589756718138	68.7234662298657	118.434583042081	116.362081954406	120.507084129755	54.0938658261754	52.9304751290299	55.2572565233209	39.1288625042152	37.8130495280717	40.4446754803587	56.0354549168343	54.8459067309269	57.2250031027416	6.28588025960624	4.61125028347507	7.9605102357374	61.3574979979279	60.1618454422989	62.553150553557	67.2951561572567	65.4157676937445	69.174544620769	52.4055065388993	51.274537414909	53.5364756628896	247.5115219468	227.84989029112	267.173153602481	64.5432509692045	63.0073510547076	66.0791508837015	120.680069797271	118.688975525731	122.671164068811	54.8179683502091	53.6578315686406	55.9781051317776	40.8136163483132
57	71.2324639146187	69.5991544330118	72.8657733962256	54.0543755792771	52.8858251132692	55.2229260452851	250.841528428029	224.959714813841	276.723342042217	67.2292988914685	65.7313440825437	68.7272537003934	118.427280316841	116.333930961128	120.520629672553	54.0387680996586	52.8767780633984	55.2007581359188	39.1337507340583	37.8190595022731	40.4484419658434	55.9772975247502	54.7893406410271	57.1652544084734	6.37537267842662	4.70084348118769	8.04990187566555	61.2948906655639	60.1005382894103	62.4892430417175	67.2849899513889	65.4007429436461	69.1692369591317	52.3518911187802	51.2220139782325	53.4817682593279	249.380401992138	229.455040574313	269.305763409963	64.5613446930787	62.9927890081376	66.1299003780199	120.646984476089	118.648939624778	122.645029327399	54.7628957225379	53.6039230314496	55.9218684136262	40.8133342822292
58	71.1896874806757	69.5600367061713	72.8193382551802	53.9941657033591	52.8271289851362	55.1612024215819	253.342180922126	227.115177830513	279.569184013738	67.2218902880116	65.7064961702606	68.7372844057626	118.425049467823	116.309249558561	120.540849377084	53.9846099349853	52.8239592217823	55.1452606481883	39.1399067750088	37.8262530454523	40.4535605045653	55.9199443668859	54.7335222828981	57.1063664508737	6.46465902108624	4.79070664376241	8.13861139841008	61.2327096228136	60.0396107305669	62.4258085150602	67.2767194948748	65.3873403339454	69.1660986558043	52.2990609463917	51.1701943237303	53.4279275690531	251.282013969732	231.100368961147	271.463658978316	64.5855752111732	62.981220738849	66.1899296834974	120.61628614414	118.610751374691	122.621820913588	54.7087739732993	53.5508439173612	55.8667040292374	40.8141252009818
59	71.1470676830449	69.5212196211231	72.7729157449666	53.9343317630088	52.7687916329828	55.0998718930347	255.885428906733	229.3239024744	282.446955339067	67.2191625537649	65.6845488416806	68.7537762658492	118.428011388964	116.288147550232	120.567875227696	53.9314958768561	52.7720869207765	55.0909048329357	39.1473401471484	37.8346283647676	40.4600519295291	55.8634646108512	54.6784978754965	57.0484313462058	6.55370110632239	4.88079385771017	8.22660835493461	61.1709834153796	59.9790949427926	62.3628718879666	67.2703753278379	65.3755950267234	69.1651556289525	52.2471061139807	51.1191463860372	53.3750658419242	253.21578335907	232.785565577349	273.64600114079	64.6161669051295	62.9728629430015	66.2594708672574	120.588020990811	118.574455455807	122.601586525815	54.6557006409892	53.4986665473742	55.8127347346042	40.8159950381394
60	71.1046107747752	69.4827012904505	72.7265202590998	53.8749092629037	52.7108482670154	55.038970258792	258.470482574452	231.585440710739	285.355524438165	67.2212766360037	65.6656256434884	68.776927628519	118.436285288428	116.270739184381	120.601831392475	53.8795395746392	52.7212320557999	55.0378470934785	39.1560599132353	37.8441834032025	40.4679364232681	55.8079342925842	54.6243169262291	56.9915516589393	6.64246134910861	4.97105855132495	8.31386414689226	61.1097447718351	59.9190261935727	62.3004633500976	67.2659871077521	65.3655415283247	69.1664326871795	52.1961255130117	51.0689423582701	53.3233086677534	255.181109691602	234.510285520476	275.851933862727	64.6533415190743	62.9679638392187	66.3387191989299	120.562234789172	118.540097243377	122.584372334966	54.6037812492651	53.4474657757105	55.7600967228197	40.8189491061767
61	71.0623236734852	69.4444801440218	72.6801672029486	53.8159368376659	52.6533370167345	54.9785366585973	261.096517951477	233.899297196623	288.293738706331	67.2283861743844	65.6498569943497	68.8069153544192	118.449988550521	116.25714299286	120.642834108183	53.8288636720695	52.6714675243766	54.9862598197625	39.1660746777203	37.854915880328	40.4772334751127	55.7534368744014	54.571032300067	56.9358414487357	6.73090279774878	5.06145356074176	8.40035203475579	61.0490312958532	59.8594431154233	62.2386194762831	67.2635835736261	65.3572136530442	69.1699534942079	52.1462268760879	51.0196580675082	53.2727956846676	257.177367116279	236.274149139485	278.080585093073	64.6973166167666	62.9668016599777	66.4278315735555	120.538972861736	118.507722771067	122.570222952406	54.553129348742	53.3973182755352	55.7089404219488	40.8229920979832
62	71.0202139765105	69.4065549504234	72.6338730025976	53.7574562573813	52.596298734037	54.9186137807255	263.762677728419	236.26492969617	291.260425760668	67.2406367161129	65.6373801941326	68.8438932380931	118.469236598791	116.247481566013	120.690991631569	53.7795995944884	52.6228675841424	54.9363316048344	39.1773925862509	37.8668233324458	40.4879618400559	55.7000637482145	54.5187001759482	56.8814273204808	6.818989169442	5.15193119656661	8.4860471423174	60.9888861615616	59.8003879524962	62.177384370627	67.2631925113185	65.3506444897308	69.1757405329062	52.0975267611917	50.9713722579993	53.2236812643841	259.203904994321	238.076742353765	280.331067634878	64.7483038461966	62.9696821814781	66.5269255109152	120.518280046428	118.477378688396	122.559181404459	54.5038664954741	53.3483017760075	55.6594312149406	40.8281280893589
63	70.9782899750994	69.3689248376374	72.5876551125614	53.6995124266458	52.5397767601174	54.8592480931741	266.468072130379	238.681749553153	294.254394707605	67.2581649939302	65.6283391955321	68.8879907923283	118.494142760517	116.241881269133	120.746404251902	53.7318872386168	52.5755071663985	54.8882673108351	39.1900213256532	37.8799031518741	40.5001394994324	55.6479146668599	54.4673798879789	56.8284494457409	6.90668488427109	5.24244331113758	8.57092645740459	60.9293587993295	59.7419067632335	62.1168108354256	67.2648407200487	65.345866371223	69.1838150688744	52.0501504806246	50.9241657984745	53.1761351627747	261.260048522202	239.917617011469	282.602480032934	64.806507031579	62.9769354183936	66.6360786447644	120.500200662773	118.449112212376	122.55128911317	54.4561221668941	53.3004942758498	55.6117500579384	40.8343605424896
64	70.9365606676144	69.3315893130158	72.5415320222131	53.6421533802811	52.4838166617601	54.800490098802	269.21177982466	241.149122220638	297.274437428682	67.2810982716696	65.6228841366042	68.9393124067351	118.524818132815	116.240471907277	120.809164358353	53.68587457192	52.529461171051	54.842287972789	39.2039681243825	37.8941526251397	40.5137836236253	55.5970980876935	54.4171336558613	56.7770625195258	6.99395509757212	5.33294136649004	8.65496882865419	60.8705055594126	59.6840495621315	62.0569615566937	67.2685539801639	65.3429108465057	69.1941971138221	52.0042319772108	50.878120833833	53.1303431205887	263.345099381817	241.796291286947	284.893907476687	64.8721201194057	62.9889116353742	66.7553286034371	120.484778478364	118.422971073656	122.546585883071	54.4100336168266	53.2539732624195	55.5660939712337	40.841692310391
65	70.8950357716997	69.294548282612	72.4955232607873	53.585430278359	52.4284659429214	54.7423946137966	271.992848864454	243.666367847049	300.319329881859	67.3095537607499	65.6211706454629	68.9979368760369	118.561371450565	116.243386346102	120.879356555028	53.6417171504226	52.4848037738117	54.7986305270336	39.2192397534279	37.9095689698498	40.5289105370061	55.5477314144517	54.3680262162543	56.727436612649	7.08076573064736	5.4233765031114	8.73815495818332	60.8123903413061	59.6268703836128	61.9979102989993	67.274357022224	65.341808655452	69.2069053889959	51.9599136503584	50.8333199057155	53.0865073950013	265.458336416756	243.712250116902	287.20442271661	64.9453250113632	63.0059768378374	66.8846731848891	120.472056675622	118.399003457577	122.545109893668	54.3657456718494	53.2088149689094	55.5226763747894	40.8501256423077
66	70.8537257353736	69.2578020699393	72.4496494008079	53.5293974025541	52.3737737377587	54.6850210673495	274.810297666778	246.232761917941	303.387833415615	67.3436381095473	65.6233589394601	69.0639172796345	118.603908956383	116.250760096831	120.957057815935	53.599577565329	52.4416077813302	54.7575473493279	39.2358425276606	37.9261493700212	40.5455356853	55.4999411258099	54.3201243741034	56.6797578775163	7.1670834997887	5.51369960958282	8.82046738999458	60.7550851773785	59.5704272520239	61.9397431027332	67.2822734974589	65.3425897059913	69.2219572889264	51.9173461344385	50.7898450711132	53.0448471977639	267.599016333539	245.664945674862	289.533086992217	65.0262893222383	63.0285079028812	67.0240707415954	120.462077818908	118.377257940574	122.546897697241	54.3234104717292	53.165093705674	55.4817272377845	40.8596621900546
67	70.812641747012	69.2213514342371	72.4039320597869	53.4741121551418	52.3197904914985	54.628433818785	277.663116022876	248.847535952599	306.478696093152	67.3834469661571	65.6296127497195	69.1372811825947	118.652534272838	116.262730873684	121.042337671991	53.5596248299664	52.399944074111	54.7193055858219	39.2537823076111	37.943891009662	40.5636736055603	55.4538627820163	54.273496500025	56.6342290640076	7.25287594358366	5.60386139321496	8.90189049395236	60.6986707603663	59.5147820440215	61.8825594767111	67.2923259496562	65.3452830535289	69.2393688457835	51.8766880316851	50.7477770530985	53.0055990102717	269.766374426691	247.653797883413	291.87895096997	65.1151641052321	63.0568875004532	67.1734407100109	120.454883821985	118.357783422406	122.551984221564	54.283187156903	53.1228813045785	55.4434930092275	40.8703030152816
68	70.7717957441841	69.1851975883306	72.3583939000377	53.4196350612219	52.2665676357743	54.5727024866694	280.550266139258	251.50987825447	309.590654024046	67.4290646136771	65.6400981074583	69.2180311198959	118.707348277125	116.279438131901	121.135258422348	53.5220337193614	52.3598811801212	54.6841862586016	39.2730645016608	37.96279110441	40.5833378989117	55.4096409043141	54.2282120062553	56.591069802373	7.33811144848112	5.69381245179347	8.98241044516877	60.6432369055763	59.4600002331541	61.8264735779985	67.3045357885289	65.3499168824258	69.2591546946319	51.8381056014425	50.7071944627976	52.9690167400875	271.959625326445	249.678194963581	294.241055689309	65.2120815902264	63.0914989387713	67.3326642416816	120.450515915908	118.34062905474	122.560402777075	54.2452415060362	53.0822467173283	55.4082362947442	40.8820485976443
69	70.7312004213099	69.1493422161797	72.3130586264402	53.3660297740172	52.2141572653005	54.5179022827339	283.470683707505	254.218934714293	312.722432700717	67.4805636758692	65.6549820310098	69.3061453207286	118.768448978403	116.301022594134	121.235875362672	53.4869840751647	52.3214850233292	54.6524831270003	39.2936940686336	37.9828469310571	40.6045412062102	55.3674287254594	54.1843408390908	56.550516611828	7.42275927259859	5.78350334655587	9.06201519864132	60.5888829401442	59.4061505112983	61.7716153689902	67.3189232646138	65.3565184893378	69.2813280398897	51.8017724071484	50.668173136477	52.9353716778197	274.177963767876	251.737494020657	296.618433515096	65.3171529823562	63.1327210494906	67.5015849152218	120.449014617331	118.325844166645	122.572185068017	54.2097455265981	53.0432558094795	55.3762352437168	40.8948988438598
70	70.6908692361072	69.1137874902172	72.2679509819972	53.3133630824085	52.1626118229797	54.4641143418374	286.423279000931	256.973809664696	315.872748337165	67.5380048899344	65.6744311520982	69.4015786277705	118.83593139799	116.327625772333	121.344237023646	53.4546600886326	52.2848188903153	54.62450128695	39.3156755207703	38.0040558548013	40.6272951867393	55.3273878133115	54.1419530297531	56.5128225968699	7.50678956775803	5.87288467652556	9.14069445899049	60.5357180133806	59.3533042877067	61.7181317390544	67.3355074457477	65.3651142682044	69.305900623291	51.7678689219645	50.6307856355371	52.9049522083919	276.420565380224	253.831021665666	299.010109094781	65.4304663686899	63.1809232095705	67.6800095278094	120.450419697297	118.313478187542	122.587361207052	54.1768770011832	53.0059713905904	55.3477826117759	40.9088530976244
71	70.6508164147991	69.0785360885818	72.2230967410164	53.2617049192596	52.1119838007427	54.4114260377765	289.406937996143	259.773566784874	319.040309207412	67.601436942235	65.69861031722	69.5042635672499	118.909887452613	116.359389491532	121.460385413694	53.425249573948	52.2499436539065	54.6005554939895	39.3390129270703	38.0264153540986	40.6516105000419	55.2896875730554	54.1011183477564	56.4782567983543	7.59017339974186	5.96190715432958	9.21843964515414	60.4838613240603	59.301535073622	61.6661875744986	67.3543061951646	65.3757296966753	69.3328826936539	51.7365820935157	50.5951009595155	52.878063227516	278.686587495138	255.958074671633	301.415100318643	65.5520847798821	63.236460579678	67.8677089800863	120.454770150515	118.303580568198	122.605959732832	54.146818992029	52.9704535170351	55.323184467023	40.9239101503697
72	70.6110569560559	69.043591212353	72.1785226997588	53.2111283685761	52.0623254635764	54.3599312735758	292.42052351754	262.617230053894	322.223816981186	67.6708963621487	65.7276811955795	69.6141115287179	118.990405840917	116.396455421068	121.584356260765	53.3989432433208	52.2169182848929	54.5809682017487	39.3637099169823	38.0499230430053	40.6774967909593	55.2545046369259	54.0619061006628	56.447103173189	7.67288276676581	6.05052168362418	9.29524384990745	60.4334422624068	59.2509177684986	61.615966756315	67.3753361512544	65.3883893237616	69.3622829787473	51.7081048678074	50.5611845219901	52.8550252136247	280.975169972572	258.117920663687	303.832419281458	65.6820444513707	63.2996696239777	68.0644192787637	120.462104165179	118.29620070033	122.628007630028	54.1197593058601	52.9367600966341	55.3027585150861	40.9400682528293
73	70.5716066336467	69.0089566028994	72.134256664394	53.1617096691473	52.0136886042549	54.3097307340398	295.462876402737	265.503784751046	325.421968054428	67.7464074688895	65.7618009196259	69.731014018153	119.077571933395	116.438964617894	121.716179248897	53.3759339940589	52.18580067095	54.5660673171678	39.3897696844273	38.0745766909327	40.7049626779219	55.2220221531906	54.0243851210888	56.4196591852924	7.75489061616986	6.13867943824671	9.37110179409301	60.3846004664236	59.2015278725703	61.5676730602768	67.398612709022	65.4031167585005	69.3941086595435	51.6826356721205	50.5290984354933	52.8361729087478	283.285436043028	260.309798842014	306.261073244042	65.8203533251397	63.3708639634297	68.2698426868498	120.472459093333	118.291387835359	122.653530351308	54.0958899208659	52.9049478129169	55.286832028815	40.9573251273901
74	70.5324819977787	68.9746365594488	72.0903274361086	53.1135282120426	51.9661243362393	54.260932087846	298.532816686905	268.432178501571	328.633454872239	67.8279823660909	65.8011207784781	69.8548439537038	119.171467665949	116.487057085743	121.855878246156	53.35641621618	52.1566487459537	54.5561836864063	39.4171949921335	38.1003742397609	40.734015744506	55.1924289884756	53.988623975557	56.3962340013941	7.83617085933314	6.22633194320154	9.44600977546474	60.3374857940647	59.1534406594503	61.5215309286791	67.4241500032797	65.419934659432	69.4283653471274	51.6603778565609	50.4989021432388	52.8218535698831	285.616493164832	262.532920736577	308.700065593088	65.9669898283749	63.4503306040212	68.4836490527285	120.485871421839	118.289191002883	122.682551840795	54.0754063773321	52.8750733712821	55.2757393833822	40.9756779811963
75	70.4937003751054	68.9406359569869	72.0467647932239	53.0666665291784	51.9196829320009	54.2136501263559	301.629144803987	271.401322366	331.856967241974	67.9156209792254	65.8457849789603	69.9854569794904	119.272171437231	116.540871353085	122.003471521377	53.3405851271922	52.1295219135075	54.5516483408768	39.4459881762663	38.1273138182875	40.7646625342452	55.165918859187	53.9546914199762	56.3771462983978	7.91669838482339	6.31343115757289	9.51996561207389	60.2922582144417	59.1067303512185	61.4777860776648	67.4519608936051	65.4388647246889	69.4650570625212	51.6415390940065	50.4706534218839	52.8124247661292	287.967433895138	264.786470992472	311.148396797804	66.1219019596611	63.5383265722721	68.7054773470501	120.502376743944	118.289658929356	122.715094558531	54.0585071332059	52.8471950498878	55.269819216524	40.9951235199757
76	70.4552798673857	68.9069602645863	72.0035994701851	53.0212102701276	51.8744137136309	54.1680068266244	304.750642802754	274.41009197126	335.091193634249	68.0093111314984	65.8959294840136	70.1226927789831	119.379758009949	116.600544071985	122.158971947914	53.3286361384642	52.1044827269058	54.5527895500227	39.4761511513328	38.1553937540157	40.7969085486499	55.1426894087338	53.9226571131867	56.3627217042809	7.99644906979563	6.39992955943712	9.59296858015414	60.2490876227764	59.0614693465099	61.4367058990429	67.4820569510926	65.4599276825214	69.5041862196639	51.626330738457	50.4444097604638	52.8082517164503	290.337336773306	267.069608184734	313.605065361879	66.2850067069049	63.6350759824353	68.9349374313745	120.522009731499	118.292839957473	122.751179505526	54.0453928857257	52.8213745157548	55.2694112556966	41.0156579625555
77	70.417239348781	68.8736155642616	71.9608631333004	52.9772481644016	51.8303650019801	54.1241313268231	307.896075575659	277.457328681618	338.3348224697	68.1090286546846	65.9516809341507	70.2663763752184	119.494298416301	116.666209639319	122.322387193282	53.3207642552292	52.0815987657404	54.559929744718	39.5076854153406	38.1846125823146	40.8307582483666	55.1229412474819	53.8925925835137	56.3532899114501	8.07539978965925	6.48578023282109	9.66501934649741	60.2081535850795	59.017727558832	61.398579611327	67.5144484469213	65.4831432820822	69.5457536117604	51.6149671422484	50.4202300965473	52.8097041879494	292.725267215347	269.381465661342	316.069068769353	66.4561898140967	63.7407675526436	69.1716120755499	120.544804107846	118.298781966704	122.790826248988	54.0362658601989	52.7976788430301	55.2748528773676	41.0372770560314
78	70.3795984617776	68.8406085704339	71.9185883531213	52.9348719665757	51.7875841296976	54.0821598034538	311.064192098435	280.541840807468	341.586543389402	68.2147375323864	66.0131556545114	70.4163194102614	119.615859867677	116.737999841155	122.493719894198	53.3171635098036	52.0609446292049	54.5733823904024	39.5405920551924	38.2149690530098	40.8662150573751	55.106876971897	53.8645724245255	56.3491815192685	8.15352842603659	6.57093695672113	9.73611989535205	60.1696450195128	58.9755719269593	61.3637181120662	67.5491443427615	65.5085302843224	69.5897584012006	51.6076649332225	50.3981768630277	52.8171530034173	295.130278418082	271.721152413147	318.539404423016	66.6353059065965	63.855552580547	69.4150592326459	120.57079262139	118.307532295397	122.834052947383	54.031329067087	52.7761826480002	55.2864754861738	41.0599760915562
79	70.3423776117258	68.8079466500768	71.8768085733748	52.8941763818377	51.7461175223641	54.0422352413112	314.253726678415	283.662404849879	344.845048506952	68.326390074339	66.0804587479456	70.5723214007324	119.744505668797	116.8160435206	122.672967816994	53.3180264251781	52.0426039503103	54.593448900046	39.5748717522942	38.2464621344902	40.9032813700982	55.0947001782295	53.8386756766039	56.3507246798552	8.23081387304012	6.65535429615877	9.80627344992147	60.133759822058	58.935066160922	61.3324534831941	67.5861522830374	65.5361064528613	69.6361981132134	51.6046422537065	50.3783182701993	52.8309662372137	297.55141227168	274.08775396936	321.015070574	66.8221789770442	63.9795433825433	69.6648145715451	120.600007019892	118.319137664801	122.880876374983	54.0307855287802	52.7569702370441	55.3046008205164	41.0837499207089
80	70.3055979599897	68.7756378436019	71.8355580763774	52.8552589697818	51.7060108504034	54.0045070891602	317.463400209545	286.817766778795	348.109033640296	68.4439271215698	66.1536832733318	70.7341709698078	119.880295136412	116.900466269012	122.860124003812	53.3235435038676	52.0266713259666	54.6204156817687	39.6105247883581	38.2790910154401	40.941958561276	55.0866144844597	53.8149873323669	56.3582416365524	8.30723604189891	6.73898769520437	9.87548438859344	60.1007044444328	58.8962707849116	61.305138103954	67.6254785890575	65.5658885447118	69.6850686334033	51.6061179640015	50.3607307211271	52.8515052068759	299.987700279264	276.480333317249	323.495067241279	67.0166032265038	64.1128121944457	69.9203942585619	120.632478025506	118.333644105368	122.931311945643	54.0348374778013	52.7401376520178	55.3295373035848	41.1085929724051
81	70.2692814157039	68.743690886519	71.7948719448888	52.8182200245375	51.6673092525909	53.969130796484	320.691921432079	290.00664334269	351.377199521469	68.5672782833748	66.2329095078922	70.9016470588574	120.023283522698	116.991390140096	123.0551769053	53.333902734924	52.0132540567905	54.6545514130576	39.6475510513775	38.3128551043247	40.9822469984303	55.0828225721764	53.7935998885618	56.372045255791	8.38277586396878	6.82179357184834	9.94375815608922	60.0706934321528	58.8592435314716	61.282143332834	67.6671282550264	65.5978923007676	69.7363642092852	51.612310813948	50.3455012374265	52.8791203904695	302.438164482235	278.897931844605	325.978397119866	67.2183442482568	64.2553905253693	70.1812979711443	120.668235310562	118.351096885584	122.98537373554	54.0436855286819	52.7257944947879	55.3615765625759	41.1344992703112
82	70.2334506261374	68.7121152318896	71.7547860203852	52.7831624295919	51.6300576297514	53.9362672294324	323.937988194979	293.227723407448	354.64825298251	68.6963622081189	66.3182042924321	71.0745201238056	120.173521943482	117.088933386207	123.258110500757	53.3492891104422	52.0024735981946	54.6961046226898	39.685950041756	38.3477540267788	41.0241460567331	55.0835252577415	53.7746148568234	56.3924356586596	8.4574152921636	6.90372941454146	10.0111011697857	60.0439489302342	58.82404012891	61.2638577315583	67.7111049459402	65.6321324359745	69.7900774559059	51.6234385869704	50.3327297608531	52.9141474130876	304.901818390017	281.339570303536	328.464066476499	67.4271405349871	64.4072689508056	70.4470121191686	120.70730747415	118.371540443607	123.043074504692	54.0575278263699	52.7140654199531	55.4009902327868	41.1614624507183
83	70.1981289656653	68.6809210735646	71.7153368577661	52.7501914859381	51.5943010046785	53.9060819671977	327.200288719055	296.479669322189	357.92090811592	68.8310868907466	66.4096204590502	71.252553322443	120.331057311401	117.193210215952	123.46890440685	53.3698841418385	51.9944666401852	54.7453016434917	39.725720878566	38.3837876210613	41.0676541360707	55.0889205996412	53.7581441423413	56.4196970569411	8.53113730084847	6.9847538801618	10.0775207215351	60.0207001632655	58.7907155056267	61.2506848209044	67.7574109973716	65.6686226291304	69.8461993656129	51.6397172217368	50.3225311960141	52.9569032474595	307.377667912917	283.804249794112	330.951086031722	67.642705284112	64.5683973254105	70.7170132428135	120.749722019487	118.395018321888	123.104425717086	54.0765591747257	52.7050912020148	55.4480271474365	41.1894757808366
84	70.1633405233553	68.6501193701715	71.676561676539	52.7194147124635	51.5600849414888	53.8787444834383	330.477502858921	299.761118309735	361.193887408108	68.9713500205438	66.5071963417711	71.4355036993165	120.495932274102	117.304330572084	123.687533976121	53.3958653657271	51.9893857556042	54.8023449758499	39.7668623059203	38.4209559317523	41.1127686800882	55.0992030465002	53.7443112038663	56.4540948891341	8.60392588423812	7.06482689309614	10.1430248753801	60.001182895484	58.759325411229	61.243040379739	67.8060474171421	65.7073755122819	69.9047193220024	51.6613599171697	50.3150370719588	53.0076827623806	309.864712296806	286.290952766336	333.438471827276	67.8647284708823	64.7386853910807	70.9907715506839	120.795505332119	118.421573104945	123.169437559293	54.1009701494085	52.699029308723	55.5029109900941	41.2185321774653
85	70.1291100891753	68.6197218697869	71.6384983085637	52.6909416177944	51.5274560146385	53.8544272209503	333.768303361882	303.070683879363	364.465922844402	69.1170393730801	66.6109553715926	71.6231233745676	120.66818515759	117.422399928625	123.913970386556	53.4274058294178	51.9873995826898	54.8674120761458	39.8093726994319	38.4592592018757	41.1594861969881	55.1145626279566	53.7332519204811	56.4958733354322	8.67576605334698	7.14390974504976	10.2076223616442	59.9856388751142	58.7299284260132	61.2413493242151	67.8570138888767	65.7484026597021	69.9656251180513	51.6885762269655	50.3103967243829	53.0667557295481	312.361945058363	288.79864403893	335.925246077796	68.0928791547289	64.9180037515795	71.2677545578784	120.844682658954	118.451246360426	123.238118957483	54.1309462001885	52.6960539431638	55.5658384572133	41.2486242259954
86	70.0954631388345	68.5897411351969	71.6011851424721	52.6648834431561	51.4964623148517	53.8333045714604	337.071357121879	306.40695725948	367.735756984278	69.2680332503528	66.720905758477	71.8151607422286	120.847849914797	117.547519106097	124.148180723498	53.4646735469044	51.9886925348037	54.9406545590051	39.853250072745	38.4986978636373	41.2078022818527	55.1351841885982	53.7251151089526	56.5452532682438	8.7466438315389	7.221965195121	10.2713224679568	59.9743152656359	58.7025882996118	61.24604223166	67.9103087774327	65.7917145764582	70.0289029784071	51.7215711500137	50.3087779328512	53.1343643671762	314.868354919609	291.326271833362	338.410438005856	68.3268079812736	65.1061851814209	71.5474307811264	120.89727808815	118.484078583518	123.310477592781	54.1666667483944	52.6963555498126	55.6369779469762	41.2797441997011
87	70.0624258172698	68.5601905696167	71.564661064923	52.6413528762081	51.467153976425	53.8155517759911	340.385326426714	309.76850884783	371.002144005597	69.4242009729289	66.837040263737	72.0113616821208	121.034956079464	117.679784103774	124.390128055154	53.5078309176813	51.9934640551387	55.0221977802238	39.8984920841145	38.5392725279702	41.2577116402588	55.1612466635231	53.72006265815	56.6024306688961	8.81654624872757	7.29895756959755	10.3341349278576	59.967464064926	58.6773765292865	61.2575516005655	67.965929136191	65.8373206865937	70.0945375857883	51.7605442231472	50.3103669846626	53.2107214616317	317.382926740524	293.872768821566	340.893084659482	68.566149840528	65.3030262340524	71.8292734470036	120.953314529873	118.52010914479	123.386519914957	54.2083042857852	52.7001398106232	55.7164687609473	41.3118840792741
88	70.0300249207962	68.531084442704	71.5289653988883	52.6204637362829	51.4395837080205	53.8013437645453	343.708870196768	313.153889676823	374.263850716714	69.5854034273224	66.9593360669508	72.211470787694	121.229528725393	117.819285947887	124.6397715029	53.5570341027356	52.0019274549217	55.1121407505496	39.9450960430152	38.580983973075	41.3092081129553	55.192922392869	53.7182692712875	56.6675755144504	8.88546133427969	7.37485286085272	10.3960698077067	59.9653415114616	58.6543750620463	61.2763079608769	68.0238707161937	65.8852293209706	70.1625121114168	51.8056886225072	50.3153681740803	53.296009070934	319.904642448523	296.437053185761	343.372231711285	68.8105266411049	65.5082891126595	72.1127641695504	121.012813697952	118.559376241465	123.466251154439	54.2560234815777	52.7076261832241	55.8044207799313	41.3450355725565
89	69.9982878779383	68.5024379166651	71.4941378392115	52.602330632008	51.4138073073932	53.7908539566228	347.040645213528	316.561632891585	377.519657535472	69.7514936709701	67.0877547319361	72.4152326100042	121.431588431141	117.966110554762	124.897066307519	53.6124323545193	52.0143083887122	55.2105563203264	39.9930589167607	38.623833132141	41.3622847013804	55.2303764718861	53.719921829897	56.7408311138751	8.95337810867522	7.44961882464231	10.4571373927081	59.968207475083	58.6336789861641	61.3027359640019	68.0841279771077	65.9354477048322	70.2328082493833	51.8571902794873	50.3240027783353	53.3903777806393	322.432481963616	299.01802968878	345.846934238452	69.0595501607495	65.7217037662022	72.3973965552968	121.075796092415	118.601916852134	123.549675332697	54.3099803046587	52.7190460523976	55.9009145569198	41.3791901344254
90	69.9672427289675	68.4742670722187	71.4602183857164	52.5870685929181	51.3898841397349	53.7842530461013	350.379307336247	319.990255238311	380.768359434183	69.9223175959925	67.2222422763469	72.6223929156382	121.641151250182	118.120338607945	125.161963892418	53.6741673004849	52.0308430294641	55.3174915715057	40.0423773371136	38.6678210804241	41.4169335938031	55.2737661328064	53.7252184130943	56.8223138525185	9.02028657397992	7.52322507503053	10.5173480729293	59.9763248282852	58.6153990699035	61.337250586667	68.1466940999929	65.9879819451636	70.3054062548221	51.9152270167501	50.3365075769183	53.493946456582	324.965424118101	301.614590753319	348.316257482882	69.3128249351004	65.9429701735725	72.6826796966283	121.142280982956	118.64776669487	123.636795271042	54.3703211681724	52.734640577399	56.0060017589459	41.4143389867844
91	69.9369181041677	68.4465889341448	71.4272472741905	52.5747926773583	51.3678775596492	53.7817077950675	353.723512705158	323.438258560501	384.008766849816	70.0977146514978	67.362729349126	72.8326999538697	121.858228686604	118.282045448415	125.434411924793	53.7423721827372	52.0517760094897	55.4329683559848	40.0930476068662	38.7129490218477	41.4731461918847	55.3232401548671	53.7343670202521	56.9121132894821	9.08617770318668	7.59564317610808	10.5767122302653	59.9899587927308	58.5996640101874	61.3802535752742	68.2115610018467	66.0428370179417	70.3802849857518	51.9799677092108	50.3531329965408	53.6068024218808	327.502447569655	304.225617548491	350.779277590819	69.5699511492129	66.171760779998	72.9681415184278	121.212286393313	118.696960188694	123.727612597932	54.4371821037034	52.7546583215861	56.1197058858206	41.4504731386157
92	69.9073432008582	68.4194214961156	71.3952649056007	52.5656175597058	51.3478552582825	53.7833798611291	357.071918929711	326.904131300691	387.23970655873	70.2775186225737	67.5091315193469	73.0459057258004	122.082827676347	118.451300977101	125.714354375593	53.8171710593595	52.0773581923644	55.5569839263546	40.1450657063761	38.7592182752799	41.5309131374723	55.3789382993205	53.7475840539012	57.0102925447398	9.151043428483	7.66684672960961	10.6352401273564	60.0093762547227	58.5866222715989	61.4321302378466	68.2787193518963	66.1000167553756	70.4574219484169	52.0515714741918	50.3741409707009	53.7290019776828	330.042531706747	306.849981082095	353.235082331399	69.8305274998494	66.4077230519281	73.2533319477706	121.285829086594	118.749530418328	123.82212775486	54.5106879722067	52.7793527484068	56.2420231960066	41.4875834060456
93	69.8785477592048	68.3927837444712	71.3643117739385	52.5596571006667	51.3298895198176	53.7894246815158	360.423186260347	330.386350005279	390.460022515414	70.461558462389	67.6613496789363	73.2617672458417	122.314950574003	118.628169568934	126.001731579072	53.8986779758875	52.1078443364234	55.6895116153516	40.1984273000374	38.8066302606276	41.5902243394473	55.4409907670454	53.765092622683	57.1168889114078	9.21487662850248	7.73681145749507	10.6929417995099	60.0348450428047	58.5764434245604	61.493246661049	68.3481585896026	66.1595238332554	70.5367933459497	52.1301868942068	50.3998026012215	53.860571187192	332.584657545289	309.486543296996	355.682771793582	70.094154000694	66.6504821195073	73.5378258818807	121.362924551538	118.805509102124	123.920340000951	54.5909517186809	52.8089796606117	56.37292377675	41.5256604323799
94	69.8505620368511	68.3666956805783	71.3344283931239	52.5570239050803	51.3140573752414	53.7999904349193	363.77597874243	333.883380830066	393.668576654794	70.6496591720948	67.8192705604239	73.4800477837656	122.554595145199	118.81270999781	126.296480292588	53.9869961180707	52.1434907041356	55.8305015320058	40.2531277426708	38.8551864848678	41.6510690004737	55.5095176773681	53.7871207222984	57.2319146324378	9.27767111461851	7.80551527853141	10.7498269507056	60.0666331605109	58.5693189271457	61.5639473938762	68.4198669443417	66.2213597585273	70.6183741301562	52.2159512750819	50.4303957014459	54.001506848718	335.127808615519	312.134158170015	358.121459061022	70.3604347072418	66.8996434792162	73.8212259352675	121.443586989742	118.864926563103	124.02224741638	54.6780736773493	52.8437946493712	56.5123527053274	41.5646947080617
95	69.8234167824054	68.3411783413843	71.3056552234265	52.5578288722351	51.3004406457855	53.8152170986847	367.128965350987	337.393681044183	396.86424965779	70.8416427215642	67.9827673692721	73.7005180738562	122.801754564541	119.004975371837	126.598533757244	54.0822169593561	52.1845526644155	55.9798812542966	40.3091620858165	38.904888528125	41.7134356435079	55.5846285678131	53.8138993468747	57.3553577887516	9.33942161633847	7.87293837790066	10.8059048547763	60.1050079676009	58.5654623330798	61.644553602122	68.4938314567219	66.2855248572302	70.7021380562137	52.3089899414143	50.4662022892676	54.151777593561	337.670971838106	314.79167281175	360.550270864462	70.6289803429106	67.1547957331654	74.1031649526557	121.527829303844	118.927811702947	124.127846904741	54.7721409338261	52.8840506083597	56.6602312592925	41.6046765905069
96	69.7971432078232	68.3162538177629	71.2780325978834	52.5621807441304	51.2891258733591	53.8352356149016	370.480821105	340.915700530058	400.045941679941	71.0373290025328	68.1517005285372	73.9229574765285	123.056417419118	119.205013078373	126.907821759864	54.1844194183415	52.2312823276983	56.1375565089847	40.366525083915	38.955738029881	41.7773121379489	55.6664219156392	53.845660575421	57.4871832558575	9.40012376585675	7.93906326886991	10.8611842628436	60.1502353038904	58.5651089442919	61.7353616634889	68.570038001492	66.3520182629252	70.7880577400587	52.4094155707486	50.5075060850168	54.3113250564803	340.213138388538	317.457928565744	362.968348211332	70.8994108126721	67.4155133456516	74.3833082796926	121.615663086685	118.994191978857	124.237134194513	54.8732267503896	52.929995356122	56.8164581446572	41.6455963237734
97	69.7717729597236	68.2919452702339	71.2516006492132	52.5701856573628	51.2802041402643	53.8601671744612	373.830228160067	344.447883277141	403.212573042993	71.2365368044722	68.3259185316758	74.1471550772687	123.318567717544	119.41286473836	127.224270696728	54.2936690426759	52.2839262468761	56.3034118384757	40.4252112003599	39.0077366753891	41.8426857253307	55.7549846830874	53.8826356693721	57.6273336968027	9.45977408182406	8.00387484558877	10.9156733180594	60.202578551032	58.5685149559433	61.8366421461207	68.6484713119962	66.4208379057608	70.8761047182316	52.5173275673639	50.5545900561504	54.4800650785775	342.753304548852	320.131762105423	365.374846992281	71.1713575949421	67.6813594017055	74.6613557881786	121.707098611443	119.064093383124	124.350103839762	54.981390060072	52.9818693990618	56.9809107210822	41.6874440580194
98	69.7473380896838	68.2682769416348	71.2263992377329	52.5819467043605	51.2737707851121	53.8901226236089	377.175876878312	347.988668867131	406.363084889493	71.4390848026007	68.5052588972748	74.3729107079265	123.588184904487	119.628566169581	127.547803639394	54.4100172364695	52.3427232112445	56.4773112616944	40.4852146134099	39.0608861823434	41.9095430444764	55.8503918892151	53.9250532087377	57.7757305696925	9.51836995239067	8.06736042613255	10.9693794786488	60.262297629273	58.5759561625997	61.9486390959464	68.729115006125	66.4919805023122	70.9662495099378	52.6328114762285	50.6077340389292	54.6578889135278	345.29047254585	322.812006527276	367.768938564425	71.4444660063756	67.9518883562641	74.937043656487	121.802144822756	119.137540425286	124.466749220227	55.0966750347932	53.0399038577411	57.1534462118452	41.730209868707
99	69.723871023557	68.2452741663242	71.2024678807898	52.5975635095248	51.2699250258014	53.9252019932483	380.5164668745	351.536493948472	409.496439800528	71.6447925468407	68.6895492174174	74.6000358762639	123.865243880667	119.85214735844	127.878340402894	54.5335005481949	52.40790215549	56.6590989408998	40.5465292219464	39.1151882878408	41.977870156052	55.9527062119713	53.9731372868595	57.9322751370832	9.57590961757953	8.12950978498418	11.0223094501749	60.329647928281	58.5877263052872	62.0715695512749	68.8119516137082	66.5654415463393	71.0584616810772	52.7559384375151	50.6672124574632	54.8446644175671	347.823651374938	325.497492438702	370.149810311174	71.7183973373849	68.2266487660588	75.210145908711	121.900809328837	119.214556116727	124.587062540947	55.2191107322097	53.1043185710949	57.3339028933245	41.77388377551
100	69.7014045298596	68.2229633755067	71.1798456842125	52.6171318254783	51.2687695034306	53.965494147526	383.850708037412	355.089793697954	412.611622376869	71.8534814402773	68.8786082893581	74.8283545911965	124.149715028244	120.083632439986	128.215797616502	54.6641400353071	52.4796802013896	56.8485998692247	40.6091486510654	39.1706447356525	42.0476525664783	56.0619776247607	54.0271057776981	58.0968494718233	9.63239215104506	8.19031517424425	11.0744691278459	60.404879173503	58.6041351412449	62.2056232057612	68.8969626052975	66.6412153006036	71.1527099099914	52.8867646820808	50.7332921529069	55.0402372112547	350.351857608792	328.187049039038	372.516666178547	71.9928308584736	68.5051859991631	75.480475717784	122.003098394576	119.295161957585	124.711034831566	55.3487108253064	53.1753203866567	57.5221012639562	41.8184557608835
101	69.6799716872794	68.2013720982854	71.1585712762735	52.6407431540761	51.2704097629245	54.0110765452278	387.177321525573	358.647003267275	415.707639783871	72.0649756957499	69.0722473182446	75.0577040732551	124.441564241552	120.323039685884	128.560088797221	54.801940720433	52.5582608461553	57.0456205947106	40.6730662574923	39.2272572638089	42.1188752511758	56.1782430721448	54.0871686850985	58.2693174591912	9.68781744127152	8.24977133297546	11.1258635495676	60.4882342321253	58.6255063130562	62.3509621511943	68.9841284222776	66.7192947898824	71.2489620546728	53.0253310684786	50.8062303300885	55.2444318068686	352.874116190097	330.879505192235	374.86872718796	72.2674656987614	68.7870449192341	75.7478864782886	122.109016935646	119.37937792581	124.838655945483	55.4854734180186	53.2531016398257	57.7178451962114	41.863915788255
102	69.6596058513536	68.1805289580755	71.1386827446318	52.6684843961446	51.2749536869566	54.0620151053326	390.495040736547	362.206559212472	418.783522260622	72.2791032595986	69.2702711768663	75.2879353423308	124.740752963092	120.570381500092	128.911124426093	54.9468911520473	52.6438323080867	57.2499499960079	40.7382751348102	39.2850275924871	42.1915226771332	56.3015261895352	54.1535265805512	58.4495257985191	9.74218617226404	8.30787548422303	11.1764968603051	60.5799478654038	58.6521750838613	62.5077206469463	69.0734285082476	66.7996717953169	71.3471852211783	53.1716626623827	50.8862726251852	55.4570526995801	355.38946120762	333.573690489715	377.205231925525	72.5420225983305	69.071772542742	76.0122726539191	122.218568513614	119.467222468256	124.969914558971	55.6293809493277	53.3378388213731	57.9209230772824	41.9102538197978
103	69.6403406203717	68.1604636640462	71.1202175766973	52.7004375330941	51.2825108994939	54.1183641666943	393.802612249048	365.766900904197	421.8383235939	72.495696692262	69.4724797069216	75.5189136776024	125.047238224707	120.825664422029	129.268812027384	55.0989630801677	52.7365660372658	57.4613601230696	40.8047681184916	39.3439574121766	42.2655788248066	56.4318370717492	54.2263691343667	58.6373050091318	9.79549980378349	8.3646273194026	11.2263722881644	60.6802454368209	58.6844859929589	62.6760048806828	69.1648413416086	66.8823368502239	71.4473458329932	53.325768359735	50.9736512958416	55.6778854236283	357.896936654942	336.26843630194	379.525437007945	72.8162455352749	69.3589206678792	76.2735704026706	122.331755332042	119.558712493646	125.104798170437	55.78040018732	53.4296914295382	58.1311089451017	41.9574598337498
104	69.6222098005573	68.1412069972984	71.1032126038163	52.7366793426575	51.2931921541563	54.1801665311586	397.098796737233	369.326471916834	424.871121557633	72.7145939963424	69.6786690451592	75.7505189475256	125.360972693845	121.088889137047	129.633056250642	55.258111254871	52.8366153963511	57.6796071133909	40.8725377907283	39.404048372088	42.3410272093686	56.5691720951346	54.3058737445801	58.832470445689	9.84776055117497	8.42002896990903	11.2754921324409	60.7893415880436	58.7227904733599	62.8558927027273	69.2583444692924	66.9672792374968	71.549409701088	53.487640555438	51.0685835340105	55.9066975768655	360.395597171217	338.962576817245	381.828617525189	73.089903226691	69.648048473433	76.5317579799489	122.448578233606	119.653863367281	125.243293099931	55.9384823136398	53.5288010009934	58.3481636262863	42.0055238412391
105	69.6052473705855	68.1227907915336	71.0877039496374	52.7772811500642	51.3071087207792	54.2474535793492	400.382369856583	372.883721394525	427.881018318642	72.9356393838941	69.8886329570471	75.9826458107411	125.681904724816	121.360050494024	130.003758955607	55.4242733525033	52.9441145140444	57.9044321909622	40.9415764850501	39.4653020687602	42.4178509013399	56.7135137976203	54.3922042679688	59.0348233272718	9.89897136483772	8.47408496596888	11.3238577637066	60.9074388968917	58.7674444613046	63.0474333324787	69.3539145415647	67.0544869887136	71.6533420944159	53.6572548599974	51.1712699014414	56.1432398185535	362.884508763333	341.654950066523	384.114067460144	73.3627905004645	69.9387250847847	76.7868559161443	122.569036698217	119.752688907369	125.385384489065	56.103563097639	53.6352903134588	58.5718358818193	42.0544359025846
106	69.5894874454933	68.1052479080254	71.0737269829612	52.822308615026	51.3243717813393	54.3202454487127	403.652123100887	376.437105392225	430.867140809548	73.1586839759985	70.1021641604248	76.2152037915722	126.009978414918	121.639137529922	130.380819299914	55.5973700314577	53.0591773115322	58.1355627513832	41.0118762907291	39.5277200348136	42.4960325466445	56.8648308205556	54.4855098579543	59.2441517831569	9.94913590938244	8.52680218293086	11.371469635834	61.0347265333305	58.818806018297	63.250647048364	69.4515273478327	67.1439468850636	71.7591078106018	53.8345698671184	51.2818928878901	56.3872468463467	365.36274950894	344.344398932351	386.381100085528	73.6347295317931	70.230532102535	77.0389269610511	122.693128842143	119.855201382838	125.531056301448	56.2755631583452	53.7492627517137	58.8018635649767	42.1041861430343
107	69.5749642400435	68.0886122047619	71.0613162753252	52.8718215540234	51.3450918439848	54.3985512640619	406.906864629893	379.985088189959	433.828641069828	73.3835864291293	70.3190556219521	76.4481172363064	126.345133665331	121.92613350117	130.764133829493	55.777305116462	53.1818967001549	58.372713532769	41.0834290569646	39.5913037277908	42.5755543861384	57.0230779155581	54.5859239146	59.4602319165162	9.99825854251997	8.57818977535918	11.4183273096808	61.1713789308013	58.8772329792157	63.4655248823869	69.5511578533863	67.2356444601942	71.8666712465784	54.0195269758451	51.4006155925565	56.6384383591337	367.8294102398	347.02977214119	388.62904833841	73.9055709351913	70.5230660872281	77.2880757831546	122.820851418141	119.961411512509	125.680291323773	56.4543883112113	53.8708018280729	59.0379747943497	42.154764767914
108	69.5617120316015	68.0729184996914	71.0505055635116	52.9258737965879	51.3693781815092	54.4823694116665	410.145420067286	383.526143578494	436.764696556078	73.6102134843378	70.5391018101078	76.6813251585678	126.687306246639	122.221015921721	131.153596571557	55.9639659075866	53.3123439467909	58.6155878683824	41.1562263968457	39.6560545190213	42.6563982746701	57.1881960188599	54.6935631521874	59.6828288855323	10.0463442937231	8.62825909945769	11.4644294879885	61.3175544909085	58.9430806354549	63.692028346362	69.6527802370014	67.3295640050734	71.9759964689295	54.2120502713671	51.5275805298306	56.8965200129037	370.283595205001	349.709925237293	390.857265172709	74.1751946995154	70.8159409914678	77.534448407563	122.952199816594	120.07132846553	125.833071167658	56.6399299955102	53.9999708480303	59.2798891429901	42.2061620771518
109	69.5497651225864	68.0582025280684	71.0413277171043	52.9845130736177	51.3973382983956	54.5716878488399	413.366633268694	387.058756114721	439.674510422666	73.8384404368548	70.7620998900046	76.914780983705	127.036427868853	122.52375660767	131.549099130037	56.1572236077611	53.4505682020029	58.8638790135193	41.2302596910899	39.7219736824455	42.7385456997342	57.3601123948425	54.8085267898114	59.9116979998735	10.0933988427012	8.67702362450543	11.509774060897	61.4733943395807	59.0166994594974	63.9300892196639	69.7563679293295	67.4256885749508	72.0870472837081	54.4120464690482	51.6629085610196	57.1611843770769	372.724422713573	352.383721536993	393.065123890152	74.4435109505863	71.1087905285836	77.778231372589	123.087168067645	120.184959862934	125.989376272356	56.8320657772594	54.1368127116717	59.5273188428471	42.2583684791552
110	69.5391578025597	68.044500893964	71.0338147111553	53.0477809352615	51.4290774286367	54.6664844418864	416.569367059537	390.581422345067	442.557311774008	74.0681515252658	70.9878508473177	77.1484522032139	127.392426255795	122.834321728277	131.950530783313	56.3569338605615	53.5965961849032	59.1172715362198	41.305520091558	39.7890623833317	42.8219777997842	57.538740849631	54.9308958699995	60.1465858292624	10.1394284977252	8.72449883412143	11.554358161329	61.6390211523155	59.0984328763552	64.1796094282758	69.861893651999	67.5239999984935	72.1997873055044	54.6194049265395	51.8066979542718	57.4321118988072	375.151025756113	355.050033062057	395.25201845017	74.7104605235448	71.4012704650826	78.0196505820069	123.225748844335	120.302311780246	126.149185908424	57.0306599217477	54.2813498415852	59.7799700019101	42.3113745040101
111	69.5299243100145	68.0318510160701	71.0279976039589	53.1157126955885	51.4646980649838	54.7667273261932	419.752503942567	394.092651995324	445.412355889809	74.2992402409267	71.2161605310929	77.3823199507605	127.755225223686	123.152671863299	132.357778584074	56.5629373884819	53.750432017972	59.3754427589919	41.381998524545	39.8573216668195	42.9066753822706	57.7239820148108	55.0607327095026	60.3872313201189	10.1844401738377	8.77070211829586	11.5981782293796	61.8145380650513	59.1886150874248	64.4404610426778	69.9693294573523	67.6244788891602	72.3141800255443	54.8339977289814	51.9590235753554	57.7089718826073	377.562552605057	357.707741450795	397.417363759319	74.9760153253572	71.6930608225496	78.2589698281649	123.367933466736	120.423388751024	126.312478182447	57.2355640291097	54.4335842282918	60.0375438299275	42.3651708159815
112	69.5220987939287	68.0202910679912	71.0239065198662	53.1883374011331	51.5042995191003	54.8723752831659	422.914946775017	397.590969125347	448.238924424687	74.5316095597056	71.4468406079828	77.6163785114284	128.124744763792	123.478762066473	132.770727461111	56.7750607208496	53.9120572046685	59.6380642370306	41.4596856938504	39.9267524462264	42.9926189414743	57.915723700573	55.1980804851513	60.6333669159946	10.2284413709816	8.81565265722202	11.6412300847411	62.0000276856626	59.2875689530556	64.7124864182697	70.0786467687399	67.7271046588697	72.4301888786101	55.0556798522743	52.119936212275	57.9914234922737	379.958167393259	360.355738845675	399.560595940843	75.2401784670989	71.9838679734959	78.4964889607019	123.513711907074	120.548193771262	126.479230042887	57.4466177259853	54.5934975846478	60.2997378673227	42.4197482252899
113	69.5157152751465	68.0098599132793	71.0215706370138	53.2656778204488	51.5479775112732	54.9833781296244	426.055619415373	401.074913247079	451.036325583668	74.7651720994251	71.6797094234194	77.8506347754308	128.500901128962	123.812541935051	133.189260322872	56.9931170000107	54.081430742576	59.9048032574454	41.5385720836296	39.9973554910579	43.0797886762012	58.1138413169164	55.3429629560991	60.8847196777336	10.2714401520768	8.85937129803932	11.6835090061144	62.1955512191325	59.3956039411385	64.9954984971265	70.1898164212947	67.8318555340067	72.5477773085826	55.2842894091951	52.2894620369026	58.2791167814877	382.337050670603	362.992928756158	401.681172585049	75.5029841459	72.2734266149314	78.7325416768686	123.663072795846	120.676728304553	126.649417287139	57.6636494061055	54.7610516011646	60.5662472110464	42.4750976991478
114	69.5108076076536	68.0005970355235	71.0210181797837	53.3477504520149	51.595823787817	55.0996771162129	429.173467339796	404.543040404459	453.803894275132	74.9998502075065	71.914592768216	78.0851076467971	128.883606923888	124.153955685227	133.613258162549	57.2169068543751	54.258489364954	60.1753243437961	41.6186479610336	40.069131414664	43.1681645074032	58.3181983609617	55.4953843219877	61.1410123999357	10.3134451210752	8.90188042564802	11.7250098165023	62.4011477172302	59.5130141500307	65.2892812844297	70.3028087031057	67.9387085737985	72.6669088324129	55.5196479827692	52.4676022068659	58.5716937586725	384.698399938381	365.618226895519	403.778572981243	75.7644972578289	72.5615016030631	78.9674929125946	123.816003428911	120.808992287962	126.823014569859	57.8864770126736	54.9361882947268	60.8367657306205	42.531210372034
115	69.5074094398101	67.9925424638588	71.0222764157615	53.434565548173	51.6479257640193	55.2212053323268	432.267458228318	407.99392421379	456.540992242846	75.235575984256	72.151324551951	78.3198274165609	129.272771198925	124.502942233336	134.042600164514	57.446219327313	54.4431479038622	60.4492907507637	41.6999033786403	40.1420806614937	43.2577260957869	58.5286469679787	55.6553292147084	61.4019647212489	10.3544654010164	8.94320382878405	11.7657269732488	62.6168334611145	59.640076414955	65.5935905072741	70.4175933967141	68.0476396910855	72.7875471023428	55.7615610507876	52.6543326108645	58.8687894907107	387.041430161218	368.230561990429	405.852298332007	76.0248127255298	72.8478896324022	79.2017358186575	123.972489775562	120.944984138529	126.999995412595	58.1149088556559	55.118830443739	61.1109872675728	42.5880775551935
116	69.5055541756068	67.9857366943025	71.0253716569112	53.526127153193	51.704366190363	55.347888116023	435.336582520982	411.426156863173	459.247008178791	75.4722912479672	72.3897473870801	78.5548351088543	129.668299547273	124.859435282679	134.477163811866	57.6808328516881	54.6352997684051	60.726365934971	41.782328176686	40.2162034939019	43.3484528594701	58.7450285233838	55.8227628196309	61.6672942271367	10.3945106121123	8.98336656254619	11.8056546616784	62.8426014828004	59.7770485075622	65.9081544580386	70.5341398208502	68.158623675498	72.9096559662025	56.0098185046945	52.8496037603662	59.1700332490228	389.365374256369	370.828876562066	407.901871950673	76.2840545280803	73.1324207424803	79.4356883136804	124.132516487573	121.084700760347	127.1803322148	58.3487444575466	55.3088821032791	61.3886068118141	42.6456907453474
117	69.5052749360087	67.9802206073666	71.0303292646508	53.6224331540355	51.765222839754	55.479643468317	438.379853944137	414.838350069692	461.921357818583	75.7099474485294	72.6297130899089	78.7901818071499	130.070094205366	125.223363415833	134.916824994899	57.9205162608974	54.8348175320508	61.0062149897441	41.8659119851051	40.2914999784748	43.4403239917354	58.9671743327248	55.9976311205681	61.9367175448815	10.4335908498772	9.02239480854989	11.8447868912046	63.0784212289667	59.9241674385927	66.2326750193406	70.6524168723323	68.2716342190401	73.0331995256245	56.2641952652812	53.0533408302503	59.4750497003121	391.66948356022	373.412127677547	409.926839442893	76.5423744252122	73.4149596351402	79.6697892152841	124.296066909198	121.228137552168	127.363996266228	58.5877754218131	55.5062291943826	61.6693216492436	42.7040416326032
118	69.5066045204512	67.9760353824256	71.0371736584768	53.723475342847	51.8305682135505	55.6163824721434	441.396310007156	418.229135993021	464.563484021292	75.9485055365161	72.8710831062442	79.025927966788	130.478054156256	125.594650192275	135.361458120237	58.1650298285822	55.0415536233385	61.2885060338259	41.9506442253879	40.3679699718435	43.5333184789324	59.1949063464909	56.1798612614498	62.209951431532	10.4717166633272	9.0603157338449	11.8831175928095	63.324238368227	60.0816478735189	66.566828862935	70.7723930680476	68.386643944071	73.1581421920242	56.5244519967132	53.2654438503817	59.7834601430447	393.953028271884	375.979287670492	411.926768873276	76.7999503736054	73.6954067847535	79.9044939624574	124.463123088132	121.375288415493	127.55095776077	58.8317863190169	55.7107401621232	61.9528324759107	42.7631221075549
119	69.5095753685531	67.9732224093433	71.0459283277628	53.8292394906604	51.9004692643066	55.7580097170143	444.385012469907	421.597168104218	467.172856835597	76.187935794787	73.113728870626	79.262142718948	130.892075235818	125.973214251182	135.810936220454	58.414126330587	55.2553411145652	61.5729115466087	42.0365141122666	40.445613105967	43.6274151185661	59.428037936449	56.3693620167786	62.4867138561194	10.5088990332622	9.09715734967866	11.9206407168458	63.5799747408058	60.2496806707417	66.9102688108699	70.8940365869362	68.5036244336651	73.2844487402073	56.7903359193981	53.4857880492999	60.0948837894964	396.215297873797	378.529344829501	413.901250918093	77.0569846392464	73.9736993225662	80.1402699559267	124.633665787415	121.526145763108	127.741185811722	59.0805555864979	55.922266697672	62.2388444753238	42.8229242675675
120	69.5142195221089	67.971823197877	71.0566158463407	53.9397054321457	51.9749871333039	55.9044237309875	447.345047781322	424.941122008444	469.7489735542	76.4282176394591	73.357532108494	79.4989031704243	131.312050241577	126.35896941923	136.265131063924	58.6675521241783	55.4759946031924	61.8591096451643	42.1235106552412	40.5244287728734	43.7225925376089	59.6663747200687	56.5660243624896	62.7667250776478	10.5451493506484	9.13294837111876	11.9573503301781	63.8455284476117	60.4284315513698	67.2626253438537	71.0173153118984	68.6225462643198	73.412084359477	57.0615817210851	53.7142243501682	60.408939092002	398.455601529255	381.061304053366	415.849899005144	77.3137016166358	74.2498116746377	80.3775915586339	124.807674498278	121.680700528044	127.934648468511	59.3338564384306	56.1406445200105	62.5270683568507	42.8834404222419
121	69.5205685874255	67.9718792853902	71.0692578894609	54.0548471615496	52.0541769011616	56.0555174219377	450.275527489466	428.259696220414	472.291358758518	76.6693393967018	73.6023850904537	79.73629370295	131.737869043962	126.751824823215	136.723913264709	58.9250482409103	55.7033111807277	62.1467853010929	42.2116226599599	40.6044161088569	43.8188292110629	59.9097154294372	56.7697221388393	63.0497087200352	10.5804793951133	9.16771807846686	11.9932407117598	64.1207740740216	60.6180399088821	67.6235082391611	71.142196871547	68.74337904097	73.5410147021241	57.3379125643808	53.950580017837	60.7252451109246	400.673268456859	383.57418747182	417.772349441897	77.5703453727151	74.5237559305896	80.6169348148407	124.985127453901	121.838942172929	128.131312734873	59.5914577839484	56.3656942134161	62.8172213544806	42.944663098056
122	69.5286536980632	67.9734321434017	71.0838752527247	54.1746329401722	52.1380873500928	56.2111785302517	453.175588623549	431.551612891404	474.799564355694	76.9112980611888	73.8481908470125	79.9744052753651	132.169418699789	127.151685007321	137.187152392258	59.1863514907598	55.9370714837167	62.4356314978029	42.3008387294653	40.6855739781377	43.9161034807929	60.1578528208655	56.9803127973777	63.3353928443534	10.6149013135645	9.20149618130806	12.0283064458209	64.4055630423034	60.8186177660844	67.9925083185224	71.2686486817278	68.8660914342597	73.6712059291959	57.6190411875913	54.1946594543403	61.0434229208424	402.867648281864	386.06703503063	419.668261533099	77.8271769404996	74.7955819179129	80.8587719630862	125.166001644107	122.000858699733	128.331144588481	59.8531251518	56.5972221172215	63.1090281863785	43.0065850421849
123	69.5385054780437	67.9765230835006	71.1004878725867	54.2990254158566	52.226760736741	56.3712900949722	456.044394048341	434.815618486663	477.273169610019	77.1540990412254	74.094863350852	80.2133347315987	132.606583567777	127.558450054853	137.654717080701	59.4511955761913	56.1770408212307	62.7253503311518	42.3911472653237	40.7679009560024	44.0143935746451	60.4105746211451	57.1976382248399	63.6235110174502	10.6484275989425	9.23431268594544	12.0625425119396	64.699724085539	61.030248885766	68.3691992853121	71.3966379867295	68.9906512200083	73.8026247534507	57.9046710944668	54.4462451383869	61.3630970505468	405.038111364461	388.538905039842	421.53731768908	78.084471394312	75.0653769543593	81.1035658342648	125.350272830937	122.166436659881	128.534109001993	60.1186216206117	56.8350212646604	63.402221976563	43.0691992255007
124	69.5501540055849	67.9811931631407	71.1191148480292	54.4279817550309	52.320232574985	56.5357309350769	458.881132791484	438.050484412093	479.711781170875	77.3977558945771	74.3423276719979	80.4531841171563	133.049245425887	127.972015714228	138.126475137545	59.7193122155969	56.4229703728992	63.0156540582947	42.4825364686517	40.8513953114469	44.1136776258564	60.6676645061347	57.4215256378145	63.913803374455	10.6810710691159	9.26619776687308	12.0959443713588	65.003063835154	61.2529880403591	68.7531396299488	71.5261319001094	69.1170253208021	73.9352384794168	58.1944978270694	54.7050987024748	61.6838969516639	407.184049105022	390.988874683993	423.379223526052	78.342514744951	75.3332652496071	81.3517642402948	125.537915565133	122.335661164749	128.740169965518	60.3877087542096	57.0788723678361	63.6965451405832	43.1324988447569
125	69.5636287774218	67.9874830918158	71.1397744630279	54.5614537878563	52.4185314286657	56.704376147047	461.685020344237	441.255007589137	482.115033099336	77.6422900579043	74.5905201092999	80.6940600065087	133.497283590292	128.392273529031	138.602293651552	59.9904322760738	56.6745984511299	63.3062661010177	42.5749943410581	40.9360549893605	44.2139336927557	60.9289031070544	57.6517885431777	64.2060176709312	10.7128448459246	9.29718164284436	12.1285080490048	65.3153675137287	61.4868604447608	69.1438745826966	71.6570974450585	69.2451798496291	74.0690150404879	58.4882103146242	54.9709621392164	62.0054584900319	409.304874226403	393.416040493087	425.19370795972	78.6016006988377	75.5994069277131	81.6037944699623	125.728903203491	122.508515896531	128.949290510452	60.6601475416072	57.3285448459852	63.9917502372292	43.1964773239657
126	69.57895867377	67.9954331380972	71.1624842094429	54.6993881670202	52.5216787148561	56.8770976191844	464.455298936183	444.428010976782	484.482586895584	77.8877305714929	74.8393882995851	80.9360728434008	133.950575035775	128.819110971933	139.082039099617	60.2642869157341	56.9316518207412	63.596922010727	42.6685086855179	41.0218775922893	44.3151397787465	61.1940690395403	57.8882277603638	64.4999103187168	10.7437623343769	9.32729445799814	12.1602302107557	65.6363997246326	61.7318613553017	69.5409380939635	71.7895015942333	69.3750801554688	74.2039230329978	58.7854922899038	55.2435591264031	62.3274254534044	411.400021033374	395.819518773166	426.980523293582	78.8620273299539	75.8639966445815	81.8600580153264	125.923207927075	122.684983119498	129.161432734652	60.9356993411538	57.5837978942476	64.2876007880601	43.2611283149746
127	69.5961719239901	68.0050830379883	71.1872608099918	54.8417265406922	52.6296885190544	57.05376456233	467.191237784475	447.568344039685	486.814131529264	78.1341137997267	75.0888913038676	81.1793362955858	134.408994517347	129.252411582248	139.565577452447	60.5406087357182	57.1938470688419	63.8873704025945	42.7630671071969	41.1088603618344	44.4172738525594	61.4629399501849	58.1306325024269	64.795247397943	10.7738372020056	9.35656616841577	12.1911082355955	65.9659053301623	61.9879558366831	69.9438548236416	71.923311308983	69.5066908707362	74.3399317472298	59.0860237634741	55.5225964583797	62.6494510685684	413.468945649311	398.198445995296	428.739445303326	79.1240937169838	76.1272617804501	82.1209256535174	126.120800760284	122.865043691654	129.376557828913	61.2141268279969	57.8443815900947	64.5838720658992	43.3264456972553
128	69.6152960730052	68.0164719050279	71.2141202409825	54.9884057401441	52.7425674245087	57.2342440557795	469.892133318187	450.674883161465	489.109383474908	78.3814831465167	75.3389996681982	81.4239666248351	134.872414692889	129.692055106919	140.052774278859	60.8191329418078	57.4608920174769	64.1773738661386	42.8586570142455	41.19700015974	44.520313868751	61.7352935749436	58.3787815134068	65.0918056364803	10.8030833583839	9.38502643439711	12.2211402823708	66.3036104102373	62.2550786975623	70.3521421229123	72.0584935779009	69.6399759604718	74.47701119533	59.3894825450652	55.8077655695524	62.9711995205781	415.511126230275	400.551979141808	430.470273318741	79.3880966003556	76.3894601965657	82.3867330041455	126.321651590745	123.048677076816	129.594626104675	61.4951949434492	58.1100380344189	64.8803518524796	43.3924235769182
129	69.6363579485274	68.0296381425422	71.2430777545126	55.1393579825351	52.8603143587331	57.4184016063371	472.557309378365	453.74653200225	491.36808675448	78.6298887637559	75.5896954552378	81.670082072274	135.340706246618	130.137917644705	140.543494848532	61.0995985150664	57.7324871713551	64.4667098587777	42.9552656185822	41.2862934487408	44.6242377884236	62.0109088034248	58.6324442596308	65.3893733472189	10.8315149348057	9.41270451866707	12.2503253509444	66.6492232942481	62.533134594344	70.7653119941522	72.1950154546325	69.774898773161	74.615132136104	59.6955458004695	56.0987441344646	63.2923474664744	417.526063156635	402.879296008696	432.172830304573	79.6543271146988	76.6508775577477	82.6577766716499	126.525729190032	123.235861357134	129.815597022929	61.7786718441272	58.3805025240505	65.1768411642038	43.4590562849655
130	69.6593836291419	68.0446193584175	71.2741478998662	55.294511089382	52.9829204611119	57.6061017176521	475.186117394381	456.78222179972	493.590012989043	78.87938724984	75.8409722414894	81.9178022581906	135.813738013181	130.58987179334	141.037604233021	61.3817493902853	58.0083271929011	64.7551715876695	43.0528799366857	41.3767362732407	44.7290236001308	62.2895667427027	58.8913821722172	65.6877513131881	10.85914626413	9.43962919065392	12.2786633376061	67.0024356593085	62.821998301646	71.182873016971	72.3328440948728	69.9114220930561	74.7542660966894	60.0038916317598	56.3951977279473	63.6125855355723	419.513279202411	405.179595463076	433.846962941745	79.9230676515173	76.9118242379326	82.9343110651021	126.733001235165	123.426573246084	130.039429224246	62.0643298478879	58.6555047521693	65.4731549436065	43.5263383748025
131	69.6843984132996	68.0614522827316	71.3073445438677	55.4537887212693	53.1103689762461	57.7972084662925	477.777936537179	459.780911612952	495.774961461406	79.1300413344377	76.0928350743501	82.1672475945253	136.291377102171	131.047786799433	141.534967404908	61.6653356402306	58.2881023969319	65.0425688835293	43.151486790417	41.4683242399033	44.8346493409306	62.5710517738717	59.1553499371836	65.9867536105598	10.8859918607909	9.46582863691935	12.3061550846624	67.3629236888467	63.121515146809	71.6043322308844	72.4719467924889	70.0495081938668	74.8943853911111	60.314200668302	56.6967815284853	63.9316198081186	421.472319682524	407.452097654735	435.492541710312	80.1945889045999	77.1726318430403	83.2165459661596	126.943434330905	123.620788101952	130.266080559858	62.3519463727021	58.9347700327288	65.7691227126754	43.594264619024
132	69.7114267892664	68.0801726885538	71.342680889979	55.617110629399	53.2426351783309	57.9915860804672	480.332173850027	462.741588508599	497.922759191456	79.3819195450418	76.3453003827509	82.4185387073328	136.773489022888	131.511528710866	142.035449334909	61.9501146627912	58.5715002574316	65.3287290681508	43.2510728078912	41.5610524982405	44.9410931175418	62.8551525941325	59.4240968282592	66.2862083600059	10.9120664009733	9.49133037776745	12.3328024241792	67.7303492861394	63.4315016047263	72.0291969675526	72.612291014706	70.1891188936774	75.0354631357346	60.6261576560081	57.0031420481941	64.2491732638221	423.402752578159	409.696044180872	437.109460975447	80.4691471468655	77.4336494032654	83.5046448904656	127.156994032798	123.818479941856	130.495508123739	62.6413048637183	59.2180205446301	66.0645891828064	43.6628300054971
133	69.7404924060721	68.1008153161881	71.380169495956	55.7843929246276	53.3796863323111	58.1890995169442	482.848264357381	465.663267689112	500.03326102565	79.6350958504058	76.5983958350924	82.6717958657192	137.259937809137	131.980960531458	142.538915086816	62.23585236715	58.8582069191621	65.613497815138	43.3516244244213	41.6549157212892	45.0483331275535	63.1416632367389	59.6973680758557	66.5859583976221	10.9373847029548	9.51616119001433	12.3586082158954	68.1043613379605	63.751746048133	72.456976627788	72.7538444362944	70.3302156109396	75.1774732616493	60.9394530325439	57.3139188736823	64.5649871914055	425.304168640471	411.910698203299	438.697639077643	80.7469817820695	77.6952393035759	83.7987242605631	127.373644870958	124.019621456333	130.727668285583	62.9321957029553	59.5049765909816	66.3594148149291	43.7320297327629
134	69.7716180455055	68.1234138011076	71.4198222899035	55.9555483646769	53.5214816977997	58.3896150315541	485.325671152442	468.544992563056	502.106349741828	79.8896492757852	76.8521601384145	82.9271384131558	137.750586143889	132.455942377639	143.045229910139	62.5223243540547	59.1479087071585	65.8967400009509	43.4531278835547	41.7499080864747	45.1563476806348	63.4303840606981	59.9749062638209	66.8858618575753	10.9619617076123	9.54034703586429	12.3835763793603	68.4845970239694	64.0820096473481	72.8871844005907	72.8965749727032	70.4727594213849	75.3203905240215	61.2537844767344	57.6287464035519	64.8788225499169	427.17618147285	414.095344517569	440.257018428131	81.0283132082202	77.957773035223	84.0988533812174	127.593350374573	124.224184024522	130.962516724624	63.2244170953497	59.7953578683733	66.6534763223262	43.8018592047803
135	69.8048255951946	68.1480006057939	71.4616505845952	56.1304866602267	53.6679725817303	58.5930007387231	487.763885464018	471.385834757916	504.14193617012	80.1456634849695	77.1066427731956	83.1846841967434	138.245295483609	132.9363316369	143.554259330317	62.8093170841762	59.4402936274955	66.1783405408569	43.5555692382225	41.8460232567592	45.2651152196858	63.7211227017133	60.2564527437525	67.1857926596742	10.9858124590944	9.56391299780883	12.4077119203799	68.8706831677513	64.4220274122894	73.3193389232132	73.0404508120815	70.6167111156908	75.4641905084722	61.568858421167	57.9472555702612	65.1904612720728	429.01842759202	416.249289573778	441.787565610261	81.3133410218703	78.2216268610534	84.4050551826872	127.816073097101	124.432137729996	131.200008464206	63.5177759243291	60.0888847406951	66.9466671079631	43.8723140250379
136	69.8401360228111	68.1746069556716	71.5056650899506	56.3091148005796	53.8191024454271	58.7991271557321	490.162426703255	474.184894076329	506.139959330181	80.4032263243959	77.361903658791	83.4445489900008	138.743926182086	133.421983127763	144.06586923641	63.0966290274182	59.7350528530204	66.458205201816	43.6589343520244	41.9432543621808	45.374614341868	64.0136949755399	60.541749054989	67.4856408960908	11.0089520856587	9.58688321944365	12.4310209518737	69.2622376255496	64.7715093684334	73.7529658826658	73.1854404461379	70.7620312577315	75.6088496345444	61.8843915179227	58.2690755364333	65.4997074994121	430.830566468211	418.371861449161	443.289271487262	81.602242583909	78.4871774924013	84.7173076754167	128.041774642136	124.643451377261	131.440097907011	63.8120885697133	60.3852795116436	67.238897627783	43.9433899900595
137	69.8775693514374	68.2032627792945	71.5518759235803	56.4913373995091	53.9748070711985	59.0078677278197	492.520842490816	476.941298397292	508.10038658434	80.6624293251759	77.6180127452425	83.7068459051093	139.246337613579	133.912749261013	144.579925966145	63.3840717848949	60.0318821880163	66.7362613817736	43.7632089006695	42.0415939818897	45.4848238194492	64.3079257247468	60.8305383370849	67.7853131124087	11.0313957806746	9.60928085208334	12.4535107092658	69.6588707086913	65.1301418572927	74.1875995600899	73.3315126997855	70.9086802432355	75.7543451563356	62.2001120484022	58.5938353582422	65.8063887385622	432.61228054469	420.46240977306	444.762151316321	81.8951719583595	78.7547978748686	85.0355460418505	128.270415689928	124.858092508985	131.682738870871	64.1071816805965	60.6842676897308	67.5300956714622	44.015083082333
138	69.9171446361283	68.2339966529215	71.6002926193352	56.6770570617412	54.1350147927018	59.2190993307806	494.838708665054	479.654203524739	510.023213805369	80.9233671596276	77.8750495279712	83.9716847912841	139.752388295104	134.408480201959	145.096296388249	63.6714711741502	60.3304835059476	67.0124588423528	43.8683783735934	42.1410341267924	45.5957226203944	64.6036495998695	61.1225667207606	68.0847324789785	11.0531587837908	9.63112800704459	12.4751895605371	70.0601866355127	65.4975889509747	74.6227843200506	73.4786367595265	71.0566183586683	75.9006551603847	62.515761269301	58.9211656110774	66.1103569275246	434.363275236926	422.520305605504	446.206244868347	82.1922592262968	79.024853174472	85.3596652781215	128.501956024518	125.076027423971	131.927884625066	64.4028928959472	60.9855792393328	67.8202065525615	44.0873894626899
139	69.9588799417005	68.2668357495876	71.6509241338133	56.8661747702436	54.2996467922009	59.4327027482863	497.115629271721	482.322792986915	511.908465556528	81.1861370498709	78.1331024827023	84.2391716170394	140.261936007717	134.909024033457	145.614847981978	63.9586682670672	60.6305661545455	67.286770379589	43.9744280757724	42.2415662229143	45.7072899286304	64.9007117661598	61.4175846830809	68.3838388492387	11.0742563622703	9.65244571346454	12.496067011076	70.4657850082632	65.8734939695097	75.0580760470168	73.6267822005316	71.2058058401541	76.047758560909	62.8310946878404	59.2506999750632	66.4114894006177	436.083278911686	424.544941271404	447.621616551969	82.4936101676504	79.2976970450385	85.6895232902623	128.736354561478	125.297221195935	132.175487927022	64.6990715059976	61.2889498111367	68.1091932008584	44.1603054621668
140	70.0027923217787	68.3018057927608	71.7037788507965	57.0585902941088	54.4686174664919	59.6485631217257	499.351236535731	484.946277791263	513.756195280199	81.4508381271915	78.3922684188593	84.5094078355238	140.774837916612	135.414226919448	146.135448913776	64.2455203688608	60.9318483225152	67.5591924152064	44.0813431297542	42.3431810955959	45.8195051639125	65.1989685276064	61.7153483529745	68.6825887022382	11.0947037924918	9.6732538815221	12.5161537034615	70.8752623100133	66.2574810888963	75.4930435311303	73.7759190123728	71.3562029322448	76.1956350925008	63.145883260321	59.5820767800097	66.7096897406324	437.772042846373	426.535730153407	449.008355539339	82.7993062946716	79.5736682433419	86.0249443460013	128.97356937621	125.521637693107	132.425501059314	64.9955790480547	61.5941219452511	68.3970361508583	44.23382757338
141	70.0488977991261	68.3389310146464	71.7588645836057	57.2542026163017	54.6418348617476	59.8665703708558	501.545190815466	487.5238961412	515.566485489732	81.7175707422033	78.6526517506469	84.7824897337598	141.290950689886	135.923933268756	146.657968111016	64.5319019255904	61.2340583621203	67.8297454890604	44.1891084779255	42.4458689546344	45.9323480012166	65.498287860634	62.0156207541195	68.9809549671484	11.1145163416227	9.69357127093382	12.5354614123115	71.2882134160498	66.6491570272657	75.9272698048339	73.9260176233705	71.5077699463423	76.3442653003987	63.4599145088799	59.9149405108662	67.0048885068936	439.429341168895	428.492106447737	450.366575890053	83.1094052125174	79.8530876415247	86.3657227835101	129.213557732796	125.749239598707	132.677875866885	65.2922898311404	61.900846240265	68.6837334220157	44.3079524414441
142	70.0972113472821	68.3782341191865	71.8161885753776	57.4529103799286	54.8192011758994	60.0866195839578	503.697180540112	490.054913123103	517.33944795712	81.9864357272955	78.9143636861541	85.0585077684368	141.810130615834	136.437985898902	147.182275332767	64.8177053468433	61.5369360618535	68.0984746318331	44.2977088850334	42.549619380487	46.0457983895797	65.7985498508792	62.3181729736012	69.2789267281572	11.1337092494632	9.71341546460415	12.5540030343223	71.7042331136409	67.0481127961917	76.36035343109	74.0770489235203	71.6604673185793	76.4936305284613	63.7729935519527	60.248943275619	67.2970438282863	441.054970778414	430.41352488894	451.696416667888	83.4239412750289	80.1362556681364	86.7116268819215	129.456276113357	125.979988432319	132.932563794395	65.5890913848017	62.2088824816432	68.9693002879602	44.3826768544689
143	70.1477468735307	68.4197362497788	71.8757574972825	57.6546123509948	55.0006133255039	60.3086113764856	505.806922130463	492.538620374332	519.075223886593	82.2575336144393	79.1775213360959	85.3375458927826	142.332233718614	136.956226199675	147.708241237553	65.1028417296597	61.8402338634032	68.3654495959162	44.4071289409799	42.6544213116489	46.1598365703109	66.0996470276723	62.6227852464651	69.5765088088795	11.1522977104685	9.73280284731977	12.5717925736172	72.1229176234195	67.4539255040137	76.7919097428254	74.2289842859663	71.814255666958	76.6437129049747	64.0849440443526	60.5837462378138	67.5861418508913	442.648751247276	432.29946045144	452.998042043112	83.74292649759	80.4234501909112	87.0624028042688	129.701680247896	126.213844572198	133.189515923595	65.8858848284812	62.5180007230344	69.2537689339281	44.4579977336667
144	70.2005172032173	68.4634569617239	71.9375774447106	57.8592078948869	55.1859635723967	60.5324522173772	507.874159903633	494.974335746024	520.773984061242	82.5309638130912	79.4422467453193	85.6196808808631	142.857115872159	137.478494296228	148.235737448091	65.3872414694695	62.1437180172155	68.6307649217234	44.5173530639065	42.7602630333195	46.2744430944936	66.4014845922844	62.9292479482004	69.8737212363684	11.170296855951	9.75174858938939	12.5888451225126	72.5438661150089	67.8661601980749	77.2215720319428	74.3817955869928	71.9690958475504	76.7944953264352	64.3956090230762	60.9190210155042	67.8721970306483	444.210524704472	434.149408038249	454.271641370695	84.0663516841525	80.7149248373159	87.417778530989	129.949725144601	126.450767278545	133.448683010657	66.1825851589323	62.8279823143154	69.5371880035492	44.5339121231043
145	70.2555340654322	68.5094141993927	72.0016539314717	58.0665974630888	55.3751402038796	60.758054722298	509.898665962062	497.361402977962	522.435928946162	82.8068237546377	79.7086658519357	85.9049816573396	143.384632912205	138.00462921143	148.76463661298	65.6708547438396	62.4471696711961	68.8945398164831	44.6283655035837	42.8671321674689	46.3895988396985	66.7039805375956	63.2373624891618	70.1705985860295	11.1877217364701	9.77026663514388	12.6051768377963	72.9666822089157	68.2843717330164	77.6489926848149	74.5354552245072	72.1249490095613	76.9459614394532	64.704851654934	61.2544510475101	68.1552522623579	445.740155700967	435.962882170103	455.51742923183	84.394187722242	81.0109077337984	87.7774677106856	130.20036512056	126.69071471777	133.71001552335	66.4791214542501	63.138620870472	69.8196220380283	44.6104171791344
146	70.3128080800733	68.5576242780883	72.0679918820583	58.2766830859454	55.5680282587797	60.9853379131112	511.880240067202	499.699191406991	524.061288727412	83.0852080115201	79.9769073809051	86.1935086421351	143.91464074631	138.534469027262	149.294812465358	65.9536518552377	62.7503858875147	69.1569178229607	44.7401503451212	42.9750156644143	46.505285025828	67.0070656585415	63.546942106836	70.467189210247	11.2045873044154	9.78836969622494	12.620804912606	73.3909754561748	68.7081066526743	78.0738442596754	74.6899361349937	72.2817766490575	77.09809562093	65.0125558819175	61.5897329265583	68.4353788372767	447.237531057241	437.739416691812	456.73564542267	84.72638699809	81.3116006322017	88.1411733639782	130.453553832879	126.933643987762	133.973463677996	66.7754369941019	63.4497231756989	70.1011508125048	44.6875101595396
147	70.3723487463008	68.608101870565	72.1365956220366	58.489368866674	55.7645102904953	61.2142274428528	513.818709498218	501.987095735311	525.650323261125	83.366207400787	80.2471016810337	86.4853131205404	144.446995461751	139.067851044991	149.826139878511	66.2356234198559	63.0531805830994	69.4180662566125	44.8526915130129	43.0838997960138	46.621483230012	67.310683454464	63.8578125535957	70.7635543553323	11.2209083967916	9.80606924960455	12.6357475439786	73.8163627867502	69.136905073698	78.4958204998023	74.8452118089156	72.4395406611698	77.2508829566615	65.3186269598939	61.9245776973088	68.7126762224791	448.702559693401	439.478564516778	457.926554870024	85.0628848839889	81.6171783823578	88.5085913856199	130.709244310154	127.179511144202	134.238977476107	67.0714892966331	63.7611100173567	70.3818685759095	44.7651884124252
148	70.4341644323919	68.660859998148	72.2074688666358	58.704561471306	55.9644671571481	61.4446557854639	515.713928896039	504.224535890555	527.203321901523	83.6499080832739	80.5193795165821	86.7804366499658	144.98155343119	139.604611943905	150.358494918475	66.5167803908273	63.3553853901989	69.6781753914557	44.9659727755289	43.1937701505826	46.7381754004752	67.6147899262639	64.1698126790632	71.0597671734646	11.2366997182131	9.8233755402903	12.6500238961359	74.2424699173216	69.5703025597138	78.9146372749294	75.0012563045537	72.5982033905791	77.4043092185284	65.6229918858075	62.2587121156419	68.9872716559732	450.135172442216	441.179897435447	459.090447448985	85.4036012514763	81.9277887035682	88.8794137993844	130.967388984273	127.428271227914	134.506506740632	67.3672500732503	64.0726169446114	70.6618832018891	44.8434493648941
149	70.498262367003	68.7159100263876	72.2806147076184	58.9221706088583	56.1677788282099	61.6765623895067	517.565780093029	506.410957015773	528.720603170286	83.9363906708265	80.7938708268999	87.078910514753	145.518171416015	140.144587938377	150.891754893652	66.7971539059171	63.6568504343156	69.9374573775186	45.0799777494652	43.3046116296326	46.8553438692977	67.9193532729651	64.4827949073998	71.3559116385304	11.25197582412	9.84029758868399	12.6636540595559	74.6689327088408	70.0078319756966	79.330033441985	75.1580442602656	72.7577276801002	77.558360840431	65.9255997081448	62.591879864053	69.2593195522367	451.535321845443	442.843006018938	460.227637671949	85.7484419669151	82.2435522044727	89.2533317293574	131.227939722503	127.679878293281	134.776001151726	67.6627051030107	64.3840949466957	70.9413152593257	44.9222905115402
150	70.564648631842	68.7732616651645	72.3560355985194	59.1421094957952	56.3743251964909	61.9098937950995	519.374171928568	508.545829634207	530.202514222928	84.2257293548877	81.0707034695655	87.3807552402099	146.056706667249	140.687614933024	151.425798401473	67.0767949519693	63.9574450277798	70.1961448761588	45.1946899052618	43.4164084465309	46.9729713639927	68.2243534938908	64.7966256107027	71.6520813770789	11.2667511042252	9.85684320257162	12.6766590058789	75.0953984641689	70.4490253131924	79.7417716151455	75.3155509051588	72.918076917189	77.7130248931285	66.2264217150531	62.9238427167352	69.529000713371	452.902981933817	444.467499655194	461.338464212439	86.0973003302799	82.5645626004581	89.6300380601016	131.490847859854	127.934285437726	135.047410281982	67.9578540286684	64.6954110457372	71.2202970115997	45.0017094027927
151	70.6333281557531	68.8329229731533	72.4337333383529	59.3642952987619	56.5839868841697	62.1446037133541	521.139040050749	510.628650040844	531.649430060655	84.5179910703084	81.3500019642888	87.685980176328	146.597017023957	141.233528675751	151.960505372164	67.3557738409844	64.2570582781438	70.4544894038251	45.3100925724979	43.5291441271717	47.0910410178241	68.5297819040445	65.111185380244	71.9483784278451	11.2810397662063	9.87301899373093	12.6890605386816	75.521527156267	70.8934154781535	80.1496388343805	75.4737520681713	73.0792150782006	77.868289058142	66.5254514942735	63.2543816470487	69.7965213414983	454.238147991066	446.053006761513	462.423289220618	86.4500584232864	82.8908870799235	90.0092297666493	131.756064231649	128.191444832261	135.320683631037	68.2527100765479	65.0064487990329	71.4989713540629	45.0817036331472
152	70.704304710213	68.8949003665346	72.5137090538913	59.5886495496569	56.7966460316299	62.3806530676839	522.860346704439	512.658940979795	533.061752429084	84.813234708358	81.631886256178	87.9945831605379	147.138961009066	141.782164908462	152.49575710967	67.6341794956422	64.5555996112886	70.7127593799959	45.4261689457692	43.6428015127466	47.2095363787918	68.835640571424	65.4263691975466	72.2449119453014	11.2948558196541	9.88883039914909	12.7008812401591	75.9469925778314	71.3405380344262	80.5534471212367	75.6326241855578	73.2411067702394	78.0241416008762	66.8227048590369	63.5832978696512	70.0621118484226	455.540836302351	447.599175224042	463.48249738066	86.8065883391735	83.2225667749627	90.3906099033842	132.023539206299	128.451307753103	135.595770659494	68.547299702363	65.317108705519	71.777490699207	45.1622708293166
153	70.7775809062339	68.9591986318354	72.5959631806324	59.8150985273609	57.0121870582336	62.6180099964882	524.538080505846	514.636252672995	534.439908338697	85.1115103925955	81.9164705177645	88.3065502674265	147.682397922519	142.333359515233	153.031436329805	67.9121185452664	64.8529992095144	70.9712378810184	45.5429020909552	43.7573627646952	47.3284414172151	69.1419416858255	65.7420865073194	72.5417968643315	11.308213060295	9.90428170684551	12.7121444137445	76.3714834039801	71.7899328973376	80.9530339106226	75.7921443067827	73.4037172704526	78.1805713431129	67.1182196343373	63.9104138096201	70.3260254590546	456.811083887491	449.105673121248	464.516494653734	87.166753273226	83.559617297874	90.773889248578	132.293222718227	128.713824614348	135.872620822107	68.8416621649285	65.6273085110704	72.0560158187866	45.2434086383362
154	70.8531581926692	69.0258209427655	72.6804954425728	60.0435736008437	57.2304973848037	62.8566498168836	526.172256203787	516.560164270852	535.784348136723	85.4128588304898	82.2038620093276	88.6218556516519	148.227187931719	142.886948667742	153.567427195696	68.1897142365674	65.1492083647877	71.2302201083472	45.6602749518779	43.8728093719112	47.4477405318446	69.4487068691896	66.0582611941317	72.8391525442475	11.3211250545003	9.91937608629467	12.7228740227059	76.7947041605901	72.2411459733419	81.3482623478383	75.952290098825	73.5670125626271	78.3375676350229	67.4120552985844	64.2355739913766	70.5885366057922	458.048948219376	450.572189793925	465.525706644827	87.5304084602502	83.9020293118821	91.1587876086182	132.565064300917	128.97894500169	136.151183600143	69.1358490294669	65.9369834072083	72.3347146517254	45.3251147156546
155	70.9310368559119	69.0947688809027	72.7673048309211	60.2740115289112	57.4514681084787	63.0965549493437	527.76291442777	518.430285798111	537.09554305743	85.717310752469	82.4941600164971	88.9404614884409	148.773192159188	143.442768967765	154.103615350611	68.467105166876	65.4441997466269	71.4900105871251	45.7782703573555	43.9891221602696	47.5674185544414	69.7559664377096	66.3748314645034	73.1371014109159	11.3336051241013	9.93411562343893	12.7330946247636	77.2163760921439	72.6937307432296	81.7390214410581	76.1130398489036	73.7309593709694	78.4951203268377	67.7042924765688	64.5586458410308	70.8499391121067	459.254506927959	451.998437328008	466.51057652791	87.8974019524374	84.2497691121024	91.5450347927725	132.839013120041	129.246617707174	136.431408532908	69.4299236019733	66.2460861178978	72.6137610860488	45.4073867132431
156	71.0112160209766	69.1660424600703	72.8563895818829	60.5063547125078	57.6749946217058	63.3377148033098	529.31012142301	520.246260667206	538.373982178814	86.0248864484552	82.7874548828073	89.2623180141031	149.320272767403	144.000657586552	154.639887948255	68.7444438508934	65.7379675827531	71.7509201190338	45.8968710286504	44.1062813045377	47.687460752763	70.0637586257853	66.6917496359038	73.4357676156669	11.3456663315266	9.94850136027281	12.7428313027804	77.6362379243935	73.1472497878846	82.1252260609023	76.2743724656338	73.8955251909546	78.653219740313	67.9950322809325	64.8795203967197	71.1105441651454	460.427857490216	453.384152517205	467.471562463227	88.2675752381244	84.602779200652	91.9323712755968	133.115018006646	129.516790764948	136.713245248344	69.723960295901	66.5545868694233	72.8933337223788	45.4902222677559
157	71.0936936539515	69.2396401542361	72.9477471536669	60.7405513962224	57.9009771684189	63.5801256240258	530.813968772466	522.007768825007	539.620168719926	86.3355954099361	83.0838271528494	89.5873636670228	149.868293040772	144.56045240091	155.176133680635	69.0218951351335	66.0305277486201	72.013262521647	46.01605958731	44.2242663427179	47.807852831902	70.3721287815196	67.0089818340901	73.735275728949	11.3573214652814	9.96253333896662	12.7521095915962	78.0540465187365	73.6012762568831	82.5068167805899	76.436267478632	74.0606783171551	78.8118566401089	68.2843955009011	65.1981129224249	71.3706780793773	461.569116906487	454.729099368818	468.409134444156	88.6407637086508	84.9609788475588	92.3205485697428	133.393027490345	129.789411487995	136.996643492695	70.0180439323381	66.8624732389365	73.1736146257397	45.5736189887712
158	71.1784665658064	69.3155589287534	73.0413742028594	60.9765558164352	58.1293213318487	63.8237903010218	532.274573105972	523.714530585529	540.834615626414	86.6494360833061	83.3833468389654	89.9155253276468	150.417117464703	145.121992125812	155.712242803594	69.2996344771157	66.3219177593438	72.2773511948876	46.1358185633983	44.3430561928674	47.9285809339292	70.6811285428618	67.3265076003413	74.0357494853823	11.3685830257873	9.976210650479	12.7609554010956	78.4695774168285	74.0553952812478	82.8837595524092	76.5987050365842	74.2263878679683	78.9710222052001	68.5725216388456	65.5143634214156	71.6306798562757	462.678421363586	456.033072206355	469.323770520817	89.0167969866027	85.3242646363808	92.7093293368245	133.67298983249	130.06442650581	137.281553159171	70.3122689748857	67.1697498782085	73.4547880715629	45.6575744471422
159	71.2655304175384	69.3937942747482	73.1372665603287	61.214328294352	58.3599384498881	64.0687181388159	533.692075796506	525.366311179118	542.017840413895	86.9663957376371	83.6860728211392	90.2467186541349	150.966611801748	145.685116443381	156.248107160115	69.5778461089165	66.6121966545498	72.5434955632831	46.2561304041118	44.4626291724248	48.0496316357988	70.9908150027723	67.644319410507	74.3373105950376	11.3794632116037	9.98953148758444	12.7693949356229	78.882625275556	74.5092053323002	83.2560452188117	76.7616659038031	74.3926238071859	79.1307080004203	68.8595677972456	65.8282370456708	71.8908985488204	463.75592588511	457.295899405099	470.215952365121	89.3954991340223	85.6925109999771	93.0984872680675	133.95485305929	130.341781802978	137.567924315603	70.6067387006563	67.4764381104425	73.73703929087	45.7420861634883
160	71.3548797266385	69.4743402464531	73.2354192068238	61.4538352729886	58.5927459554505	64.3149245905267	535.066642643647	526.962926016311	543.170359270982	87.2864504473103	83.9920523860079	90.5808485086126	151.516643164808	146.249666128092	156.783620201524	69.8567211068234	66.9014447635091	72.8119974501378	46.3769774827734	44.5829630200665	48.1709919454803	71.3012498709554	67.9624221084065	74.6400776335043	11.3899739060516	10.0024932022132	12.7774546098899	79.293004193991	74.9623195287313	83.6236888592507	76.9251314552971	74.5593569623643	79.2909059482299	69.1457074207309	66.139724397245	72.1516904442167	464.801803969344	458.517447769928	471.086160168761	89.7766887634909	86.065570757427	93.4878067695549	134.238564994829	130.621422758612	137.855707231046	70.9015643091987	67.7825753997125	74.020553218685	45.8271515968543
161	71.4465078748555	69.5571895012717	73.3358262484392	61.6950492979744	58.827667640752	64.5624309551968	536.398463544214	528.504246621399	544.292680467028	87.6095651871546	84.3013209068907	90.9178094674186	152.067080087375	146.815483168057	157.318677006693	70.1364553905114	67.189763334969	73.0831474460538	46.4983421081965	44.7040349201028	48.2926492962902	71.6124986388512	68.2808322569746	74.9441650207279	11.400126664261	10.0150923669666	12.7851609615553	79.7005479352764	75.4143668936903	83.9867289768626	77.0890836703798	74.726559039972	79.4516083007876	69.4311289000332	66.4488417164753	72.413416083591	465.816247215187	459.697627527534	471.93486690284	90.160179078223	86.4432756675284	93.8770824889176	134.524073293961	130.903294186611	138.144852401311	71.1968639717323	68.0882146946674	74.3055132487972	45.9127681335628
162	71.5404071172371	69.642333342351	73.4384808921233	61.9379489428209	59.0646338459144	64.8112640397274	537.687752150125	529.990207136763	545.385297163487	87.9356940350029	84.6139016626175	91.2574864073883	152.617792590811	147.382410882249	157.853174299373	70.4172476763466	67.4772740137031	73.3572213389901	46.6202065344078	44.8258215294112	48.4145915394043	71.9246297537267	68.5995774116386	75.2496820958147	11.4099327006643	10.027324840632	12.7925405606967	80.1051100474989	75.8649935628775	84.3452265321203	77.2535051248517	74.8942026373139	79.6128076123896	69.7160340467724	66.7556309501812	72.6764371433637	466.799464936517	460.836397857553	472.76253201548	90.5457778693674	86.8254370175065	94.2661187212284	134.811325475037	131.187340376656	138.435310573417	71.492761823818	68.3934236505089	74.5920999971271	45.9989330762876
163	71.6365685924223	69.7297617634312	73.5433754214133	62.1825186800424	59.3035815736754	65.0614557864094	538.934745513444	531.420811236481	546.448679790406	88.2647804740095	84.9298057889287	91.5997551590904	153.168652248666	147.950294033559	158.387010463773	70.6992974101008	67.7641181443935	73.634476675808	46.7425529707174	44.9482990068927	48.5368069345422	72.2377138069094	68.9186953216784	75.5567322921404	11.4194028769583	10.0391858374777	12.799619916439	80.5065638884545	76.3138639433531	84.6992638335559	77.4183789817892	75.0622612512497	79.7744967123287	70.0006364499876	67.0601596907077	72.9411132092675	467.751683765429	461.933772830409	473.569594700449	90.933287499551	87.211846267484	94.6547287316181	135.100268952437	131.473505135925	138.727032768949	71.7893869054886	68.6982837358008	74.8804900751765	46.0856436333711
164	71.7349823341579	69.8194634957317	73.6505011725841	62.428748700204	59.5444545332981	65.3130428671099	540.139703718618	532.796139220209	547.483268217028	88.5967577847753	85.2490323525103	91.9444832170404	153.719532248038	148.518978937553	158.920085558523	70.9828027045362	68.050455883404	73.9151495256685	46.8653635921229	45.0714430454218	48.659284138824	72.5518227405037	69.2382330667158	75.8654124142916	11.4285476905562	10.0506700000586	12.8064253810537	80.9048025597711	76.7606618210851	85.0489432984571	77.583688980977	75.230709283742	79.936668678212	70.2851597271134	67.3625209740093	73.2077984802175	468.673147244767	462.989827557202	474.356466932331	91.322504901341	87.6022757719052	95.0427340307768	135.390851068866	131.761731831421	139.019970306311	72.0868720538538	69.0028892332677	75.1708548744399	46.1728969084098
165	71.8356372840144	69.9114260566283	73.7598485114004	62.6766346815859	59.7872031179607	65.5660662452112	541.302909501887	534.116354992196	548.489464011577	88.9315495153906	85.5715685345183	92.2915304962629	154.270307447994	149.088313566855	159.452301329132	71.2679583070223	68.3364651005765	74.199451513468	46.98862055003	45.1952289062474	48.7820121938126	72.8670290763236	69.5582461369383	76.1758120157089	11.4373772635537	10.0617714752135	12.8129830518938	81.2997387561045	77.205091413237	85.3943860989721	77.7494194270265	75.3995220442937	80.0993168097593	70.5698356836709	67.6628329222971	73.4768384450447	469.564115410382	464.004704294183	475.123526526582	91.7132216178115	87.9964795985114	95.4299636371117	135.683019127381	132.051963432877	139.314074821886	72.3853527542405	69.3073461462092	75.4633593622719	46.2606898901297
166	71.9385213052679	70.0056357998691	73.8714068106666	62.9261775136871	60.0317843209572	65.8205707064171	542.424667857827	535.381712573454	549.4676231422	89.2690700160121	85.8973899078675	92.6407501241568	154.820854435062	149.658147651045	159.983561219078	71.5549536215958	68.6223400565409	74.4875671866507	47.1123059832753	45.3196314557854	48.9049805107652	73.1834051702956	69.8787974671022	76.4880128734889	11.4459013322317	10.0724839928768	12.8193186715867	81.6913045350852	77.646878358941	85.7357307112294	77.9155551762218	75.5686757493478	80.2624346030957	70.8549023972326	67.9612382144424	73.7485665800227	470.42486436357	464.978618188727	475.871110538413	92.1052239098823	88.3941944637207	95.8162533560438	135.976720423122	132.344142556145	139.609298290098	72.6849659569674	69.6117710243335	75.7581608896012	46.3490194425725
167	72.0436211979207	70.1020779670737	73.9851644287677	63.1773829782265	60.2781615969228	66.0766043595301	543.505305633024	536.592561756821	550.418049509226	89.6092250235953	86.2264607907495	92.991989256441	155.371051575829	150.228332771999	160.513770379658	71.8439708087245	68.9082898461409	74.7796517713082	47.2364020294304	45.4446252047295	49.0281788541313	73.5010224952051	70.1999564356897	76.8020885547205	11.4541292371174	10.0828009472735	12.8254575269612	82.0794510133694	78.08577063992	86.0731313868187	78.0820816221405	75.738147518747	80.4260157255341	71.1406022422407	68.2579033657767	74.0233011187048	471.255685834108	465.911862314251	476.599509353964	92.4982929517072	88.7951408004891	96.2014451029252	136.2719022747	132.638211507006	139.905593042394	72.985848867823	69.9162897245318	76.0554080111141	46.4378822956126
168	72.1509227148261	70.2007367402556	74.1011086893966	63.4302613916378	60.5263046749732	66.3342181083024	544.545171106828	537.74935250413	551.340989709525	89.9519122819389	86.5587346578611	93.3450899060168	155.920779066667	150.798722454616	161.042835678719	72.13518298451	69.1945366052501	75.0758293637699	47.3608908363678	45.5701843493879	49.1515973233477	73.8199509543727	70.5217978417123	77.1181040670331	11.4620699136261	10.092715480008	12.8314243472442	82.4641479935975	78.5215394199661	86.4067565672289	78.2489846800985	75.9079153693629	80.5900539908341	71.4271798729869	68.5530177985361	74.3013419474376	472.056886734354	466.804811627151	477.308961841558	92.8922051313088	89.1990239710631	96.5853862915544	136.568512055231	132.934112325301	140.202911785162	73.2881377211804	70.2210361232293	76.3552393191315	46.5272750358216
169	72.2604105788848	70.3015952951095	74.2192258626602	63.6848272132947	60.7761893310896	66.5934650954997	545.54463355919	538.852637709038	552.236629409342	90.2970221822928	86.8941545907003	93.6998897738854	156.469918980629	151.369172252858	161.570665708399	72.428752539229	69.4813134860953	75.3761915923627	47.4857545740669	45.6962828151389	49.2752263329949	74.140258228613	70.8444008724497	77.4361155847763	11.4697318833071	10.102220564498	12.8372432021162	82.8453835263334	78.9539797900979	86.7367872625688	78.4162507704688	76.0779582060269	80.7545433349108	71.7148801825199	68.8467926853073	74.5829676797326	472.828788704853	467.657925497154	477.999651912552	93.2867324690772	89.6055356326503	96.9679293055041	136.866497222961	133.231786829327	140.501207616594	73.5919665453925	70.526150797389	76.657782293396	46.6171940976991
170	72.3720685012782	70.4046358548019	74.3395011477545	63.9410986238511	61.0277971272638	66.8544001204383	546.504082825545	539.903074011823	553.105091639267	90.6444384104103	87.2326537490194	94.0562230718012	157.018355311541	151.93953983108	162.097170792001	72.7248295929927	69.7688624147128	75.6807967712726	47.6109754466368	45.822894301878	49.3990565913956	74.4620091586263	71.1678480757898	77.7561702414627	11.4771232457133	10.1113090911572	12.8429374002694	83.2231634102229	79.3829114043697	87.0634154160761	78.5838668009298	76.2482558099025	80.9194777919572	72.0039462554528	69.1394595506404	74.8684329602651	473.571727651888	468.471748517381	478.671706786396	93.6816431618888	90.0143552591051	97.3489310646725	137.165805351464	133.531176660383	140.800434042544	73.8974659306567	70.8317796909473	76.9631521703661	46.7076357552846
171	72.4858792007025	70.5098397440083	74.4619186573967	64.1990970781547	61.2811151248151	67.1170790314943	547.423928838741	540.901420451843	553.946437225639	90.994038587085	87.5741558470448	94.4139213271252	157.565974015357	152.509685040604	162.62226299011	73.023550603955	70.0574316527541	75.9896695551559	47.7365357045314	45.9499923313135	49.5230790777492	74.7852651647524	71.4922243507038	78.0783059788009	11.4842516709158	10.1199739526726	12.8485293891591	83.5975106327535	79.8081789899522	87.3868422755547	78.7518201476986	76.4187888244619	81.0848514709353	72.2946173326117	69.4312686205746	75.1579660446488	474.286053277464	469.24690939071	479.325197164218	94.0767022556491	90.4251518164355	97.7282526948627	137.466384159385	133.832223327393	141.100544991376	74.2047618099107	71.1380727824777	77.2714508373436	46.798596114164
172	72.601824423567	70.6171874429425	74.5864614041916	64.4588468371989	61.5361355789237	67.3815580954742	548.304601158008	541.848534871664	554.760667444353	91.3456948908383	87.9185756203013	94.7728141613753	158.112663048805	153.079469991524	163.145856106086	73.3250371419652	70.3472731939274	76.302801090003	47.8624176569314	46.0775502959478	49.647285017915	75.1100837057602	71.8176159686976	78.4025514428229	11.491124392684	10.1282081286857	12.8540406566823	83.9684647531795	80.2296527143821	87.7072767919768	78.9200986358074	76.5895387392328	81.250658532382	72.5871268052432	69.7224869160304	75.451766694456	474.972128602146	469.984117807739	479.960139396552	94.4716724442254	90.8375855844725	98.1057593039783	137.76818153969	134.134868251509	141.401494827871	74.5139742635099	71.445182768265	77.5827657587547	46.8900711038849
173	72.719884965119	70.7266586411297	74.7131112891083	64.7203744835387	61.7928556207956	67.6478933462818	549.146548484988	542.745368131192	555.547728838785	91.6992746534675	88.2658192716835	95.1327300352515	158.658312405383	153.648759119743	163.667865691023	73.6293948378843	70.6386400323943	76.6201496433744	47.9886036842657	46.2055415095631	49.7716658589684	75.4365177780103	72.1441096377901	78.7289259182305	11.4977482023489	10.1360047691478	12.85949163555	84.3360812284877	80.6472283929033	88.024934064072	79.0886905184843	76.7604878714977	81.416893165471	72.8817002560847	70.0133960935888	75.7500044185806	475.630329481242	470.684159366325	480.57649959616	94.8663149881864	91.2513101115945	98.4813198647783	138.0711455884	134.439052810597	141.703238366202	74.8252163584734	71.7532637728705	77.8971689440763	46.9820564707912
174	72.8400406914551	70.8382322906814	74.8418490922289	64.983708424516	62.0512769330214	67.9161399160106	549.950238166836	543.592956334218	556.307519999454	92.0546409215337	88.6157848886408	95.4934969544266	159.202814148767	154.217419249232	164.188209048301	73.9367125160124	70.9317833460085	76.9416416860163	48.1150762508449	46.3339392590138	49.8962132426761	75.7646154558998	72.4717916187004	79.0574392930992	11.5041294433692	10.1433572755928	12.8649016111455	84.700430682758	81.0608275196664	88.3400338458495	79.2575844557005	76.9316193461337	81.5835495652673	73.1785535640467	70.3042900456336	76.0528170824598	476.261044114788	471.3478887175	481.174199512076	95.260390742667	91.665974284145	98.8548072011889	138.375224632779	134.744718383523	142.005730882035	75.1385930329441	72.062470096815	78.2147159690733	47.0745477712882
175	72.9622705623825	70.9518866588413	74.9726544659236	65.2488783875288	62.3114054226511	68.1863513524064	550.716155686452	544.392411396666	557.039899976239	92.4116529794743	88.9683628268234	95.8549431321251	159.746062443682	154.785319649549	164.706805237815	74.2470615142534	71.226949641124	77.2671733873829	48.2418179175774	46.4627168571065	50.0209189780483	76.0944194739601	72.8007469005245	79.3880920473957	11.5102740066146	10.1502593795593	12.8702886336699	85.0615981199783	81.4703971082426	88.652799131714	79.4267694919483	77.1029170737868	81.7506219101099	73.4778910885557	70.5954722806543	76.3603098964571	476.864672551787	471.976221240986	481.753123862587	95.6536612801784	92.0812244873358	99.2260980730209	138.680367258952	135.051806394119	142.308928123784	75.4542000362221	72.3729550083856	78.5354450640585	47.167540365547
176	73.0865526550862	71.0675993795794	75.105505930593	65.5159149114359	62.5732508953321	68.4585789275398	551.444804139887	545.144910381123	557.744697898651	92.7701668327431	89.323436059091	96.2168976063953	160.287953584303	155.352332088627	165.223575079978	74.5604951938145	71.5243779077026	77.5966124799264	48.3688113547388	46.5918476963352	50.1457750131423	76.4259668503324	73.1310584403709	79.7208752602939	11.5161873263845	10.1567052173892	12.8756694353798	85.4196820803223	81.8759093294304	88.9634548312142	79.5962350333156	77.2743657275783	81.9181043390529	73.7799039487889	70.8872531130866	76.6725547844913	477.441626189202	472.570123641529	482.313128736875	96.0458900913897	92.4967068301684	99.5950733526109	138.986522338923	135.360258354762	142.612786323085	75.7721229342807	72.6848695839418	78.8593762846196	47.2610294116546
177	73.2128641885648	71.185347504025	75.2403808731045	65.7848488380175	62.8368267325921	68.7328709434429	552.136703701014	545.85168407659	558.421723325438	93.1300356520979	89.6808804922469	96.579190811949	160.828386020248	155.918330880899	165.738441159596	74.8770486374429	71.8242968336506	77.9298004412353	48.4960393547639	46.721305303219	50.2707734063087	76.7592885506291	73.4628064683577	80.0557706329006	11.5218743771733	10.1626894006452	12.8810593537015	85.7747937401124	82.2773609376423	89.2722265425826	79.7659708239247	77.4459507185449	82.0859909293045	74.0847684120931	71.1799466998512	76.989590124335	477.992327266146	473.130603905847	482.854050626445	96.4368438449005	92.9120694034298	99.9616182863712	139.293639056978	135.670015909444	142.917262204512	76.0924361900677	72.9983615986136	79.1865107815218	47.355009860219
178	73.3411815487908	71.3051075495449	75.3772555480367	66.0557108072105	63.1021495730627	69.0092720413583	552.792391073563	546.514005312602	559.070776834525	93.4911101827322	90.0405652570635	96.9416551084008	161.367260380233	156.483192930787	166.251327829678	75.1967385324859	72.1269221258581	78.2665549391137	48.6234848450304	46.8510633929762	50.3959062970846	77.0944091904454	73.7960678562714	80.3927505246194	11.5273396711967	10.1682070814126	12.8864722609808	86.1270559561653	82.6747724811567	89.579339431174	79.9359669218044	77.6176581700096	82.2542756735992	74.3926444048269	71.4738679672254	77.3114208424283	478.51720835376	473.658701066507	483.375715641013	96.8262936858451	93.3269645372957	100.325622834395	139.601666935432	135.981020876253	143.22231299461	76.4152023271291	73.3135744670846	79.5168301871737	47.4494764494315
179	73.4714803145553	71.4268555472846	75.516105081826	66.328530759618	63.3692389971871	69.287822522049	553.412418930643	547.133177466335	559.69166039495	93.85323912427	90.4023529799623	97.3041252685777	161.904479493456	157.046797771648	166.762161215264	75.5195632324604	72.4324539825442	78.6066724823765	48.751130900602	46.9810959242533	50.5211658769508	77.4313467740843	74.1309155452802	80.7317780028885	11.5325872566886	10.1732540117975	12.8919205015797	86.4766022559547	83.068187296117	89.8850172157925	80.1062136742642	77.7894748910805	82.422952457448	74.7036741576894	71.7693294764707	77.6380188389081	479.016711841242	474.155475187108	483.877948495376	97.2140165528097	93.741051023648	100.686982081971	139.910555859716	136.293215289161	143.527896430272	76.7404711841818	73.6306462323294	79.8502961360342	47.5444237005926
180	73.6037352839534	71.5505670880104	75.6569034798964	66.6033374495548	63.6381172138075	69.5685576853021	553.997355341902	547.710523558213	560.284187125591	94.2162694895865	90.7661000469909	97.666438932182	162.439948408782	157.609027600233	167.270869217331	75.8455029883742	72.7410747574787	78.9499312192697	48.8789607568995	47.111377153615	50.646544360184	77.770112466481	74.4674180256234	81.0728069073385	11.5376207169781	10.1778265969874	12.8974148369688	86.8235757759957	83.4576702892053	90.1894812627862	80.2767016928435	77.9613883494683	82.5920150362188	75.0179809962943	72.0666382794869	77.9693237131017	479.491289418517	474.621997921264	484.36058091577	97.5997964929581	94.1539962679858	101.04559671793	140.220256102779	136.606541439033	143.833970766524	77.0682792672062	73.9497085987918	80.1868499356206	47.6398459141033
181	73.7379205014685	71.6762173661055	75.7996236368316	66.8801579716589	63.9088087460481	69.8515071972698	554.547783188515	548.247376247039	560.84819012999	94.5800469518771	91.131656872373	98.0284370313812	162.973574411798	158.169767306762	167.777381516835	76.1745203387993	73.0529468517587	79.29609382584	49.0069578222671	47.2418816894909	50.7720339550432	78.1107103949127	74.805638859363	81.4157819304625	11.542443170354	10.1819219413135	12.9029643993945	87.1681281520406	83.8433065192789	90.4929497848023	80.4474218279056	78.1333866438064	82.7614570120048	75.3356682863076	72.3660928165641	78.3052437560511	479.941401556009	475.059343917094	484.823459194925	97.9834259563576	94.5654783368417	101.401373575874	140.530718348765	136.920941913756	144.140494783774	77.3986492044604	74.2708860055742	80.5264124033467	47.7357371659238
182	73.8740092856121	71.8037812215928	75.9442373496314	67.1590173038824	64.1813401131472	70.1366944946175	555.064299566178	548.745068941745	561.383530190612	94.9444161903088	91.498868184855	98.3899641957625	163.505267039819	158.728904500711	168.281629578927	76.5065606456829	73.3682108633059	79.64491042806	49.135105690402	47.3725845452649	50.897626835539	78.4531374769294	75.1456362362321	81.7606387176267	11.5470572707208	10.1855378868376	12.908576654604	87.5104183660246	84.2251995937617	90.7956371382876	80.6183651429512	78.305458475648	82.9312718102544	75.6568185408872	72.6679799070902	78.6456571746841	480.367516981998	475.468583250833	485.266450713164	98.3647070521441	94.9751878688922	101.754226235396	140.841893715984	137.236359637414	144.447427794554	77.7315893085543	74.5942947347513	80.8688838823573	47.8320913045011
183	74.0119742570754	71.9332331800758	76.0907153340749	67.4399378694787	64.4557395043989	70.4241362345586	555.54751517638	549.20492815407	561.89010219869	95.3092212448667	91.8675733452602	98.7508691444731	164.034938094908	159.286329532423	168.783546657393	76.8415527611427	73.6869840183612	79.9961215039243	49.263388152614	47.5034611911883	51.0233151140397	78.7973832710481	75.4874625524315	82.1073039896646	11.5514652090507	10.1886730440844	12.914257374017	87.8506115561648	84.603469901061	91.0977532112685	80.7895228887228	78.477593121303	83.1014526561425	75.9814926964411	72.9725718810007	78.9904135118814	480.77011215804	475.85077498779	485.68944932829	98.7434527512149	95.3828298214216	102.104075681008	141.153733779116	137.552737908405	144.754729649827	78.0670932483981	74.920042049892	81.2141444469042	47.9289019481637
184	74.1517873673502	72.0645474905076	76.2390272441928	67.7229391204494	64.7320364411582	70.7138417997405	555.998053706183	549.628267133032	562.367840279335	95.6743058906576	92.2376067081135	99.1110050732016	164.562501654996	159.841935510656	169.283067799336	77.179409809053	74.0093589031853	80.3494607149207	49.3917892098834	47.6344876047926	51.1490908149743	79.143429847154	75.8311640029046	82.4556956914035	11.5556687156319	10.1913268146446	12.9200106166192	88.1888777981244	84.9782527055373	91.3995028907115	80.9608864771741	78.6497804036664	83.2719925506818	76.3097295608783	73.2801238940812	79.3393352276754	481.149670752921	476.206961893583	486.092379612259	99.119488022417	95.7881250283206	102.450851016513	141.466190590672	137.870020436437	145.062360744906	78.4051398325021	75.2482253602329	81.5620543047713	48.0261624829839
185	74.2934199277749	72.1976981607204	76.3891416948295	68.0080371447773	65.0102614229718	71.0058128665828	556.416551196832	550.016380753145	562.81672164052	96.0395140409368	92.6087980389324	99.4702300429412	165.087874083162	160.395618316208	169.780129850117	77.5200300641197	74.3354025080808	80.7046576201585	49.5202930846843	47.7656403194796	51.2749458498889	79.4912516742113	76.1767801791199	82.8057231693028	11.5596690631122	10.1934994054872	12.9258387207372	88.5253908666249	85.3496961363777	91.7010855968722	81.1324474553788	78.822010664174	83.4428842465836	76.6415454365765	73.59087146428	79.692219408873	481.506683115618	476.538166257913	486.475199973324	99.492650891537	96.1908115512061	102.794490231868	141.77921670166	138.18815137831	145.370282025009	78.7456929037866	75.5789314066588	81.9124544009143	48.123866061104
186	74.4368426389619	72.3326589906635	76.5410262872603	68.2952442996748	65.2904455542956	71.300043045054	556.803655401512	550.37054157632	563.236769226705	96.4046901865353	92.980972996865	99.8284073762056	165.610974035169	160.947276611755	170.274671458583	77.8632979103921	74.6651555898791	81.0614402309051	49.6488842325416	47.8968964709665	51.4008719941167	79.8408155237858	76.5243436665741	83.1572873809976	11.5634670703345	10.1951918349368	12.9317423057323	88.860326988215	85.717959105895	92.002694870535	81.3041974794508	78.9942747350069	83.6141202238948	76.976933918279	73.9050282593227	80.0488395772353	481.84164574774	476.84538674866	486.837904746821	99.8627934146477	96.590645811299	103.134941017996	142.092765181476	138.507075372422	145.67845499053	79.0887013448181	75.912235466676	82.2651672229601	48.2220055995246
187	74.5820256205625	72.4694036033222	76.6946476378028	68.5845688729753	65.5726201489594	71.5965175969912	557.160025132615	550.691996972096	563.628053293135	96.7696798772596	93.3539536898951	100.185406064624	166.131722465301	161.496811848043	170.766633082559	78.2090848607774	74.9986323532752	81.4195373682796	49.7775473532915	48.0282338412717	51.5268608653113	80.1920803889531	76.8738796389361	83.51028113897	11.5670631069588	10.1964059303904	12.9377202835272	89.1938635969937	86.0832091960494	92.304517997938	81.4761282885507	79.1665639116484	83.785692665453	77.3158658641032	74.2227841585254	80.408947569681	482.155060775921	477.129596185337	487.180525366505	100.22978255939	96.9874034961327	103.472161622646	142.406789636982	138.826737571926	145.986841702038	79.434099191256	76.2482005768984	82.6199978056135	48.3205737793493
188	74.7289384413272	72.6079054733041	76.8499714093502	68.8760147747044	65.8568163104835	71.8952132389252	557.486329598913	550.981967160802	563.990692037024	97.134330248318	93.7275593069298	100.541101189706	166.650042630604	162.044128266595	171.255956994613	78.557250619125	75.3358204459348	81.7786807923152	49.9062674020123	48.1596308999348	51.6529039040897	80.5449974193292	77.225405448765	83.8645893898935	11.5704570988621	10.197144317964	12.9437698797603	89.5261781058182	86.4456205541514	92.606735657485	81.648231679051	79.3388699258833	83.9575934322187	77.6582895358503	74.544303604152	80.7722754675487	482.447435424622	477.391740105912	487.503130743333	100.593500989471	97.380880241712	103.806121737231	142.721244230766	139.14708367647	146.295404785063	79.781805850301	76.586876773182	82.9767349274199	48.4195630454834
189	74.8775501494156	72.7481379531022	77.0069623457291	69.1695812607495	66.1430644875218	72.1960980339772	557.783247733061	551.241644036632	564.324851429491	97.4984905920408	94.1016068278846	100.895374356197	167.16586009358	162.589132899093	171.742587288067	78.9076441668316	75.6766812571866	82.1386070764767	50.0350295995976	48.2910668421785	51.7789923570167	80.899509874121	77.5789302178115	84.2200895304304	11.5736485343072	10.1974104043705	12.9498866642438	89.8574467058236	86.8053718395638	92.9095215720833	81.8204994789326	79.5111849193068	84.1298140385584	78.0041309029097	74.8697242502939	81.1385375555255	482.719281489818	477.63273599706	487.805826982576	100.953847749006	97.7708920970952	104.136803400918	143.036083698588	139.468059962484	146.604107434693	80.1317264201112	76.9283003504207	83.3351524898016	48.518965606778
190	75.0278293029148	72.8900742970578	77.1655843087717	69.4652626904003	66.4313940050308	72.4991313757698	558.051467509895	551.472190629626	564.630744390165	97.8620129722458	94.4759118095051	101.248114134986	167.67910272342	163.131735563605	172.226469883235	79.2601048566764	76.0211505053887	82.4990592079642	50.1638194429417	48.4225216237356	51.9051172621478	81.2555530961399	77.9344544327941	84.5766517594858	11.5766364708658	10.1972083514381	12.9560645902935	90.1878432068866	87.1626442626298	93.2130421511435	81.9929235224847	79.6835014173984	84.3023456275711	78.353294102312	75.1991559103682	81.5074322942558	482.971114814011	477.853473062119	488.088756565902	101.310738844244	98.1572757842703	104.464201904219	143.351263365978	139.789613311931	146.912913420025	80.4837521054886	77.2724931461142	83.695011064863	48.6187734366163
191	75.1797440005209	73.0336876830676	77.3258003179741	69.7630483193431	66.7218325731934	72.8042640654928	558.291685256013	551.67474107424	564.908629437787	98.224752875724	94.8502892412785	101.599216510169	168.189700695835	163.671848857817	172.707552533853	79.6144634977211	76.3691390947463	82.8597879006959	50.2926227147085	48.5539759920834	52.0312694373337	81.6130545105698	78.2919695549948	84.9341394661448	11.5794195430834	10.1965430437683	12.9622960423985	90.5175379309386	87.5176197549332	93.5174561069439	82.1654956253786	79.8558123041933	84.475178946564	78.7056620459519	75.5326797981711	81.8786442937327	483.203454763041	478.054812410665	488.352097115416	101.664107720822	98.5398887713647	104.78832667028	143.666739164003	140.111691239515	147.221787088491	80.8377607246375	77.6194618540662	84.0560595952087	48.718978273933
192	75.3332619123425	73.1789512320879	77.4875725925972	70.0629221294568	67.014405777578	73.1114384813355	558.504604951169	551.850400965041	565.158808937297	98.5865698926253	95.2245544625279	101.948585322723	168.697586491563	164.209388149473	173.185784833654	79.970543416572	76.7205342184628	83.2205526146813	50.4214254926576	48.685411513853	52.1574394714621	81.97193365282	78.6514576538348	85.2924096518052	11.5819959708662	10.1954200501194	12.968571891613	90.8466966687969	87.8704793063323	93.8229140312614	82.3382075601852	80.0281107975716	84.6483043227989	79.0610971647208	75.870348052166	82.2518462772755	483.416823705128	478.237587566523	488.596059843733	102.013905634913	98.9186091814461	105.10920208838	143.98246764418	140.434241918274	147.530693370086	81.1936173014327	77.9691973768878	84.4180372259775	48.8195716246594
193	75.488350310783	73.3258380255107	77.6508625960553	70.3648626964704	67.30913655542	73.4205888375208	558.690937522035	552.00024799512	565.381627048951	98.9473284151563	95.5985241287949	102.296132701518	169.202694893612	164.744271564175	173.661118223049	80.3281614820713	77.0752006816498	83.5811222824927	50.5502141585001	48.8168105982054	52.2836177187948	82.3321022300002	79.0128910756234	85.6513133843769	11.5843635685721	10.1938455791669	12.9748815579772	91.1754797094755	88.2214014990444	94.1295579199066	82.5110510324057	80.200390425165	84.8217116396464	79.419442278295	76.2121835284296	82.6267010281604	483.611746492596	478.402605205275	488.820887779916	102.360101916627	99.2933355622488	105.426868271006	144.298405992536	140.75721420356	147.839597781513	81.5511747373937	78.3216742282543	84.7806752465331	48.9205447635877
194	75.6449761014579	73.4743211204938	77.8156310824221	70.6688430962089	67.6060446641945	73.7316415282233	558.851400128931	552.125332788455	565.577467469407	99.3068983420692	95.9720172130409	102.641779471097	169.704962983296	165.276419970746	174.133505995845	80.6871290825086	77.4329824144137	83.9412757506035	50.6789754062612	48.9481565159958	52.4097942965266	82.6934642203724	79.3762321588518	86.010696281893	11.5865197547827	10.1918264303495	12.9812130792159	91.5040409488224	88.5705612625156	94.4375206351293	82.6840176570808	80.3726450008679	84.9953903132937	79.7805215786332	76.5581798444633	83.0028633128032	483.78874994671	478.550646046724	489.026853846697	102.702684123838	99.6639865439442	105.741381703732	144.614512042814	141.080557655355	148.148466430274	81.9102745574006	78.6768499979721	85.1436991168291	49.0218887366435
195	75.8031058541073	73.6243735633389	77.9818381448758	70.9748308497712	67.9051461497432	74.0445155497993	558.986715446121	552.22667985264	565.746751039603	99.6651557750192	96.3448560251422	102.985455524896	170.204330135148	165.805756964341	174.602903305954	81.0472530466706	77.7937041430069	84.3008019503343	50.8076962501236	49.0794334145795	52.5359590856677	83.0559160146017	79.7414330067236	86.3703990224798	11.5884615627333	10.1893699405449	12.9875531849217	91.8325270819149	88.9181288650691	94.7469252987606	82.8570989360464	80.5448686019249	85.1693292701679	80.1441417148462	76.9083016538658	83.3799817758266	483.948362346061	478.682465841381	489.214258850741	103.041658084287	100.030500412483	106.05281575609	144.930744288815	141.404222558932	148.457266018698	82.2707477230898	79.0346648947353	85.5068305514444	49.1235943635586
196	75.9627058334604	73.7759684010249	78.149443265896	71.2827879075569	68.2064528220575	74.3591229930564	559.097610936358	552.305288592479	565.889933280237	100.021983692053	96.7168672317306	103.327100152375	170.700738010743	166.332208847477	175.06926717401	81.4083365024023	78.1571731849291	84.6594998198755	50.9363640317317	49.2106263281472	52.6621017353163	83.4193466017743	80.1084353261527	86.7302578773958	11.5901856513729	10.1864839273456	12.9938873754002	92.1610768810297	89.2642691496386	95.0578846124208	83.0302862358968	80.7170555465524	85.3435169252412	80.5100929670049	77.2624851305795	83.7577008034304	484.091112918905	478.798796402412	489.383429435399	103.377047823491	100.392834625044	106.361261021938	145.247061895883	141.728159943837	148.765963847929	82.6324155077943	79.3950413828586	85.8697896327301	49.225652240935
197	76.1237420300111	73.9290786910058	78.3184053690164	71.5926706715845	68.509971747376	74.6753695957929	559.184818120324	552.362134337471	566.007501903177	100.37727258329	97.0878828577023	103.666662308877	171.194130551509	166.855704609191	175.532556493827	81.7701796687908	78.52318133246	85.0171780051216	51.0649664269351	49.3417211835114	52.7882116703589	83.7836378020681	80.477170340353	87.0901052637832	11.5916883170268	10.1831766297108	13.0002000043428	92.4898205583268	89.6091410115809	95.3705001050728	83.2035707667202	80.8892003720437	85.5179411613967	80.8781504966185	77.6206386409483	84.1356623522886	484.217531339893	478.900346645279	489.534716034507	103.708895375662	100.750965291764	106.666825459561	145.563424711526	142.052321601198	149.074527821854	82.9950904268118	79.7578839301437	86.2322969234798	49.3280527456883
198	76.2861801906637	74.0836775093952	78.4886828719322	71.9044300550254	68.8157047654826	74.9931553445683	559.249071841698	552.398169347078	566.099974336317	100.730921034288	97.4577412507316	104.004100817845	171.684453970562	167.376175902498	175.992732038626	82.1325805805332	78.8915067883839	85.3736543726825	51.193491451952	49.4727048013041	52.9142781025999	84.148664546739	80.8475587795849	87.4497703138932	11.592965505631	10.1794566467664	13.0064743644955	92.8188792097707	89.9528971070038	95.6848613125376	83.376943561663	81.0612978132923	85.6925893100338	81.2480756618986	77.9826435820265	84.5135077417706	484.328147231566	478.987803606536	489.668490856596	104.037260474596	101.10488664437	106.969634304821	145.879793275181	142.376660099368	149.382926450994	83.3585772166676	80.1230788842539	86.5940755490814	49.4307860388617
199	76.4499858492097	74.2397379576596	78.6602337407599	72.2180115773254	69.1236480410004	75.3123751136505	559.29110952857	552.414323766883	566.167895290257	101.0828362436	97.8262879908796	104.339384496321	172.171656743631	167.893557020329	176.449756466934	82.4953357454626	79.2619161177257	85.7287553731995	51.3219274689361	49.603564892584	53.0402900452883	84.5142952048297	81.2195109518255	87.8090794578338	11.5940128255051	10.1753328755029	13.0126927755074	93.1483643344243	90.2956837706885	96.0010448981602	83.5503954573838	81.2333427816668	85.8674481331007	81.6196173864928	78.3483553653044	84.8908794076813	484.423489671036	479.061833420911	489.785145921162	104.362220121413	101.454610507732	107.269829735093	146.196128827116	142.701128797917	149.691128856315	83.7226738568602	80.4904944944561	86.9548532192643	49.5338420697993
200	76.6151243565934	74.3972331679477	78.833015545239	72.5333554927013	69.4337916570559	75.6329193283468	559.311670451964	552.41150651631	566.211834387618	101.432934462575	98.1933767288421	104.672492196307	172.655689599121	168.407784870151	176.90359432809	82.8582407385329	79.6341661802511	86.0823152968147	51.4502631909316	49.7342900508879	53.1662363309753	84.8803919548299	81.5929268923325	88.1678570173273	11.5948255606301	10.1708144480917	13.0188366731685	93.4783774212139	90.6376411139846	96.3191137284433	83.7239170754492	81.4053303441586	86.0425038067399	81.9925135710481	78.7176045261449	85.2674226159513	484.504086702218	479.123082242051	489.885091162386	104.683868026109	101.800165785022	107.567570267196	146.512393316484	143.025681859994	149.999104772974	84.0871726273147	80.8599810942702	87.3143641603592	49.6372105806678
201	76.7815609109291	74.556136307186	79.0069855146722	72.8503969492245	69.7461192589644	75.9546746394847	559.311494982247	552.390606094812	566.232383869682	101.781141347488	98.5588699384528	105.003412756523	173.136505507338	168.918798947425	177.354212067251	83.2210907377456	80.0080060103654	86.4341754651258	51.5784876862003	49.8648697398001	53.2921056326006	85.2468111984933	81.9676965884873	88.5259258084993	11.5953986843936	10.1659106694991	13.024886699288	93.809009593734	90.9789032655098	96.6391159219582	83.8974988047264	81.5772557027235	86.2177419067294	82.3664925377078	79.0901979406187	85.6427871347969	484.570464853998	479.172177097313	489.968752610683	105.002313920178	102.141597961419	107.863029878938	146.828549408527	143.350274263091	150.306824553963	84.4518611944332	81.2313714584268	87.6723509304397	49.7408811113153
202	76.9492605872312	74.7164205800686	79.1821005943937	73.1690661751521	70.0606077545979	76.2775245957063	559.291323844228	552.352491298313	566.230156390143	102.127392216456	98.9226395716377	105.332144861274	173.614059668954	169.426541308087	177.801578029821	83.5836810094891	80.383178613916	86.7841834050622	51.7065903819123	49.9952942761505	53.4178864876742	85.6134040132343	82.3437002741413	88.8831077523272	11.5957268737655	10.1606309560252	13.0308227915058	94.1403413027417	91.3195987115026	96.9610838939808	84.0711307848207	81.7491141737361	86.3931473959052	82.7412744983885	79.4659201329856	86.0166288637913	484.623148664689	479.209726670887	490.03657065849	105.317682738132	102.478968625457	108.156396850808	147.144560490932	143.674861808238	150.614259173625	84.816523718211	81.6044813446018	88.0285660918202	49.8448430044558
203	77.1181883668169	74.8780592310704	79.3583175025634	73.48928868869	70.377227076876	76.601350300504	559.251897371765	552.298011841584	566.205782901946	102.471632206215	99.2845676069603	105.658696805469	174.088309502716	169.930956540221	178.245662465211	83.9458073524927	80.759422655257	87.1321920497285	51.8345610671872	50.1255548089887	53.5435673253857	85.9800166390322	82.7208087860794	89.239224491985	11.5958045238645	10.1549847753414	13.0366242723876	94.4724420557723	91.6598506886532	97.2850334228914	84.2448028906058	81.9209011674737	86.5687046137379	83.1165730383604	79.8445346587115	86.3886114180093	484.662660213142	479.236322012569	490.088998413715	105.630113666611	102.812355001576	108.447872331646	147.460390679355	143.999401127681	150.921380231029	85.1809419724211	81.9791102267413	88.3827737181009	49.9490854111685
204	77.2883091663477	75.0410255456099	79.5355927870855	73.8109855270067	70.695940012428	76.9260310415855	559.19395476272	552.227998885165	566.159910640275	102.813816326627	99.6445464860767	105.983086167177	174.559214632457	170.431991735079	178.686437529834	84.3072665110223	81.1364740127099	87.4780590093348	51.9623898954789	50.2556432945136	53.6691364964442	86.346490995592	83.098883974265	89.5940980169191	11.5956257628733	10.1489815885376	13.0422699372091	94.8053701738227	91.9997775804077	97.6109627672377	84.4185047178917	82.0926121675513	86.7443972682321	83.4920966072352	80.225785549572	86.7584076648985	484.689518656831	479.252537171744	490.126500141917	105.939759060934	103.141849482545	108.737668639324	147.77600482212	144.323849691084	151.228159953156	85.54489646939	82.3550422225398	88.7347507162403	50.0535972966992
205	77.459587866469	75.2052928504835	79.7138828824545	74.1340734901006	71.0167020989655	77.2514448812357	559.118233335106	552.14326546769	566.093201202522	103.153909413577	100.002479435671	106.305339391483	175.026736873434	170.929596457619	179.123877289248	84.6678565689972	81.51406718613	87.8216459518644	52.0900673862983	50.3855524671732	53.7945823054234	86.7126652256392	83.4777791572463	89.947551294032	11.5951844672622	10.142630794627	13.0477381398974	95.1391725662899	92.3394932682523	97.9388518643275	84.5922255702698	82.2642427102315	86.9202084303082	83.867550009892	80.6093988090406	87.1257012107435	484.704239777254	479.258929757841	490.149549796667	106.246783230488	103.467559146513	109.026007314463	148.091368504093	144.648165810318	151.534571197868	85.9081675804345	82.7320472129595	89.0842879479094	50.1583674465525
206	77.6319893400152	75.3708345136911	79.8931441663394	74.4584653950869	71.3394615923392	77.5774691978346	559.025467785304	552.044606846097	566.006328724511	103.491885983642	100.358280675633	106.625491291651	175.490840218024	171.423722716687	179.557957719361	85.0273773373477	81.8919365464752	88.1628181282202	52.2175844262683	50.5152758071765	53.91989304536	87.0783742606436	83.8573396144612	90.2994089068259	11.5944742772754	10.1359416778895	13.0530068766614	95.4738845172491	92.6791073923101	98.2686616421882	84.7659544471746	82.4357883635388	87.0961205308105	84.2426358901474	80.9950839477708	87.490187832524	484.707335532961	479.256041429667	490.158629636254	106.55136109618	103.789605240729	109.31311695163	148.406448049751	144.972308642886	151.840587456616	86.2705366426752	83.1098821467812	89.4311911385692	50.2633844728635
207	77.8054784797429	75.5376239437644	80.0733330157214	74.7840703366376	71.6641595026924	77.9039811705829	558.916389449212	551.932800747337	565.899978151087	103.827729996457	100.711875517241	106.943584475673	175.951490820802	171.914324935005	179.988656706598	85.3856307471105	82.2698174238513	88.5014440703697	52.3449322695094	50.6448075046876	54.0450570343313	87.4434504059125	84.2374031080772	90.6494977037479	11.5934886126386	10.1289233583722	13.0580538669049	95.8095294786034	93.0187254805837	98.6003334766232	84.9396800331957	82.6072447061166	87.2721153602748	84.6170562000929	81.3825355505674	87.8515768496185	484.699313620499	479.244398316867	490.154228924131	106.85367672545	104.108122612699	109.599230838201	148.721210525452	145.296238194056	152.146182856848	86.6317870427342	83.4882925182667	89.7752815672017	50.368636821036
208	77.9800202255584	75.7056345887063	80.2544058624105	75.1107939496687	71.9907296976218	78.2308582017156	558.791725567218	551.808607536011	565.774843598425	104.161434532986	101.063200357791	107.259668708182	176.408656983023	172.401359919087	180.41595404696	85.7424212604501	82.6474470372012	88.8373954836991	52.4721025373562	50.7741424209949	54.1700626537176	87.8077239427986	84.6178004283315	90.9976474572658	11.5922206884393	10.1215847457998	13.0628566310787	96.1461188684856	93.3584489130704	98.9337888239008	85.1133906886719	82.7786073057717	87.4481740715721	84.9905136480182	81.7714348678072	88.2095924282292	484.680677043582	479.224511377271	490.136842709894	107.153921752834	104.423259069726	109.884584435943	149.035623740924	145.619915317777	152.451332164071	86.9917052678207	83.8670140013254	90.116396534316	50.4741127766367
209	78.1555795912058	75.8748399346396	80.436319247772	75.4385386709295	72.3190990688697	78.5579782729893	558.65219855388	551.672770302814	565.631626804946	104.49300139981	101.412202580359	107.573800219261	176.86230913654	172.884786829196	180.839831443884	86.0975563109718	83.0245652753058	89.1705473466378	52.5990872174049	50.9032760469713	54.2948983878384	88.1710237466562	84.9983559579429	91.3436915353694	11.5906635311378	10.1139344970846	13.0673925651909	96.4836518763776	93.698374695406	99.2689290573492	85.2870744415955	82.9498716976636	87.6242771855273	85.3627131177437	82.1614514258333	88.5639748096541	484.651923690734	479.196876694175	490.106970687294	107.452293696898	104.735174649472	110.169412744324	149.349656249979	145.943301716439	152.756010783518	87.3500819149617	84.2457742192942	90.4543896106292	50.5798004725316
210	78.3321216903835	76.0452135042605	80.6190298765064	75.7672039968598	72.6491877578348	78.8852202358848	558.498525273213	551.526014878955	565.471035667471	104.822440671057	101.75884036919	107.886040972924	177.312419827149	173.364567149482	181.260272504816	86.4508467833636	83.4009153447956	89.5007782219315	52.7258786618963	51.0322044591543	54.4195528646382	88.533177920063	85.3788882529133	91.6874675872127	11.5888099946597	10.1059809775715	13.0716390117479	96.8221152795472	94.0385950262237	99.6056355328706	85.4607189808504	83.1210333621054	87.8004045995954	85.7333630520691	82.5522446524013	88.9144814517369	484.613545921692	479.161975717783	490.0651161256	107.748994187342	105.044040787171	110.453947587513	149.663277350466	146.266359939557	153.060194761375	87.7067126496635	84.6242946257613	90.7891306735656	50.6856878962553
211	78.5096117622558	76.2167288551798	80.8024946693319	76.0966867359133	72.9809094341505	79.2124640376762	558.331416320467	551.369049781821	565.293782859112	105.149770180661	102.103082452387	108.196457908936	177.758963697405	173.840664658366	181.677262736445	86.8021075405706	83.776244306106	89.8279707750351	52.8524695854401	51.1609242737928	54.5440148970874	88.8940144416211	85.7592106387851	92.028818244457	11.5866527765256	10.0977322260955	13.0755733269557	97.1614832784109	94.3791966525986	99.9437699042232	85.6343116508056	83.2920877019556	87.9765355996555	86.1021767929472	82.9434655147992	89.2608880710952	484.566030162788	479.120275455	490.011784870576	108.044227119197	105.35003936929	110.738414869103	149.97645708349	146.589053381469	153.363860785512	88.0613991061108	85.0022924689176	91.1205057433041	50.7917628975982
212	78.6880151963304	76.3893595782287	80.9866708144321	76.4268812544417	73.3141716207563	79.5395908881271	558.15157531129	551.202566097121	565.100584525459	105.475014978182	102.444907784273	108.505122172091	178.201917468899	174.313045399295	182.090789538504	87.1511580044101	84.1503035225106	90.1520124863097	52.9788530620868	51.2894325992151	54.6682735249586	89.253361831283	86.1391318230529	92.3675918395131	11.5841844339695	10.0891959238794	13.0791729440596	97.5017173611307	94.7202600183102	100.283174703951	85.8078394472798	83.4630300195942	88.1526488749654	86.4688738709822	83.3347581697346	89.6029895722297	484.509856511568	479.07222861177	489.947484411366	108.338196754109	105.653361668436	111.023031839783	150.289166231898	146.911346278112	153.666986185684	88.4139497221217	85.3794828098191	91.4484166344243	50.8980131964031
213	78.8672975566705	76.563079295801	81.17151581754	76.7576797161334	73.6488760582956	79.8664833739711	557.959698179175	551.027237302666	564.892159055685	105.798206761571	102.784305179923	108.812108343219	178.641259924007	174.781677651928	182.500842196086	87.4978227928306	84.5228490502955	90.4727965353656	53.1050225217567	51.4177269868799	54.7923180566336	89.6110498335611	86.5184565258419	92.7036431412804	11.5813974000026	10.080379367257	13.0824154327481	97.8427662099856	95.061858219791	100.62367420018	85.9812890148927	83.6338554934875	88.3287225362979	86.8331812369764	83.7257616254275	89.9406008485252	484.445498350841	479.018273691994	489.872723009689	108.631105791682	105.954207159789	111.308004423575	150.601376318053	147.233203702974	153.969548933132	88.7641805034442	85.7555805637464	91.7727804431421	51.0044263905565
214	79.047424605413	76.7378616602874	81.3569875505386	77.0889723158568	73.9849191013186	80.1930255303949	557.756472482055	550.843719038761	564.669225925348	106.119383299906	103.12127291398	109.117493685832	179.076971887123	175.246531903836	182.90741187041	87.8419324139804	84.893641999637	90.7902228283237	53.2309717460377	51.5458053814763	54.9161381105991	89.9669101201031	86.8969861320896	93.0368341081167	11.5782839993728	10.0712894441606	13.085278554585	98.1845656636791	95.4040557941153	100.965075533243	86.1546466458098	83.8045591543614	88.5047341372583	87.1948344285477	84.1161114174744	90.2735574396211	484.373421972376	478.958835056945	489.788008887807	108.923153436542	106.252782225003	111.593524648082	150.913059600922	147.554591562297	154.271527639547	89.1119157135839	86.1303025335661	92.0935288936017	51.1109899641652
215	79.2283623255658	76.9136803526584	81.5430442984733	77.4206475095108	74.3221921386461	80.5191028803754	557.54257671892	550.652648829987	564.432504607852	106.438587858385	103.455818295035	109.421357421736	179.509036205372	175.707580822759	183.310491587984	88.1833240139925	85.2624488957267	91.1041991322583	53.3566948633637	51.6736660704377	55.0397236562897	90.3207770129414	87.2745193692421	93.3670346566408	11.5748364643779	10.061932614283	13.0877403144728	98.5270387506516	95.746907371917	101.307170129386	86.3278982798888	83.9751358610162	88.6806606987614	87.5535786653443	84.505441300855	90.6017160298337	484.294086210432	478.894322948932	489.693849471931	109.214533489073	106.549298754858	111.879768223289	151.224189072482	147.87547658961	154.572901555354	89.4569884871182	86.5033694046131	92.4106075696233	51.2176912959049
216	79.4100769430562	77.0905090812372	81.7296448048751	77.752592242098	74.6605820303367	80.8446024538593	557.318679657336	550.454645762973	564.1827135517	106.755868636754	103.787957225664	109.723780047844	179.937437728802	176.164799229482	183.710076228122	88.5218421720145	85.6290420681344	91.4146422758947	53.482186343589	51.8013076332338	55.1630650539443	90.6724882292301	87.6508530148752	93.6941234435849	11.571046950485	10.0523148927855	13.0897790081844	98.870095808577	96.0904562354121	101.649735381742	86.5010295062278	84.1455802758286	88.8564787366269	87.909169867104	84.8933849608388	90.9249547733693	484.207942085291	478.825133482794	489.590750687788	109.505432489484	106.84397266682	112.166892312147	151.534738453475	148.195826339692	154.873650567258	89.7992413663288	86.8745076720449	92.7239750606127	51.3245176675303
217	79.5925349480053	77.2683215806989	81.9167483153118	78.0846921766923	74.9999715540023	81.1694127993823	557.08543967269	550.250310124492	563.920569220889	107.07127823089	104.117713756709	110.024842705072	180.362163290063	176.618164071357	184.106162508769	88.8573397326632	85.993200093376	91.7214793719504	53.6074409919739	51.9287288907962	55.2861530931516	91.0218856474889	88.0257826386691	94.0179886563087	11.5669075517141	10.0424418374036	13.0913732660246	99.2136347045162	96.4347328275314	101.992536581501	86.6740255661144	84.3158868400008	89.032164292228	88.2613755897369	85.2795777454168	91.243173434057	484.115432456961	478.75164860867	489.479216305251	109.796027945863	107.137022357562	112.455033534164	151.844682188523	148.515609182025	155.17375519502	90.1385267628681	87.2434514737876	93.0336020519485	51.4314562725348
218	79.7757031152058	77.4470916113243	82.1043146190872	78.4168319272541	75.3402398537001	81.493424000808	556.8435041	550.040223004061	563.646785195938	107.384873125561	104.445119642655	110.324626608468	180.783201683545	177.067654396493	184.498748970598	89.1896786628887	86.3547083113201	92.0246490144573	53.7324539426	52.0559288554299	55.4089790297701	91.3688160943252	88.3991033828205	94.3385288058298	11.5624103157425	10.0323185387738	13.0925020927112	99.5575411686782	96.7797532623839	102.335329074973	86.8468713573701	84.4860497486285	89.2076929661117	88.6099758757266	85.6636584211557	91.5562933302975	484.016991689185	478.674236049349	489.35974732902	110.086486677034	107.428667113425	112.744306240643	152.153995440627	148.834794293836	155.473196587417	90.4747073479864	87.6099443049699	93.3394703910029	51.5384942249481
219	79.9595485237766	77.6267929585281	82.2923040890251	78.7488952983673	75.6812628852927	81.8165277114419	556.593508599105	549.824945864989	563.36207133322	107.696713224416	104.770213903179	110.623212545652	181.200543643997	177.513251328635	184.88783595936	89.5187309173298	86.7133594306185	92.324102404041	53.857220651234	52.1829066815467	55.5315346209212	91.7131321493365	88.7706107842925	94.6556535143805	11.5575472586882	10.0219496137915	13.0931449035848	99.9016892524566	97.12551788975	102.677860615163	87.0195514400786	84.656062925672	89.3830399544851	88.9547640164092	86.0452709530032	91.8642570798151	483.913045323898	478.593249215369	489.232841432428	110.376963300192	107.719125503508	113.034801096875	152.462654085069	149.153351652789	155.77195651735	90.8076563764756	87.9737405930058	93.6415721599455	51.6456185682617
220	80.1440385759768	77.8073994326753	82.4806777192783	79.0807655349433	76.0229138529835	82.1386172169031	556.336076534029	549.605020087693	563.067132980365	108.006861421197	105.093042394029	110.920680448365	181.614181824593	177.95493804272	185.273425606466	89.8443792937659	87.0689542320726	92.6198043554591	53.9817368876611	52.3096616175505	55.6538121577716	92.0546929644823	89.1401016413213	94.9692842876433	11.5523103795329	10.0113392017918	13.093281557274	100.245941918449	97.4720099670095	103.019873869889	87.1920500436869	84.8259199989257	89.5581800884482	89.2955472250367	86.4240663065503	92.1670281435231	483.804009766246	478.509027100985	489.098992431507	110.667598891481	108.008613780592	113.326584002369	152.770634702742	149.471252029411	156.070017376073	91.1372579508511	88.334607116116	93.9399087855861	51.7528162844685
221	80.3291410151556	77.9888848691916	82.6693971611196	79.4123255847762	76.3650636326869	82.4595875368656	556.071818367281	549.380966488952	562.76267024561	108.315383213992	105.413657388634	111.21710903935	182.024110774448	178.392699741109	185.655521807786	90.1665182583473	87.421302372045	92.9117341446496	54.1059987275095	52.4361929591844	55.7758044958345	92.3933650926967	89.5073749253664	95.2793552600271	11.5466916741467	10.0004909633361	13.0928923849572	100.590151766664	97.819194490821	103.361109042507	87.3643510754605	84.9956142750909	89.7330878758302	89.6321472209143	86.7997042686302	92.4645901731984	483.690291980263	478.421894164021	488.958689796505	110.958519844763	108.297344314486	113.61969537504	153.077914572917	149.788466979325	156.367362166508	91.4634072333112	88.6923242519438	94.2344902146786	51.860074303208
222	80.5148239428209	78.1712231289686	82.8584247566731	79.7434583765655	76.7075811789463	82.7793355741847	555.80133106984	549.153284820682	562.449377318997	108.622346362182	105.732117170164	111.5125755542	182.430326915569	178.826523630473	186.034130200664	90.4850547190189	87.770223281024	93.1998861570139	54.2300025435896	52.5625000046388	55.8975050825404	92.7290233189674	89.8722327382532	95.5858138996816	11.5406831488766	9.98940808137838	13.0919582163748	100.934161897189	98.1670172380444	103.701306556334	87.5364381302716	85.1651387150678	89.9077375454755	89.9644007262288	87.1718552789857	92.7569461734719	483.572289195311	478.332160192631	488.812418197991	111.249836949893	108.585524080706	113.914149819079	153.384471665486	150.104968835344	156.663974495629	91.7860106136324	89.0466870469248	94.5253341803399	51.9673795110044
223	80.7010558348085	78.3543880990569	83.0477235705601	80.0740471156532	77.050333913244	83.0977603180625	555.525197547545	548.922453251781	562.12794184331	108.927820583737	106.048485632365	111.80715553511	182.832828519219	179.256398899286	186.409258139152	90.7999087250456	88.1155471455815	93.4842703045096	54.3537449967729	52.6885820116994	56.0189079818463	93.0615514855708	90.2344813126661	95.8886216584755	11.5342768336664	9.97809326457931	13.0904604027535	101.277806905467	98.5154040609351	104.040209749999	87.7082945016964	85.3344859095888	90.0821030938041	90.2921598784143	87.5402022622268	93.0441174946017	483.450388623361	478.240120161995	488.660657084727	111.541644706936	108.873353224922	114.209936188949	153.690284632693	150.420730699497	156.959838565888	92.1049858413328	89.397506101116	94.8124655815497	52.0747187605863
224	80.8878055565376	78.5383536936377	83.2372574194375	80.4039755992812	77.3931880927207	83.4147631058417	555.243986084585	548.688927836607	561.799044332562	109.231877288617	106.362831886302	112.100922690931	183.231615681695	179.682316695909	186.780914667481	91.1110140708632	88.4571159555384	93.764912186188	54.4772230264347	52.8144381571978	56.1400078956715	93.3908433017034	90.5939320524745	96.1877545509322	11.5274647946741	9.96654875253475	13.0883808368135	101.620914002093	98.8642604756868	104.377567528498	87.8799031943922	85.5036480553232	90.2561583334611	90.6152925619503	87.9044424456076	93.3261426782931	483.324967187162	478.146054083992	488.503880290332	111.834020887073	109.161023720392	114.507018053753	153.995332800367	150.735726435047	157.254939165687	92.4202621301691	89.7446082671978	95.0959159931405	52.1820788802783
225	81.0750423773357	78.7230938552546	83.4269908994168	80.7331285526596	77.7360091595194	83.7302479457997	554.95824980473	548.453141973721	561.463357635738	109.534589342498	106.675229869419	112.393948815578	183.62669029948	180.104270107183	187.149110491777	91.4183187836541	88.7947845924439	94.0418529748644	54.6004338404892	52.9400674990073	56.2608001819711	93.7168031264181	90.950402607663	96.4832036451732	11.5202391463579	9.95477632268275	13.0857019700331	101.96330424499	99.2134715761439	104.713136913836	88.0512469377228	85.6726169315902	90.4298769438554	90.9336826643224	88.2642891445179	93.6030761841268	483.196391259377	478.05022685303	488.342555665724	112.127026344585	109.44871813203	114.805334557139	154.299596158706	151.049930658536	157.549261658875	92.7317802423163	90.0878371662665	95.3757233183662	52.2894466834516
226	81.2627359838238	78.9085825562884	83.6168894113591	81.0613919865723	78.0786620721496	84.044121900995	554.668526150966	548.215505858682	561.121546443249	109.836030853809	106.985757952821	112.686303754798	184.018056043779	180.522254137492	187.513857950066	91.7217854760846	89.1284219307268	94.3151490214424	54.7233749050431	53.0654689408074	56.3812808692787	94.039346712631	91.3037179769484	96.7749754483135	11.5125920630028	9.94277729865576	13.0824068273499	102.304793868048	99.5629022961889	105.046685439908	88.2223082005969	85.8413838778194	90.6032325233744	91.2472302614487	88.6194734942478	93.8749870286497	483.065016412713	477.952888091291	488.177144734135	112.420705077604	109.736608496877	115.104801658331	154.603055352599	151.363318731925	157.842791973273	93.0394925584652	90.4270535267749	95.6519315901554	52.3968089780241
227	81.4508564923479	79.0947938006479	83.806919184048	81.3886535766355	78.421011621431	84.35629553184	554.375336384094	547.976405934912	560.774266833275	110.13627697619	107.294498542695	112.978055409684	184.405718334395	180.936265688203	187.875170980588	92.0213915484991	89.4579119192444	94.5848711777538	54.8460439336959	53.1906411998206	56.5014466675711	94.3584018990322	91.6537116295321	97.0630921685324	11.5045157896638	9.93055255984673	13.0784790194808	102.645195686999	99.9123980351686	105.377993338829	88.3930692074791	86.009939771904	90.7761986430543	91.555851738187	88.9697461038015	94.1419573725725	482.931187181081	477.854271996835	488.008102365326	112.715084528464	110.024855326903	115.405313730025	154.905691671543	151.675866754843	158.135516588243	93.3433631386006	90.7621353564894	95.9245909207118	52.5041525759982
228	81.6393744604506	79.2817016256516	83.9970472952497	81.7148030636768	78.7629227346699	84.6666833926837	554.079185100886	547.736204346963	560.422165854809	110.435403718118	107.601537672085	113.26926976415	184.789684312949	181.346303537424	188.233065088474	92.3171292284652	89.7831546085619	94.8511038483686	54.968438876517	53.3155827777019	56.621294975332	94.6739092360883	92.0002266358905	97.3475918362862	11.4960026525023	9.91810255196222	13.0739027530424	102.984320560618	100.261785651037	105.706855470198	88.5635119555334	86.1782750095938	90.948748901473	91.8594798495675	89.3148786055448	94.4040810935902	482.795236831806	477.754597198198	487.835876465414	113.010176107827	110.313606736359	115.706745479296	155.207487039152	151.987551556999	158.427422521306	93.6433677764767	91.0929779605572	96.1937575923963	52.6114643030249
229	81.8282608973729	79.4692801040705	84.1872416906753	82.0397326740259	79.1042607727303	84.9752045753215	553.780559772304	547.495238400935	560.065881143672	110.733487751419	107.906964579892	113.560010922946	185.169962815403	181.752368319978	188.587557310828	92.609005439778	90.1040670882028	95.1139437913532	55.0905579087277	53.4402919347432	56.7408238827121	94.9858225319745	92.3431167960314	97.6285282679177	11.4870450684986	9.90542729834128	13.0686628386559	103.321978883342	100.610874815938	106.033082950747	88.7336182328513	86.346379485074	91.1208569806286	92.1580637281837	89.6546650734424	94.6614623829249	482.6574871489	477.654066619372	487.660907678428	113.305975920568	110.602997692505	116.008954148632	155.508424002294	152.298350690767	158.718497313821	93.939494048863	91.419493821643	96.4594942760831	52.7187310079843
230	82.0174872735828	79.6575033462998	84.3774712008657	82.363337557798	79.4448918255258	85.2817832900701	553.479930302287	547.253820037344	559.70604056723	111.030606210828	108.210871274938	113.850341146718	185.546564343886	182.154462507492	188.938666180281	92.8970414977219	90.4205842983332	95.3734986971107	55.2123994191195	53.5647666675314	56.8600321707077	95.2941093042912	92.682247752252	97.9059708563303	11.477635554521	9.89252641182496	13.062744697217	103.657982084184	100.959459718998	106.356504449369	88.9033696377179	86.51424257288	91.2924967025557	92.4515688427307	89.9889232827485	94.9142144027129	482.518248227394	477.552867359305	487.483629095483	113.602465665985	110.893149385601	116.311781946368	155.808485719878	152.608242423977	159.00872901578	94.2317413586007	91.7416123605192	96.7218703566822	52.8259395725704
231	82.2070255293265	79.8463455026263	84.5677055560268	82.6855162425109	79.7846830121306	85.5863494728911	553.177748607555	547.012235322344	559.343261892766	111.326836477564	108.513352084074	114.140320871054	185.919501037797	182.552590388523	189.28641168707	93.1812726323741	90.7326596818785	95.6298855828697	55.3339619982381	53.6890046901756	56.9789193063006	95.5987511238216	93.0174980720937	98.1800041755495	11.4677667357418	9.87939910696938	13.0561343645142	103.99214410641	101.307321091431	106.676967121389	89.0727475988625	86.6818531112938	91.4636420864311	92.7399769120504	90.317495785287	95.1624580388139	482.377818278729	477.451170590388	487.30446596707	113.899613680492	111.184168711609	116.615058649374	156.10765595131	152.917205732909	159.298106169711	94.5201209684709	92.059279597385	96.9809623395567	52.9330769208689
232	82.3968480822003	80.0357807655579	84.7579153988426	83.0061710986141	80.1235027921243	85.8888394051039	552.874448218845	546.770743964052	558.978152473638	111.622255941031	108.814503184564	114.430008697499	186.288786644154	182.946758048582	189.630815239726	93.4617473468359	91.0402656458927	95.883229047779	55.4552444263636	53.8130034191992	57.097485433528	95.899743837417	93.3487602859066	98.4507273889274	11.4574313533871	9.86604421240309	13.0488184943712	104.32428284289	101.654228519935	106.994337165844	89.2417333966405	86.849199387368	91.634267405913	93.0232857782696	90.6402507769347	95.4063207796045	482.236483447183	477.349131480688	487.123835413678	114.197376087795	111.476147859261	116.91860431633	156.405919044639	153.225220295505	159.586617793773	94.8046560209403	92.3724577354471	97.2368543064335	53.0401300289176
233	82.5869278337435	80.2257833721818	84.9480722953053	83.3252088127261	80.4612212948953	86.1891963305568	552.570443903962	546.529578861561	558.611308946363	111.916941734122	109.114422122242	114.719461346001	186.654436487197	183.336973349965	189.97189962443	93.7385266223115	91.3433938050458	96.1336594395772	55.5762456613192	53.9367599621672	57.2157313604712	96.1970976583666	93.6759418622127	98.7182534545204	11.4466222718147	9.85246018313854	13.0407843604909	104.654221503145	101.999943006026	107.308500000264	89.4103081850885	87.01626912372	91.804347246457	93.3015092417378	90.9570827374909	95.6459357459848	482.094517637316	477.246889145041	486.942146129591	114.49569801971	111.769163991929	117.22223204749	156.703259924424	153.532266484803	159.874253364045	95.0853815370975	92.6811246888115	97.4896383853835	53.1470859342381
234	82.777238175056	80.416327606515	85.138148743597	83.6425408636035	80.7977106733766	86.4873710538305	552.266131312986	546.288945695347	558.243316930624	112.210970439176	109.413207318079	115.008733560273	187.016467437198	183.723245911262	190.309688963133	94.0116829867197	91.6420549853074	96.381310988132	55.696964826137	54.0602711100968	57.3336585421772	96.490837114333	93.9989661029237	98.9827081257423	11.4353324849154	9.83864511265761	13.0320198571732	104.981789890043	102.344219721649	107.619360058437	89.5784530147928	87.1830494672353	91.9738565623502	93.5746768595325	91.2679128276553	95.8814408914097	481.952182352393	477.144566630431	486.759798074356	114.794514870421	112.063279014199	117.525750726644	156.999664079335	153.838325362565	160.161002796105	95.3623443866116	92.9852735764319	97.7394151967913	53.2539317453265
235	82.9677529914424	80.6073878018162	85.3281181810686	83.9580839951231	81.1328454880466	86.7833225021997	551.961886645924	546.049022568895	557.874750722953	112.50441776328	109.710957566688	115.297877959872	187.374897878477	184.105587086425	190.64420867053	94.281299467847	91.9362789721706	96.6263199635235	55.817401196614	54.1835333336763	57.4512690595516	96.7810008450941	94.3177729394816	99.2442287507067	11.4235551218377	9.82459674460041	13.022513499075	105.306825566493	102.68681090528	107.926840227706	89.7461488565091	87.3495269798148	92.1427707332034	93.842833708337	91.5726890331319	96.112978383542	481.809726543767	477.04227094142	486.577182146113	115.093753548058	112.358539413095	117.828967683022	157.295117549515	154.143378673109	160.446856425921	95.635603219405	93.2849122026647	97.9862942361454	53.3606546510923
236	83.1584466660918	80.7989383428255	85.5179549893582	84.2717606798737	81.4665031259759	87.0770182337715	551.65806634309	545.809959712717	557.506172973463	112.797358183264	110.007771530981	115.586944835547	187.729747676615	184.484009943272	190.975485409959	94.5474684557566	92.2261139949518	96.8688229165615	55.9375541887864	54.3065427832908	57.5685655942821	97.0676412449096	94.6323196102369	99.5029628795822	11.4112834520371	9.81031248389815	13.0122544201761	105.629174895471	103.027468838027	108.230880952914	89.9133766254692	87.5156876312953	92.3110656196431	94.1060401115539	91.8713860516769	96.340694171431	481.667386471151	476.940093111607	486.394679830694	115.393333689836	112.654976164575	118.131691215097	157.589606913724	154.447408837308	160.73180499014	95.9052283489852	93.5800625428809	98.2303941550895	53.4672419302346
237	83.3492940827996	80.9909536679016	85.7076344976977	84.5834995663765	81.7985642582466	87.3684348745064	551.35500679842	545.571879263304	557.138134333536	113.089864562348	110.303747237468	115.875981887228	188.081038144821	184.858529241301	191.30354704834	94.8102905020942	92.5116259466414	97.108955057547	56.0574233463557	54.4292952928315	57.6855513998798	97.3508239472931	94.9425811989724	99.7590666956138	11.3985108896565	9.79578940720165	13.0012323721113	105.948693939924	103.365948835947	108.531439043901	90.0801172063063	87.6815167946677	92.4787176179449	94.364371329632	92.1640049249624	96.5647377343015	481.52538557376	476.838108327356	486.212662820163	115.693168810705	112.952604697088	118.433732924321	157.883119276285	154.750398946734	161.015839605835	96.1713015770803	93.8707602496146	98.471842904546	53.5736809605428
238	83.540270627743	81.1834082710297	85.8971329844563	84.8932359025032	82.128913337252	87.6575584677543	551.053024095909	545.334875131011	556.771173060807	113.382007741882	110.598981576701	116.165033907063	188.428792009465	185.229161408678	191.628422610252	95.0698730859614	92.7928973472398	97.346848824683	56.1770083280926	54.5517863872382	57.802230268947	97.6306271532685	95.2485510145545	100.012703291983	11.3852309972454	9.78102427246845	12.9894377220223	106.265249212645	103.702012193188	108.828486232103	90.2463514785331	87.8469992437113	92.6457037133548	94.6179172117898	92.4505724231428	96.7852620004368	481.383934352249	476.736376110086	486.031492594412	115.993167360091	113.251424905598	118.734909814585	158.175642253851	155.052332757915	161.298951749787	96.4339159493865	94.1570541909686	98.7107777078044	53.6799592281111
239	83.731352190322	81.3762767036726	86.0864276769713	85.2009119273864	82.4574391332603	87.9443847215126	550.752413769325	545.099012972342	556.405814566308	113.673856112926	110.893569813064	116.454142412787	188.77303337476	185.59592451829	191.950142231229	95.3263293770459	93.0700260672114	97.5826326868803	56.2963088952524	54.6740112936984	57.9186064968064	97.9071408077614	95.5502407924039	100.264040823119	11.3714374888301	9.76601352758392	12.9768614500764	106.578718269772	104.03542901058	109.122007528964	90.4120603424988	88.012119153153	92.8120015318446	94.866781806656	92.7311401957408	97.0024234175711	481.243230261401	476.634940563392	485.85151995941	116.293233666832	113.551421211504	119.035046122159	158.467163962025	155.353194686672	161.581133237379	96.6931754328675	94.4390060286035	98.9473448371316	53.7860643364542
240	83.9225151630814	81.5695335764447	86.2754967497182	85.5064772240492	82.7840353072881	88.2289191408103	550.453450585302	544.864330283468	556.042570887137	113.965475173507	111.187605107564	116.743345239451	189.113787686562	185.958838262717	192.268737110406	95.5797770266547	93.3431238362973	97.816430217012	56.4153248990276	54.7959649564038	58.0346848416515	98.1804656325469	95.8476806999584	100.513250565135	11.3571242323497	9.75075331790373	12.9634951467957	106.888990145232	104.365980846177	109.411999444287	90.5772247457565	88.1768601014578	92.9775893900552	95.1110829288266	93.0057837076773	97.216382149976	481.103457613502	476.533830691064	485.67308453594	116.593268758413	113.852562666132	119.333974850694	158.757673001833	155.652969802487	161.86237620118	96.9491945061378	94.7166898377988	99.1816991744767	53.8919840155134
241	84.1137364407298	81.763153560588	86.4643193208716	85.8098890251369	83.1086010148832	88.5111770353905	550.156388349885	544.630836632999	555.681940066772	114.256927078266	111.48117805661	117.032676099922	189.451081695306	186.317923928013	192.584239462598	95.8303370161629	93.6123145710651	98.0483594612607	56.5340562680675	54.9176420547328	58.1504704814022	98.4507120280312	96.1409191306893	100.760504925373	11.3422852514743	9.73523949261804	12.9493310103306	107.195965627046	104.693463127904	109.698468126189	90.7418257097643	88.3412050763448	93.1424463431838	95.3509516779965	93.2746009837472	97.4273023722459	480.964787492339	476.433060791621	485.496514193057	116.893171046969	114.154803097838	119.631538996101	159.047158446091	155.951643822865	162.142673069317	97.2020976559673	94.9901917670325	99.4140035449021	53.9977061305394
242	84.3049934182743	81.9571113892376	86.6528754473109	86.111112464537	83.4310415329668	88.7911833961071	549.861459738563	544.398514052929	555.324405424198	114.548270187751	111.774376248991	117.322164126511	189.784943418048	186.673204366171	192.896682469925	96.0781325901839	93.8777325618489	98.2785326185188	56.6525029960922	55.0390370247074	58.2659689674771	98.717998859966	96.4300222746272	101.005975445305	11.3269147268275	9.71946760985041	12.9343618438047	107.499557379908	105.017687274107	109.98142748571	90.9058443568489	88.5051364831175	93.3065522305802	95.5865319071572	93.5377111884451	97.6353526258692	480.827377677762	476.332630934298	485.322124421226	117.192836880791	114.458081305201	119.927592456381	159.335609825667	156.249203107631	162.422016543703	97.4520187748206	95.259609729545	99.6444278200962	54.1032186908419
243	84.4962639882926	82.1513818584638	86.8411461181214	86.4101207683206	83.7512688995691	89.0689726370722	549.568876149789	544.167317607033	554.970434692545	114.839558624987	112.067283842532	117.611833407443	190.115402099615	187.02470396615	193.206100233081	96.3232882985574	94.1395205657535	98.5070560313612	56.7706651296275	55.1601440835392	58.3811861757157	98.9824521508284	96.7150734578005	101.249830843856	11.3110069966349	9.7034329404186	12.9185810528511	107.799689921796	105.338482475232	110.26089736836	91.0692619373529	88.6686361558869	93.4698877188189	95.8179796363885	93.7952530706493	97.8407062021277	480.691372580736	476.232527520429	485.150217641043	117.492160966171	114.762321301021	120.22200063132	159.623017115673	156.545634653121	162.700399578225	97.6991004565212	95.5250531147179	99.8731477983246	54.2085098583917
244	84.6875265373646	82.3459398280862	87.029113246643	86.7068953793187	84.0692025542058	89.3445882044317	549.278827581951	543.937176155748	554.620479008154	115.130841846983	112.359981161236	117.90170253273	190.442488172865	187.372448623362	193.512527722368	96.5659291671436	94.3978278567996	98.7340304774875	56.8885427558863	55.2809572570586	58.496128254714	99.2442036988918	96.9961722484891	101.492235149294	11.2945565568246	9.68713047019707	12.9019826434522	108.096299465497	105.655697099093	110.536901831902	91.2320598568926	88.8316853717588	93.6324343420264	96.045462409005	94.0473833042285	98.0435415137815	480.556903188824	476.132723932824	484.981082444824	117.791036669949	115.067432613816	120.514640726081	159.909370721593	156.840926086206	162.97781535698	97.9434931895541	95.7866425030816	100.100343876027	54.3135679562647
245	84.8787599416876	82.5407602222576	87.2167596611177	87.0014260107399	84.384769964911	89.6180820565687	548.991482533735	543.707993335394	554.274971732076	115.422164238675	112.652544313238	118.191784164112	190.766233218034	187.716465707507	193.816000728561	96.8061800125565	94.6528082867965	98.9595517383165	57.0061359908224	55.4014704097888	58.610801571856	99.503389650776	97.2734333346312	101.733345966921	11.2775580606093	9.67055490103598	12.8845612201826	108.389333638743	105.969199693	110.809467584485	91.394219703647	88.9942648680451	93.7941745392489	96.2691585872601	94.2942747561263	98.2440424183939	480.424087022025	476.033181274065	484.814992769984	118.089356217975	115.373310655156	120.805401780794	160.194661465365	157.135065658089	163.25425727264	98.1853544501068	96.044509365625	100.326199534589	54.4183814769142
246	85.0699435619046	82.7358180298235	87.4040690939857	87.2937106255116	84.6979072266658	89.8895140243574	548.706987927762	543.479648767314	553.93432708821	115.713564736441	112.945044829529	118.482084643353	191.086669921198	188.056784028655	194.116555813741	97.0441649105544	94.9046184109444	99.1837114101644	57.1234449673786	55.5216772774044	58.7252126573529	99.7601490553686	97.5469851839294	101.973312926808	11.2600063175774	9.6537006502054	12.8663119849493	108.678751099045	106.278879567988	111.078622630103	91.5557232756024	89.1563548625509	93.955091688654	96.489256585473	94.5361147129614	98.4423984579845	480.293028098907	475.933849192553	484.652207005261	118.387010808616	115.679837162217	121.094184455015	160.478880571446	157.428042237839	163.529718905052	98.4248476996447	96.298795726027	100.550899673262	54.5229390902601
247	85.2610572371701	82.9310883044634	87.5910261698768	87.5837553394347	85.0085596152171	90.1589510636524	548.425469057387	543.251999508908	553.598938605867	116.00507648772	113.237549323283	118.772603652157	191.403832031824	188.393433801491	194.414230262158	97.2800068220381	95.1534157304076	99.4065979136686	57.2404698239542	55.6415715012866	58.8393681466217	100.014622428284	97.8169685058782	102.21227635069	11.2418962923293	9.63656184834786	12.8472307363107	108.964521061336	106.58464696324	111.344395159431	91.7165526076749	89.3179350769775	94.1151701383723	96.7059540393185	94.7731030957396	98.6388049828973	480.163816912964	475.834666792734	484.492967033194	118.683890663361	115.986880725506	121.380900601217	160.762019652859	157.719845305572	163.804194000146	98.6621412945378	96.5496537636218	100.774628825454	54.6272296515819
248	85.4520812784886	83.1265461646326	87.7776163923446	87.8715742477439	85.3166820801476	90.4264664153401	548.147029556485	543.024881753421	553.269177359548	116.29672655257	113.53011916963	119.06333393551	191.717754319435	188.726446607637	194.709062031232	97.5138273747144	95.3993571002018	99.628297649227	57.3572106931101	55.7611466648621	58.9532747213582	100.26695035639	98.0835345427152	102.450366170065	11.2232231026913	9.61913233593777	12.8273138694449	109.246622757884	106.88643280191	111.606812713857	91.8766899986329	89.4789847634717	94.2743952337941	96.9194569111258	95.0054506900546	98.833463132197	480.036530419129	475.735563623166	484.337497215093	118.979885038372	116.294297411586	121.665472665159	161.044070697255	158.010464945257	164.077676449254	98.8974073179304	96.7972453354368	100.997569300424	54.7312422092033
249	85.6429964613541	83.3221667933212	87.9638261293871	88.1571891762078	85.6222396615618	90.6921386908539	547.87175139204	542.798112778582	552.945390005498	116.588535652133	113.822810205842	119.354261098425	192.028472529377	189.055855355982	195.001089702773	97.7457467926785	95.6425973448401	99.8488962405169	57.4736676905361	55.8803963313919	59.0669390496804	100.517272171294	98.346843223731	102.687701118857	11.2039820175439	9.60140565826119	12.8065583768266	109.52504485084	107.184188062352	111.865901639327	92.0361180377439	89.6394827343391	94.4327533411487	97.1299785323467	95.2333774163155	99.0265796483779	479.911232030388	475.636460733095	484.186003327682	119.274882221456	116.601931489887	121.947832953026	161.325026052988	158.299891837067	164.350160268909	99.130820346583	97.0417413975159	101.21989929565	54.8349660119562
250	85.8337840177278	83.5179254376601	88.1496425977955	88.4406293594369	85.9252078159101	90.9560509029637	547.599694879332	542.571493135749	552.627896622914	116.880517968038	114.115672452155	119.645363483921	192.336023337718	189.381694240952	195.290352434484	97.9758839606658	95.8832881165177	100.068479804814	57.5898409042947	55.9993140828542	59.1803677257352	100.765724719032	98.6070612239537	102.92438821411	11.1841684543032	9.58337505894482	12.7849618496615	109.799784817949	107.477882800797	112.121686835101	92.1948196310685	89.7994073949277	94.5902318672092	97.3377385858648	95.457110661265	99.2183665104645	479.787971624417	475.537271785033	484.0386714638	119.5687695385	116.909616271338	122.227922805662	161.60487841523	158.588117249237	164.621639581222	99.3625561677291	97.2833213088978	101.44179102656	54.9383905164107
251	86.0244256273867	83.713797408403	88.3350538463704	88.7219310505431	86.2255726382644	91.2182894628217	547.330898719455	542.344809061237	552.316988377672	117.172680995739	114.408749853675	119.936612137803	192.640444305261	189.703998698682	195.576889911841	98.2043566047207	96.1215770215201	100.287136187921	57.7057303843622	56.1178935595457	59.2935672091788	101.012441250541	98.8643599734446	103.160522527636	11.1637779760945	9.56503347207901	12.7625224801099	110.070848331557	107.767504872005	112.374191791108	92.3527780273255	89.958736779676	94.746819274975	97.5429620324837	95.6768836885353	99.4090403764321	479.66678556019	475.437904207674	483.895666912706	119.861433391851	117.217175064598	122.505691719103	161.883620812136	158.875133029364	164.892108594908	99.5927904629829	97.5221720059271	101.663408920039	55.0415053938597
252	86.2149034086837	83.9097580793245	88.5200487380428	89.0011370676812	86.523330970719	91.4789431646435	547.065380058934	542.117835080262	552.012925037607	117.465025453774	114.702080044103	120.227970863446	192.941773830716	190.022805361034	195.860742300399	98.431281566686	96.3576070303741	100.504956102998	57.8213361324827	56.2361285000122	59.4065437649531	101.257550453872	99.1189136668429	103.396187240901	11.142806288659	9.54637351299567	12.7392390643223	110.338248649957	108.0530584031	112.623438896814	92.5099768432548	90.1174485913036	94.9025050952059	97.7458779876964	95.8929341424215	99.5988218329713	479.547696704508	475.338260370442	483.757133038574	120.152759350698	117.524422253223	122.781096448173	162.161246591073	159.160931595119	165.161561587026	99.8216974779246	97.758487039822	101.884907916027	55.1443005370457
253	86.4051999087549	84.1057828865771	88.7046169309327	89.278296284249	86.818490389437	91.7381021790609	546.803134571137	541.890336761885	551.715932380389	117.757545249852	114.995694132176	120.519396367529	193.240051103017	190.338152007454	196.14195019858	98.6567751463915	96.5915161764708	100.722034116312	57.9366580923483	56.3540127809051	59.5193034037916	101.501175644697	99.3708973240188	103.631453965376	11.1212492370354	9.52738746777803	12.7151110062927	110.602006038493	108.334562082079	112.869449994908	92.6664000884025	90.2755202431123	95.0572799336927	97.946718556629	96.1055026556114	99.7879344576465	479.43071446837	475.238238758286	483.623190178453	120.442632310231	117.831164494199	123.054100126262	162.437749404914	159.44550592431	165.429992885517	100.049448697116	97.992465476362	102.10643191787	55.2467660666164
254	86.5952980932165	84.3018473280556	88.8887488583773	89.553463070598	87.1110690660596	91.9958570751365	546.544136559176	541.662073571243	551.426199547108	118.050227503696	115.289616511961	120.810838495432	193.535316052824	190.650077514649	196.420554590999	98.8809534828324	96.8234375369026	100.938469428762	58.0516961401214	56.4715404563504	59.6318518238923	101.743434126511	99.6204849515285	103.866383301494	11.0991028020584	9.50806728159593	12.6901383225208	110.86214723558	108.612047326228	113.112247144933	92.8220321892583	90.432928904345	95.2111354741715	98.1457176367881	96.3148315684761	99.9766037051001	479.31583485315	475.137735123165	483.493934583135	120.730936732468	118.137202035076	123.32467142986	162.713123198432	159.728849544264	165.697396852599	100.276211544908	98.2243106628865	102.32811242693	55.3488923372987
255	86.7851813353912	84.4979269628246	89.0724357079578	89.8266966959793	87.4010955025852	92.2522978893734	546.28833907998	541.432801754001	551.14387640596	118.343052625618	115.583864698177	121.102240553058	193.827609303214	190.95862180407	196.696596802358	99.1039329440572	97.0534994785174	101.154366409597	58.1664500753081	56.5887057964162	59.7441943542	101.984436726401	99.8678478509783	104.101025601823	11.0763630967188	9.48840454597715	12.6643216474604	111.118704976163	108.885556396713	113.351853555613	92.9768580126718	90.5896515485382	95.3640644768054	98.3431096998245	96.5211637648238	100.165055634825	479.203040506532	475.036643587275	483.369437425789	121.01755697732	118.442330143444	123.592783811196	162.98736219478	160.010956520493	165.963767869067	100.502148132478	98.4542288741736	102.550067390782	55.4506699437769
256	86.9748334051084	84.6939974106683	89.2556693995484	90.0980607000683	87.6886081422519	92.5075132578847	546.035674089209	541.202277178492	550.869070999925	118.635994448941	115.87844918785	121.393539710033	194.116972119598	191.263825787248	196.970118451949	99.325830495003	97.2818261421076	101.369834847898	58.2809196119965	56.7055033242578	59.8563358997352	102.22428750643	100.113153114566	104.335421898294	11.0530263624269	9.46839048514224	12.6376622397116	111.37171758207	109.155140523975	113.588294640165	93.1308628884821	90.7456650047848	95.5160607721794	98.5391285648582	96.7247416268442	100.353515502872	479.092300788138	474.934857672523	483.249743903754	121.302377727817	118.746340638937	123.858414816697	163.260460882084	160.29182144461	166.229100319558	100.72741407106	98.6824278548557	102.772400287263	55.5520897262663
257	87.1642384571197	84.8900343518268	89.4384425624126	90.3676222437747	87.9736548622234	92.761589625326	545.786052606621	540.97025805428	550.601847158962	118.929020413628	116.173373349582	121.684667477673	194.40344635887	191.565731308971	197.24116140877	99.5467640131181	97.5085381286068	101.58498989763	58.3951043704655	56.82192785153	59.9682808894011	102.463083644887	100.356562340284	104.56960494949	11.0290889652245	9.44801594154772	12.6101619889013	111.621228625416	109.420858104413	113.821599146419	93.2840326312899	90.9009460118036	95.6671192507763	98.7340061768992	96.9258061103409	100.542206243457	478.983571844818	474.832271231304	483.134872458333	121.585284508752	119.049023514298	124.121545503207	163.532414000149	160.571439421475	166.493388578823	100.952157370353	98.9091152814773	102.995199459229	55.6531427757671
258	87.3533810191773	85.086013526989	89.6207485113656	90.6354514491087	88.256292356862	93.0146105413553	545.539364901571	540.736507443093	550.342222360049	119.222091797767	116.468633341726	121.975550253809	194.687074417835	191.864381088386	197.509767747285	99.7668525232965	97.7337533434567	101.799951703136	58.5090038691745	56.9379745116602	60.0800332266888	102.700915476102	100.598230590041	104.803600362164	11.0045473919883	9.42727136080018	12.5818234231763	111.86728666776	109.682773022513	114.051800313006	93.4363535613109	91.0554712746967	95.817235847925	98.927971404443	97.1245959402043	100.731346868682	478.876796695561	474.728779255281	483.02481413584	121.866164293395	119.350168628496	124.382159958293	163.803216527292	160.849806055543	166.756626999041	101.176517439572	99.1344971717916	103.218537707353	55.7538204389905
259	87.5422459798179	85.2819107376135	89.8025812220223	90.9016207376579	88.536585422916	93.2666560523998	545.29548069822	540.500795479779	550.09016591666	119.51516399304	116.764218060686	122.266109925394	194.967899180929	192.159818658044	197.775979703814	99.9862163263289	97.9575879492274	102.01484470343	58.6226175171376	57.0536387905941	60.1915962436812	102.937866672447	100.838305603821	105.037427741073	10.9793982466684	9.40614677612128	12.5526497172155	112.109945074282	109.940953144415	114.278937004149	93.5878125242451	91.2092175242528	95.9664075242373	99.121248870358	97.3213469252768	100.921150815439	478.771905325975	474.6242785416	482.91953211035	122.144906188624	119.649567451529	124.640244925719	164.07286366731	161.12691743641	167.01880989821	101.400624206653	99.3587762721777	103.442472141128	55.8541143229434
260	87.7308185759009	85.477701846656	89.9839353051457	91.166204176738	88.8146061599954	93.5178021934806	545.054249400089	540.262901227698	549.845597572481	119.808186819726	117.060109120511	122.556264518942	195.245963967273	192.452088300989	198.039839633557	100.204976998689	98.1801573723185	102.229796625059	58.7359446066893	57.1689165546426	60.302972658736	103.17401454772	101.076927272597	105.271101822843	10.9536382466054	9.38463179256223	12.5226447006485	112.349261898898	110.195469019405	114.503054778392	93.738396910104	91.3621615786327	96.1146322415752	99.3140578296488	97.5162913911046	101.111824268193	478.66881479232	474.518668199774	482.818961384866	122.42140218497	119.947014837371	124.895789532569	164.341350836585	161.402770123549	167.279931549621	101.624597368735	99.5821504559389	103.667044281532	55.9540162991635
261	87.9190843799458	85.6733627797806	90.164805980111	91.4292768415397	89.0904331011942	93.7681205818853	544.815500333559	540.022614104649	549.60838656247	120.101104876456	117.356280864825	122.845928888088	195.521312477088	192.741234985952	198.301389968224	100.423257245853	98.4015773073062	102.444937184401	58.8489843066423	57.2838040750841	60.4141645382005	103.40943045757	101.314227362653	105.504633552487	10.9272642189672	9.36271557118381	12.4918128667506	112.5852998331	110.446392815405	114.724206850795	93.8880946709372	91.514280407254	96.2619089346204	99.5066111065719	97.709657728304	101.30356448484	478.567429335037	474.411849987145	482.723008682929	122.695547954781	120.242310798825	125.148785110736	164.608673651338	161.677361130218	167.539986172458	101.848545784296	99.8048111656577	103.892280402934	56.0535185075915
262	88.1070292873177	85.8688695271378	90.3451890474976	91.6909142006587	89.3641502896527	94.0176781116647	544.579043009898	539.779734831569	549.378351188227	120.393857919564	117.652700412105	123.135015427023	195.793988737509	193.027304300759	198.560673174258	100.641180596406	98.6219646623354	102.660396530476	58.961735655841	57.3982980492051	60.5251732624769	103.64418027001	101.550329474762	105.738031065258	10.9002730973485	9.34038681343714	12.4601593812599	112.818126208552	110.693797503766	114.942454913337	94.036894337404	91.6655511966649	96.408237478143	99.6991141019012	97.9016700531463	101.496558150656	478.467640501767	474.303728466096	482.631552537437	122.967243679236	120.535262255742	125.399225102729	164.874827915038	161.950687906577	167.798967923499	102.072567014223	100.026941931727	104.11819209672	56.1526133600738
263	88.2946395033074	86.0641981457922	90.5250808608226	91.9511915313009	89.6358463172725	94.2665367453294	544.344667405422	539.53407587582	549.155258935023	120.686381266691	117.949327735169	123.423434798214	196.064037047833	193.310342384058	198.817731711607	100.858870929649	98.8414383909224	102.876303468376	59.0741975571106	57.5123956174974	60.6359994967237	103.878324877622	101.785349213817	105.971300541427	10.8726619185714	9.31763374599818	12.4276900911447	113.047813041113	110.937756297942	115.157869784284	94.184785034139	91.8159514181772	96.5536186501007	99.8917638789574	98.0925479752645	101.69097978265	478.369327279808	474.19421098186	482.544443577757	123.236394883206	120.825684726398	125.647105040013	165.139809605967	162.222748321989	168.056870889945	102.296747015855	100.248716996794	104.344777034915	56.2512935434828
264	88.4819015301543	86.2593247628821	90.7044782974265	92.2101833692777	89.9056133417645	94.5147533967909	544.112144259372	539.285461382432	548.938827136311	120.978606219168	118.246115775684	123.711096662652	196.331501924247	193.590395855482	199.072607993011	101.076451835268	99.0601201595915	103.092783510945	59.1863687715992	57.6260943767658	60.7466431664327	104.111920722668	102.019394538252	106.204446907083	10.8444278197284	9.29444410632781	12.394411533129	113.274437102118	111.178342340409	115.370531863827	94.3317564938627	91.9654588970007	96.6980540907248	100.084748334427	98.2825064649661	101.886990203888	478.272356238005	474.083207465444	482.461505010567	123.502913256219	121.11340393092	125.892422581517	165.40361486495	162.493540646552	168.313689083347	102.521159990514	100.470300072339	104.572019908688	56.3495520224494
265	88.6688021540603	86.4542255795969	90.8833787285236	92.4679629976895	90.1735460978186	94.7623798975604	543.881225389088	539.033726608662	548.728724169513	121.270460497738	118.543010594441	123.997910401035	196.59642804407	193.867511744385	199.325344343755	101.294045809424	99.2781348068144	103.309956812033	59.2982479135136	57.7393923889456	60.8571034380817	104.345020307152	102.252566254168	106.437474360136	10.815568035503	9.27080512924776	12.3603309417582	113.498080001512	111.415628622914	115.58053138011	94.4777990701924	92.1140518825987	96.8415462577861	100.278245457122	98.4717558094511	102.084735104792	478.176581678029	473.970630071598	482.38253328446	123.766717437973	121.398257275549	126.135177600396	165.666239983251	162.763063531863	168.569416434638	102.745868381567	100.691843249232	104.799893513903	56.4473820416952
266	88.8553284322415	86.6488768760513	91.0617799884317	92.7246019770178	90.4397409175125	95.0094630365232	543.651644022067	538.778716897917	548.524571146217	121.561868686327	118.839951558055	124.283785814599	196.858860189553	194.141737417291	199.575982961815	101.511773297481	99.4956105565423	103.52793603842	59.4098334452415	57.8522881854706	60.9673787050124	104.577672661761	102.484958616416	106.670386707106	10.7860798958061	9.24670353484055	12.3254562567717	113.718828266821	111.649688116995	115.787968416646	94.6229037491109	92.2617091199605	96.9840983782613	100.472422674832	98.6605016433776	102.284343706287	478.081845795036	473.856392666562	482.30729892351	124.027733747982	121.680095187502	126.375372308462	165.927681390645	163.031315991059	168.824046790231	102.97092301649	100.913486079168	105.028359953811	56.5447771279607
267	89.0414676800661	86.8432550171381	91.2396803429941	92.9801697182494	90.7042947742235	95.2560446622753	543.423115144489	538.520286246942	548.325944042037	121.852752678883	119.136871562706	124.56863379506	197.118843191289	194.413120504203	199.824565878374	101.729751599073	99.7126789589424	103.746824239204	59.5211236728579	57.9647807670825	61.0774665786334	104.809923750527	102.716659997949	106.903187503106	10.7559608237606	9.22212551799985	12.2897961295213	113.936773401979	111.880594085105	115.992952718853	94.7670621590557	92.4084099214585	97.1257143966529	100.667436286472	98.8489450348957	102.485927538049	477.987978847676	473.740410184339	482.235547511013	124.285896840992	121.958782272137	126.613011409847	166.187935643657	163.298297378152	169.077573909161	103.196363383041	101.135354838679	105.257371927402	56.6417310915185
268	89.227207458325	87.0373364594362	91.4170784572138	93.2347330996851	90.9673043633173	95.5021618360529	543.195335865794	538.25829553407	548.132376197517	122.143032124792	119.433697295524	124.852366954059	197.376421871265	194.68170882394	200.07113491859	101.948093656291	99.9294745414149	103.966712771168	59.6321167420087	58.0768695990201	61.1873638849973	105.041816791824	102.947753589254	107.135879994395	10.725208334067	9.19705673997453	12.2533599281595	114.152011910775	112.108420537673	116.195603283877	94.9102665795939	92.5541342389396	97.2663989202482	100.863430973945	99.0372826038339	102.689579344056	477.894799337433	473.622597873274	482.167000801591	124.541150272644	122.234198267294	126.848102277995	166.446999413982	163.564007366719	169.329991461246	103.422218026477	101.357561982189	105.486874070765	56.738238027267
269	89.412535560681	87.2310977592435	91.5939733621184	93.4883561272776	91.2288652318175	95.7478470227377	542.967985798897	537.992610485472	547.943361112322	122.432624868973	119.730349534133	125.134900203813	197.631640985627	194.947550308658	200.315731662595	102.166906750323	100.146134164162	104.187679336483	59.7428106341637	58.1885546015787	61.2970666667487	105.273392480764	103.178318091375	107.368466870153	10.6938200317809	9.17148232226631	12.2161577412955	114.364645271	112.333242798167	116.396047743834	95.0525099486508	92.698862735672	97.4061571616296	101.060539385783	99.2257066445934	102.895372126973	477.802114197269	473.502870456606	482.101357937933	124.793446963389	122.506238773881	127.080655152897	166.704869477086	163.828445927959	169.581293026213	103.648505051902	101.58020578562	105.716804318184	56.8342923153977
270	89.5974400013433	87.4245155818031	91.7703644208834	93.7410996376939	91.4890709681079	95.9931283072799	542.740727455641	537.723099460499	547.758355450784	122.721447383564	120.026743484877	125.416151282251	197.884545167179	195.210692927742	200.558397406616	102.386291135632	100.36279608606	104.409786185205	59.8532031632318	58.299836136077	61.4065701903866	105.504689102988	103.408428368671	107.600949837305	10.6617936115281	9.1453868432561	12.1782003798	114.574779847327	112.555138136711	116.594421557942	95.193785868267	92.8425768577533	97.5449948787808	101.258881782728	99.4144052229681	103.103358342488	477.709718989562	473.381141231542	482.038296747581	125.042749552599	122.774815747081	127.310683358117	166.961542700979	164.0916133082	169.831472093758	103.87523271347	101.803370177413	105.947095249528	56.9298886216309
271	89.7819090030116	87.6175667117808	91.9462512942423	93.9930210428173	91.7480124614804	96.2380296241543	542.513206657064	537.449631136611	547.576782177518	123.009415188903	120.322789160121	125.696041217685	198.135178867692	195.471184611233	200.799173124151	102.606338643797	100.579598757858	104.633078529735	59.9632919725283	58.4107149863216	61.5158689587351	105.735742535032	103.638156030674	107.833329039391	10.629126857185	9.11875433794754	12.1394993764225	114.782526733356	112.77418643302	116.790867033691	95.334088608859	92.9852589045608	97.6829183131573	101.45856573416	99.6035622140204	103.313569254299	477.617398113293	473.257321131165	481.977475095422	125.289030639105	123.039857738766	127.538203539444	167.217016035177	164.353510005871	170.080522064482	104.102400070327	102.027124749672	106.177675390981	57.0250218970146
272	89.9659309851331	87.8102280650449	92.1216339052212	94.2441741140654	92.0057772399908	96.4825709881401	542.285052958095	537.172072169679	547.398033746511	123.296443262442	120.618391794844	125.974494730039	198.383586300059	195.729073172985	201.038099427133	102.82713129115	100.796679370418	104.857583211881	60.0730745320847	58.521192335705	61.6249567284644	105.966586131666	103.867569916158	108.065602347173	10.5958176420461	9.09156830122815	12.100066982864	114.988001516085	112.99047083115	116.98553220102	95.4734131119653	93.1268920978132	97.8199341261174	101.65968585373	99.793357247697	103.526014459762	477.524925020485	473.131317772377	481.918532268592	125.532272908646	123.301309888702	127.76323592859	167.471286499839	164.614136748022	170.328436251656	104.329997687981	102.251524938521	106.40847043744	57.1196873772843
273	90.1494945525157	88.0024767017902	92.2965124032411	94.4946088046813	92.2624488935873	96.7267687157753	542.055880086279	536.890284897432	547.221475275125	123.582446435094	120.913452302499	126.251440567688	198.629811380357	195.984406233733	201.275216526981	103.048739925528	101.014172195223	105.083307655832	60.1825481362891	58.6312697401189	61.7338265324593	106.197250505646	104.096736456487	108.297764554805	10.5618639294981	9.06381169505729	12.0599161639389	115.191323959115	113.204078351737	117.178569566493	95.611754991462	93.2674606487965	97.9560493341275	101.862323562737	99.9839655303096	103.740681595165	477.432062441837	473.003034511226	481.861090372447	125.772469152795	123.559133669518	127.985804636073	167.724351175093	164.87349446643	170.575207883756	104.558008363275	102.476612359538	106.639404367012	57.2138805817779
274	90.3325884843381	88.1942898410367	92.4708871276394	94.7443711080195	92.5181065877988	96.9706356282402	541.825286394135	536.604125143593	547.046447644677	123.867339775266	121.207867769601	126.52681178093	198.873897669869	196.237231144257	201.510564195481	103.271222947489	101.232206762567	105.310239132412	60.2917099018465	58.7409490969074	61.8424707067857	106.427763210019	104.325719899588	108.52980652045	10.5272637742204	9.03546695999604	12.0190605884448	115.392617604104	113.415100431678	117.37013477653	95.7491105332376	93.4069498232964	98.0912712431789	102.066546870708	100.175557513443	103.957536227972	477.338562621548	472.872369524505	481.804755718592	126.009622187631	123.813306398097	128.205937977165	167.976207190537	165.131584273359	170.820830107716	104.78640785135	102.702415281498	106.870400421203	57.3075973119058
275	90.5152017235967	88.3856448765222	92.6447585706712	94.9935029497561	92.7728246713957	97.2141812281165	541.592855324777	536.313440168815	546.872270480739	124.151038961481	121.501531987943	126.80054593502	199.115888317119	196.487594908838	201.7441817254	103.494625140474	101.450905929128	105.538344351819	60.4005567660455	58.8502326101232	61.9508809219679	106.658148337185	104.554582380346	108.761714294023	10.4920153239246	9.00651603149576	11.9775146163535	115.592009293195	113.623633366366	117.560385220024	95.8854766933189	93.5453460037747	98.2256073828632	102.272410164242	100.368298387175	104.176521941309	477.244167561288	472.739214933744	481.749120188833	126.243744683427	124.063820533428	128.423668833426	168.226851714921	165.388407437023	171.06529599282	105.015165573921	102.928949219353	107.10138192849	57.4008336491733
276	90.6973233670276	88.5765193939941	92.8181273400611	95.2420421118706	93.026672379354	97.4574118443872	541.358155890401	536.018066802742	546.69824497806	124.433460644875	121.794336022457	127.072585267294	199.35582599998	196.735544109189	201.97610789077	103.718976642445	101.670383891022	105.767569393868	60.5090854853186	58.9591227523856	62.0590482182517	106.888426052361	104.783383827931	108.993468276791	10.4561168216461	8.97694036135938	11.9352932819327	115.789628618171	113.829778635329	117.749478601012	96.020851094446	93.6826367483244	98.3590654405676	102.47995399743	100.562347381465	104.397560613395	477.148609273268	472.603455984701	481.693762561835	126.474858918954	124.310682787854	128.639035050054	168.476281946014	165.643965356833	171.308598535195	105.244245289859	103.156217625605	107.332272954113	57.4935859527548
277	90.8789426555394	88.7668911898929	92.9909941211859	95.4900221861469	93.2797136301933	97.7003307421005	541.120743163287	535.717829780263	546.52365654631	124.714522803021	122.08616881178	127.342876794262	199.59375286791	196.981124829056	202.206380906765	103.944292088706	101.890744200602	105.99783997681	60.6172926340822	59.0676222236683	62.1669630444962	107.118612081661	105.01218170558	109.225042457742	10.4195666085968	8.94672094478099	11.8924122724126	115.98560730486	114.033643098029	117.937571511691	96.1552320210963	93.818810845939	98.4916531962537	102.689204879812	100.757856867787	104.620552891838	477.051610042389	472.464970292502	481.638249792275	126.70299647533	124.553913084542	128.852079866118	168.724495100642	165.898259538462	171.550730662822	105.473605711337	103.384212657837	107.562998764838	57.5858508566207
278	91.0600489651923	88.9567382914035	93.1633596389812	95.7374725548026	93.5320069143668	97.9429381952384	540.880158778938	535.412540294758	546.347777263117	124.994145086458	122.376917797427	127.611372375489	199.829710484377	197.224382579658	202.435038389097	104.170569951813	102.112077845373	106.229062058252	60.7251746038423	59.1757339073701	62.2746153003145	107.348717176676	105.241030583703	109.456403769649	10.3823631275852	8.91583835335378	11.8488879018167	116.180078543732	114.235339052478	118.124818034987	96.288618412965	93.9538583676431	98.623378458287	102.900175060957	100.954971262059	104.845378859856	476.952882697403	472.323627159654	481.582138235152	126.928197884783	124.793543398644	129.062852370923	168.971488404912	166.151291568817	171.791685241007	105.703201051694	103.612915999238	107.793486104151	57.6776252662163
279	91.2406317987549	89.1460389778341	93.3352246196758	95.9844183956849	93.7836052679487	98.1852315234211	540.635931451005	535.101994772291	546.169868129719	125.27224915895	122.666469576276	127.878028741625	200.063739769522	197.465362226173	202.662117312871	104.397792100026	102.334461445335	106.461122754718	60.8327276025508	59.2834608240448	62.3819943810568	107.578746578263	105.469981552837	109.687511603689	10.3445049270066	8.88427277441446	11.8047370795987	116.373176279461	114.434984154809	118.311368404112	96.4210098569085	94.0877707130398	98.7542490007773	103.112862313951	101.153825739179	105.071898888723	476.852130891048	472.179286971549	481.524974810546	127.150512249155	125.029616522627	129.271407975683	169.217259084604	166.403063090963	172.031455078246	105.932981494468	103.84229970857	108.023663280366	57.7689063546968
280	91.4206807778694	89.3347718032681	93.5065897524707	96.2308807092823	94.0345563235071	98.4272050950576	540.387577497645	534.785973863442	545.989181131849	125.54875903198	122.954710569897	128.142807494063	200.295880943135	197.704107915426	202.887653970844	104.625923590579	102.557955621141	106.693891560018	60.939947654198	59.3908060831779	62.4890892252181	107.808699502168	105.699081488979	109.918317515356	10.3059906654035	8.85200405706022	11.7599772737468	116.565034473607	114.632701202852	118.497367744363	96.5524065773669	94.2205406518535	98.8842725028803	103.327249723409	101.354544778469	105.299954668349	476.749049389083	472.031800671691	481.466298106474	127.369996841468	125.262184797461	129.477808885475	169.461804355739	166.653575779057	172.270032932421	106.162893576706	104.072327076085	108.253460077327	57.8596915587193
281	91.6001856358535	89.5229156204135	93.6774556512935	96.4768763646193	94.2849024278965	98.6688503013421	540.134601378965	534.464241643805	545.804961114124	125.823601393281	123.241527703174	128.405675083388	200.526173467991	197.940663004963	203.111683931019	104.854912708379	102.782603579839	106.927221836919	61.0468305986256	59.4977728334118	62.5958883638394	108.038568668252	105.928372189955	110.148765146549	10.2668191165948	8.81901176513436	11.7146264680553	116.755786355263	114.828617790898	118.682954919627	96.6828094252811	94.3521623600658	99.0134564904963	103.543305486764	101.557240567635	105.529370405893	476.643324368165	471.881009316854	481.405639419475	127.586716701654	125.49130885069	129.682124552618	169.70512141532	166.902831313375	172.507411517266	106.392880483466	104.302953462581	108.48280750435	57.9499785737969
282	91.7791362111645	89.7104496055598	93.8478228167693	96.7224181609615	94.5346808148888	98.9101555070342	539.876496245211	534.136545010087	545.616447480334	126.096705928448	123.526809083761	128.666602773135	200.75465599361	198.17506999368	203.33424199354	105.084691254813	103.00842995795	107.160952551676	61.1533720915449	59.6043642116239	62.7023799714658	108.268339893561	106.157889407661	110.37879037946	10.2269891753662	8.78527523742487	11.6687031133076	116.94556367457	115.022865846148	118.868261502993	96.8122198655274	94.4826314502762	99.1418082807786	103.760982740464	101.762011300168	105.75995418076	476.534633722494	471.726743710744	481.342523734243	127.800744234576	125.717056379804	129.884432089349	169.947207432242	167.150831355456	172.743583509028	106.622882254257	104.534127100066	108.711637408448	58.0397653492181
283	91.9575224415482	89.8973532845318	94.0176915985647	96.9675149021944	94.7839238192207	99.1511059851681	539.612744495379	533.802613255992	545.422875734765	126.368005633829	123.810444673317	128.925566594342	200.981366300504	198.407370454158	203.555362146851	105.315175085178	103.235439953567	107.394910216789	61.259567604745	59.7105832912658	62.8085519182242	108.497991767304	106.387661806856	110.608321727752	10.1864998637146	8.75077365525792	11.6222260721712	117.134495973552	115.21558105973	119.053410887373	96.9406399628942	94.6119449959508	99.2693349298375	103.980219425137	101.968939407026	105.991499443248	476.422647379134	471.568824113388	481.27647064488	128.012158815115	125.939501014956	130.084816615274	170.188059538364	167.397577523453	172.978541553276	106.852835905886	104.765789834359	108.939881977412	58.1290500825392
284	92.1353343588944	90.0836065595151	94.1870621582738	97.2121714807694	95.0326591178438	99.3916838436949	539.342818345898	533.462157810521	545.223478881275	126.637437118116	124.09232694113	129.182547295103	201.206341244967	198.637604966869	203.775077523064	105.546264887141	103.463618770408	107.628911003873	61.3654124264752	59.816433030364	62.9143918225863	108.72749542323	106.617709886482	110.837280959978	10.1453503376339	8.71548611759386	11.5752145576739	117.322709887559	115.406902226803	119.238517548314	97.0680723666298	94.7401015492637	99.396043183996	104.200938205663	102.178089768038	106.223786643288	476.307027621924	471.407060022487	481.206995221361	128.22104640147	126.158721289216	130.283371513725	170.427674819758	167.643071367723	173.212278271793	107.082675479574	104.997877792484	109.167473166665	58.2178312136532
285	92.3125620848155	90.269189736606	94.3559344330249	97.4563889682611	95.2809099840047	99.6318679525175	539.066180409078	533.114872120739	545.017488697417	126.904940889334	124.372351490767	129.437530287902	201.429616704472	198.865813056396	203.993420352547	105.777847186715	103.692931387524	107.862762985906	61.4709016619858	59.9219162195807	63.0198871043908	108.956814421841	106.848044903784	111.065583939898	10.1035398944292	8.67939172364619	11.5276880652122	117.510328489094	115.596970511065	119.423686467122	97.1945202935957	94.8671011522783	99.5219394349131	104.423046463267	102.389507951401	106.456584975133	476.187429423871	471.241250022308	481.133608825435	128.427499154207	126.374799737421	130.480198570994	170.666050308103	167.88731434672	173.444786269487	107.312332023289	105.230321960793	109.394342085784	58.3061074184456
286	92.489195826965	90.4540835539279	94.5243081000021	97.7001647098533	95.5286955402631	99.8716338794435	538.78228428099	532.760431661215	544.804136900764	127.170461623343	124.650417650801	129.690505595885	201.651227523737	199.092033129793	204.210421917682	106.009795562674	103.923322659165	108.096268466184	61.5760302342132	60.0270354307178	63.1250250377086	109.185904751652	107.078667844484	111.29314165882	10.0610679805402	8.64246966294505	11.4796662981353	117.697470683759	115.785928649224	119.609012718294	97.31998751006	94.9929453412671	99.6470296788529	104.646436377211	102.603218531182	106.68965422324	476.06350078792	471.071181695203	481.055819880638	128.631615055195	126.587822136857	130.675407973533	170.903182972257	168.130307803238	173.676058141276	107.54173352273	105.463048663398	109.620418382062	58.3938776020437
287	92.6652258761077	90.6382692101332	94.6921825420821	97.943492420455	95.7760309976631	100.110953843247	538.49057513846	532.398494053047	544.582656223874	127.433948409532	124.926429021412	129.941467797651	201.87120746152	199.31630241723	204.426112505809	106.241972045256	104.154717740232	108.32922635028	61.6807928845926	60.1317929660345	63.2297928031507	109.414714955189	107.309568483605	111.519861426772	10.0179341998557	8.60469931265548	11.4311690870559	117.884250665798	115.973920110664	119.794581220933	97.4444783121734	95.1176371440162	99.7713194803305	104.870985113287	102.819223532711	106.922746693863	475.934883095962	470.896631590673	480.973134601251	128.833497517651	126.79787689481	130.869118140491	171.139069709975	168.372052941058	173.906086478891	107.770804796436	105.695979934559	109.845629658314	58.4811408916683
288	92.8406426039502	90.821728393102	94.8595568147984	98.1863622806367	96.0229278699434	100.34979669133	538.190490344863	532.028699276502	544.352281413224	127.695354969165	125.200293969731	130.190415968599	202.089589138194	199.538656915033	204.640521361354	106.47422867064	104.387022824198	108.561434517083	61.7851841739844	60.2361908087341	63.3341775392347	109.643186381905	107.540724581054	111.745648182757	9.9741383224959	8.56606034183791	11.3822163031539	118.070777438196	116.161088226814	119.980466649578	97.5679975051697	95.2411810700191	99.8948139403203	105.096555135195	103.037501054473	107.155609215917	475.801211465958	470.717365246826	480.88505768509	129.033254976213	127.005054579997	131.06145537243	171.373707339782	168.612550802031	174.134863877533	107.999467371815	105.929033783131	110.069900960499	58.5678966290998
289	93.0154364617403	91.0044433086297	95.0264296148509	98.4287610311337	96.2693941538236	100.588127908444	537.881460064387	531.650669962661	544.112250166112	127.954639841839	125.471926068188	130.437353615491	202.306403984185	199.759131331223	204.853676637148	106.706409159055	104.620126172504	108.792692145606	61.8891984836995	60.340230574954	63.4381663924449	109.871253566581	107.772101253492	111.97040587967	9.92968029403698	8.52653282220654	11.3328277658674	118.257154399772	116.34757530374	120.166733495804	97.6905503813392	95.3635830935173	100.017517669161	105.322994652961	103.258004112476	107.387985193445	475.662115117026	470.533137259202	480.791092974849	129.231000444439	127.209447587405	131.252553301473	171.607092593012	168.851802243664	174.362382942361	108.227639359698	106.162124351859	110.293154367536	58.6541443627675
290	93.1895979796377	91.1863967088898	95.1927992503856	98.670672065263	96.5154344689146	100.825909661611	537.562907884463	531.264011750908	543.861804018017	128.211766535721	125.741244471728	130.682288599714	202.521682189314	199.977759033658	205.06560534497	106.938350681654	104.853899407483	109.022801955825	61.9928300166096	60.443913467575	63.5417465656442	110.098844728289	108.003650559553	112.194038897025	9.88456024515141	8.48609734480054	11.2830231455023	118.443478999194	116.533521730237	120.353436268151	97.8121426968243	95.4848506294063	100.139434764242	105.550138219973	103.480659749422	107.619616690523	475.517217742321	470.343691392124	480.690744092519	129.426851026505	127.411149919663	131.442552133346	171.839222105983	169.089807917228	174.588636294738	108.455235345181	106.395161979078	110.515308711284	58.739883839476
291	93.3631177668571	91.367571920443	95.3586636132712	98.9120755192085	96.761050153535	101.063100884882	537.234251446037	530.868313700674	543.6001891914	128.466703637737	126.008174231562	130.925233043912	202.735452653106	200.194572000871	205.27633330534	107.169885679584	105.088199034987	109.251572324181	62.0960727983281	60.5472402321409	63.6449053645152	110.325882381658	108.23531132902	112.416453434297	9.83877850163331	8.44473514183772	11.2328218614289	118.629842453548	116.719065092434	120.540619814662	97.9327806472907	95.6049925020775	100.260568792504	105.777807487067	103.705368446317	107.850246527817	475.366137889553	470.148760728051	480.583515051056	129.620927370195	127.610257062896	131.631597677495	172.070092412328	169.326568246442	174.813616578214	108.682166312123	106.628053175105	110.736279449141	58.8251149957796
292	93.5359865125817	91.5479528715629	95.5240201536005	99.1529483607028	97.0062393155114	101.299657405894	536.894903081351	530.463148747316	543.326657415386	128.719424880545	126.272646544972	131.166203216117	202.947742936135	200.40960077566	205.48588509661	107.400843697949	105.322868158214	109.478819237684	62.1989206784493	60.6502111151628	63.7476302417359	110.552284049027	108.46700925857	112.637558839484	9.7923355947772	8.40242821287296	11.1822429766814	118.816329527102	116.904339304602	120.728319749602	98.0524708425315	95.7240189073309	100.380922777732	106.005812118467	103.932003868575	108.079620368359	475.20848934893	469.948067850715	480.468910847145	129.8133530495	127.806865931487	131.819840167513	172.299699935476	169.562083406762	175.03731646419	108.908339617751	106.8607005301	110.955978705402	58.9098379490197
293	93.708194987642	91.7275241186401	95.688865856644	99.3932644771549	97.2509968397524	101.535532114557	536.544270458923	530.048074193497	543.04046672435	128.969909164021	126.534598942602	131.40521938544	203.158579212461	200.622874421515	205.694284003407	107.631053197723	105.557738340852	109.704368054594	62.3013673318325	60.7528258250501	63.8499088386149	110.777963059263	108.698657287356	112.85726883117	9.74523227207574	8.35915945423756	11.1313050899139	119.003018364241	117.089473764603	120.916562963878	98.1712202800618	95.8419413675405	100.500499192583	106.233950870501	104.160412972383	108.307488768618	475.043881548346	469.741325058222	480.346438038471	130.00425386723	128.001074854339	132.007432880121	172.528040981275	169.796353305324	175.259728657227	109.133659032467	107.093002574259	111.174315490674	58.99405298804
294	93.8797340469507	91.9062708714255	95.853197222476	99.6329947646948	97.4953143568428	101.770675172547	536.181757235387	529.622632228765	542.740882242008	129.218140530009	126.793975416363	131.642305643655	203.367986223208	200.834420481922	205.901551964494	107.86034331009	105.792631575614	109.928055044567	62.4034062599193	60.8550834958983	63.9517290239403	111.002829416584	108.930156255537	113.075502577631	9.69746950820057	8.3149127905967	11.0800262258044	119.189980369416	117.274592541354	121.105368197479	98.2890363177659	95.9587726803133	100.619299955219	106.462012829949	104.390416490014	108.533609169883	474.87191995559	469.528234602659	480.21560530852	130.193757070986	128.192983575155	132.194530566818	172.755111730761	170.02937756155	175.480845899972	109.358024858111	107.324853614656	111.391196101566	59.077760563592
295	94.0505946326841	92.0841790168789	96.0170102484893	99.8721072199318	97.739180178998	102.005034260866	535.806763713852	529.186350471294	542.427176956409	129.464108090185	127.050726492681	131.87748968769	203.575987231359	201.044264942591	206.107709520127	108.088545500075	106.027362313555	110.149728686594	62.5050307920729	60.9569826543287	64.0530789298172	111.226790720735	109.161395838345	113.292185603124	9.64904851622817	8.26967330733333	11.028423725123	119.377280126179	117.459813600683	121.294746651675	98.4059266456613	96.0745268609279	100.737326430395	106.689778804808	104.621809805225	108.75774780439	474.692206487335	469.308488953155	480.075924021515	130.381990479301	128.382693240838	132.381287717764	172.980908233068	170.261155488482	175.700660977655	109.581334135774	107.556143575692	111.606524695856	59.1609612784506
296	94.220767778194	92.2612351413879	96.1803004150001	100.110567036421	97.9825792113227	102.23855486152	535.418687508451	528.738742526878	542.098632490024	129.707805908061	127.304809257025	132.110802559096	203.78260397781	201.252432196629	206.312775758991	108.315495109678	106.26173951016	110.369250709195	62.6062340869285	61.0585211895623	64.1539469842947	111.449753118393	109.392255737859	113.507250498926	9.59997075907126	8.22342738235455	10.976514135788	119.564975347143	117.645248075219	121.484702619067	98.5218992568455	96.1892190788878	100.854579434803	106.91702285629	104.854364221697	108.979681490882	474.504339924682	469.081771079696	479.926908769667	130.569081518793	128.570306355209	132.567856682377	173.205426398486	170.49168607484	175.919166722132	109.803480951714	107.786757871775	111.820204031654	59.2436558772539
297	94.3902446126353	92.4374265511351	96.3430626741354	100.348336707927	98.2254928473805	102.471180568473	535.016924214714	528.279308561323	541.754539868105	129.949232837209	127.556187336505	132.342278337914	203.987856638754	201.458945012687	206.516768264822	108.541032754908	106.495568646054	110.586496863762	62.7070091337446	61.159696326881	64.2543219406083	111.671622264838	109.622607104934	113.720637424742	9.55023796107453	8.17616281582527	10.9243131063238	119.753116846903	117.830999583308	121.675234110498	98.6369624176941	96.3028655889611	100.971059246427	107.143513957157	105.087828618998	109.199199295317	474.307916334973	468.847754755393	479.768077914552	130.75515617742	128.755926679397	132.754385675443	173.428661991653	170.720967967866	176.13635601544	110.024356847149	108.016577341295	112.032136353002	59.3258452360848
298	94.559016366286	92.6127412903991	96.5052914421729	100.585376140539	98.4678988585667	102.702853422512	534.600868085406	527.807535883277	541.394200287534	130.188392318854	127.804830847735	132.571953789973	204.191763784441	201.663824506065	206.719703062817	108.765005555938	106.728653683186	110.801357428691	62.8073487537469	61.2605046046091	64.3541929028847	111.892304274634	109.852314155006	113.932294394261	9.49985211973237	8.12786895626836	10.8718352831964	119.941748530488	118.017163601428	121.866333459549	98.7511246373792	96.4154836571192	101.086765617639	107.369017758098	105.321931481734	109.416104034463	474.102529499618	468.60610487522	479.598954124016	130.940337883281	128.939659065325	132.941016701238	173.650610624895	170.948999456959	176.352221792831	110.243851334615	108.245478270072	112.242224399157	59.4075303518142
299	94.7270743765406	92.7871681575911	96.6669805954902	100.821642775595	98.709771286702	102.933514264489	534.169912711466	527.322899535384	541.016925887548	130.425292142793	128.050716317102	132.799867968484	204.394342339375	201.867090112795	206.921594565955	108.987268185023	106.960798921348	111.013737448697	62.9072456014551	61.3609418547289	64.4535493481813	112.111706640485	110.0812359343	114.14217734667	9.4488155174849	8.07853682143573	10.8190942135341	120.130907390853	118.203826894163	122.057987887542	98.8643946367826	96.5270914818126	101.201697791753	107.593298440851	105.556383278678	109.630213603024	473.887771347632	468.356477789571	479.419064905692	131.124746322605	129.12160921398	133.12788343123	173.871267751702	171.175778458134	176.56675704527	110.461852520387	108.47333253021	112.450372510564	59.4887123312223
300	94.8944100945478	92.9606967188452	96.8281234702505	101.057091725156	98.9510803486997	103.163103101612	533.723451707656	526.82486289237	540.622040522942	130.659944176318	128.293826579991	133.026061772644	204.595607544003	202.068759566652	207.122455521355	109.207683722502	107.191810724743	111.223556720261	63.0066921659865	61.4610031872203	64.5523811447528	112.329739100505	110.309228187509	114.3502500135	9.39713073354761	8.02815921235335	10.7661022547419	120.320623510062	118.391067005391	122.250180014734	98.9767813168741	96.6377081110504	101.315854522698	107.816120634305	105.790879159893	109.841362108716	473.663232394571	468.098521651303	479.227943137839	131.30849621444	129.301883355416	133.315109073464	174.090628660349	171.401302499342	176.779954821356	110.678247829039	108.700007856535	112.656487801543	59.5693923799196
301	95.0610150924665	93.1333173189998	96.9887128659333	101.291675921544	99.1917923611934	103.391559481894	533.260879402527	526.312878265364	540.20888053969	130.892364066241	128.534150664538	133.250577467944	204.795572917955	202.268848879082	207.322296956828	109.426124317141	107.421499093862	111.430749540419	63.105680772329	61.5606829781962	64.6506785664618	112.546314435772	110.536145274498	114.556483597045	9.3448006557291	7.97673081897905	10.7128704924791	120.510920060175	118.578951813959	122.44288830639	99.0882937266312	96.747353355767	101.429234097495	108.037251367811	106.025101931466	110.049400804157	473.42850218656	467.831876775201	479.025127597919	131.491696062911	129.480587852145	133.502804273677	174.308688467656	171.62556870667	176.991808228642	110.892924822833	108.925368277747	112.860481367919	59.6495717910849
302	95.226881071308	93.3050210898311	97.148741052785	101.525346282184	99.4318696917806	103.618822872588	532.781591532288	525.786387512317	539.77679555226	131.122570919389	128.7716836641	133.473458174678	204.994250224876	202.467372322002	207.521128127749	109.642471652808	107.649679063976	111.635264241641	63.2042035825771	61.6599748618856	64.7484323032685	112.761349182365	110.761842082222	114.760856282508	9.29182849219055	7.9242483159847	10.6594086683964	120.701813301253	118.767539156731	122.636087445776	99.198941030576	96.856047699974	101.541834361178	108.256462034576	106.258725259781	110.254198809372	473.183169749051	467.556176009065	478.810163489037	131.674446910571	129.657828731495	133.691065089648	174.52544211289	171.848573791435	177.202310434345	111.10577210523	109.149274713154	113.062269497306	59.7292519340432
303	95.3919998693312	93.4757999554237	97.3081997832387	101.758051890709	99.6712707421709	103.844833039248	532.284985938156	525.244822654954	539.325149221357	131.350586966909	129.006426601006	133.694747332813	205.191649438916	202.664342413403	207.718956464429	109.856617229141	107.876171917839	111.837062540442	63.3022525971276	61.7588717264981	64.8456334677571	112.974764244802	110.986175878672	114.963352610933	9.23821778310038	7.87071044728572	10.605725118915	120.893312575421	118.956876521418	122.829748629425	99.3087324760053	96.9638122082014	101.653652743809	108.473530337191	106.491417050494	110.455643623889	472.926824039975	467.271045115866	478.582602964083	131.856841118244	129.833711155429	133.879971081059	174.740884351813	172.070314038227	177.411454665399	111.316680294541	109.37158573866	113.261774850422	59.8084342427029
304	95.5563634709546	93.6456466345893	97.4670803073199	101.989740195006	99.9099499671537	104.069530422859	531.770463266747	524.687606503218	538.853320030276	131.576437217585	129.238386282375	133.914488152795	205.387778712927	202.859769905711	207.915787520142	110.068462468932	108.100806206635	112.036118731229	63.3998196558295	61.8573657139829	64.942273597676	113.186485400987	111.20900805836	115.163962743614	9.18397241213662	7.81611809808788	10.5518267261854	121.08542029727	119.147000811108	123.023839783431	99.4176773599922	97.070668430736	101.764686289248	108.68824218722	106.722842941988	110.653641432452	472.659054406909	466.976103166658	478.342005647159	132.038961197725	130.008338838194	134.069583557255	174.955009750871	172.290785293893	177.619234207849	111.525543050751	109.592158517933	113.458927583568	59.8871202038731
305	95.7199640161478	93.8145546402751	97.6253733920205	102.220357222679	100.147857932034	104.292856513324	531.237427673045	524.114153288576	538.360702057514	131.800149104963	129.467575147088	134.132723062839	205.582644348408	203.053663776814	208.111624920001	110.277918669603	108.323418579435	112.23241875977	63.4968964390854	61.9554482236815	65.0383446544893	113.396443692246	111.430205733306	115.362681651186	9.12909661778998	7.76047435340107	10.4977188821789	121.278131942248	119.33793818181	123.218325702686	99.5257849962351	97.1766383071602	101.87493168531	108.900393531185	106.95266984921	110.848117213159	472.379451047873	466.670962944117	478.087939151628	132.22087872377	130.181813423073	134.259944024467	175.167812681532	172.509982957515	177.82564240555	111.732258135884	109.810849886709	113.653666385059	59.9653113454844
306	95.8827938102606	93.9825182759283	97.7830693445929	102.449847814146	100.384941410101	104.514754218191	530.685287525483	523.523869308091	537.846705742875	132.02175213267	129.694011101425	134.349493163914	205.776250767264	203.246031223681	208.306470310846	110.484906819917	108.543854427399	112.425959212436	63.593474468903	62.0531099198494	65.1338390179567	113.604575695631	111.649643129532	115.55950826173	9.07359500441997	7.70378454217836	10.4434054666616	121.47143603582	119.529703953642	123.413168117997	99.6330646818355	97.2817440686873	101.984385294984	109.10979207634	107.180569491772	111.039014660907	472.087605475356	466.355231356805	477.819979593908	132.402653350936	130.354233829644	134.451072872228	175.379287314773	172.727901971389	178.030672658156	111.936728486134	110.027517570517	113.845939401751	60.0430092247333
307	96.044845334248	94.1495326288166	97.9401580396793	102.678155873417	100.621143520833	104.735168226	530.113456112624	522.9161535815	537.310758643747	132.241277521689	129.917717339662	134.564837703715	205.96860048541	203.436877658468	208.500323312352	110.689357306141	108.761968354235	112.616746258047	63.6895451098944	62.1503407430112	65.2287494767776	113.810823679339	111.867202756418	115.75444460226	9.01747255301697	7.64605626646866	10.3888888395653	121.665314147119	119.722302595551	123.608325698687	99.7395256640795	97.3860081397778	102.093043188381	109.316258891246	107.406221840126	111.226295942367	471.783110983159	466.028509864434	477.537712101883	132.58433195909	130.525695582504	134.642968335675	175.589427615711	172.944536813043	178.234318418379	112.138863272379	110.242021509073	114.035705035685	60.1202154161735
308	96.2061112552468	94.3155935603331	98.0966289501604	102.905224636385	100.856403908926	104.954045363843	529.521352350953	522.290398524042	536.752306177865	132.458757862826	130.138722145067	134.778793580585	206.159694088287	203.626206707026	208.693181469548	110.891209533911	108.97762448906	112.804794578762	63.785099570223	62.2471299250897	65.3230692153563	114.015135645674	112.082776324594	115.947494966755	8.96073463162334	7.58729941521737	10.3341698480293	121.859740891619	119.915727782603	123.803754000635	99.845177107303	97.4894530395039	102.200901175102	109.519629858268	107.629318415542	111.409941300995	471.465563115617	465.690394914603	477.240731316631	132.765947948895	130.696290131738	134.835605766052	175.798227338397	173.159881488302	178.436573188492	112.338578924812	110.454225254659	114.222932594965	60.1969314997757
309	96.366584437457	94.480697693342	98.2524711815719	103.13099695626	101.090658963808	105.171334948712	528.908401493231	521.645990638116	536.170812348347	132.674226776958	130.35705866641	134.991394887507	206.349530208314	203.81402020968	208.885040206947	111.090411493227	109.190696661361	112.990126325092	63.8801289024993	62.343466008235	65.4167917967636	114.217465269343	112.296265397037	116.138665141649	8.90338700536695	7.5275261626026	10.2792478481313	122.054683947838	120.109962523976	123.999405371699	99.9500280599194	97.5921012831107	102.307954836728	109.719756957747	107.849565383593	111.589948531901	471.134560138768	465.340478391613	476.928641885922	132.94752070534	130.866104174655	135.028937236026	176.00568002076	173.373929525451	178.637430516068	112.535800097248	110.663997407271	114.407602787225	60.2731590489798
310	96.5262579532802	94.6448423966528	98.4076735099077	103.355415605495	101.323842079048	105.386989131941	528.274035836856	520.982311227289	535.565760446422	132.88771858513	130.572764665221	135.202672505038	206.538105504342	204.000318224182	209.075892784503	111.2869192941	109.401068460326	113.172770127874	63.9746240046266	62.4393368672608	65.5099111419923	114.41777174196	112.507581767383	116.327961716537	8.84543584606147	7.46675095104752	10.2241207410754	122.250104093429	120.304979358891	124.195228827966	100.054087421684	97.6939752842016	102.414199559167	109.916509366638	108.066686386613	111.766332346664	470.789703512996	464.978348078201	476.601058947792	133.129055243635	131.035218987776	135.222891499494	176.211778979708	173.586673970494	178.836883988922	112.730460547295	110.871213046427	114.589708048163	60.3488996187602
311	97.2903639996278	95.3321517473138	99.2485762519418	104.472090696012	102.469574550714	106.47460684131	524.691187395171	517.821260358782	531.561114431559	133.946363254532	131.612084490737	136.280642018327	207.61968537534	204.748213428292	210.491157322388	112.24477523383	110.409188287727	114.080362179934	64.418176850126	62.7622386040146	66.0741150962375	115.405658005141	113.531039173994	117.280276836288	8.57183650600701	7.11562283079245	10.0280501812216	123.247381750196	121.286157548686	125.208605951706	100.522592380702	98.0755491769313	102.969635584473	110.864638945367	109.095189530584	112.634088360151	469.236102504178	461.649067298114	476.823137710242	134.061461256675	131.883848976927	136.239073536422	177.15671798805	174.383646347293	179.929789628806	113.682661697541	111.867639341711	115.497684053372	60.7242997707153
312	97.4450685728011	95.4912425068252	99.398894638777	104.687400264953	102.695263253011	106.679537276896	523.913021815054	517.054871339895	530.771172290212	134.148731015118	131.813035135436	136.4844268948	207.797562389715	204.938111830345	210.657012949084	112.424929567196	110.602576175294	114.247282959099	64.5094148575057	62.8558287502007	66.1630009648107	115.593802767921	113.729431365528	117.458174170313	8.51015624034596	7.04940856778006	9.97090391291185	123.444872529299	121.485328614161	125.404416444438	100.622315732213	98.1749239840568	103.06970748037	111.039458750979	109.289873227001	112.789044274958	468.789110142378	461.269659584741	476.308560700014	134.242132945061	132.048861775517	136.435404114605	177.354666908599	174.589345161695	180.119988655503	113.861334984304	112.058285786192	115.664384182417	60.7966179289057
313	97.5989655875842	95.6495454887663	99.5483856864021	104.900882809855	102.919168798559	106.882596821151	523.109443444045	516.26532007779	529.953566810299	134.349291533472	132.011544191388	136.687038875555	207.974074710393	205.126188675633	210.821960745153	112.602269151692	110.792647126626	114.411891176759	64.6000677245703	62.949026893292	66.2511085558486	115.779714476172	113.925142295519	117.634286656825	8.44791363144976	6.98243046635639	9.91339679654312	123.642313360373	121.684681866833	125.599944853913	100.721360356596	98.2738111920063	103.168909521185	111.210490968449	109.480139185328	112.940842751571	468.325270850745	460.876086903934	475.774454797555	134.422196407932	132.213214347601	136.631178468263	177.551284794441	174.793974978649	180.308594610232	114.037218906066	112.245664676379	115.828773135754	60.8684725711687
314	97.7520492402522	95.807057152996	99.6970413275085	105.11249907747	103.141229184188	107.083768970751	522.279966934814	515.451956256879	529.107977612748	134.548076042913	132.207678202985	136.888473882842	208.149204329395	205.312404615797	210.986004042993	112.776796107404	110.979352252764	114.574239962044	64.6901246136758	63.041812809119	66.3384364182327	115.963377006338	114.118140355618	117.808613657059	8.38511877438562	6.91471811788833	9.85551943088291	123.839619415859	121.884134159023	125.795104672695	100.819731466888	98.3722225469958	103.26724038678	111.377756088152	109.665904042029	113.089608134274	467.844237233924	460.467824624965	475.220649842884	134.60155892957	132.376944304816	136.826173554324	177.746561852945	174.997519553445	180.495604152445	114.210335355625	112.429736881175	115.990933830074	60.9398647781649
315	97.9043140074519	95.9637739946587	99.8448540202451	105.322215594539	103.36138722283	107.283043966248	521.424120641571	514.614125141221	528.23411614192	134.745115889279	132.401508238539	137.08872354002	208.322931214828	205.496719441052	211.149142988605	112.948519502562	111.162654033185	114.734384971939	64.7795745188885	63.1341655741278	66.4249834636492	116.144778821751	114.308403251284	117.981154392217	8.32178224635714	6.84630229881043	9.79726219390384	124.036702778196	122.083597279851	125.98980827654	100.917433772465	98.470168683369	103.364698861561	111.541293884187	109.84711384583	113.235473922543	467.345669758033	460.044345066441	474.646994449624	134.780123044264	132.540086082806	137.020160005722	177.940487939955	175.199961503302	180.681014376607	114.380719067939	112.610480665663	116.150957470215	61.010795492333
316	98.0557546592721	96.119692556578	99.9918167619662	105.530004459488	103.579590276077	107.480418642898	520.541447295766	513.751168202077	527.331726389456	134.940441984278	132.593108772702	137.287775195855	208.495233308731	205.679092239589	211.311374377873	113.117455453682	111.342525546049	114.892385361314	64.8684062674808	63.2260636253162	66.5107489096454	116.323912716372	114.495916531072	118.151908901672	8.25791510876842	6.77721487108536	9.73861534645149	124.233472435271	122.282977983074	126.183966887468	101.014471456193	98.5676590774959	103.46128383489	111.701162276692	110.023742641364	113.37858191202	466.829237194696	459.605117865685	474.053356523707	134.957787281035	132.702670298477	137.212904263593	178.133052558957	175.401282345576	180.864822772338	114.548416715115	112.787890933027	116.308942497203	61.0812655073228
317	98.2063662720097	96.2748094416064	100.137923102413	105.735843088671	103.795790102654	107.675896074687	519.631504673874	512.862423823822	526.400585523925	135.134084266304	132.78255660778	137.485611924828	208.666086527282	205.859481554642	211.472691499922	113.283627290755	111.518949852738	115.048304728773	64.9566085214635	63.3174848222501	66.595732220677	116.500775595971	114.680672264893	118.32087892705	8.19352890843123	6.70748868112247	9.67956913573999	124.42983431958	122.482178196585	126.377490442575	101.110848152715	98.6647020046019	103.556994300829	111.857436035955	110.195790807269	113.519081264641	466.294617060332	459.149610355401	473.439623765262	135.13444691533	132.864723043286	137.404170787373	178.324244860629	175.601462538416	181.047027182842	114.713485834834	112.961978296613	116.464993373056	61.1512754577114
318	98.3561442405689	96.4291213248282	100.28316715631	105.939713932502	104.009942763306	107.869485101699	518.693866256448	511.947228106155	525.440504406741	135.326071182812	132.969929820136	137.682212545488	208.8354647634	206.037845537668	211.633083989133	113.447065772645	111.691919545781	115.202211999509	65.0441697791627	63.4084065109133	66.6799330474121	116.675368305633	114.862667893128	118.488068718139	8.12863567788962	6.63715745793009	9.62011389784914	124.625691404178	122.681095337932	126.570287470423	101.206566927916	98.7613044985516	103.651829357281	112.010205360974	110.363283197867	113.657127524081	465.741496050132	458.677287953013	472.805704147252	135.309994721561	133.026265091776	137.593724351347	178.514053642743	175.800481523752	181.227625761735	114.875993622708	113.132767991409	116.619219254007	61.2208258090236
319	98.5050842904354	96.5826249655294	100.427543615342	106.141604175219	104.222008528022	108.061199822416	517.728121877643	511.004915782492	524.451327972794	135.516429206622	133.155306721102	137.877551692142	209.00333989178	206.214142096113	211.792537687448	113.607809332649	111.861436452692	115.354182212605	65.131078376851	63.4988055891283	66.7633511645737	116.847695509006	115.041905254682	118.65348576333	8.06324793483902	6.56625571121254	9.56024015846549	124.820943865195	122.879622670141	126.762265060248	101.301630259609	98.857472314606	103.745788204612	112.159574364975	110.526267132336	113.792881597615	465.169570466207	458.187614569423	472.151526362992	135.484321719679	133.187311026952	137.781332412406	178.70246735044	175.998317772483	181.406616928397	115.036015621418	113.300298634988	116.771732607849	61.2899168480752
320	98.6531824891677	96.7353172188546	100.571047759481	106.341505430115	104.431951745938	108.251059114292	516.733878364353	510.034821276302	523.432935452405	135.705182396382	133.338764829333	138.071599963432	209.169681776382	206.388329034209	211.951034518556	113.765904329851	112.02751147603	115.504297183672	65.2173224904409	63.58865857326	66.8459864076218	117.01776562116	115.21838979359	118.817141448729	7.99737868061876	6.4948186300537	9.49993873118382	125.015489317085	123.07764965028	126.953328983891	101.396040019492	98.9532098951695	103.838870143814	112.305659499283	110.684810272596	113.926508725971	464.578546639339	457.680053045492	471.477040233185	135.657317908286	133.347868305604	137.966767510967	178.889474076869	176.194948831763	181.583999321976	115.193634340956	113.464620852917	116.922647828996	61.3585486736586
321	98.8004352573452	96.8871950470853	100.713675467605	106.539413439905	104.639740657554	108.439086222256	515.710760164121	509.036279918649	522.385240409592	135.892352009057	133.520379860988	138.264324157126	209.334458280411	206.560364185342	212.10855237548	113.921405278701	112.190164542284	115.652646015119	65.3028901372519	63.6779416659035	66.9278386086003	117.185590793437	115.392129939519	118.979051647354	7.93104139775959	6.42288198275691	9.43920081276227	125.209223123067	123.275062245391	127.143384000744	101.489797456415	99.0485203385449	103.931074574285	112.448587945096	110.838998430581	114.058177459611	463.968141343808	457.154065626318	470.782217061299	135.828872976396	133.507936304356	138.149809648437	179.075061564205	176.390351374248	181.759771754162	115.348937844637	113.625795791487	117.072079897787	61.42672118759
322	98.9468393789199	97.0382555304845	100.855423227355	106.735327789566	104.845347149291	108.625308429841	514.658409960957	508.008629351323	521.308190570591	136.077956169795	133.700224753275	138.455687586315	209.497635278808	206.730205534558	212.265065023058	114.074375027359	112.349424628264	115.799325426453	65.3877691778592	63.7666308242304	67.008907531488	117.351186945445	115.563136656218	119.139237234672	7.86425004656986	6.35048201833739	9.37801807480233	125.402038779548	123.471743212355	127.332334346742	101.582903180992	99.1434053707121	104.022400991271	112.588496000156	110.988933346405	114.188058653906	463.338082204736	456.609114485288	470.067049924183	135.998876985668	133.667505398815	138.330248572521	179.259217205029	176.584501249177	181.933933160882	115.502018334953	113.783893549654	117.220143120251	61.4944340861334
323	99.0923920109156	97.1884958776641	100.996288144167	106.929251636713	105.048746468304	108.809756805122	513.576489278197	506.951211140327	520.201767416067	136.262009601995	133.878368743942	138.645650460048	209.659176673275	206.897811329922	212.420542016628	114.224884854912	112.505329832854	115.94443987697	65.4719473180354	63.8547018286547	67.0891928074161	117.514573836464	115.731423152185	119.297724520743	7.79701906074686	6.27765537009181	9.3163827514019	125.593828369867	123.667572356725	127.520084383009	101.675357151596	99.2378653201496	104.112848983042	112.725527484288	111.134730480065	114.31632448851	462.688108097387	456.044662312016	469.331553882758	136.167221014989	133.826556132911	138.507885897067	179.441928044095	176.777373535158	182.106482553032	115.652970771714	113.938991570673	117.366949972755	61.5616868518209
324	99.23709069242	97.3379134354401	101.1362679494	107.121191462415	105.24991692841	108.992465996421	512.464679067498	505.863372624001	519.065985510996	136.44452341797	134.05487653314	138.8341703028	209.819044409862	207.063140181548	212.574948638175	114.373014458677	112.657927463322	116.088101454031	65.5554121107948	63.9421303514598	67.1686938701299	117.675775166127	115.897004748187	119.454545584068	7.7293633420019	6.20443896159977	9.25428772240403	125.7844830795	123.862426798098	127.706539360902	101.76715866177	99.3318990957186	104.202418227821	112.859832184372	111.276516859733	114.443147509012	462.017969537897	455.460172980445	468.575766095349	136.333797759645	133.985058533302	138.682536985989	179.623180780461	176.968942594508	182.277418966415	115.80189155239	114.091173040412	117.512610064367	61.6284787456841
325	99.3809333528208	97.4865056981554	101.275361007486	107.311156843387	105.448839644424	109.17347404235	511.322680283103	504.744469018389	517.900891547816	136.625504968382	134.229807554121	139.021202382642	209.977198499119	207.226151147306	212.728245850932	114.518851805369	112.807274108067	116.230429502671	65.6381509585513	64.0288920250115	67.2474098920911	117.834818692363	116.059898895813	119.609738488914	7.66129825369069	6.13086991544624	9.19172659193513	125.973893762141	124.056181275219	127.891606249064	101.858306329076	99.4255041676341	104.291108490519	112.991564355769	111.414429028424	114.568699683115	461.327429064858	454.855112315669	467.799745814048	136.498502077938	134.142971615761	138.854032540114	179.802961770011	177.159182128998	182.446741411023	115.948877281231	114.240525342659	117.657229219804	61.6948087999127
326	99.5239183192345	97.6342703164554	101.413566322014	107.499160244798	105.645498331937	109.352822157659	510.150214440446	503.593865799324	516.706563081568	136.80495774675	134.403215375826	139.206700117673	210.133597038845	207.38680380436	212.88039027333	114.662492824001	112.95343567097	116.371549977031	65.7201511153998	64.1149625091711	67.3253397216285	117.991736353295	116.220125339321	119.763347367269	7.5928396134427	6.05698546489287	9.12869376199254	126.161951543828	124.248708522664	128.075194564991	101.948798085419	99.5186765515511	104.378919619286	113.120881293608	111.548611127353	114.693151459864	460.61626161123	454.228948980179	467.003574242281	136.661231479114	134.300243118078	139.02221984015	179.981257028344	177.348065236858	182.614448819831	116.094023649746	114.387138621171	117.800908678321	61.7606758109538
327	99.6660443230815	97.7812051055139	101.550883540649	107.685216831572	105.839879203117	109.530554460028	508.947024158222	502.410941375908	515.483106940536	136.982881343822	134.575147254025	139.390615433618	210.288196239431	207.545058305952	213.031334172911	114.804040923673	113.096487346005	116.511594501341	65.8013996895318	64.2003175575058	67.4024818215578	118.146564379097	116.377706409428	119.915422348766	7.52400368478622	5.98282286867024	9.06518450090221	126.348548450591	124.439879743698	128.257217157485	102.038631168852	99.6114107957968	104.465851541906	113.247941983888	111.679213148375	114.816670819401	459.884254866023	453.581155502212	466.187354229833	136.821886547756	134.456809479173	139.186963616338	180.158052234062	177.535564470857	182.780539997266	116.237424446508	114.531104493718	117.943744399299	61.8260783330683
328	99.807310505762	97.9273080527135	101.68731295881	107.869344294976	106.03197097815	109.706717611801	507.712873682992	501.195090063355	514.230657302629	137.15927144555	134.745643839437	139.572899051662	210.440950451818	207.700875422999	213.181025480637	114.943606325851	113.236513514117	116.650699137585	65.8818836457958	64.2849330818916	67.4788342096999	118.299343379665	116.532667432635	120.066019326694	7.45480716776813	5.90841932901342	9.00119500652285	126.533578044078	124.629565192429	128.437590895727	102.127802116903	99.7036999717881	104.551904262017	113.372905841088	111.806389379878	114.939422302299	459.131209625217	452.911209470406	465.351209780027	136.98037130128	134.612596068513	139.348146534047	180.333332732421	177.721651897307	182.945013567536	116.379170709368	114.672514955305	118.085826463432	61.8910146723538
329	99.9477164233909	98.0725773247937	101.822855521988	108.051562690546	106.221765018131	109.88136036296	506.447549395421	499.945725354418	512.949373436424	137.334119867838	134.91473904223	139.753500693446	210.591812198065	207.854216570365	213.329407825766	115.081305207881	113.373607547549	116.789002868213	65.9615898084126	64.3687852150948	67.5543944017305	118.450118394371	116.685037233647	120.215199555094	7.38526718857022	5.83381191301868	8.93672246412176	126.716936049148	124.817634864823	128.616237233474	102.216306761417	99.7955356676763	104.637077855158	113.495931536066	111.930297060786	115.061566011347	458.356940131383	452.218594919877	464.495285342889	137.136593478975	134.767517655249	139.505669302701	180.50708353939	177.906299155776	183.107867923005	116.519350027948	114.811461496955	118.227238558941	61.9554828812496
330	100.087262050552	98.2170112744854	101.957512826618	108.231894283006	106.409255570866	110.054532995146	505.150860297242	498.662283477906	511.639437116577	137.507414621105	135.082460043588	139.932369198623	210.740732204538	208.005043817848	213.476420591229	115.217258662154	113.507871509771	116.926645814537	66.0405048638563	64.4518503709179	67.6291593567946	118.598938891049	116.834848702101	120.363029079998	7.31540128812648	5.75903747736176	8.87176509889119	126.898520957748	125.003959284434	128.793082631062	102.304140224944	99.8869079852686	104.721372464619	113.617175915514	112.051095246947	115.183256584081	457.561274401478	451.502803934764	463.619744868192	137.290464762794	134.92147909393	139.659450431657	180.679289346078	178.089477519354	183.269101172803	116.658045999078	114.948034453934	118.368057544223	62.0194807535323
331	100.225947783031	98.360608446657	102.091287119405	108.410363393654	106.594440107897	110.226286679411	503.822638478044	497.344227220211	510.301049735877	137.679139997972	135.248827437494	140.10945255845	210.887659437717	208.153319886207	213.621998989228	115.351591483029	113.639415742193	117.063767223865	66.1186153639094	64.5341053015034	67.7031254263155	118.745858702643	116.982139389015	120.50957801627	7.24522740974835	5.68413259638535	8.80632222311134	127.078234594236	125.188410356954	128.968058831518	102.391296918667	99.9778055402818	104.804788297052	113.736793012145	112.168943883884	115.304642140406	456.744054542288	450.76333849094	462.724770593637	137.441900932011	135.074376194151	139.809425669871	180.849934523561	178.271157955229	183.428711091894	116.795337832734	115.082322584322	118.508353081147	62.0830058198144
332	100.363774439502	98.5033675840011	102.224181295004	108.586996245851	106.77731972076	110.396672770942	502.462739560977	495.991049971717	508.934429150236	137.849276678047	135.413855480259	140.284697875835	211.032541142613	208.299008128722	213.766074156505	115.484430801075	113.768358331888	117.200503270263	66.1959077289048	64.6155271513916	67.7762883064181	118.890935891599	117.12695209385	120.654919689349	7.1747638857677	5.60913349353722	8.74039427799819	127.255982628935	125.370862259044	129.141102998826	102.47777054189	100.06821546599	104.88732561779	113.854933143168	112.284003070674	115.425863215661	455.905137053013	449.999712559622	461.810561546405	137.590821955624	135.226096735387	139.95554717586	181.019003128096	178.451311185394	183.586695070798	116.931300101158	115.214412866411	118.648187335906	62.1460553435534
333	100.500743262126	98.6452876322968	102.356198891956	108.761820804613	106.957899538044	110.565742071181	501.071043126486	494.602279945124	507.539806307849	138.017801844668	135.57755242185	140.458051267486	211.175322883793	208.442072499043	213.908573268542	115.615904590924	113.894824457868	117.336984723979	66.2723682511604	64.6960935079479	67.8486429943729	119.034232534028	117.269335400393	120.799129667662	7.10402942320987	5.53407597611888	8.67398287030086	127.431675028765	125.551192322413	129.312157735116	102.563554083081	100.158123420335	104.968984745828	113.971742093404	112.396432492298	115.54705169451	455.044393114489	449.211454487645	460.877331741333	137.737152028007	135.376521585748	140.097782470266	181.186478906726	178.629907747243	183.743050066208	117.066002619433	115.344390492544	118.787614746323	62.2086263175812
334	100.636855916037	98.7863677452792	102.487344086795	108.934866606858	107.136189122625	110.733544091091	499.647453113198	493.177484497773	506.117421728624	138.184689309582	135.739920891982	140.629457727182	211.315948588998	208.582477506243	214.049419671752	115.74614008481	114.018945617007	117.473334552613	66.3479830986188	64.7757824477919	67.9201837494457	119.175814417785	117.409344119502	120.942284716069	7.03304308851147	5.45899537328793	8.60709080373501	127.605226436493	125.729281873931	129.481170999056	102.648639822469	100.247513596568	105.04976604837	114.08736037862	112.506390992593	115.668329764648	454.161708864551	448.398109662835	459.925308066267	137.8808195547	135.525525883978	140.236113225423	181.352345303279	178.806918053834	183.897772552723	117.199510441868	115.472339028288	118.926681855449	62.2707154611602
335	100.772114487696	98.9266072891574	102.617621686234	109.1061645796	107.312202810464	110.900126348735	498.191898195077	491.716274476216	504.667521913938	138.349909642731	135.900958314847	140.798860970616	211.454360595341	208.720188158166	214.188533032516	115.875262128408	114.140858734496	117.609665522321	66.4227383186992	64.854572578885	67.9909040585135	119.315750650992	117.547039599035	121.084461702948	6.96182429130075	5.38392647724529	8.53972210535621	127.77655647309	125.905016996348	129.648095949831	102.733019336192	100.336368737514	105.12966993487	114.201922584187	112.614036257245	115.789808911129	453.25698565906	447.55924346312	458.954727854999	138.021757096286	135.672980247445	140.370533945128	181.516585464761	178.982312453577	184.050858475945	117.331883955334	115.598340699737	119.06542721093	62.3323192175739
336	100.906521482084	99.0660058468129	102.747037117356	109.275746844199	107.485959957911	111.065533730487	496.704332134009	490.218308489549	503.190355778469	138.513430305557	136.060657329118	140.966203281996	211.590499698069	208.855169894317	214.325829501822	116.003391518579	114.260705167558	117.7460778696	66.4966198423699	64.9324430779636	68.0607966067762	119.454113179941	117.682489866325	121.225736493556	6.89039276726029	5.30890348752983	8.47188204699076	127.945589960959	126.07828918134	129.812890740577	102.816683501997	100.424670153529	105.208696850464	114.315556774019	112.719524575884	115.911588972153	452.330140318124	446.694444475573	457.965836160675	138.159901279004	135.818751974174	140.501050583835	181.679182248146	179.156061289105	184.202303207186	117.463179048188	115.72247676825	119.203881328127	62.3934337522556
337	101.040079818724	99.2045632217174	102.875596415732	109.443646505717	107.657485072589	111.229807938846	495.184734106972	488.683297009639	501.686171204306	138.675215787373	136.219006193801	141.131425380944	211.72430520186	208.987388509648	214.461221894073	116.130643364188	114.378629615035	117.882657113342	66.5696134884499	65.0093737230421	68.1298532538578	119.590976217926	117.815769575857	121.366182859994	6.81876856009464	5.23395995833806	8.40357716185122	128.112257069161	126.248995855886	129.975518282437	102.899622506467	100.512397744248	105.286847268685	114.428383964759	112.823010653984	116.033757275535	451.381105357059	445.803327956681	456.958882757438	138.29519268108	135.962706213664	140.627679148496	181.840118227557	179.328134955086	184.352101500028	117.593447331804	115.844827951005	119.342066712604	62.4540549514615
338	101.172792826507	99.3422794415998	103.003306211415	109.609897427339	107.8268078126	111.392987042079	493.633109006971	487.111006192479	500.155211821464	138.835227745428	136.37598916527	141.294466325585	211.855714974634	209.116810070666	214.594619878602	116.25712551098	114.494778948913	118.019472073047	66.641704968147	65.0853449207461	68.1980650155478	119.726415589102	117.946959744101	121.505871434103	6.74697200262788	5.15912874878457	8.33481525647119	128.276493385019	126.417040773434	130.135945996605	102.981825853776	100.599530024215	105.364121683337	114.540517660351	112.924647448496	116.156387872207	450.409829201647	444.885539488318	455.934118914977	138.427575703646	136.104707088371	140.750444318922	181.999375701851	179.4985039547	184.500247449002	117.722736390897	115.965474847019	119.479997934775	62.5141784214901
339	101.304664237321	99.4791547618934	103.130173712748	109.774533990751	107.993962848669	111.555105132833	492.049487716941	485.50126131619	498.597714117692	138.993425150074	136.531586835686	141.455263464462	211.984665503849	209.243400825368	214.72593018233	116.38293706984	114.609300986978	118.156573152701	66.7128798898383	65.1603377282851	68.2654220513914	119.860507994123	118.076147264059	121.644868724188	6.67502369705854	5.08444197601908	8.265605418098	128.438239919537	126.582334271569	130.294145567506	103.063282375947	100.686044152483	105.440520599411	114.652063442364	113.024586005292	116.279540879435	449.416276387271	443.940758765832	454.89179400871	138.556998434658	136.244618754758	140.869378114559	182.1569367026	179.66713895456	184.646734450641	117.851090039014	116.084498331322	119.617681746706	62.5737994884524
340	101.435698178469	99.6151896689853	103.256206687952	109.937590844236	108.15898959304	111.716192095433	490.433927355854	483.853949738264	497.013904973444	139.149764437111	136.685776427799	141.613752446423	212.111091955245	209.367127108511	214.855056801979	116.508167084605	114.72234322801	118.293990941199	66.7831237641016	65.2343338699187	68.3319136582845	119.993330206861	118.203424203338	121.783236210385	6.60294449440154	5.00993097111873	8.19595801768436	128.59744305673	126.744793407118	130.450092706341	103.143980244597	100.771915966287	105.516044522908	114.763118611763	113.122975281059	116.403261942466	448.400427741516	442.968703436601	453.832152046431	138.683412513362	136.38230639913	140.984518627594	182.312783002467	179.834010837786	184.791555167147	117.978548556554	116.201979884362	119.755117228746	62.6329131985917
341	101.565899163882	99.7503848832893	103.381413444475	110.099102641025	108.321931806595	111.876273475454	488.786511496279	482.169023287322	495.403999705236	139.304199669699	136.838532045261	141.769867294138	212.234928234002	209.487955243741	214.981901224262	116.632893371173	114.834051572442	118.431735169904	66.852422009001	65.3073157478245	68.3975282701774	120.124958213979	118.32888690072	121.921029527239	6.53075547314925	4.93562623767821	8.12588470862029	128.754054459006	126.904341986952	130.60376693106	103.223906984146	100.857120018877	105.590693949415	114.873771878098	113.219961936788	116.527581819407	447.362280549849	441.969132890786	452.755428208911	138.806773001714	136.51763716858	141.095908834847	182.466896123985	179.999090755012	184.934701492958	118.105148890606	116.318001828987	119.892295952224	62.6915143191564
342	101.695272084111	99.8847413621498	103.505802806072	110.259103771103	108.482837101302	112.035370440904	487.10735035268	480.44650002258	493.76820068278	139.456682712336	136.989824881023	141.923540543648	212.356107048261	209.605851444041	215.106362652481	116.75718155415	114.944569051776	118.569794056524	66.9207599556336	65.3792664473292	68.4622534639379	120.255466311431	118.452634886585	122.058297736276	6.45847791718595	4.86155741302609	8.05539842134581	128.908030942152	127.060910517696	130.755151366609	103.303049486465	100.941629621604	105.664469351327	114.984103092412	113.315690094069	116.652516090756	446.301848704004	440.941851892545	451.661845515462	138.927038267716	136.650481041122	141.203595494311	182.619257348736	180.16235017305	185.076164524422	118.230924798623	116.432647453131	120.029202144114	62.7495973398232
343	101.823822195116	100.018260302583	103.629384087648	110.417628090248	108.641756358563	112.193499821933	485.396580939769	478.686465316084	492.106696563453	139.60716341916	137.139623388897	142.074703449423	212.474559974978	209.720781711941	215.228338238015	116.881084320967	115.0540345895	118.708134052434	66.9881228539411	65.4501697365174	68.5260759713648	120.384926174015	118.574769661539	122.19508268649	6.38613329299217	4.78775323200199	7.98451335398236	129.059334334004	127.214436100032	130.904232567977	103.381394026937	101.025416890341	105.737371163533	115.094183020503	113.410301048825	116.778064992182	445.219162832722	439.886713931313	450.551611734132	139.044169884057	136.780711641207	141.307628126906	182.769847726927	180.323760920997	185.215934532857	118.355906921385	116.546001002333	120.165812840437	62.8071564746706
344	101.951555105852	100.150943143847	103.752167067858	110.574708650442	108.798743085446	112.350674215439	483.654367200268	476.889072237355	490.41966216318	139.755589838439	137.28789342503	142.223286251847	212.590217528042	209.832711740836	215.347723315248	117.004640906603	115.162581814669	118.846699998538	67.0544958787909	65.5200100602938	68.5889816972879	120.513405915827	118.695393374624	122.331418457029	6.31374322617736	4.71424149323691	7.91324495911782	129.207931330623	127.364862293275	131.051000367971	103.458926281893	101.108452796321	105.809399767465	115.204073153473	113.50393293982	116.904213367126	444.114270414517	438.803624170624	449.42491665841	139.158132543714	136.908207007429	141.408058079999	182.918648087365	180.483295233532	185.354000941197	118.480122774746	116.65814753222	120.302098017272	62.8641856646993
345	102.078476764673	100.282791569832	103.874161959514	110.73037743611	108.953852730487	112.506902141733	481.880900101461	475.054541245445	488.707258957477	139.901908434348	137.434598366818	142.369218501878	212.703009228622	209.941606818667	215.464411638578	117.127876814932	115.270337946881	118.985415682983	67.1198641363288	65.5887725290249	68.6509557436327	120.640969160744	118.814607447349	122.467330874139	6.24132947738152	4.64104902788663	7.84160992687642	129.353793362635	127.512138973851	131.19544775142	103.535631347401	101.190707221454	105.880555473348	115.313825552851	113.59672037131	117.030930734392	442.987235872151	437.692541877328	448.281929866973	139.268893992536	137.032850318358	141.504937666715	183.065639047831	180.640925791199	185.490352304464	118.603596654103	116.769172616938	120.438020691268	62.9206785808976
346	102.204593444545	100.413807511231	103.995379377858	110.884665110702	109.107141979182	112.662188242222	480.076397699971	473.183159217892	486.96963618205	140.046064326327	137.579699216886	142.512429435768	212.812863677667	210.047431735112	215.578295620222	117.250803775692	115.377422768264	119.124184783119	67.1842126706074	65.6564429019441	68.7119824392706	120.767674142859	118.932511192039	122.60283709368	6.16891391758828	4.56820167077645	7.76962616440011	129.496896482456	127.656222207593	131.337570757319	103.611493759361	101.272149018174	105.950838500548	115.42348272793	113.688793990713	117.158171465147	441.83814064854	436.553482227593	447.122799069488	139.376424977166	137.154530580396	141.598319373936	183.210801025857	180.796625757475	185.62497629424	118.726349450254	116.879161915084	120.573536985425	62.9766286278456
347	102.32991172712	100.543993147478	104.115830306763	111.037600778117	109.258668047004	112.816533509229	478.241105174214	471.275277867906	485.206932480522	140.188001545261	137.723154699301	142.652848391222	212.919708630508	210.150150693334	215.689266567683	117.373419929331	115.483947694557	119.262892164105	67.2475264704904	65.7230075655547	68.7720453754261	120.893572856949	119.049200472848	122.73794524105	6.09651850289367	4.49572423392381	7.69731277186353	129.637221280499	127.797074151061	131.477368409938	103.686497514876	101.352746073864	106.020248955887	115.533077543328	113.780280023239	117.285875063417	440.667083263827	435.386517407358	445.947649120297	139.4806992053	137.273143278579	141.688255132021	183.354114249889	180.950368812425	185.757859687353	118.848398380035	116.988200599989	120.70859616008	63.0320289478558
348	102.454438485668	100.673350908383	104.235526062953	111.189211763212	109.408487985251	112.969935541174	476.375294824064	469.331311619071	483.419278029056	140.327663304695	137.864921354305	142.790405255085	213.023471073496	210.249727227193	215.797214919799	117.495710225714	115.590014953569	119.401405497859	67.3097904768359	65.7884535073159	68.8311274463559	121.01871027856	119.164766455079	122.872654102041	6.02416524877686	4.42364048241369	7.62469001514002	129.774752835349	127.934662991794	131.614842678904	103.760626094846	101.432465379851	106.08878680984	115.642633155248	113.871299766373	117.413966544124	439.47417935337	434.191776952785	444.756581753955	139.581693314097	137.388590987702	141.774795640491	183.495558770855	181.102129182802	185.888988358909	118.969756639731	117.096372666006	120.843140613455	63.0868724256407
349	102.578180866894	100.801883475419	104.354478258369	111.339523415283	109.556658012548	113.122388818017	474.479266037258	467.351735019853	481.606797054662	140.464992284187	138.004953636745	142.925030931629	213.124077302594	210.346124124709	215.902030480478	117.617647017167	115.695716875634	119.5395771587	67.3709895899574	65.8527682849398	68.8892108949749	121.143123672116	119.279294483582	123.006952860651	5.9518762039204	4.35197311260983	7.55177929523097	129.909480699433	128.068962932261	131.749998466605	103.833862487761	101.511273104993	106.156451870529	115.752162975414	113.961969047895	117.542356902932	438.259561686444	432.969447308716	443.549676064171	139.679386841702	137.500783937428	141.857989745975	183.635114474125	181.251881668434	186.018347279816	119.090432993518	117.203760126858	120.977105860178	63.1411516935039
350	102.70114627169	100.9295937826	104.472698760781	111.488558937817	109.703232882833	113.273884992801	472.553345222169	465.337079788029	479.76961065631	140.599930920963	138.143204022203	143.056657819722	213.221453003862	210.439303358447	216.003602649277	117.739190821662	115.801135297244	119.677246346079	67.4311086773635	65.9159399916703	68.9462773630566	121.266842003512	119.39286312418	123.140820882845	5.87967342362951	4.28074373269278	7.47860311456624	130.041398918212	128.199954217417	131.882843619007	103.906189214625	101.589134673793	106.223243755458	115.86167066221	114.052397652	117.670943672421	437.02338016546	431.719770617603	442.326989713317	139.773762196368	137.609640521517	141.93788387122	183.772761091856	181.399601664794	186.145920518917	119.210431312873	117.310442125915	121.110420499831	63.1948591370443
351	102.823342334826	101.056485016842	104.590199652811	111.636339247193	109.848265299025	113.424413195361	470.597885706583	463.287931577629	477.907839835537	140.732421705112	138.279623123571	143.185220286652	213.315523335748	210.529226023353	216.101820648144	117.860291228259	115.906341076139	119.814241380379	67.4901325817753	65.97795721795	69.0023079456007	121.38988547111	119.50554339374	123.274227548481	5.80757894290103	4.20997284552343	7.40518504027863	130.170506077507	128.327623201752	132.013388953262	103.977588354983	101.666014848997	106.28916186097	115.971150139241	114.142688718993	117.799611559489	435.765801805545	430.443042784985	441.088560826104	139.864804617498	137.715087738323	142.014521496673	183.908478215733	181.545265181665	186.271691249801	119.329750085918	117.416493981402	121.243006190433	63.2479869013663
352	102.944776903637	101.182560617756	104.706993189518	111.782882862129	109.991805380525	113.573960343734	468.613267602189	461.204926558852	476.021608645526	140.862407472912	138.414159819687	143.310655126137	213.406213013106	210.615852282485	216.196573743728	117.980887914345	116.011393713883	119.950382114807	67.5480461294196	66.0388090099084	69.0572832489309	121.5122651659	119.617398195161	123.407132136639	5.73561474919432	4.1396798338376	7.33154966455104	130.296805370557	128.451962448507	132.141648292607	104.048041573984	101.741877818557	106.354205329411	116.08058564218	114.232938125049	117.928233159311	434.48701069433	429.139610897553	439.834410491106	139.952502123141	137.817061547644	142.087942698638	184.042245310094	181.688848857839	186.395641762349	119.448381917847	117.521986191956	121.374777643738	63.3005268977865
353	103.065458015737	101.307824276741	104.823091754733	111.928205824838	110.133900191926	113.722511457751	466.599897634549	459.088747895181	474.111047373916	140.989831692358	138.546761396557	143.43290198816	213.493446392847	210.699141320925	216.287751464769	118.100911742692	116.116341080435	120.085482404949	67.6048341385954	66.0984848251335	69.1111834520573	121.633982867961	119.728481963652	123.53948377227	5.66380275495753	4.06988294778424	7.25772256213083	130.420304673857	128.572970851421	132.267638496293	104.117530150443	101.816687286829	106.418373014058	116.189951795551	114.323233849479	118.056669741623	433.187207931863	427.809870093922	438.564545769805	140.036845439042	137.915507128078	142.158183750006	184.174041725432	181.830329971833	186.51775347903	119.566313044804	117.626983429464	121.505642660145	63.3524708110259
354	103.1853938758	101.432279935286	104.938507816315	112.072321653844	110.274593339732	113.870049967957	464.558208938342	456.940122192873	472.176295683811	141.114638734737	138.677373700673	143.5519037688	213.577147561142	210.7790513081	216.375243814184	118.220285906041	116.221219234492	120.21935257759	67.6604814285116	66.1569744862014	69.1639883708217	121.75503098251	119.838840520889	123.671221444131	5.59216476996374	4.00059929482546	7.18373024510202	130.541016618993	128.690653767938	132.391379470049	104.186035005839	101.890406569815	106.481663441863	116.299213721778	114.413655337928	118.184772105627	431.866611550542	426.454260004764	437.278963096319	140.11782790515	138.010379019447	142.225276790854	184.303846712281	181.969686448616	186.638006975945	119.683522883842	117.731543546792	121.635502220893	63.4038101068774
355	103.304592831463	101.555931782363	105.053253880563	112.215241327442	110.413924643281	114.016558011603	462.488660817772	454.759815986851	470.217505648693	141.236774126068	138.805941303026	143.66760694911	213.65724042208	210.855539368625	216.458941475534	118.338927087643	116.326052333424	120.351801841861	67.714972828392	66.214268132456	69.2156775243281	121.87539261476	119.948511124319	123.802274105202	5.5207224735126	3.93184483202221	7.10960011500299	130.658958646564	128.805023152028	132.512894141101	104.253536734196	101.96299869423	106.544074774162	116.408327185533	114.504272870762	118.312381500304	430.52545641503	425.073260887337	435.977651942723	140.195445356599	138.101641136675	142.289249576522	184.431639435472	182.106896862393	186.756382008551	119.799983640871	117.835716627673	121.764250654068	63.454536040337
356	103.423063348385	101.67878425079	105.16734244598	112.356973295803	110.551929885202	114.162016706404	460.391738472047	452.548632315048	468.234844629046	141.356184772484	138.93240767152	143.779961873447	213.733648787673	210.928561561678	216.538736013669	118.456746607948	116.430852627184	120.482640588712	67.7682931868428	66.2703561705301	69.2662302031556	121.995041778898	120.057522690696	123.932560867101	5.44949738655411	3.86363436073398	7.03536041237425	130.774153027987	128.91609767462	132.632208381354	104.320015632794	102.034426500116	106.605604765473	116.517238776942	114.595146946529	118.439330607356	429.163994102132	423.667389579702	434.660598624562	140.269695977423	138.189266644652	142.350125310195	184.557398988759	182.241940435516	186.872857542003	119.915659996787	117.939544104776	121.891775888798	63.5046396641858
357	103.540813984526	101.800842012432	105.28078595662	112.497523518842	110.688640645563	114.306406392121	458.267952685925	450.307407421083	466.228497950768	141.472819154046	139.056715348682	143.88892295941	213.806296469126	210.99807286888	216.614520069371	118.573651530308	116.535620531688	120.611682528928	67.8204273814779	66.3252292241069	69.3156255388489	122.113943732736	120.165896166117	124.061991299355	5.37851084379174	3.79598152376477	6.96104016381871	130.886626841461	129.023902819843	132.74935086308	104.385451733646	102.104652746673	106.66625072062	116.625886137614	114.686327690873	118.565444584355	427.782492760623	422.237195393163	433.327790128082	140.340580126688	138.273237687964	142.407922565412	184.681104409802	182.374797033615	186.987411785988	120.03050888949	118.043057969874	122.017959809105	63.55411183801
358	103.657853363696	101.922109972122	105.39359675527	112.636895526168	110.824084222245	114.449706830091	456.11783948538	448.037007613654	464.198671357107	141.586627482204	139.178806130815	143.994448833594	213.875107369235	211.06402719056	216.686187547909	118.689545701979	116.640344778421	120.738746625536	67.8713603287974	66.3788780834093	69.3638425741856	122.232055426267	120.273645009828	124.190465842706	5.30778396582301	3.72889880499047	6.88666912665555	130.996411889613	129.128470945812	132.864352833415	104.449824835683	102.173640220934	106.726009450433	116.734198233591	114.777854301424	118.690542165758	426.381236951091	420.783256048959	431.979217853223	140.408100138125	138.353544974655	142.462655301595	184.802734695511	182.505447157104	187.100022233918	120.144479406218	118.146280097136	122.1426787153	63.6029432376451
359	103.77419014842	102.042593260157	105.505787036684	112.77509049484	110.95828363803	114.59189735165	453.941959758475	445.738326300551	462.145593216398	141.697561816933	139.298621244083	144.096502389782	213.940005575844	211.126377350224	216.753633801463	118.804330710757	116.745002638298	120.863658783216	67.9210769943114	66.431293654896	69.4108603337267	122.349326049499	120.380775755957	124.317876343042	5.23733763137607	3.66239753150468	6.81227773124745	131.103544548233	129.229841299435	132.97724779703	104.513114537591	102.241351848865	106.784877226316	116.842095679247	114.86975453915	118.814436819344	424.960527465842	419.306173748834	430.61488118285	140.472260095794	138.430187218904	142.514332972685	184.922268817735	182.633871929191	187.210665706278	120.257512796879	118.249221696998	122.265803896761	63.6511243650302
360	103.889833012201	102.162297223263	105.617368801139	112.912107340216	111.091257732526	114.732956947907	451.740898841631	443.412281206197	460.069516477064	141.805576140631	139.416101512529	144.195050768733	214.000915456211	211.185075107024	216.816755805397	118.917906742073	116.849560218879	120.986253265268	67.9695624029035	66.4824669116324	69.4566578941747	122.465697662728	120.487288616306	124.44410670915	5.16719244970137	3.59648787832123	6.7378970210815	131.208065537962	129.328059975633	133.088071100291	104.575300271229	102.307750808394	106.842849734064	116.949491115714	114.962044276276	118.936937955153	423.520681128969	417.806571450616	429.234790807321	140.533065589586	138.503170453454	142.562960725718	185.039685739293	182.76005308063	187.319318397957	120.369542614874	118.35188291409	122.387202315658	63.6986455584568
361	104.004790611212	102.281227413879	105.728353808545	113.047942814965	111.223021334402	114.872864295527	449.515266071519	441.059811774118	457.970720368921	141.910626387042	139.531187512734	144.29006526135	214.057761752191	211.240071175964	216.875452328418	119.030173326118	116.953972834682	121.106373817555	68.0168016494269	66.5323888447779	69.5012144540758	122.581105890826	120.593178088185	124.569033693467	5.09736873317771	3.53117887567106	6.66355859068436	131.31001961364	129.423179812456	133.196859414824	104.636361335577	102.372800643851	106.899922027304	117.056289646778	115.054727110328	119.057852183228	422.062030576723	416.285089400911	427.838971752536	140.590523455506	138.572507228172	142.60853968284	185.154964430337	182.883972931389	187.425955929285	120.480494987568	118.454252578303	122.506737396833	63.7454970031968
362	104.119071555507	102.399389577651	105.838753533363	113.182591611269	111.35358550671	115.011597715828	447.26569430287	438.681876749867	455.849511855874	142.012670424707	139.643819709804	144.381521139611	214.11046967611	211.291315255556	216.929624096663	119.141029969461	117.058185450484	121.223874488439	68.0627799095232	66.581050416618	69.5445094024285	122.695480662296	120.698433533986	124.692527790606	5.02788647019221	3.46647841892991	6.5892945214545	131.409455169094	129.515260214893	133.303650123296	104.696276931137	102.436465381235	106.956088481038	117.162389334162	115.14779405297	119.176984615353	420.584924018345	414.742381958832	426.427466077857	140.644641506598	138.638215715935	142.651067297261	185.268083885032	183.005614369509	187.530553400555	120.590289014211	118.556308113599	122.624269914822	63.7916687424942
363	104.232684379801	102.516789639037	105.948579120565	113.316046461447	111.482957855406	115.149135067487	444.992839392563	436.279451935513	453.706226849614	142.111667995849	139.753938569691	144.469397422006	214.1589650072	211.338756062611	216.97917395179	119.250376670406	117.162133197	121.338620143811	68.1074824506582	66.628442515537	69.5865223857793	122.808746973672	120.803039703368	124.814454243977	4.95876529835378	3.40239328121046	6.5151373154971	131.50642375835	129.60436690165	133.408480615049	104.75502619473	102.498709643702	107.011342745758	117.267681752939	115.241223301349	119.294140204529	419.089724977532	413.179114728389	425.000335226675	140.69542826097	138.700318750798	142.690537771142	185.379023138556	183.124960827406	187.633085449706	120.6988372849	118.658015604676	122.739658965124	63.8371506889023
364	104.345637513884	102.633433684893	106.057841342874	113.44829823251	111.611142888837	115.285453576182	442.697379650421	433.85352810373	451.541231197112	142.20758061292	139.861484643511	144.553676582328	214.203174188493	211.382341373846	217.024007003141	119.358114321907	117.265741957293	121.450486686521	68.1508946433623	66.6745559133057	69.6272333734188	122.920825660372	120.906977174245	124.934674146499	4.89002447809967	3.3389291286481	6.44111982755125	131.600979537381	129.690571571002	133.511387503759	104.81258823463	102.559498766581	107.06567770268	117.372052606371	115.334980098489	119.409125114253	417.576812014796	411.595962003239	423.557662026354	140.742892673713	138.758842825786	142.726942521641	185.487761284397	183.241996255898	187.733526312896	120.806046510319	118.759330017288	122.85276300335	63.8819326359507
365	104.457939252748	102.749327945977	106.166550559518	113.579336010692	111.738142413974	115.420529607409	440.380015257206	431.405109057677	449.354921456734	142.300371416438	139.966398620568	144.634344212308	214.243024424016	211.422018073959	217.064030774072	119.464145010045	117.368929020638	121.559360999453	68.1930019726691	66.7193812250271	69.6666227203111	123.031634156235	121.010222694889	125.053045617581	4.82168286675425	3.276090538404	6.3672751951045	131.693178633479	129.7739514838	133.612405783159	104.868942165955	102.618798911261	107.11908542065	117.475382397934	115.4290166881	119.521748107768	416.046578430936	409.99360451637	422.099552345501	140.787043879456	138.81381707851	142.760270680402	185.59427749194	183.356705096263	187.831849887618	120.911818248538	118.86019556402	122.963440933056	63.9260042701237
366	104.569597726489	102.864478776282	106.274716676696	113.709147172561	111.863955953746	115.554338391377	438.041467650361	428.935209821879	447.147725478843	142.390004999012	140.068621348236	144.711388649788	214.278443776184	211.457732209836	217.099155342533	119.568372219695	117.471603798557	121.665140640833	68.2337900497399	66.7629088720544	69.7046712274254	123.141087225652	121.112749415843	125.169425035461	4.75375889309911	3.21388101940142	6.2936367667968	131.783078452033	129.854588964034	133.711567940033	104.92406714626	102.6765771772	107.17155711532	117.577547156688	115.523272367973	119.631821945403	414.499431951925	408.372727478876	420.626136424974	140.827890951969	138.865272292249	142.79050961169	185.698551024332	183.469072250629	187.928029798035	121.01604971234	118.960546203802	123.071553220877	63.9693551831318
367	104.680620870054	102.978892630148	106.38234910996	113.83771744006	111.988581169102	115.686853711018	435.682478878132	426.444854949222	444.920102807042	142.476447201662	140.168093818538	144.784800584787	214.309361263249	211.48942905053	217.129293475968	119.670700961964	117.573668595432	121.767733328497	68.2732446236636	66.805129048165	69.7413601991622	123.249097654253	121.214527006744	125.283668301762	4.68627053251284	3.15230303580199	6.22023802922369	131.870736932817	129.932570819769	133.808903045865	104.977942411263	102.732801711336	107.22308311119	117.678419210574	115.617673645031	119.739164776116	412.935794395536	406.734018886114	419.137569904957	140.865442686541	138.913239938064	142.817645435018	185.800561256608	183.579083051031	188.022039462186	121.118634638285	119.060306260414	123.176963016155	64.011974884458
368	104.791016392907	103.092576037108	106.489456748706	113.965030917601	112.11201426934	115.818047565863	433.303810922742	423.935076929578	442.672544915906	142.559664889599	140.264757123262	144.854572655936	214.335706956665	211.517053152696	217.154360760635	119.771037840178	117.67501942374	121.867056256617	68.3113515934221	66.8460316892448	69.7766714975995	123.355576886588	121.315521659209	125.395632113967	4.61923528273848	3.09135803321785	6.14711253225911	131.956211769818	130.007987689774	133.904435849862	105.030547310638	102.787441814134	107.273652807143	117.777868000721	115.712134494146	119.843601507297	411.356101320036	405.078168065979	417.634034574094	140.899707409869	138.957751280337	142.8416635394	185.900287694074	183.686723227444	188.113852160704	121.219464197248	119.159391142868	123.279537251629	64.0538528141605
369	104.900791748687	103.20553557446	106.596047922914	114.091070110234	112.234250394881	115.947889825587	430.906244993369	421.406914686458	440.40557530028	142.639625715475	140.358552381469	144.920699049481	214.357412078247	211.54054843111	217.174275725385	119.869291072454	117.775546851695	121.963035293213	68.3480970200089	66.8856064467056	69.8105875933121	123.460435601863	121.415695982378	125.505175221347	4.55267014033554	3.03104646764199	6.0742938130291	132.03955961004	130.080933323598	133.998185896481	105.081861343814	102.840468041545	107.323254646082	117.875760928553	115.806556721999	119.944965135107	409.760801655348	403.40586444227	416.115738868426	140.930692821014	138.99883656399	142.862549078037	185.997709990916	183.791978875134	188.203441106697	121.31842792537	119.257708148817	123.379147701923	64.0949783559108
370	105.009954104927	103.317777837556	106.702130372297	114.215815922821	112.355283958056	116.076347887586	428.49058078975	418.861412149282	438.119749430218	142.716297878778	140.44942064532	144.983175112235	214.374409096975	211.55985823398	217.188959959971	119.965370489329	117.875136869117	122.055604109542	68.3834671386877	66.9238426648305	69.843091612545	123.563584221615	121.515008802488	125.612159640742	4.48659157787294	2.97136783706459	6.0018153186813	132.120835247633	130.151503805087	134.090166690178	105.131864195698	102.891852302125	107.37187608927	117.971964226323	115.900830436659	120.043098015987	408.150357317072	401.717796485949	414.582918148195	140.958405865553	139.036524296991	142.880287434115	186.092807969033	183.894836421646	188.29077951642	121.415414654319	119.355157331108	123.475671977529	64.1353408502492
371	105.118510312914	103.429309407854	106.807711217973	114.339247641097	112.475108929305	116.20338635289	426.05763573727	416.29961689017	435.815654584369	142.789649890395	140.537302791983	145.041996988808	214.38663182531	211.574925422705	217.198338227916	120.059187524391	117.973671755846	122.144703292937	68.4174483713815	66.9607293622109	69.8741673805521	123.664933346057	121.613414881857	125.716451810257	4.42101552191797	2.91232071572579	5.92971032811015	132.200090830078	130.219796731177	134.18038492898	105.180535772283	102.941567948614	107.419503595952	118.066343840854	115.994834622995	120.137853058713	406.525242803818	400.014650827938	413.035834779697	140.982852643535	139.070840636888	142.894864650183	186.185561637074	183.995282593756	188.375840680393	121.510313420453	119.451632407253	123.568994433654	64.1749296080374
372	105.226466877755	103.540136818766	106.912796936745	114.461342896471	112.593719058695	116.328966734246	423.608244194481	413.722578815636	433.493909573326	142.859650351511	140.622139410959	145.097161292063	214.394015514886	211.585692455799	217.202338573973	120.150655214486	118.071030936149	122.230279492822	68.4500273391761	66.9962552174149	69.9037994609373	123.76439411859	121.710864575866	125.817923661314	4.35595733187523	2.85390279093629	5.85801187281418	132.277375092994	130.285910359276	134.268839826712	105.227856236052	102.989589863285	107.466122608819	118.158766319565	116.088437823621	120.229094815509	404.885944778316	398.29711150885	411.474778047781	141.004038350283	139.101808885373	142.906267815192	186.275951209657	184.093304384701	188.458598034613	121.603014333807	119.547021691913	123.659006975701	64.2137339240866
373	105.333829928733	103.650266519402	107.017393338063	114.582077617296	112.711108025345	116.453047209247	421.143256634054	411.131348905033	431.155164363074	142.926267755763	140.70387069729	145.148664814235	214.396496951424	211.592101476678	217.20089242617	120.239688223972	118.167091802376	122.312284645568	68.4811908749271	67.030408558995	69.9319731908591	123.861878520638	121.807303449056	125.916453592221	4.29143177972827	2.79611090237617	5.78675265708037	132.352732639426	130.349942737378	134.355522541474	105.273806041124	103.035894536449	107.5117175458	118.249099687432	116.181498924552	120.316700450311	403.232961632801	396.56585934318	409.900063922421	141.021967247558	139.129449090595	142.914485404521	186.363957126755	184.188889022006	188.539025231503	121.693409389754	119.641209033516	123.745609745992	64.2517430909425
374	105.440605190007	103.759704836293	107.12150554372	114.70142597023	112.82726951036	116.575582430099	418.663538798199	408.52697798906	428.800099607339	142.989470323149	140.782436361737	145.196504284562	214.394014548749	211.594094405048	217.193934692449	120.326202904709	118.261730491725	122.390675317693	68.5109260359556	67.0631773599212	69.9586747119901	123.957299601339	121.902671873288	126.01192732939	4.22745303073505	2.73894108375927	5.71596497771082	132.42620327831	130.411990831427	134.440415725193	105.318365968085	103.080460137525	107.556271798645	118.33721430329	116.273868044119	120.400560562461	401.566803039198	394.821571378029	408.312034700368	141.036642661177	139.153777753224	142.919507569131	186.449560073231	184.282023936185	188.617096210278	121.781393208696	119.734074737691	123.828711679702	64.2889464128048
375	105.54679795176	103.86845793324	107.22513797028	114.81936029595	112.942197191858	116.696523400042	416.169970829698	405.910515563027	426.42942609637	143.04922587336	140.857775569073	145.240676177647	214.386508441742	211.59161303163	217.181403851853	120.410117400211	118.354822601362	122.46541219906	68.5392201168201	67.0945492364997	69.9838909971405	124.050571648645	121.996904632063	126.104238665228	4.16403462512687	2.68238860672592	5.64568064352782	132.497821435097	130.472149664142	134.523493206051	105.361517158422	103.123266578168	107.599767738676	118.422983683788	116.365387522723	120.480579844854	399.887989484673	393.064920428982	406.711058540365	141.048066999928	139.174807629363	142.921326370492	186.532740998505	184.372696730612	188.692785266399	121.866863691946	119.825496462298	123.908230921593	64.3253332195617
376	105.652413041834	103.976531769431	107.328294314237	114.935851044098	113.055884663602	116.815817424593	413.663446379688	403.283008630919	424.043884128456	143.105501745167	140.929826915101	145.281176575233	214.37392057811	211.58459911599	217.163242040229	120.491351798825	118.446243829286	122.536459768365	68.5660606621482	67.1245114518132	70.0076098724831	124.141610310082	122.089930555715	126.193290064449	4.10118946085868	2.62644802680046	5.5759308949169	132.567615645514	130.530511478793	134.604719812236	105.403241148522	103.164295567014	107.642186730029	118.506285283401	116.455893009725	120.556677557078	398.197051793115	391.296574678351	405.09752890788	141.056241789655	139.1925476213	142.91993595801	186.613481136323	184.460895152835	188.766067119811	121.949722585151	119.91535007141	123.984095098892	64.3608928809167
377	105.757454797944	104.083932056017	107.430977539871	115.050866712613	113.168325281434	116.933408143791	411.144871693442	400.645500577513	421.644242809372	143.158264767205	140.998528451863	145.318001082547	214.356194808814	211.572994487251	217.139395130376	120.56982833703	118.535870531127	122.603786142933	68.5914354795159	67.1530509236962	70.0298200353355	124.230332672526	122.181672212079	126.278993132973	4.03892977745663	2.57111323122288	5.50674632369039	132.635608141011	130.587164940133	134.684051341889	105.443519903155	103.20353065569	107.68350915062	118.587001219087	116.54521464193	120.628787796245	396.494530633177	389.517197323441	403.471863942913	141.061167715696	139.207002745768	142.915332685624	186.691762024614	184.546607067561	188.836916981667	122.029875943911	120.00351043835	124.056241449472	64.3956148205881
378	105.861927040535	104.19066421134	107.533189869729	115.164373796759	113.279511944094	117.049235649424	408.615164675425	397.999030066929	419.231299283922	143.207481283925	141.06381776887	145.351144798979	214.333276977026	211.556741147482	217.10981280657	120.64547165026	118.623580186492	122.667363114029	68.6153326523585	67.180154237238	70.050511067479	124.31665731111	122.272045676553	126.361268945666	3.97726714100699	2.51637748843536	5.43815679357862	132.701814531867	130.642194383169	134.761434680566	105.482335848397	103.240957275816	107.723714420979	118.665018928565	116.633178305856	120.696859551274	394.780976013498	387.7274462648	401.834505762195	141.062844666502	139.218174168907	142.907515164098	186.767565525413	184.629820431564	188.905310619262	122.107234499565	120.089852190888	124.124616808242	64.4294885305585
379	105.965833046351	104.296733315045	107.634932777656	115.276336753013	113.389436817034	117.163236688991	406.075253934932	395.344629967033	416.80587790283	143.253117238776	141.125632135994	145.380602341557	214.30511500547	211.535781377583	217.074448633356	120.718209065124	118.709251772273	122.727166357976	68.6377405528989	67.2058076617832	70.0696734440146	124.400504317544	122.360960404094	126.440048230994	3.91621243032813	2.46223349897623	5.37019136168002	132.766243591179	130.695679118558	134.8368080638	105.519671903919	103.276562766806	107.762781041032	118.740231751664	116.719606973161	120.760856530167	393.056946765774	385.927973826487	400.185919705061	141.061271771337	139.226059297262	142.896484245413	186.840873844829	184.710523270728	188.97122441893	122.181713926357	120.174250394584	124.189177458129	64.4625035853543
380	106.069175522784	104.402144061318	107.73620698425	115.386717982589	113.498091009445	117.275344955734	403.526077813709	392.683326300035	414.368829327383	143.295138314823	141.183908711179	145.406367918468	214.271658982001	211.510057845494	217.033260118508	120.787970923715	118.792766044492	122.783175802938	68.6586478550765	67.2299971723794	70.0872985377735	124.481795317891	122.448319223531	126.515271412252	3.85577582436524	2.40867344750512	5.30287820122536	132.828897140194	130.747692801467	134.910101478921	105.555511514597	103.310336394404	107.80068663479	118.812539424918	116.804322095391	120.820756754445	391.323010016358	384.119426502247	398.526593530469	141.056447425399	139.230651914957	142.882242935841	186.911669553024	184.788703659405	189.034635446642	122.253235014145	120.256581172994	124.249888855296	64.4946496563324
381	106.171956583071	104.506900711515	107.837012454628	115.495477838839	113.605464215938	117.385491461739	400.968583396971	390.016137220421	411.92102957352	143.333510131047	141.238584813308	145.428435448785	214.232861243302	211.479513716576	216.986208770027	120.854690928039	118.874005734434	122.835376121644	68.6780435474637	67.2527084756018	70.1033786193257	124.560453489141	122.534018471715	126.586888506566	3.79596679084489	2.35568905565561	5.23624452603418	132.889770032763	130.798302868642	134.981237196883	105.589838681388	103.342269359939	107.837408002837	118.881848480476	116.887145040721	120.876551920232	389.579740647096	382.302444723137	396.857036571055	141.048369296579	139.231942358441	142.864796234717	186.979935604193	184.864349702273	189.095521506114	122.321723753431	120.336722265835	124.306725241028	64.5259165259532
382	106.274177722397	104.611007046467	107.937348398328	115.602574661926	113.711544335196	117.493604988657	398.403725509274	387.344072022156	409.463378996391	143.368198490627	141.289598257703	145.446798723552	214.188676456538	211.444092766033	216.933260147042	120.918306490537	118.952855668999	122.883757312075	68.6959169461527	67.2739270396616	70.1179068526439	124.636403582872	122.617948281292	126.654858884453	3.73679407622404	2.30327163538541	5.17031651706267	132.948850234178	130.847570046433	135.050130421924	105.622637991406	103.3723548004	107.872921182411	118.948072541576	116.96789855176	120.928246531392	387.82772074613	380.47766264355	395.177778848711	141.037034309358	139.229917721865	142.84415089685	187.045655356515	184.937449518843	189.153861194187	122.387111341625	120.414553528113	124.359669155137	64.5562941020198
383	106.375839794975	104.714466318745	108.037213271206	115.707964843319	113.816317078346	117.599612608291	395.832465696765	384.668130177642	406.996801215888	143.399169675686	141.336887748852	145.46145160252	214.139061698854	211.403739493256	216.874383904452	120.978759075309	119.029202829008	122.92831532161	68.712257707597	67.2936381286881	70.1308772865059	124.709571962908	122.699993031344	126.719150894471	3.67826569696549	2.25141214246995	5.10511925146103	133.006118987413	130.895547930558	135.116690044268	105.653894647157	103.400587779526	107.907201514788	119.011132508298	117.046408200093	120.975856816503	386.06753904942	378.645707943798	393.489370155041	141.022438602945	139.224562088005	142.820315117885	187.108812592042	185.007991230752	189.209633953332	122.449334121074	120.489957374534	124.408710867614	64.5857724318592
384	106.476942992157	104.8172812052	108.136604779113	115.811602921546	113.919765580037	117.703440263056	393.255771197342	381.989300411559	404.522241983124	143.426390781211	141.380393322334	145.472388240088	214.08397653457	211.358399237976	216.809553831164	121.035994514068	119.102936362465	122.969052665671	68.7270558413923	67.3118268410497	70.142284841735	124.779886662223	122.780031964871	126.779741359576	3.62038893216902	2.20010122976421	5.04067663457384	133.061551057835	130.942282636661	135.180819479009	105.68359449488	103.426965270158	107.940223719601	119.070956629072	117.122503810201	121.019409447943	384.299790373743	376.807201648431	391.792379099055	141.004577462744	139.215856781666	142.793298143823	187.169391536517	185.075962951946	189.262820121089	122.508333460436	120.562819174225	124.453847746647	64.6143417164278
385	106.577486821636	104.91945376009	108.235519883182	115.913441709651	114.021870024999	117.805013394303	390.674613900314	379.308559813132	402.040667987496	143.449830079497	141.420056825577	145.479603333418	214.023383089949	211.308018298151	216.738747881747	121.089963281063	119.173947572298	123.005978989828	68.740301722981	67.3284781515598	70.1521252944022	124.847277462591	122.857939971094	126.836614954089	3.56317031758453	2.14932929984048	4.97701133532859	133.115115045941	130.987812519159	135.242417572723	105.711724051936	103.451486128223	107.97196197565	119.127480455491	117.196020823103	121.058940087879	382.52507504198	374.962757960309	390.087392123652	140.983445226343	139.203780644411	142.763109808275	187.227376879083	185.141352781858	189.313400976308	122.564055591425	120.633027600841	124.49508358201	64.6419923243167
386	106.6774700878	105.020985369108	108.333954806493	116.013432453615	114.12260730245	117.90425760478	388.089969297172	376.626872990752	399.553065603592	143.469457405277	141.455822425191	145.483092385364	213.957246125405	211.252544049484	216.661948201326	121.140620712183	119.242129899619	123.039111524746	68.751986106263	67.3435769573912	70.1603952551348	124.911675998511	122.93358852413	126.889763472892	3.50661564103051	2.09908655659694	4.91414472546409	133.166773756466	131.032167954584	135.301379558347	105.738270533217	103.474151058735	108.002390007699	119.180646680394	117.266801568715	121.094491792072	380.743998301469	373.112984111104	388.375012491833	140.959035167545	139.188310331233	142.729760003856	187.282753791853	185.204148801643	189.361358782063	122.616451412891	120.700474942565	124.532427883217	64.668714805639
387	106.776890873275	105.121876704638	108.431905041912	116.111525020034	114.221950699989	118.001099340079	385.50281542511	373.945191273221	397.060439576999	143.485244550973	141.487637127233	145.482851974713	213.885533105032	211.191925066524	216.579141143539	121.187927155177	119.307378923885	123.06847538647	68.7621001360978	67.3571081274996	70.1670921446961	124.97301588508	123.006846762885	126.939185007275	3.45072993923823	2.04936305542471	4.85209682305175	133.216484611512	131.075371184686	135.357598038338	105.763221876504	103.494962574311	108.031481178697	119.23040486181	117.334696415704	121.126113307916	378.957169736261	371.258480229459	386.655859243063	140.931339364209	139.169420631149	142.69325809727	187.335507949333	185.264339073534	189.406676825133	122.665476273593	120.765057375497	124.565895171689	64.6944999057757
388	106.875746521728	105.222127682563	108.529365360893	116.207668110296	114.319869647609	118.095466572983	382.914131804978	371.264451962076	394.563811647881	143.497165661139	141.5154512959	145.478880026379	213.808214263326	211.126111245285	216.490317281367	121.231848040331	119.369592400464	123.094103680198	68.7706353606819	67.3690565553347	70.172214166029	125.031232867593	123.077582690381	126.984883044805	3.39551749613858	2.00014875151984	4.79088624075733	133.264200094974	131.117436213838	135.41096397611	105.786566766759	103.513924946714	108.059208586805	119.276711038249	117.399564768719	121.153857307779	377.165202674119	369.399839228378	384.93056611986	140.900348557843	139.147084814626	142.65361230106	187.38562554765	185.321911643355	189.449339451946	122.711089744019	120.826675202443	124.595504285595	64.7193385789614
389	106.974033621963	105.321737420941	108.626329822985	116.301809497675	114.416329521222	118.187289474127	380.324898375348	368.58557763959	392.064219111105	143.50519761522	141.539219155822	145.471176074617	213.725262668987	211.055053927311	216.395471410663	121.272353863843	119.428670353916	123.11603737377	68.7775837437829	67.3794072145906	70.1757602729752	125.086264988934	123.145664464482	127.026865513386	3.34098184260565	1.95143354593255	4.73053013927875	133.309868215608	131.158368755035	135.461367676181	105.808294659285	103.531044151984	108.085545166586	119.319527243819	117.461275885417	121.177778602221	375.368713589092	367.537646713724	383.199780464461	140.866052014787	139.121275011057	142.610829018518	187.433093323571	185.376854546207	189.489332100935	122.753255386228	120.885233057585	124.621277714872	64.743222001689
390	107.071747993362	105.42070420086	108.722791785864	116.393896282988	114.511291513568	118.276501052408	377.736094424406	365.909475537118	389.562713311693	143.50932038818	141.558899263361	145.459741512998	213.636654285679	210.978706025167	216.294602546191	121.309420079547	119.484515241848	123.134324917246	68.7829376768183	67.3881452177284	70.1777301359082	125.138052769322	123.210961746505	127.065143792139	3.28712575766734	1.90320732895887	4.67104418637581	133.353432976531	131.198166218721	135.50869973434	105.828395801732	103.54632780977	108.110463793694	119.358820934689	117.519709489548	121.19793237983	373.568321500542	365.67248091582	381.464162085264	140.828437400391	139.091962619126	142.564912181657	187.477898573278	185.429155815331	189.526641331226	122.791940529126	120.940640075944	124.643240982308	64.7661415859127
391	107.168884672708	105.519025429783	108.818743915633	116.483875163907	114.604712578675	118.36303774914	375.148697521413	363.23703696838	387.060358074446	143.509517379402	141.574454933029	145.444579825775	213.542368029642	210.897022149271	216.187713910012	121.343026898226	119.537032199612	123.14902159684	68.7866899907579	67.3952558769719	70.178124104544	125.186539391747	123.273347069825	127.099731713668	3.23395127119025	1.85546002050039	4.61244252188011	133.394834839712	131.23681773908	135.552851940344	105.846861254903	103.559785117462	108.133937392345	119.394564341401	117.574756161661	121.214372521141	371.764647369477	363.80491264619	379.724382092765	140.787490678617	139.059118751882	142.515862605352	187.520029170882	185.478803494138	189.561254847626	122.827116054844	120.992810025233	124.661422084456	64.7880889920314
392	107.26543790243	105.61669760767	108.914178197191	116.571692712562	114.696545454074	118.44683997105	372.563682449459	360.569136832161	384.558228066757	143.505775701376	141.585854606357	145.425696796394	213.442385824046	210.809958736045	216.074812912048	121.373158997505	119.586129370649	123.160188624361	68.7888339678376	67.4007247674592	70.176943168216	125.231670885533	123.332697187599	127.130644583466	3.18145966804251	1.80818160704674	4.55473772903829	133.434011175116	131.274304232956	135.593718117276	105.863682912335	103.571426779773	108.155939044896	119.42673376425	117.626317495314	121.227150033187	369.958313493092	361.935505281429	377.981121704755	140.743196050022	139.022714716626	142.463677383417	187.559473586633	185.525785651377	189.593161521889	122.85875620019	121.041661396923	124.675851003456	64.809056141631
393	107.36140112031	105.713716296163	109.009085944458	116.657295655841	114.786738762848	118.527852548833	369.982020141276	357.906633188661	382.057407093892	143.498086421148	141.593072152231	145.403100690066	213.336692649993	210.717474177301	215.955911122685	121.399805148937	119.631718321027	123.167891976846	68.7893633530658	67.4045377922043	70.1741889139273	125.273396299973	123.388894357445	127.157898242501	3.1296514937346	1.76136217497123	4.49794081249797	133.470896685506	131.310598487447	135.631194883565	105.878853518606	103.581264934384	108.176442102827	119.455308831402	117.674306014051	121.236311648754	368.149942898377	360.064814776024	376.235071020729	140.69553594092	138.982722527492	142.408349354349	187.596220904816	185.570090399389	189.622351410243	122.886838375459	121.08711745308	124.686559297839	64.8290352299681
394	107.456766950675	105.810076091086	109.103457810263	116.740631152696	114.875237195307	118.606025110085	367.404676619853	355.250366913355	379.558986326351	143.48644474915	141.596087089743	145.376802408558	213.225276594047	210.619528950811	215.831024237282	121.422957772302	119.673714530294	123.17220101431	68.7882723655079	67.4066812484984	70.1698634825174	125.311667859893	123.44182752143	127.181508198356	3.07852656153474	1.7149919398746	4.44206118319488	133.505423799496	131.345665273125	135.665182325866	105.89236668636	103.589313074292	108.195420298428	119.480271741292	117.718644852296	121.241898630289	366.340158735711	358.193389705707	374.486927765716	140.644491055698	138.93911544593	142.349866665467	187.630260841289	185.611705915401	189.648815767176	122.911343001474	121.12910622611	124.693579776839	64.8480187381763
395	107.551527197109	105.905770598522	109.197283795697	116.821647062844	114.961981767721	118.681312357967	364.832611945625	352.601161431814	377.064062459436	143.470850171829	141.594884727099	145.346815616559	213.108128892227	210.516085751964	215.700172032491	121.442612430161	119.712037944326	123.173186915996	68.7855557093322	67.4071418953613	70.163969523303	125.346441095365	123.491393342151	127.20148884858	3.02808396105194	1.66906127176243	4.38710665034144	133.537523027117	131.379461480841	135.695584573392	105.904216912006	103.595585967472	108.21284785654	119.501606512218	117.759267211577	121.243945812859	364.52958367332	356.321771342595	372.737396004045	140.59004050274	138.891868541486	142.288212463994	187.661583760646	185.650620465775	189.672547055516	122.93225336444	121.167560469794	124.696946259086	64.8659994451768
396	107.645672836712	106.000792414664	109.290553258761	116.900292201471	115.046910153138	118.753674249803	362.266779171991	349.959822538313	374.57373580567	143.451306526402	141.58945621282	145.313156839983	212.985243970356	210.407109626409	215.563378314303	121.458767278191	119.74661357	123.170920986383	68.7812085846014	67.405907021626	70.1565101475768	125.377674938558	123.537497059938	127.217852817178	2.97832206827588	1.62356071589949	4.33308342065227	133.567123273994	131.411936281041	135.722310266947	105.914399590071	103.600099574454	108.228699605689	119.519298262607	117.796115611534	121.242480913681	362.718839293497	354.450493762991	370.987184824002	140.53216200227	138.84095926244	142.223364742099	187.690180692979	185.686822433136	189.693538952821	122.949555487289	121.202417561983	124.696693412594	64.8829704392747
397	107.739194015921	106.095133109674	109.383254922168	116.976516574957	115.129957077003	118.823076072911	359.708123310901	347.327138300389	372.089108321414	143.427822017977	141.579798498444	145.27584553751	212.856619480684	210.292568103562	215.420670857806	121.471422488782	119.777372086658	123.165472890907	68.7752266977944	67.4029645142239	70.1474888813649	125.405331781896	123.580053142206	127.230610421586	2.92923855705955	1.5784810092468	4.2799961048723	133.594152111962	131.443031305287	135.745272918636	105.922911026189	103.60287096437	108.242951088008	119.533332545251	117.829140962747	121.237524127756	360.9085454915	352.580083988223	369.237006994777	140.470832181645	138.786368003347	142.155296359943	187.716043350204	185.720300346272	189.711786354135	122.963238015524	121.233619361881	124.692856669166	64.898925129426
398	107.832080047913	106.188783215692	109.475376880134	117.050271593134	115.211054768186	118.889488418081	357.157580310272	344.703879050708	369.611281569836	143.400409181166	141.565914215058	145.234904147273	212.722256334715	210.172431330799	215.272081338632	121.480579666611	119.804250445884	123.156908887338	68.7676062720421	67.398302926219	70.1369096178652	125.429377493231	123.61898570337	127.239769283093	2.88083041202652	1.5338130924545	4.22784773159853	133.618536005727	131.472680850372	135.764391161082	105.929748448698	103.603918230041	108.255578667355	119.543694757737	117.858301495011	121.229088020463	359.099319878007	350.711062158389	367.487577597624	140.406026960395	138.728078654486	142.083975266303	187.739164141928	185.75104291269	189.727285371165	122.973292115186	121.26111202772	124.685472202652	64.9138572561565
399	107.924319411612	106.281732219168	109.566906604056	117.121510254258	115.290133454208	118.952887054308	354.616076044951	342.090797466655	367.141354623246	143.369084790046	141.547811469048	145.190358111043	212.582158732165	210.046672208164	215.117645256166	121.486241275526	119.827192429462	123.14529012159	68.7583440570629	67.3919115441258	70.1247765700001	125.449781385512	123.654228682316	127.245334088708	2.83309394288147	1.48954811745304	4.17663976830991	133.640200496729	131.500812105694	135.779588887765	105.934910018833	103.603260402583	108.266559635082	119.550369649352	117.883561580033	121.217177718671	357.291777186028	348.843941738292	365.739612633764	140.337722023733	138.666079116932	142.009364930533	187.759536190836	185.779039053711	189.740033327961	122.979711380454	121.284845803676	124.674576957232	64.9277609021175
400	108.015899752302	106.373968557629	109.657830946975	117.190187299636	115.367121888016	119.013252711255	352.084525322945	339.48862873705	364.68042190884	143.333869721952	141.525503565503	145.142235878401	212.436334185972	209.915266523326	214.957401848619	121.488410095929	119.846149135697	123.130671056161	68.7474373387822	67.3837804540338	70.1110942235307	125.466516140427	123.685725773618	127.247306507235	2.78602480009882	1.44567745075682	4.12637214944081	133.65907034677	131.527345404712	135.790795288827	105.938394839501	103.600917366038	108.275872312965	119.553340941966	117.904890491274	121.201791392658	355.486528683175	346.97922975423	363.99382761212	140.265893379507	138.600361766511	141.931424992502	187.777153347564	185.804277941951	189.750028753176	122.982491748486	121.304774787704	124.660208709269	64.9406305022626
401	108.106807883858	106.465479620976	109.748136146741	117.256259335702	115.441947892776	119.070570778628	349.56383090861	336.898090814254	362.229571002966	143.29478878186	141.499008670425	145.090568893296	212.284793543322	209.778193086521	214.791394000122	121.487088731056	119.861079366747	123.113098095366	68.7348839486208	67.373900606058	70.0958672911836	125.479557687558	123.713430118254	127.245685256863	2.73961799196057	1.40219267266504	4.07704331125609	133.675069645127	131.552194501033	135.797944789221	105.940202962625	103.596909772451	108.283496152798	119.552591078821	117.922261145725	121.182921011917	353.684181590156	345.117427059641	362.250936120671	140.190517989815	138.530923850438	141.850112129193	187.792010205035	185.826749041045	189.757271369026	122.981631419302	121.320856694343	124.642406144261	64.9524608536305
402	108.197029792597	106.556251757366	109.837807827829	117.319684922308	115.51453891075	119.124830933865	347.054882564464	334.319884748713	359.789880380214	143.25187049516	141.468349425254	145.035391565066	212.127551002608	209.635433865125	214.619668140091	121.48227917906	119.87194989395	123.09260846417	68.720682272438	67.3622638766298	70.0791006682462	125.488885042618	123.73730376883	127.240466316405	2.69386790291137	1.35908557261347	4.02865023320927	133.688121883779	131.575266869212	135.800976898346	105.940335395033	103.591258957807	108.28941183226	119.548101110956	117.935648872598	121.160553349313	351.88533850639	343.259028626964	360.511648385816	140.111574464992	138.457767801962	141.765381128021	187.804102112243	185.846442147432	189.761762077055	122.977130778858	121.333052628247	124.62120892947	64.9632471247188
403	108.286550642754	106.646270283726	109.926831001781	117.380424626939	115.584822542536	119.176026711342	344.558556113271	331.754695101722	357.36241712482	143.205146877273	141.433552529041	144.976741225506	211.964624126301	209.486974117456	214.442274135146	121.473982485717	119.878735584222	123.069229387212	68.7048312591153	67.3488631281508	70.0607993900798	125.494480110199	123.757316952972	127.231643267427	2.64876831319489	1.31634814099665	3.98118848539312	133.698150005991	131.596464029642	135.799835982339	105.93879410292	103.583986859202	108.293601346638	119.539850726311	117.94503025243	121.134671200191	350.09059684359	341.404523862385	358.776669824795	140.029043804502	138.380901460817	141.677186148188	187.813425187439	185.863347434042	189.763502940837	122.968992323763	121.341326884851	124.596657762675	64.9729848644373
404	108.37535478357	106.735519500879	110.015190066261	117.43844104562	115.652727063751	119.22415502749	342.075712522008	329.203190430835	354.948234613181	143.15465318882	141.394648304747	144.914658072892	211.796033849672	209.332802525351	214.259265173993	121.462198489918	119.881419377787	123.04297760205	68.6873304287662	67.3336922655384	70.0409685919941	125.496327458145	123.773447166041	127.219207750249	2.60431241973233	1.27397255784	3.93465228162466	133.705076433924	131.61568189599	135.794470971859	105.935582014834	103.575115933571	108.296048096098	119.52781842154	117.950382066878	121.105254776202	348.300548268185	339.554396939501	357.046699596868	139.942910166728	138.300338190562	141.585482142893	187.819976330721	185.877455495666	189.762497165775	122.957220586393	121.34564679423	124.568794378556	64.9816700106238
405	108.463425758003	106.823982713258	110.102868802748	117.493698792243	115.718181907514	119.269215676972	339.607197009281	326.666023841057	352.548370177506	143.100427684911	141.351670266617	144.849185103205	211.621804485341	209.17291132497	214.070697645711	121.446925670978	119.879992115306	123.01385922665	68.6681798805588	67.3167462892086	70.0196134719089	125.494414071873	123.785678130423	127.203150013324	2.56049285820079	1.23195117875553	3.88903453764604	133.708823081124	131.632811142689	135.784835019558	105.93070302322	103.564669078283	108.296736968157	119.511981811471	117.95168039493	121.072283228011	346.515778153414	337.709127147333	355.322429159495	139.853161647662	138.216096887846	141.490226407478	187.823753235984	185.88875739582	189.758749076148	122.941822059424	121.34598262259	124.537661496259	64.9892988981147
406	108.55074631303	106.911642253149	110.189850372911	117.546164458999	115.781118102868	119.311210815131	337.153838177739	324.143833593582	350.163842761895	143.042511366609	141.304654705187	144.78036802803	211.441963723621	209.007296435232	213.87663101201	121.428161103322	119.874452220177	122.981869986467	68.6473803001372	67.2980213440652	69.9967392562091	125.488729097917	123.79399866298	127.183459532855	2.5173017262655	1.19027651866064	3.84432693387037	133.709311355769	131.64773758906	135.770885122477	105.924161984506	103.552669553885	108.295654415126	119.492318066139	117.948899885471	121.035736246807	344.736865041929	335.869189247533	353.604540836325	139.759791047445	138.128201882981	141.391380211909	187.824754402225	185.897244714862	189.752264089587	122.922805118943	121.342307543037	124.50330269485	64.9958682663541
407	108.637298411544	106.998479509348	110.276117313739	117.595806551488	115.841468661396	119.350144441581	334.716447172968	321.637243762626	347.795650583309	142.980947741705	141.253640305436	144.708255177975	211.256542628638	208.835957583188	213.677127674088	121.405900520409	119.864805248735	122.946995792083	68.6249329666304	67.2775147640891	69.9723511691718	125.479263586326	123.798401494814	127.160125677838	2.47473060791726	1.14894123377677	3.80051998205774	133.706462160505	131.66034259577	135.75258172524	105.915964717731	103.539140909205	108.292788526257	119.468804460607	117.942013229426	120.995595691788	342.964380119704	334.035053835159	351.893706404248	139.662796603284	138.036682735683	141.288910470886	187.822979144163	185.902909599153	189.743048689174	122.900179945426	121.334597683439	124.465762207412	65.001375266534
408	108.723063245819	107.084474960112	110.361651531525	117.642595402791	115.899168906624	119.386021898959	332.295816870332	319.146864929679	345.444768810985	142.915782600805	141.198667811672	144.632897389937	211.065575630206	208.658898425598	213.472252834815	121.380138485886	119.851063326761	122.909213645011	68.6008397592343	67.2552251121585	69.9464544063101	125.466010241548	123.798882088101	127.133138394995	2.43277059886291	1.10793810245254	3.75760309527329	133.700195894521	131.670503468763	135.729888320278	105.906118001741	103.524106909072	108.28812909441	119.441419018584	117.930990847475	120.951847189694	341.198886702059	332.207187696999	350.190585707118	139.562182667841	137.941573934245	141.182791401437	187.818427602178	185.905744810986	189.73111039337	122.873958441935	121.322832254445	124.425084629424	65.0058174682533
409	108.80802125253	107.169608210236	110.446434294825	117.686503071442	115.95415674324	119.418849399644	329.892721091147	316.673294903506	343.112147278788	142.847063813275	141.139779750341	144.55434787621	210.869100511463	208.476126665857	213.262074357068	121.350868666222	119.833244494792	122.868492837652	68.5751031633552	67.2311522147697	69.9190541119407	125.44896319092	123.795437493594	127.102488888246	2.39141233291427	1.06726000537279	3.71556466045575	133.690432463315	131.678093865433	135.702771061198	105.894629570932	103.507591464804	108.281667677061	119.410141227285	117.915800801625	120.904481652945	339.440939732563	330.386054161091	348.495825304034	139.457960313411	137.842914510408	141.073006116413	187.811100751519	185.905743779037	189.716457724001	122.844154148936	121.306993755381	124.38131454249	65.009192865686
410	108.892152129302	107.253858032065	110.530446226538	117.727503228679	116.006372865594	119.448633591764	327.50791384954	314.217119453321	340.798708245758	142.774841146133	141.077020218871	144.472662073394	210.667158392246	208.287654165397	213.046662619096	121.318084195421	119.811371986948	122.824796403894	68.5477262763046	67.2052971913723	69.890155361237	125.428117778986	123.788065289541	127.06817026843	2.35064600931753	1.02689990572259	3.67439211291248	133.677091301409	131.682984197892	135.671198404925	105.881508109578	103.489618567663	108.273397651492	119.374952798232	117.896408931239	120.853496665224	337.691085295573	328.572113430969	346.810057160177	139.350147844222	137.740747585567	140.959548102877	187.801000410792	185.902900649063	189.69910017252	122.810782155199	121.287068250183	124.334496060215	65.0114998832516
411	108.975434852753	107.337202410213	110.613667295293	117.765571040646	116.055760907162	119.475381174129	325.142128631296	311.778913041913	338.505344220679	142.699166107328	141.010434745347	144.387897469309	210.459793708241	208.093497048584	212.826090367898	121.281778119114	119.785473468532	122.778082769697	68.5187128125319	67.1776624780828	69.859763146981	125.403470394635	123.77676263843	127.03017815084	2.31046142096314	0.986850829871223	3.63407201205506	133.66009141294	131.685042028592	135.635140797288	105.86676324474	103.470212225417	108.263314264063	119.335838446905	117.87277920655	120.79889768726	335.949860143137	326.765822898058	345.133897388215	139.238771201793	137.635119866604	140.842422536982	187.788129249689	185.897210334554	189.679048164824	122.773859004403	121.26304570009	124.284672308717	65.0127373807771
412	109.057847698019	107.419618589728	110.696076806311	117.800683051292	116.102267534639	119.499098567945	322.796077705926	309.359239545088	336.232915866764	142.620091813441	140.940070220191	144.300113406692	210.247054185885	207.893675800108	212.600432571663	121.241943902463	119.75558025671	122.728307548216	68.488067108385	67.148251845596	69.827882371174	125.375018336533	123.76152549249	126.988511180576	2.27084798341301	0.947105849127713	3.5945901176983	133.63935143486	131.68413245445	135.59457041527	105.850405537785	103.449396402139	108.25141467343	119.292786663283	117.844874285422	120.740699041143	334.21779123696	324.967637425768	343.467945048152	139.123864251388	137.52608111131	140.721647391467	187.772490795958	185.888668567057	189.656313024859	122.733402597223	121.234920334957	124.231884859489	65.0129046581455
413	109.139368259713	107.501083127436	110.77765339199	117.83281707164	116.145842491944	119.519791651335	320.470451473123	306.958652943625	333.982250002621	142.537672880394	140.865974897421	144.209370863367	210.028990813081	207.688215353803	212.36976627236	121.198575983964	119.721726546562	122.675425421366	68.4557941263898	67.1170704111668	69.7945178416128	125.342759720585	123.742347972346	126.943171468824	2.23179476468011	0.90765806309608	3.55593146626413	133.614789727077	131.680118476875	135.54946097728	105.832446474518	103.427194961378	108.237697987658	119.245790445577	117.812656252502	120.678924638652	332.495395306132	323.178009599067	341.812781013196	139.005468941121	137.413683584074	140.597254298168	187.754089441577	185.877271945849	189.630906937305	122.689432089006	121.202691041175	124.176173136837	65.0120014594232
414	109.219973474286	107.581571946146	110.858375002426	117.861952080786	116.186438600663	119.537465560909	318.165917844734	304.577697974117	331.75413771535	142.451965334652	140.788198459564	144.11573220974	209.805657805716	207.4771451718	212.134170439633	121.151670355575	119.683948662139	122.619392049011	68.4218994590368	67.0841246445979	69.7596742734757	125.306693431395	123.719221936169	126.89416492662	2.1932905156929	0.868500585126049	3.51808044625975	133.586324493548	131.672861356663	135.499787630434	105.812898453967	103.403631612799	108.222165295135	119.194847970648	117.776087513874	120.613608427421	330.783178421241	321.397389933655	340.168966908826	138.883635328971	137.297981522278	140.469289135664	187.732930448144	185.863017986662	189.602842909625	122.641967783507	121.16636174162	124.117573825394	65.0100279764606
415	109.29963964376	107.661060391386	110.938218896134	117.888068143499	116.224011724203	119.552124562795	315.883121663276	302.216910725484	329.549332601068	142.363026541497	140.706792137123	144.019260945872	209.577112570045	207.26049931291	211.893725827181	121.101225148605	119.642284349402	122.560165947809	68.3863893320668	67.0494223682236	69.7233562959099	125.266819117805	123.692136749129	126.841501486481	2.15532370137523	0.829626530314564	3.48102087243589	133.553873937849	131.662220954546	135.445526921152	105.791774775826	103.378729862399	108.204819689252	119.139963176808	117.735131815304	120.544794538313	329.081635585524	319.626227039405	338.537044131643	138.758421476817	137.179030632574	140.337812321061	187.709019951445	185.845905169133	189.572134733757	122.591031023617	121.125941742112	124.056120305122	65.0069848519618
416	109.37834246078	107.739523290321	111.017161631238	117.91114634863	116.258520703383	119.563771993877	313.622684157996	299.876819168729	327.368549147264	142.270915146327	140.621808870774	143.92002142188	209.343415660967	207.038316489144	211.648514832791	121.047241204598	119.59677212527	122.497710283926	68.3492706072464	67.0129727509458	69.685568463547	125.223137230883	123.661079255389	126.785195206377	2.11788253227039	0.791029006465891	3.44473605807489	133.517356456223	131.648056060116	135.38665685233	105.769089626591	103.352512966388	108.185666286793	119.081146237757	117.689755348036	120.472537127479	327.391250343628	317.864967733329	336.917532953927	138.62989321437	137.056887634228	140.202898794512	187.682364965208	185.825932982652	189.538796947763	122.536644080507	121.081446019586	123.991842141428	65.0028731820181
417	109.456057034948	107.816935012492	111.095179057404	117.931168771681	116.289927271149	119.572410272213	311.385202439357	297.557943608527	325.212461270188	142.175691024624	140.533303502343	143.818078546905	209.104630736251	206.810640109282	211.398621363219	120.989722610995	119.547450694866	122.431994527123	68.3105507846257	66.9747862964291	69.6463152728224	125.175649101131	123.62603394747	126.725264254791	2.08095499663648	0.752701108364629	3.40920888490833	133.47669087043	131.630224713698	135.323157027161	105.744858064422	103.325003888821	108.164712240023	119.018413910189	117.6399279033	120.396899917078	325.712494408552	316.114057098098	335.310931719006	138.498123779469	136.931609863898	140.064637695041	187.652973384013	185.803101970302	189.502844797724	122.478830043127	121.032895429652	123.924764656602	64.9976945181033
418	109.532757920397	107.893269531975	111.172246308818	117.948118463921	116.318195953854	119.578040973987	309.171249032801	295.260797046582	323.08170101902	142.077415236211	140.441332979229	143.713497493194	208.860824506758	206.577518308468	211.144130705048	120.928677182669	119.494358447321	122.362995918018	68.2702380042698	66.9348748256266	69.6056011829131	125.124357050391	123.586983320808	126.661730779973	2.04452889293849	0.714635915657602	3.37442187021937	133.431796701908	131.608584527494	135.255008876322	105.719096002748	103.296225263064	108.141966742432	118.95178974203	117.585624035134	120.317955448926	324.045827307301	314.37393848294	333.717716131662	138.363193344533	136.803254952965	139.923131736101	187.620853985369	185.77741377054	189.464294200197	122.417612710434	120.980316815175	123.854908605692	64.9914508685272
419	109.608419144542	107.968500490584	111.248337798499	117.961979469308	116.343293965972	119.580664972643	306.981371452535	292.985885448237	320.976857456833	141.97614997961	140.345956556313	143.606343402908	208.612066682738	206.339003962859	210.885129402616	120.864116872442	119.437533039254	122.290700705629	68.2283410474571	66.8932514538518	69.5634306410625	125.069264532946	123.543908394987	126.594620670905	2.00859186266157	0.676826494578836	3.3403572307443	133.38259448783	131.582993013695	135.182195961964	105.691820192656	103.266199357162	108.117441028151	118.881304133064	117.526824191103	120.235784075025	322.391696045743	312.645053444666	332.138338646819	138.22518844177	136.67188058485	139.778496298689	187.586016430925	185.748871156322	189.423161705528	122.353016489126	120.923743002744	123.782289975509	64.9841446993466
420	109.683014237977	108.042601261702	111.323427214252	117.972736869345	116.365191104423	119.580282634266	304.816091816036	290.7337079056	318.898475726472	141.871958542792	140.247235979659	143.496681105924	208.35842991625	206.095154688478	210.621705144022	120.796058096293	119.377011073969	122.215105118616	68.1848693373387	66.8499305626689	69.5198081120084	125.010376299705	123.496789377564	126.523963221847	1.97313142336858	0.639265903687451	3.3069969430497	133.329006138517	131.553307928236	135.104704348799	105.663048204096	103.234948043185	108.091148365007	118.806994244807	117.463515772087	120.150472717526	320.750534793133	310.927841627498	330.573227958767	138.08420130215	136.537544335944	139.630858268357	187.548471266835	185.717478071351	189.37946446232	122.285066299914	120.863212679857	123.706919919972	64.9757789347322
421	109.756516265453	108.115545014351	111.397487516554	117.980376854765	116.383859647875	119.576894061655	302.675906499856	288.504756692365	316.847056307347	141.764905247202	140.145235637343	143.38457485706	208.099989739805	205.846032823496	210.353946656115	120.724521962187	119.312827883348	122.136216041026	68.1398329390515	66.8049277669113	69.4747381111917	124.947698579158	123.445606441922	126.449790716394	1.93813500192423	0.601947203722883	3.27432280012557	133.270955334478	131.519387639321	135.022523029635	105.632798405936	103.202492770623	108.06310404125	118.728903761627	117.395694085471	120.062113437783	319.122764586728	309.222740581353	329.022788592103	137.94032912487	136.400303599919	139.480354649822	187.508229923246	185.683239663143	189.33322018335	122.213787495504	120.798770152063	123.628804838944	64.9663569567916
422	109.828897857877	108.187304777073	111.470490938681	117.984886821789	116.399274265496	119.570499378083	300.561285837264	286.299517207538	314.82305446699	141.655055382704	140.040022664541	143.270088100867	207.836824501298	205.591705393347	210.081943609249	120.649534394945	119.24501741799	122.0540513719	68.0932425592813	66.7582598771793	69.4282252413832	124.881239268905	123.39034058717	126.37213795064	1.90358996780751	0.564863471616162	3.24231646399885	133.208367959985	131.481091529763	134.935644390207	105.601089944916	103.168854543886	108.033325345945	118.64708251018	117.323363160879	119.97080185948	317.508793056885	307.530185519173	327.487400594596	137.793673295174	136.260215591547	139.3271309988	187.465304712919	185.646162312627	189.284447113211	122.13920579348	120.730464985447	123.547946601512	64.9558826048494
423	109.900131245296	108.257853501245	111.542408989348	117.98625548958	116.411411938756	119.561099040404	298.472673858158	284.118467807325	312.826879908991	141.542475131893	139.931666992464	143.153283271322	207.56901529532	205.332244058198	209.805786532442	120.571126153442	119.173612249224	121.96864005766	68.0451095452694	66.7099448582005	69.3802742323383	124.811008132008	123.330974546006	126.291041718011	1.86948366643346	0.528007818631231	3.21095951423568	133.141172568763	131.438280441513	134.844064696013	105.567942723517	103.13405390397	108.001831543065	118.561585949005	117.246536403812	119.876635494199	315.909014172982	305.850609014857	325.967419331108	137.644338568862	136.117337422736	139.171339714987	187.419708828976	185.606253660004	189.233163997949	122.061347227133	120.658351545488	123.464342908777	64.9443601741854
424	109.970188290789	108.32716412342	111.613212458159	117.984473034551	116.420251899033	119.548694170069	296.410488071606	281.962079526522	310.85889661669	141.427231483052	139.8202413336	143.034221632504	207.296645890963	205.067725042518	209.525566739409	120.489332740359	119.098643683975	121.880021796743	67.9954458832601	66.6600017834573	69.3308899830629	124.73701699303	123.267493705678	126.206540280382	1.83580345240524	0.491373412547378	3.1802334922631	133.069300875962	131.390817169622	134.747784582302	105.53337737682	103.098110914344	107.968643839295	118.472474544465	117.165237069829	119.779712019102	314.323808010492	304.184440644183	324.463175376802	137.492432241639	135.971726240532	139.013138242745	187.37145634177	185.563522626611	189.179390056928	121.980238116971	120.582488447904	123.377987786039	64.9317944142348
425	110.039040525213	108.395209626325	111.682871424101	117.979531236383	116.425775582926	119.533286889841	294.375119291283	279.830815692669	308.919422889897	141.30939213187	139.705821098974	142.912963164766	207.019802656197	204.79822904662	209.241376265775	120.404194208589	119.020141990038	121.78824642714	67.9442641963842	66.6084507865119	69.2800776062564	124.659279929391	123.199887007811	126.118672850971	1.80253672261726	0.454953503733534	3.15011994150099	132.992688269289	131.338567011204	134.646809527374	105.497415248362	103.061045151113	107.93378534561	118.379813053007	117.079498550042	119.680127555972	312.753540539461	302.532106571961	322.974974506961	137.338063320625	135.823439414315	138.852687226935	187.320562194872	185.517979432572	189.123144957172	121.89590506526	120.502937940532	123.288872189987	64.9181905262504
426	110.106659182744	108.461963098139	111.751355267349	117.971423630005	116.427966606428	119.514880653581	292.366931504002	277.725131438141	307.008731569862	141.189025372743	139.588484246413	142.789566499072	206.738574478943	204.523841140308	208.953307817578	120.315754872125	118.938136725301	121.69337301895	67.8915777419763	66.5553130094642	69.2278424744885	124.577813454439	123.128147794833	126.027479114045	1.76967094913035	0.418741454908425	3.12060044335227	132.911274330998	131.281398373016	134.541150288981	105.460078365067	103.022875697486	107.897281032649	118.283669732765	116.989364466897	119.577974998633	311.198563434644	300.894029089341	321.503097779946	137.181341714005	135.672534757465	138.690148670545	187.267042200195	185.469635610027	189.064448790363	121.808374975317	120.419765237334	123.196984713299	64.9035541604346
427	110.173015237157	108.527397789731	111.818632684584	117.960145657444	116.426810758381	119.493480556507	290.386261781424	275.645473116969	305.127050445879	141.066199981154	139.468311062037	142.664088900271	206.45305268495	204.24465063893	208.66145473097	120.224062932598	118.852657159904	121.595468705292	67.8374004083239	66.5006105489898	69.174190267658	124.492636689321	123.052274574015	125.932998804626	1.73719371174021	0.382730774327658	3.09165664915277	132.82500336145	131.219183438918	134.430823283981	105.421389411276	102.983621142582	107.85915767997	118.184115509789	116.894888587202	119.473342432375	309.659213907471	299.270626105825	320.047801709117	137.022377452903	135.519070767415	138.525684138392	187.21091303222	185.418504011764	189.003322052677	121.717675096634	120.333037826344	123.102312366925	64.8878914125433
428	110.238079438765	108.591487169509	111.884671708021	117.94569481337	116.422296012944	119.469093613796	288.433420234984	273.59227763469	303.274562835279	140.940985089169	139.345383880117	142.536586298221	206.163330952599	203.960750962343	208.365910942856	120.129170035485	118.763732775673	121.494607295297	67.7817467108451	66.4443664004011	69.1191270212891	124.403771521304	122.972271674501	125.835271368106	1.70509273016121	0.346915152090709	3.06327030823171	132.733824894251	131.151798896044	134.315850892458	105.381371701929	102.943299584618	107.819443819241	118.081223125514	116.7961345664	119.366311684628	308.135814560021	297.662310601051	318.609318518991	136.861279957337	135.363106867246	138.359453047427	187.152192221374	185.364598815138	188.93978562761	121.623833096036	120.242824772947	123.004841419124	64.8712088199678
429	110.301822351965	108.654204975616	111.949439728314	117.928070778252	116.414412560148	119.441728996357	286.508690013943	271.565971700738	301.451408327149	140.813450056456	139.21978674893	142.407113363982	205.869505224761	203.672239477525	208.066770971997	120.031130772324	118.671393822797	121.390867721851	67.7246317876959	66.38660440017	69.0626591752217	124.311242746574	122.888149777978	125.73433571517	1.67335589574783	0.311288499217558	3.0354232922781	132.637694192608	131.07912671587	134.196261669347	105.340049154956	102.901928638451	107.778169671461	117.975066292475	116.693175543761	119.256957041188	306.628673261077	296.069490041775	317.187856480378	136.69815735555	135.20470363192	138.19161107918	187.090898146519	185.307935521149	188.873860771889	121.526877154182	120.149196038445	122.904558269919	64.8535133573017
430	110.364214393331	108.715525265197	112.012903521465	117.907275533464	116.403152852996	119.411398213932	284.612327346421	269.56697101386	299.657683678982	140.683664339549	139.091605052197	142.275723626901	205.571673617825	203.379217325731	207.76412990992	119.930002146849	118.575671910044	121.284332383654	67.6660713948047	66.327349167341	69.0047936222685	124.215078195692	122.799926309428	125.630230081956	1.64197130267774	0.275844989106969	3.00809761624851	132.536572716484	131.00105498375	134.072090449218	105.297446262914	102.859525447505	107.735367078322	117.865718884663	116.586093612145	119.145344157182	305.138083044369	294.492565769776	315.783600318961	136.533115863364	135.043922982802	138.022308743927	187.027050026591	185.248530948635	188.805569104548	121.426836085743	120.052221831721	122.801450339764	64.8348124313985
431	110.425225870171	108.775422460499	112.075029279844	117.883313453204	116.38851166895	119.378115237458	282.744561623165	267.595679391741	297.89344385459	140.551697362138	138.960925096959	142.142469627317	205.269936328062	203.081789235285	207.458083420838	119.825843023901	118.476600602266	121.175085445536	67.6060819003361	66.2666260442443	68.9455377564278	124.115308839893	122.707625680484	125.522991999303	1.61092727852097	0.240579100956357	2.98127545608558	132.43042855055	130.917478767885	133.943378333215	105.253588063935	102.816106700044	107.691069427827	117.753254187351	116.47497918799	119.031529186712	303.664322029004	292.931932366536	314.396711691471	136.366259227477	134.880828335415	137.851690119539	186.960667911381	185.186403223547	188.734932599215	121.323739480544	119.951972009288	122.695506951799	64.8151138759292
432	110.484827019499	108.833871391624	112.135782647374	117.856191368876	116.370486183135	119.341896554617	280.905595523726	265.65248785647	296.158703190981	140.417618389197	138.827833679477	142.007403098918	204.964395535426	202.780063321269	207.148727749582	119.718713580185	118.374215998008	121.063211162363	67.5446802785824	66.2044610369031	68.8848995202617	124.011968876248	122.611279383848	125.412658368648	1.58021241412152	0.205485664696894	2.95493916354614	132.319236783656	130.82830101611	133.810172551202	105.208500112026	102.771688649743	107.645311574309	117.637744228678	116.359930307271	118.915558150086	302.20765336208	291.387977000617	313.027329723543	136.197688234077	134.715484687279	137.679891780876	186.891772671462	185.121571763324	188.661973579601	121.217617862002	119.848515536191	122.586720187812	64.7944259454468
433	110.542988047344	108.890847335768	112.195128758921	117.825918602419	116.349076050051	119.302761154788	279.095605184621	263.737773687663	294.45343668158	140.28149640757	138.692417640778	141.870575174363	204.655155304977	202.474150873489	206.836159736465	119.608674775466	118.268557260724	120.948792290207	67.4818841032876	66.1408807555025	68.8228874510727	123.905095789493	122.510925942792	125.299265636194	1.549815592719	0.170559906977312	2.92907127846068	132.202979831661	130.733433466456	133.672526196865	105.162208446775	102.726287140519	107.59812975303	117.519259212004	116.241051871511	118.797466552497	300.768325183425	289.861078763576	311.675571603273	136.027500281841	134.547958635243	137.507041928438	186.820385987289	185.054057256425	188.586714718154	121.108502858243	119.741920017489	122.475085698997	64.7727573089679
434	110.599679168339	108.946326052809	112.253032283869	117.792506966074	116.324283490172	119.260730441976	277.314740409002	261.851899454969	292.777581363035	140.143400015374	138.554763423034	141.732036607714	204.342321486044	202.164166134238	206.52047683785	119.495787861693	118.159667079711	120.831908643676	67.4177115404026	66.0759123552659	68.7595107255393	123.7947303881	122.406610724601	125.182850051599	1.51972601823982	0.13579749771556	2.90365453876407	132.081647696943	130.632797555173	133.530497838712	105.114739562524	102.679917635508	107.549561489539	117.397867063962	116.118454864829	118.677279263094	299.34657061235	288.35160800013	310.341533224571	135.855789016429	134.378318314855	137.333259718003	186.746530337464	184.983881637118	188.50917903781	120.996427380483	119.632251307342	122.360603453623	64.7501170430812
435	110.654870645509	109.000283817174	112.309457473843	117.755970727071	116.296113377434	119.215828076707	275.563124917222	259.995212041471	291.131037792973	140.003397322206	138.414956637143	141.59183800727	204.026001609296	201.850226067459	206.201777151132	119.380113945858	118.047592041074	120.712635850641	67.352181340277	66.0095834780535	68.6947792025006	123.680916811975	122.298385630813	125.063447993137	1.48993324268931	0.101194596729205	2.87867188864942	131.955238159665	130.526325303841	133.38415101549	105.06612037706	102.632595250092	107.499645504028	117.273633108658	115.992255559004	118.555010658312	297.9426077563	286.859925638041	309.025289874559	135.682644022197	134.206633257884	137.15865478651	186.670228986187	184.911068055666	188.429389916708	120.881425802618	119.519573200241	122.243278404996	64.7265146245922
436	110.708532830209	109.052697445921	112.364368214496	117.716326536811	116.264573323356	119.168079750267	273.84085663766	258.168041668954	289.513671606366	139.861555861697	138.273081650704	141.450030072689	203.706304781879	201.532450120973	205.880159442785	119.261713620128	117.932382894582	120.591044345675	67.28531282929	65.9419221949727	68.6287034636073	123.563702509196	122.186308680194	124.941096338198	1.4604271925783	0.066747899953066	2.85410648520353	131.823756897899	130.413960165547	133.233553630251	105.016378199872	102.584334788822	107.448421610922	117.146619873575	115.862574719038	118.430665028112	296.556639741183	285.386382522914	307.726896959453	135.508150565902	134.032974168014	136.98332696379	186.59150596991	184.835640844075	188.347371095744	120.763534135522	119.40394720656	122.123121064484	64.7019599227179
437	110.760636202132	109.103544323022	112.417728081242	117.67359332516	116.229673753351	119.11751289697	272.148008037043	256.370700935463	287.925315138623	139.717942517463	138.129221204375	141.306663830551	203.383341580775	201.210959983485	205.555723178064	119.140646670176	117.8140947086	120.467198631752	67.2171259009238	65.8729569502583	68.5612948515894	123.443138179313	122.070443502376	124.81583285625	1.43119819431988	0.0324546847558471	2.82994170388391	131.687217535928	130.295657808905	133.07877726295	104.965540700038	102.535150786073	107.395930614004	117.016887027799	115.729536817342	118.304237238256	295.188854763192	283.931318762732	306.446390763652	135.332389386955	133.857412618754	136.807366155156	186.510386083198	184.757625477654	188.263146688742	120.642790189325	119.285432412468	122.000147966182	64.6764631908397
438	110.811151409327	109.152802419868	112.469500398785	117.627792161519	116.191427970743	119.064156352296	270.484626489444	254.603483874756	286.365769104132	139.572623463064	137.98345606332	141.161790862807	203.057223944541	200.885879338074	205.228568551008	119.016971869523	117.692786911832	120.341156827214	67.1476410062862	65.8027165066525	68.49256550592	123.319277681188	121.950858761312	124.687696601063	1.40223699853477	-0.00168714612368182	2.80616114319323	131.545641622392	130.171386818129	132.919896426655	104.913635873797	102.485057550205	107.342214197389	116.884491448312	115.593269260702	118.175713635922	293.839426161817	282.495063086591	305.183789237043	135.155436529051	133.680020681571	136.630852376531	186.426894863827	184.677048532595	188.176741195058	120.519233717013	119.164085422109	121.874382011917	64.6500350578308
439	110.860049308153	109.200450312042	112.519648304263	117.578946085398	116.149852204086	119.00803996671	268.850734683049	252.866665046453	284.834804319645	139.425664116069	137.83586470931	141.015463522829	202.728065063614	200.55733361389	204.898796513337	118.890746864438	117.568523226618	120.212970502258	67.0768791440859	65.731229892486	68.4225283956858	123.192177903951	121.827627528007	124.556728279894	1.37353480320606	-0.0356790224864336	2.78274862889856	131.399058542285	130.041129287658	132.756987796911	104.860692011851	102.434069211001	107.287314812701	116.749487405553	115.45390163111	118.045073179995	292.50851251377	281.077932221657	303.939092805884	134.977363208913	133.500870495919	136.453855921908	186.341058577115	184.593937639897	188.088179514334	120.39290653298	119.039960377993	121.745852687968	64.6226865189677
440	110.90730100312	109.246467192447	112.568134813794	117.527079910193	116.104965633585	118.9491941868	267.246331063722	251.160498664748	283.332163462696	139.277129105996	137.686523078055	140.867735133937	202.395979269323	200.225449737714	204.566508800931	118.762028150393	117.441371503556	120.082684797229	67.0048618500676	65.6585263506324	68.3511973495028	123.061898600591	121.700826621745	124.422970579438	1.34508327562702	-0.0695216668753365	2.75968821812937	131.247505369058	129.904881291021	132.590129447095	104.806737666469	102.382199770084	107.231275562854	116.611926855319	115.311564939389	117.912288771248	291.196257747462	279.680230291961	302.712285202964	134.798235719254	133.320033796039	136.276437642469	186.252904199534	184.508321435927	187.99748696314	120.263852600785	118.913109053605	121.614596147965	64.5944289264422
441	110.952877886537	109.290832880892	112.614922892181	117.472220004794	116.05679039277	118.887649616819	265.671390314304	249.485217772595	281.857562856012	139.12708225547	137.535504345547	140.718660165394	202.061081921807	199.890355886985	204.231807956629	118.630871137568	117.31140347074	119.950338804397	66.9316111859138	65.5846352894824	68.2785870823452	122.928502184779	121.570535938264	124.286468431294	1.31687457308856	-0.103215057493584	2.73696420367071	131.091026665152	129.762653205928	132.419400124376	104.751801618437	102.329463154	107.174140082874	116.471859820609	115.166390889414	117.777328751805	289.902791277648	278.302248242189	301.503334313107	134.618115364814	133.137581411986	136.098649317642	186.162459401588	184.420229509979	187.904689293196	120.132118085242	118.783581010401	121.480655160083	64.565273979486
442	110.996751677902	109.333527830281	112.659975525523	117.414394058504	116.005351542027	118.823436574981	264.125863868519	247.841033467308	280.41069426973	138.975586573753	137.382878766555	140.56829438095	201.723489296993	199.552181245842	203.894797348145	118.497330299391	117.178694412656	119.815966186127	66.8571497276204	65.5095862360578	68.2047132191829	122.79205349286	121.43683778232	124.147269203401	1.28890136225615	-0.136758394234811	2.71456111874711	130.929674240964	129.614469881076	132.244878600852	104.695912843913	102.275873269605	107.115952418221	116.329334844244	115.018511150623	117.640158537866	288.628228159819	276.944263289211	300.312193030427	134.437058432312	132.953582764119	135.920534100506	186.069752530007	184.329692349172	187.809812710843	119.997751365153	118.651423809745	121.344078920561	64.5352337141241
443	111.038894462994	109.374533129554	112.703255796435	117.353630835426	115.950677011227	118.756584659625	262.609680458306	246.228134182577	278.991226734034	138.822704261514	137.228713567928	140.4166949551	201.383318472816	199.211055765606	203.555581180025	118.361459394838	117.043322793949	119.679595995727	66.7815005533542	65.4334087913633	68.129592315345	122.652619514399	121.299816220813	124.005422807986	1.26115683718874	-0.170150068190243	2.69246374256772	130.763506883562	129.460370634766	132.066643132357	104.639100481246	102.221444061347	107.056756901146	116.184399491102	114.868056637118	117.500742345086	287.372669263885	275.606538403643	299.138800124127	134.255116197216	132.768105371391	135.742127023042	185.974812589265	184.236741281107	187.712883897423	119.860803004368	118.516683268949	121.204922739787	64.5043204925711
444	111.079278732573	109.413830503563	112.744726961583	117.289959925057	115.892797509383	118.687122340731	261.12274669329	244.646685030949	277.598808355632	138.668496725621	137.073072898798	140.263920552445	201.040687214852	198.867109931036	203.214264498667	118.22331175229	116.905369841884	119.541253662696	66.7046872308014	65.3561325880493	68.0532418735535	122.510269096147	121.159556471354	123.860981720941	1.23363473595622	-0.203387634963925	2.67065710687637	130.5925900672	129.300409081154	131.884771053247	104.581393797806	102.166189570008	106.996598025604	116.03710087771	114.715156792934	117.359044962485	286.136201466642	274.289321823362	297.983081109922	134.072334972157	132.58121439394	135.563455550374	185.877669222436	184.141408414649	187.613930030223	119.72132568049	118.379403749621	121.06324761136	64.4725469922871
445	111.11787742065	109.451402310077	112.784352531222	117.223411496136	115.831746400153	118.615076592119	259.664947671094	243.096827209931	276.233068132256	138.513024602589	136.916017839258	140.110031365919	200.695713861556	198.520474533592	202.870953189519	118.082940600258	116.764919098996	119.40096210152	66.626733804016	65.277787250442	67.97568035759	122.365072625781	121.016144339649	123.714000911913	1.2063293558148	-0.236467792090513	2.64912650372011	130.4169956579	129.134652786506	131.699338529295	104.52282215689	102.110123992434	106.935520321346	115.887486206615	114.559938884626	117.215033528604	284.918897862495	272.992846600485	296.844949124505	133.888756203512	132.392972230004	135.38454017702	185.778352691436	184.043726579281	187.512978803591	119.57937407223	118.23962846598	120.91911967848	64.4399261947087
446	111.154663942262	109.487231534127	112.822096350397	117.154016060968	115.767559543029	118.540472578907	258.236147617066	241.578677474077	274.893617760055	138.356347789269	136.757606468278	139.95508911026	200.348517209258	198.171280452776	202.52575396574	117.940399428382	116.622055954623	119.258742902141	66.5476647797788	65.1984023569772	67.8969272025803	122.217101703103	120.869665717564	123.564537688642	1.17923556690352	-0.269386360811638	2.62785749461868	130.236801623918	128.963182764878	131.510420482958	104.46341498475	102.053261741722	106.873568227778	115.735603283516	114.402527304011	117.068679263021	283.720817991874	271.717330182974	295.724305800774	133.70441662387	132.203438185946	135.205395061793	185.67689385665	183.943729263422	187.410058449877	119.435004708209	118.09739980087	120.772609615548	64.4064713736717
447	111.189612230691	109.521301779897	112.857922681486	117.081804257339	115.700275101164	118.463333413514	256.83619055202	240.092327674584	273.580053429456	138.19852547932	136.597893990633	139.799156968007	199.999216397117	197.819658446545	202.17877434769	117.795742360846	116.476867161279	119.114617560414	66.4675051134774	65.1180074050591	67.8170028218957	122.066428807478	120.720206151898	123.412651463057	1.15234882442882	-0.30213827242675	2.6068359212844	130.05209176293	128.786092829687	131.318090696172	104.403201737802	101.995617507346	106.810785968259	115.581500996413	114.243042885534	116.919959107292	282.542008086738	270.462974031707	294.621042141768	133.519348468722	132.012668236328	135.026028701115	185.573324155987	183.841450552153	187.30519775982	119.288275781713	117.952759617719	120.623791945706	64.3721960835432
448	111.222696774071	109.553597260406	112.891796287736	117.006806654802	115.62993331802	118.383679991583	255.46490098644	238.637844367295	272.291957605585	138.039616203934	136.43693292137	139.642299486498	199.647930792199	197.465738951625	201.830122632773	117.649024523818	116.329440339724	118.968608707913	66.3862801945185	65.036631778349	67.7359286106881	121.913126971052	120.567850491836	123.258403450269	1.12566517930752	-0.334717559393469	2.58604791800851	129.862955455185	128.603488824162	131.122422086207	104.342211870068	101.937206314616	106.74721742552	115.425229738073	114.081602244099	116.768857232048	281.382501332531	269.229963273533	293.535039391529	133.33357976568	131.820714888617	134.846444642742	185.467675583381	183.736925064765	187.198426101998	119.139246937479	117.805749557841	120.472744317116	64.3371141470795
449	111.25389265133	109.584102785194	112.923682517467	116.929053591563	115.556576266329	118.301530916798	254.122084639635	237.215268489316	271.028900789953	137.879677875275	136.274773324771	139.48458242578	199.294779874854	197.109651894444	201.479907855265	117.500302388687	116.179863475337	118.820741302037	66.3040158312851	64.9543047164817	67.6537269460885	121.75726946764	120.412682620566	123.101856314714	1.09918128724269	-0.367117351311092	2.56547992579647	129.669487449824	128.415487759038	130.92348714061	104.280474800896	101.878043582909	106.682906018882	115.266841755702	113.918317140292	116.615366371111	280.242318145948	268.018466390598	292.466169901299	133.147134703685	131.627627164268	134.666642243102	185.359980666771	183.630187892553	187.089773440989	118.987979037942	117.656411313986	120.319546761899	64.3012396430287
450	111.283175567415	109.612803746247	112.953547388583	116.848575047381	115.480247574068	118.216902520693	252.807529182206	235.824615103919	269.790443260492	137.718767830993	136.111463103052	139.326072558935	198.939883124584	196.751526513267	201.128239735901	117.349634073792	116.028224408248	118.671043739335	66.2207382356499	64.8710552871901	67.5704211841097	121.598929526974	120.254785273633	122.943073780315	1.07289441621064	-0.399329875879713	2.54511870830099	129.471787689153	128.222216889579	130.721358488728	104.218019883024	101.818145182024	106.617894584023	115.106391414859	113.753293880701	116.459488949017	279.121466467791	266.828634945944	291.414297989638	132.960034088088	131.43345070468	134.486617471496	185.250272445578	183.521274537267	186.979270353889	118.83453391742	117.50478687296	120.164280961879	64.2645868934949
451	111.310521887738	109.639686102399	112.981357673077	116.765400556852	115.400992133352	118.129808980352	251.521005000207	234.465873212933	268.57613678748	137.556942878136	135.947048328193	139.166837428079	198.583359906555	196.39149119201	200.775228621099	117.19707958891	115.874610320469	118.51954885735	66.1364740070603	64.786912360815	67.4860356533056	121.438180083347	120.094239943215	122.78212022348	1.04680245234116	-0.431346464886787	2.5249513695691	129.269961172951	128.023812765645	130.516109580257	104.154876371026	101.757527486059	106.552225255992	114.943935368232	113.586632761521	116.301237974942	278.019942070221	265.660603345224	290.379280795219	132.772295885134	131.238228006974	134.306363763294	185.138584447726	183.410220850627	186.866948044825	118.678974133361	117.350918722242	120.00702954448	64.2271704510831
452	111.335908671811	109.664736362429	113.007080981194	116.679559166279	115.318855799044	118.040262533513	250.26226597929	233.139005635378	267.385526323202	137.394259334648	135.781573608401	139.006945060894	198.225329358948	196.029673306069	200.420985411826	117.042701008973	115.719107224823	118.366294793122	66.051250116207	64.7019045871683	67.4005956452457	121.275093566413	119.931126863804	122.619060269022	1.02090390417724	-0.46315756523341	2.50496537358788	129.064117862116	127.820420287817	130.307815436415	104.091073390192	101.69620742417	106.485939356214	114.7795326237	113.418427563914	116.140637683486	276.937728877653	264.514488634155	289.360969121152	132.583935856344	131.04199879059	134.125872922099	185.02495066622	183.29706297528	186.752838357159	118.521362724081	117.194850017716	119.847875430446	64.1890050858435
453	111.359313706005	109.687941567078	113.030685844933	116.591079435865	115.233885084649	117.948273787081	249.031050307113	231.843948950767	266.218151663459	137.230773066536	135.615082478963	138.84646365411	197.865910281307	195.666199080403	200.065621482212	116.886562566177	115.561799462341	118.211325670013	65.9650938882916	64.6160603747098	67.3141274018734	121.109741740222	119.765525070894	122.45395840955	0.995197905304435	-0.494752754974463	2.48514856558333	128.854372618165	127.612191799579	130.096553436751	104.026639905896	101.63420252759	106.419077284202	114.61324451017	113.248765109672	115.977723910668	275.874799300524	263.390390331212	288.359208269837	132.394968279686	130.844800491562	133.94513606781	184.909405535316	183.181837287576	186.636973783055	118.361762982193	117.036624711845	119.686901252541	64.1501057720335
454	111.38071553539	109.709289270199	113.05214180058	116.499989487535	115.146126863357	117.853852111714	247.827081292255	230.580613505215	265.073549079294	137.066539518633	135.447617805732	138.685461231533	197.505221024064	195.301193459995	199.709248588133	116.728730652779	115.402769216651	118.054692088907	65.8780329859084	64.5294078719961	67.2266580998207	120.942195594435	119.597512520406	122.286878668464	0.969684215344248	-0.526120764310421	2.46548919499892	128.640845172474	127.39928624041	129.882404104538	103.961604693489	101.571530972291	106.351678414687	114.445134543681	113.07772488576	115.812544201603	274.831114581148	262.288390294929	287.373838867367	132.205406750417	130.646668876916	133.764144623918	184.791983906325	183.064580342527	186.519387470123	118.200238252379	116.876287643616	119.524188861142	64.1104876747167
455	111.400093494621	109.728767519258	113.071419469983	116.406317097041	115.055628082122	117.757006111961	246.650068197838	229.348883478261	263.951252917416	136.901613736709	135.279222188306	138.524005285112	197.143379379396	194.934779992725	199.351978766067	116.569273730262	115.242096055216	117.896451405308	65.7900953915556	64.441974951355	67.1382158317563	120.772525289296	119.427166253198	122.117884325393	0.944363219309795	-0.557249501434435	2.44597594005402	128.423660116807	127.181868377785	129.66545185583	103.895996308774	101.508211616705	106.283781000843	114.275268200227	112.905378746208	115.645157654246	273.806625150848	261.208552625072	286.404697676625	132.015265050225	130.447638767072	133.582891333378	184.672721023068	182.945328821253	186.400113224884	118.036851761117	116.713884593422	119.359818928812	64.0701661362184
456	111.417427737818	109.74636483536	113.088490640276	116.310089827446	114.962435496256	117.657744158635	245.499707088053	228.148617008128	262.850797167978	136.736050378571	135.109938349252	138.362162407889	196.780502473598	194.567080724566	198.993924222631	116.408262144101	115.079856507789	117.736667780413	65.7013093897931	64.3537891947352	67.0488295848511	120.600800153432	119.254562586255	121.947037720608	0.919235925326364	-0.588126083106368	2.4265979337591	128.202946904736	126.960108128098	129.445785681374	103.829843059098	101.444264033932	106.215422084265	114.103712605394	112.731790699655	115.475634511133	272.801270997533	260.150923596874	285.451618398192	131.824558069036	130.247744849605	133.401371288466	184.551652497022	182.82411948125	186.279185512795	117.871666484581	116.549462307559	119.193870661603	64.0291566624565
457	111.432699267402	109.762070193013	113.10332834179	116.211335199499	114.866595431221	117.556074967778	244.375681685731	226.979646373052	261.771716998409	136.569903711584	134.939809495527	138.199997927641	196.416706661119	194.198216106955	198.635197215283	116.24576784695	114.916123691959	117.57541200194	65.6117035490622	64.2648778816808	66.9585292164436	120.427088731065	119.079777310433	121.774400151696	0.89430396072338	-0.618736869796138	2.4073447912429	127.978839852062	126.7341799681	129.223499736024	103.763172975111	101.379708537918	106.146637412303	113.930536154219	112.557016790543	115.304055517895	271.814982042871	259.115531627482	284.514432458261	131.63330275977	130.047022563228	133.219582956312	184.428814282193	182.700989109751	186.156639454635	117.704745059219	116.383068498164	119.026421620273	63.9874749091672
458	111.445889961848	109.775872999795	113.115906923901	116.110080892982	114.768153577216	117.452008208749	243.277664239131	225.841778226202	260.71355025206	136.403227594031	134.768879638607	138.037575549455	196.052107420422	193.828304916084	198.275909924759	116.081864036506	114.750966994038	117.412761078974	65.5213067031864	64.175267979378	66.8673454269947	120.251458872963	118.902885874263	121.600031871663	0.869569566508493	-0.64906750521199	2.38820663822898	127.75147812344	126.504262430219	128.998693816661	103.696013783223	101.314566203133	106.077461363314	113.755808077442	112.381105081481	115.130511073403	270.847678528211	258.102387273706	283.592969782715	131.441519102668	129.845509026809	133.037529178527	184.30424264974	182.575974480424	186.032510819056	117.536149737509	116.214751825225	118.857547649792	63.945136668046
459	111.456982602322	109.787763076078	113.126202128565	116.006354971788	114.667154820778	117.345555122799	242.20531639605	224.734793881688	259.675838910411	136.23607543763	134.59719386077	137.874957014489	195.686819251831	193.457464183792	197.916174319869	115.916624717595	114.584451811022	117.248797624168	65.4301479325698	64.0849861347189	66.7753097304208	120.073977863495	118.72396353425	121.42399219274	0.845035590238571	-0.679102960005361	2.3691741404825	127.521005692074	126.270537667868	128.771473716281	103.628392878819	101.248858877315	106.007926880324	113.579597972516	112.204095743566	114.955100201466	269.899271408356	257.111483260165	282.687059556547	131.249231052713	129.643243984659	132.855218120767	184.1779741624	182.44911231366	185.90683601114	117.365942389224	116.044561867594	118.687322910854	63.9021578528217
460	111.465960898163	109.797730634994	113.134191161332	115.900186124479	114.563643116069	117.236729132888	241.158290083395	223.658449649184	258.658130517606	136.068500148641	134.424798516446	137.712201780836	195.32095557751	193.085809139646	197.556102015373	115.7501242009	114.416639356223	117.083609045577	65.3382565451126	63.9940586683296	66.6824544218957	119.894712574678	118.543085454628	121.246339694728	0.820705477306404	-0.708827579422814	2.35023853403562	127.287571259655	126.033191070993	128.541951448317	103.560337300243	101.182609186943	105.938065413543	113.401975319255	112.026021260373	114.777929378137	268.969662752334	256.142794536919	281.79653096775	131.056467441382	129.440270736568	132.672664146195	184.050045648728	182.320439240621	185.779652056835	117.194184546243	115.872549089874	118.515820002612	63.8585544852847
461	111.472809511183	109.805766262752	113.139852759613	115.791603911254	114.457661396924	117.125546425584	240.13622839033	222.61247721469	257.659979565971	135.90055404514	134.251741359474	137.549366730805	194.954628643722	192.713453163758	197.195804123685	115.582436553301	114.247586527833	116.917286578769	65.2456620568614	63.9025115705068	66.588812543216	119.713729637164	118.360326743277	121.067132531051	0.796583260665961	-0.738225134657004	2.33139165598892	127.051328124619	125.79241090818	128.310245341058	103.491873703609	101.115840535139	105.867906872079	113.223009000735	111.846906749856	114.599111251614	268.058746150245	255.196278365683	280.921213934806	130.863262802549	129.236637019305	132.489888585793	183.920494177206	182.189991771231	185.650996583181	117.020937486734	115.698764811489	118.34311016198	63.8143426812884
462	111.477514078747	109.811860899467	113.143167258026	115.680639007818	114.349251529078	117.012026486559	239.138766453109	221.596584065056	256.680948841162	135.732288748338	134.07807158949	137.386505907185	194.587949425511	192.340507749787	196.835391101236	115.413635016812	114.077345836741	116.749924196883	65.1523941724146	63.8103704990069	66.4944178458224	119.531095617758	118.175762415406	120.886428820111	0.772673549022981	-0.767278877632876	2.31262597567884	126.812433988328	125.548387969848	128.076480006807	103.423028338466	101.048577091796	105.797479585135	113.042766850057	111.666770406441	114.418763293673	267.166407125295	254.271874433776	280.060939816814	130.669658091999	129.032395805722	132.306920378275	183.789357030242	182.057806266237	185.520907794247	116.846262352396	115.523261183243	118.169263521549	63.7695386367427
463	111.480061235618	109.816005820612	113.144116650625	115.567323436522	114.238454300509	116.896192572535	238.165532339725	220.610453954002	255.720610725449	135.563755046275	133.903839813296	137.223670279254	194.22102753395	191.967082477553	196.474972590348	115.243791414593	113.905965387807	116.581617441379	65.0584827651028	63.7176607786318	66.3993047515739	119.34687719331	117.98946728219	120.704287104431	0.748981513521598	-0.795971598952054	2.29393462599525	126.571050690788	125.301315187456	127.84078619412	103.35382702435	100.980843775807	105.726810272894	112.861315242756	111.485624063206	114.237006422305	266.292523550126	253.369504994964	279.215542105288	130.475701270693	128.827605988332	132.123796553055	183.656671678105	181.923918913445	185.389424442765	116.670220290629	115.346091175325	117.994349405933	63.7241586136195
464	111.48043863453	109.818192619206	113.142684649854	115.451690775426	114.125309446406	116.778072104445	237.216147932504	219.653747407471	254.778548457537	135.395002728788	133.729097919915	137.06090753766	193.853971126075	191.593284994606	196.114657257544	115.072975563469	113.733488908013	116.412462218924	64.9639578569633	63.6244074025545	66.3035083113722	119.161141311585	117.801515767309	120.520766855862	0.725512872961499	-0.824285688707557	2.27531143463056	126.327343870032	125.051387206203	127.60330053386	103.284295128253	100.912666229338	105.655924027169	112.678718753001	111.303473871097	114.053963634905	265.436966066506	252.489075036461	278.38485709655	130.281447723756	128.622332916322	131.94056253119	183.522475752824	181.788365708191	185.256585797458	116.492872612036	115.167308578961	117.818436645111	63.6782189259898
465	111.478634965465	109.818413188856	113.138856742073	115.333776336581	114.00985570415	116.657696969011	236.290229806776	218.726102266344	253.854357347209	135.226080393375	133.553898871018	136.898261915732	193.48688681765	191.219221006071	195.75455262923	114.901254712697	113.559955815618	116.242553609775	64.8688495985306	63.5306350353255	66.2070641617358	118.973955331002	117.611981659916	120.335929002088	0.702273877583888	-0.852203199872461	2.25675095504024	126.081482542121	124.798799893079	127.364165191164	103.214457543038	100.844070784194	105.584844301882	112.495039889393	111.120321088908	113.869758689878	264.599598507498	251.630472471387	277.568724543609	130.086960490005	128.41664875845	131.75727222156	183.386807022088	181.651182438084	185.122431606091	116.314280952673	114.98696802197	117.641593883377	63.6317359261104
466	111.474639973626	109.816659707744	113.132620239508	115.213617305839	113.892130892751	116.535103718928	235.3873901038	217.827134264706	252.947645942893	135.057035222455	133.378296411319	136.735774033591	193.119879598873	190.844994272019	195.394764925727	114.728693028473	113.385401326739	116.071984730207	64.773188248463	63.4363680175005	66.1100084794256	118.78538713271	117.420937817351	120.149836448069	0.679271291468149	-0.879705913959658	2.23824849689596	125.833638601851	124.543749767971	127.123527435732	103.14433866683	100.775084420409	105.513592913252	112.310338923085	110.936162974173	113.684514871997	263.780278321192	250.793568356077	276.766988286308	129.892310280765	128.21063266894	131.57398789259	183.249703363185	181.512404672027	184.987002054344	116.134507430041	114.805124996413	117.463889863668	63.5847259905797
467	111.468444476075	109.812924623653	113.123964328498	115.09125283786	113.772172010592	116.410333665127	234.507237396101	216.956437642092	252.058037150111	134.887912733446	133.202344706399	136.573480760492	192.753052753143	190.470706611623	195.035398894663	114.555351142775	113.209856599371	115.900845686179	64.677004153027	63.3416303718275	66.0123779342264	118.595505200358	117.228455834641	119.962554566076	0.656512373584686	-0.906775408645293	2.21980015581467	125.583986247459	124.286433352392	126.881539142525	103.073962383411	100.705734717247	105.442190049575	112.124673817358	110.750993761518	113.498353873198	262.978856995091	249.978217131741	275.979496858441	129.697575271466	128.004370739248	131.390779803684	183.11120273702	181.372067753452	184.850337720588	115.953614781994	114.621835894564	117.285393669424	63.5372055065816
468	111.46004037702	109.807200640127	113.112880113912	114.966724101625	113.650015345049	116.283432858202	233.649377543452	216.11358578835	251.185169298554	134.718756504133	133.026097918005	136.41141509026	192.386507778996	190.09645791327	194.676557644722	114.381285783659	113.033348919221	115.729222648097	64.5803277254608	63.2464458109278	65.9142096399938	118.404378664875	117.034605700218	119.774151629533	0.634004857552813	-0.933393127045554	2.20140284215118	125.332701335889	124.027046437682	126.638356234095	103.003352043626	100.636049796932	105.37065429032	111.938100263684	110.564805711496	113.311394815873	262.195180480267	249.18425689007	275.206104070465	129.502840655081	127.797955725083	131.207725585078	182.971343162229	181.230206797731	184.712479526726	115.77166647851	114.437158047622	117.106174909399	63.4891908582348
469	111.449420681739	109.799480703849	113.099360659629	114.840074273632	113.525696587557	116.154451959708	232.813414537705	215.298131920062	250.328697155348	134.549607876825	132.849609729186	136.249606024464	192.020344315326	189.722346149847	194.318342480806	114.206549502098	112.855901936234	115.557197067961	64.4831894252396	63.1508377464037	65.8155411040754	118.212077313593	116.839455458262	119.584699168925	0.611756930155911	-0.95954044833504	2.18305430864686	125.0799606783	123.765783281784	126.394138074816	102.932530447844	100.566058261454	105.299002634235	111.75067182499	110.377590209782	113.123753440197	261.429089614394	248.411509662494	274.446669566294	129.308197952568	127.591486545028	131.024909360108	182.830162689449	181.086856693621	184.573468685276	115.588726797588	114.251149760318	116.926303834857	63.4406984130671
470	111.436579509134	109.789757993313	113.083401024955	114.711348477903	113.399250948078	116.023446007728	231.998951334768	214.509609787709	249.488292881826	134.380505645783	132.672932833458	136.088078458108	191.654660069969	189.348467398334	193.960852741604	114.031190507808	112.677535964388	115.384845051228	64.3856197372631	63.0548292993006	65.7164101752256	118.018671564947	116.64307089769	119.394272232204	0.589777208669241	-0.985198759394765	2.16475317673325	124.825941288352	123.502835750431	126.149046826274	102.861519829476	100.495789122896	105.227250536056	111.562440182304	110.189338893939	112.93554147067	260.680420542777	247.659781732952	273.701059352602	129.11374408202	127.385067554207	130.842420609833	182.687699375763	180.942052108614	184.433346642911	115.40486085834	114.063870333707	116.745851382972	63.3917445086311
471	111.421512102894	109.778025908889	113.0649982969	114.580593673989	113.270713263552	115.890474084427	231.205590672018	213.747534413127	248.663646930909	134.2114857333	132.496118403523	135.926853063077	191.28955075176	188.974915862897	193.604185640623	113.855252623468	112.498268359529	115.212236887408	64.28764915099	62.9584433118469	65.616854990133	117.824232411703	116.445515286263	119.202949537143	0.568074717058824	-1.01034952717866	2.1464989612963	124.570819598355	123.23839242436	125.90324677235	102.790341839569	100.425271727798	105.15541195134	111.373455476592	110.000044782984	112.7468661702	259.949005136518	246.928863974151	272.969146298885	128.919580194919	127.178807603297	130.660352786542	182.543991259358	180.795827498013	184.292155020702	115.220134606524	113.87538006836	116.564889144687	63.3423454392797
472	111.404214841265	109.764278064348	113.044151618181	114.447858496119	113.140118095813	115.755598896425	230.432935869505	213.0114028571	247.854468881911	134.042580860526	132.319215555745	135.765946165307	190.925110006138	188.601783900625	193.248436111651	113.678775363178	112.318113989921	115.039436736435	64.1893081395394	62.8617023603899	65.5169139186888	117.628831337122	116.24684916579	119.010813508453	0.546658861112714	-1.03497437148912	2.12829209371454	124.31477066037	122.972637698715	125.656903622025	102.719017532502	100.3545356761	105.083499388903	111.183766733327	109.809703383861	112.557830082794	259.234671406961	246.218532207444	272.250810606478	128.725810294626	126.972818899541	130.478801689711	182.399076334434	180.64821711751	184.149935551357	115.034614750108	113.685740240696	116.383489259519	63.2925174431182
473	111.384685245417	109.748508279941	113.020862210892	114.313193048467	113.00749981561	115.618886281324	229.680591613337	212.300695017344	247.060488209329	133.873820219635	132.142270826582	135.605369612688	190.561429354381	188.229162049098	192.893696659664	113.501794137168	112.137085811462	114.866502462875	64.0906271387844	62.7646287694404	65.4166255081284	117.432540209589	116.047130221371	118.817950197806	0.525539402568689	-1.05905513785453	2.1101339429919	124.05796735086	122.705750903907	125.410183797813	102.647567352776	100.283610735293	105.01152397026	110.993422353641	109.618313748574	112.368530958708	258.537243915584	245.528547586619	271.54594024455	128.532539658703	126.767215691986	130.29786362542	182.252992526391	180.499255039019	184.006730013763	114.848368644976	113.495013046442	116.20172424351	63.2422766891499
474	111.362921986416	109.730710577121	112.995133395711	114.176648663214	112.872892670626	115.480404655803	228.948164719687	211.614874457481	246.281454981893	133.705229154187	131.965327676449	135.445130631925	190.198598136537	187.857139054973	192.5400572181	113.324340580707	111.955195554012	114.693485607403	63.9916365264585	62.6672446267308	65.3160284261862	117.235431162038	115.846413234218	118.624449089858	0.504726432304956	-1.08257397020434	2.09202683481425	123.800579598301	122.437905478725	125.163253717877	102.576011122935	100.21252675042	104.939495495449	110.80247065263	109.42587945637	112.17906184889	257.856544178522	244.858657006063	270.85443135098	128.339873092768	126.562112807828	130.117633377708	182.10577766734	180.348975169496	183.862580165183	114.661464133287	113.303261507054	116.01966675952	63.1916392646308
475	111.33892489078	109.710879174992	112.966970606567	114.03827762945	112.736330836819	115.34022442208	228.235264877933	210.953389268039	245.517140487826	133.536828854523	131.788426035064	135.285231673982	189.836703458121	187.485801902825	192.187605013417	113.146443000975	111.772454517412	114.520431484537	63.8923666012991	62.5695717991867	65.2151614034114	117.037576462869	115.644750124215	118.430402801523	0.484230342662841	-1.10551338304056	2.07397406836624	123.542773653329	122.169268226431	124.916279080227	102.504368032592	100.141313550618	104.867422514566	110.610960423025	109.232409496811	111.989511349238	257.192391064915	244.208593533926	270.176188595904	128.147913049032	126.357624070386	129.938202027679	181.957469471952	180.197411272418	183.717527671487	114.473969339251	113.110549337205	115.837389341297	63.1406211626505
[truncated: 522 more rows]
[truncated: 17 more columns]
