# Supplementary material for: Collateral flow and pulsatility during large vessel occlusions: insights from a quantitative in vitro study
Source: Front Bioeng Biotechnol. 2024 Jul 17;12:1421714. doi: 10.3389/fbioe.2024.1421714 (PMC11288949; doi:10.3389/fbioe.2024.1421714)
Supplement: Supplementary file 1 [file DataSheet1.ZIP › carotidT_occlusion.csv]

Time	Q_LACA	Q-SD_LACA	Q+SD_LACA	p_LACA	p-SD_LACA	p+SD_LACA	Q_LICA	Q-SD_LICA	Q+SD_LICA	p_LICA	p-SD_LICA	p+SD_LICA	Q_LMCA	Q-SD_LMCA	Q+SD_LMCA	p_LMCA	p-SD_LMCA	p+SD_LMCA	Q_LPCA	Q-SD_LPCA	Q+SD_LPCA	p_LPCA	p-SD_LPCA	p+SD_LPCA	Q_LVA	Q-SD_LVA	Q+SD_LVA	p_LVA	p-SD_LVA	p+SD_LVA	Q_RACA	Q-SD_RACA	Q+SD_RACA	p_RACA	p-SD_RACA	p+SD_RACA	Q_RICA	Q-SD_RICA	Q+SD_RICA	p_RICA	p-SD_RICA	p+SD_RICA	Q_RMCA	Q-SD_RMCA	Q+SD_RMCA	p_RMCA	p-SD_RMCA	p+SD_RMCA	Q_RPCA
1	52.0310427637594	50.6407411607463	53.4213443667726	57.0080138351013	55.7391008128416	58.276926857361	11.5475833895737	8.19895286871794	14.8962139104295	72.8967514320939	71.3555908635547	74.4379120006331	-0.684965399443215	-2.00697997473294	0.637049175846509	70.1851117724931	68.6969655285852	71.673258016401	71.1350372515068	69.6936378904611	72.5764366125526	62.1959756186249	60.8537501036531	63.5382011335968	49.1476960892474	47.1585293175234	51.1368628609713	73.4813433378536	72.0092471046966	74.9534395710105	55.2216440798458	53.3616402969376	57.081647862754	54.9742706664822	53.7529189209927	56.1956224119717	193.583486571196	189.554705180892	197.6122679615	69.7036754037464	68.236772143578	71.1705786639149	174.544968737232	171.818090979355	177.271846495108	56.2545010912862	55.0219697322975	57.4870324502749	50.4832932921325
2	52.0114489222015	50.6162678589467	53.4066299854563	56.9402377730234	55.6729873899828	58.207488156064	11.6118375017907	8.14121082615759	15.0824641774238	72.8128062868292	71.2731120892105	74.3525004844479	-0.690735058619811	-2.01471863165609	0.63324851441647	70.1016133554756	68.6152728373021	71.5879538736491	71.0479627948287	69.6070543322679	72.4888712573896	62.1223724834052	60.7820103439436	63.4627346228668	49.1752437807931	47.1307680990023	51.2197194625839	73.3957918590334	71.9253367714418	74.8662469466251	55.1672564966998	53.3034036846557	57.0311093087439	54.9066927838027	53.6873817083236	56.1260038592817	193.553548206277	189.417778833856	197.689317578698	69.6245331015514	68.1588356599405	71.0902305431623	174.397161085758	171.672982606685	177.12133956483	56.1857247153165	54.9550279189945	57.4164215116385	50.4285759995423
3	51.9916845458685	50.5916809601649	53.3916881315721	56.8724777226595	55.6068970902627	58.1380583550563	11.70204432252	8.08012757108061	15.3239610739595	72.7289439330363	71.1906682819324	74.2672195841403	-0.69615030533899	-2.02217457181876	0.629873961140775	70.0183446944154	68.533796628395	71.5028927604358	70.960794252091	69.5204642116597	72.4011242925224	62.0488957559728	60.7104196248619	63.3873718870837	49.211952954358	47.1068803599516	51.3170255487644	73.3103333056858	71.8414207950463	74.7792458163252	55.1129410414985	53.2449316320983	56.9809504508988	54.8391141313669	53.6218453036385	56.0563829590952	193.5433455624	189.286860504387	197.799830620414	69.5452976046626	68.0807035158815	71.0098916934438	174.248686229305	171.527310889986	176.970061568623	56.1169426977481	54.8880486748454	57.3458367206508	50.373823055481
4	51.9717262455509	50.5669766497006	53.3764758414011	56.8047347047067	55.5408325663394	58.068636843074	11.8191334718961	8.01739962965484	15.6208673141373	72.6451748837336	71.1082657502942	74.182084017173	-0.701184910837034	-2.02931825605813	0.626948434384058	69.9353118477524	68.4525399863219	71.4180837091828	70.8736051988121	69.4339354439733	72.3132749536508	61.9755372537719	60.6389662851184	63.3121082224255	49.2580881467292	47.0871615156962	51.4290147777622	73.2250988893844	71.7576061780217	74.6925916007471	55.0587215936367	53.1862641112981	56.9311790759754	54.7715359599013	53.5563054806889	55.9867664391137	193.553529736498	189.162567047334	197.944492425662	69.4659597708558	68.0023612716532	70.9295582700585	174.099590628934	171.381128341882	176.818052915985	56.0481656760484	54.8210397152139	57.2752916368828	50.3190730938894
5	51.951550226005	50.5421502565277	53.3609501954823	56.7370092253481	55.474795766374	57.9992226843222	11.9640278834037	7.95517014147074	15.9728856253366	72.5615114101937	71.0259132755432	74.0971095448443	-0.705812320121742	-2.03611937745197	0.624494737208483	69.8525188742965	68.371503804706	71.3335339438871	70.7864720218413	69.3475365955094	72.2254074481732	61.902287010993	60.5676362950149	63.2369377269711	49.3139106394894	47.0719375678213	51.5558837111575	73.1402230920768	71.6740047994251	74.6064413847285	55.0046223994689	53.127441988602	56.8818028103359	54.7039598059543	53.490758141982	55.9171614699267	193.584746660755	189.045629603785	198.123863717725	69.3865155931792	67.9238011989056	70.8492299874527	173.949923840323	171.234490539776	176.665357140871	55.9794044572999	54.7540089425466	57.2047999720532	50.2643660777949
6	51.9311323018153	50.5171961725012	53.3450684311294	56.6693013295865	55.4087879374518	57.9298147217211	12.1376425630403	7.89586225431468	16.3794228717659	72.4779673604031	70.9436220120029	74.0123127088033	-0.710005683954982	-2.04254693331445	0.622535565404486	69.7699676963126	68.2906867091843	71.249248683441	70.6994738824595	69.2613366947655	72.1376110701535	61.8291335529361	60.4964136093641	63.1618534965082	49.3796781179735	47.0615602168007	51.6977960191463	73.0558409105873	71.5907313150906	74.5209505060841	54.9506680471809	53.0685069441246	56.8328291502372	54.6363876211783	53.4251994898781	55.8475757524786	193.637636275829	188.936877645332	198.338394906326	69.3069663502692	67.845022575746	70.7689101247925	173.799738538149	171.087456071341	176.512021004956	55.9106699435356	54.6869643755446	57.1343755115265	50.2097432767055
7	51.9104479142187	50.492107776297	53.3287880521403	56.6016106829488	55.3428096631731	57.8604117027244	12.3408833423315	7.84203334594271	16.8397333387202	72.3945579389407	70.8614053193699	73.9277105585114	-0.713737891977779	-2.04856930135141	0.621093517395849	69.6876580030772	68.2100850235096	71.1652309826447	70.6126926746679	69.1754050398422	72.0499803094936	61.7560642234787	60.4252805777761	63.0868478691812	49.4556443308224	47.056401889157	51.8548867724879	72.9720850769173	71.5079009637069	74.4362691901276	54.896883441358	53.0095013925329	56.7842654901832	54.5688219091271	53.3596262026653	55.7780176155888	193.712831701649	188.837221512371	198.588441890928	69.2273186617545	67.7660318419983	70.6886054815106	173.64909053666	170.940086468896	176.358094604424	55.8419730834831	54.6199141160614	57.0640320509049	50.1552472419309
8	51.8894721488983	50.4668773623326	53.3120669354641	56.5339366777543	55.2768609333667	57.7910124221418	12.5746456270895	7.79626287191541	17.3530283822636	72.3112994573461	70.7792785350182	73.843320379674	-0.716981606935518	-2.0541543194627	0.620191105591661	69.6055872021316	68.1296927821582	71.081481622105	70.5262129786608	69.0898110034119	71.9626149539096	61.6830655576481	60.3542184004908	63.0119127148055	49.5420587506483	47.0568509259927	52.027266575304	72.8890833341222	71.4256273314266	74.3525393368178	54.8432937772936	52.9504684052902	56.7361191492971	54.5012658644002	53.2940356124911	55.7084961163093	193.810958407066	188.747634793247	198.874282020886	69.1475844488187	67.6868426067825	70.608326290855	173.498038806372	170.792446132571	176.203631480173	55.7733248498668	54.5528663529405	56.9937833467931	50.1009217798417
9	51.8681797547522	50.441496074871	53.2948634346335	56.4662785588894	55.2109412421958	57.721615875583	12.8398131438337	7.76107555548805	17.9185507321793	72.2282090652732	70.6972586966615	73.7591594338849	-0.719709299957881	-2.05926936866072	0.619850768744955	69.5237504245974	68.0495017920253	70.9979990571695	70.4401220094863	69.0046238369084	71.8756201820642	61.6101236901014	60.2832076166348	62.937039763568	49.6391662363342	47.0633071123466	52.2150253603218	72.806955848189	71.3440201310158	74.2698915653621	54.7899245150786	52.8914516344358	56.6883973957213	54.4337235088063	53.2284258817765	55.639021135836	193.932633379599	188.669137596294	199.196129162903	69.0677808023258	67.607475504777	70.5280860998746	173.346645486751	170.64460224214	176.048688731363	55.704736239911	54.4858293995166	56.9236430803053	50.0468119230823
10	51.8465451636396	50.4159538474766	53.2771364798025	56.3986355630264	55.1450497094399	57.6522214166128	13.1372566858178	7.73889504777693	18.5356183238586	72.1453044736174	70.6153642275039	73.675244719731	-0.721893286845257	-2.06388145856185	0.620094884871332	69.4421405897304	67.9695017451878	70.914779434273	70.3545095609087	68.9199124758883	71.7891066459291	61.5372247893476	60.2122286110683	62.862220967627	49.7472066974881	47.0761776607906	52.4182357341856	72.7258128347446	71.2631830538376	74.1884426156516	54.7368013535147	52.8324952379325	56.6411074690969	54.3661998192166	53.1627961744228	55.5696034640103	194.078464296568	188.602781429985	199.554147163151	68.9879297632746	67.5279579024082	70.4479016241411	173.19497589482	170.496624657515	175.893327132125	55.6362182953151	54.4188117592673	56.853624831363	49.9929638997549
11	51.8245425111082	50.3902393479559	53.2588456742605	56.3310070645057	55.0791852185361	57.5828289104753	13.467832860633	7.73202067792351	19.2036450433424	72.0626036813439	70.5336145972859	73.5915927654019	-0.723505765310534	-2.06795731490132	0.620945784280252	69.3607485323951	67.8896803841342	70.831816680656	70.2694679444919	68.8357453488357	71.7031905401481	61.4643555068461	60.1412621258853	62.7874488878069	49.8664147615763	47.0958737050387	52.6369558181139	72.6457524755794	71.1832117539039	74.108293197255	54.6839502038931	52.7736438065705	56.5942566012158	54.2987008419378	53.0971468177809	55.5002548660946	194.249048698912	188.549636087773	199.948461310051	68.9080580227289	67.4483234604873	70.3677925849705	173.043098529584	170.348585807871	175.737611251296	55.5677821368051	54.3518222122663	56.783742061344	49.9394251005975
12	51.8021456581031	50.3643399288933	53.2399513873129	56.2633927207115	55.0133465640986	57.5134388773243	13.8323828413729	7.74262001344793	19.9221456692978	71.9801247179209	70.4520299733793	73.5082194624624	-0.724518853122437	-2.07146346852154	0.622425762276664	69.2795631953771	67.8100237202423	70.7491026705118	70.1850919239353	68.7521901920304	71.6179936558402	61.3915034296668	60.0702897631634	62.7127170961703	49.9970194442572	47.1228073136726	52.8712315748417	72.5668591938914	71.104192022548	74.0295263652347	54.6313971636798	52.7149422923831	56.5478520349764	54.2312337887178	53.0314794510331	55.4309881264025	194.444973168961	188.510778670933	200.379167666988	68.8281965506929	67.3686115651974	70.2877815361884	172.891085072199	170.200560569456	175.581609574942	55.4994390074855	54.2848699137378	56.7140081012332	49.8862440441808
13	51.7793282136546	50.3382415838727	53.2204148434365	56.195792609732	54.9475326011824	57.4440526182816	14.2317311233633	7.77273125965686	20.6907309870698	71.897885413076	70.370630876298	73.425139949854	-0.724904627093912	-2.07436634528865	0.624557091100824	69.1985718864791	67.7305163055275	70.6666274674307	70.1014786446998	68.6693138734606	71.533643415939	61.3186575252394	59.9992944666572	62.6380205838217	50.1392438234378	47.1573890012458	53.1210986456299	72.4892023489718	71.0261982096775	73.9522064882661	54.5791684901476	52.6564359384943	56.5019010418009	54.1638071099104	52.9657971553798	55.3618170644411	194.666812513496	188.48728468964	200.846340337352	68.7483801656335	67.2888666444875	70.2078936867796	172.73901038181	170.052626132172	175.425394631447	55.4312003186781	54.2179644952236	56.6444361421327	49.8334703401527
14	51.7560635585431	50.3119289094614	53.2001982076248	56.1282073534244	54.8817423885194	57.3746723183294	14.6666842884719	7.8242711235523	21.5090974533915	71.8159032050465	70.2894378536893	73.3423685564038	-0.724635162856451	-2.0766323564019	0.627362030689001	69.117760598226	67.6511415567059	70.5843796397462	70.0187275589722	68.5871822291385	71.450272888806	61.2458085668331	59.9282609717013	62.563356161965	50.2933047175734	47.2000256929609	53.3865837421859	72.4128354009278	70.9492919428368	73.8763788590188	54.5272905739975	52.5981702102973	56.4564109376977	54.0964305408365	52.9001045612908	55.2927565203822	194.915128953384	188.480221058316	201.350036848453	68.6686470584181	67.2091373915334	70.1281567253028	172.586952486976	169.904861855076	175.269043118877	55.3630776917726	54.1511161586776	56.5750392248675	49.7811546505626
15	51.7323248699354	50.2853850730262	53.1792646668447	56.0606382196853	54.815975318359	57.3053011210116	15.1380297790184	7.89904519382308	22.3770143642138	71.7341949975946	70.2084711860778	73.2599188091113	-0.7236825753588	-2.07822798857439	0.630862837856788	69.0371143858227	67.5718821293571	70.5023466422882	69.9369403460231	68.5058599155414	71.3680207765048	61.1729495288198	59.8571762144838	62.4887228431558	50.4594123687244	47.2511190877928	53.667705649656	72.3377955842181	70.8735211882876	73.8020699801486	54.4757899130067	52.5401907278399	56.4113890981735	54.0291151179956	52.8344079281263	55.2238223078649	195.190471321094	188.490640735155	201.890301907034	68.5890382862757	67.129475920655	70.0486006518965	172.434992572636	169.757349110983	175.112636034289	55.2950829898426	54.0843357541859	56.5058302254992	49.7293486493031
16	51.7080851469859	50.2585917864467	53.1575785075251	55.9930871987466	54.7502312263551	57.2359431711381	15.6465346833136	7.99875898947045	23.2943103771568	71.6527770748295	70.1277506364119	73.1778035132471	-0.722019060026065	-2.07911989358148	0.635081773529354	68.9566177968313	67.4927203383851	70.4205152552776	69.8562208280236	68.425410282255	71.2870313737921	61.1000759414631	59.7860296939065	62.4141221890198	50.6377701308842	47.3110643609725	53.9644759007959	72.2641041155723	70.7989196889402	73.7292885422044	54.4246930857439	52.4825431992796	56.3668429722081	53.9618731624829	52.768715191698	55.1550311332678	195.493374267402	188.519578733215	202.467169801588	68.509597253922	67.0499368836987	69.9692576241452	172.283214962539	169.610171120456	174.956258804621	55.2272283333904	54.0176348329451	56.4368218338357	49.6781049797058
17	51.6833172373927	50.2315292857941	53.1351051889913	55.9255570496182	54.68451047613	57.1666036231063	16.1929445348514	8.12502860627372	24.260860463429	71.5716650813457	70.0472952538583	73.096034908833	-0.719616934513017	-2.07927497669469	0.640041107668657	68.8762553439556	67.413638619086	70.3388720688253	69.7766748813953	68.3458952691994	71.2074544935912	61.0271861959496	59.714813781283	62.3395586106162	50.8285741640839	47.3802491479141	54.2768991802538	72.1917669476278	70.7255068023306	73.658027092925	54.3740267253896	52.4252733552608	56.3227800955184	53.8947182287568	52.7030359758672	55.0864004816464	195.824357478582	188.568049237296	203.080665719867	68.4303692001397	66.9705765762214	69.890161824058	172.131707097099	169.463412775496	174.800001418703	55.1595260955172	53.951025668531	56.3680265225033	49.6274772103369
18	51.6579938648995	50.2041763170481	53.1118114127509	55.8580513143187	54.6188140146266	57.0972886140108	16.7779821271776	8.27939040331175	25.2765738510434	71.4908740733878	69.9671232403718	73.0146249064037	-0.716448680983166	-2.07866048354216	0.645763121575831	68.7960120104082	67.334620021016	70.2574039998003	69.6984103437751	68.2673753330589	71.1294453544914	60.9542817916116	59.6435239749802	62.265039608243	51.0320131347737	47.4590527560357	54.6049735135118	72.1207760647578	70.6532877481587	73.588264381357	54.3238174936998	52.3684268840631	56.2792081033366	53.8276650177763	52.6373815650765	55.017948470476	196.183924905373	188.637043585147	203.730806225599	68.3514007087977	66.8914520627697	69.8113493548257	171.980559506633	169.317160453352	174.643958559914	55.0919888730237	53.8845212412646	56.2994565047827	49.5775197890362
19	51.6320876577277	50.1765101279326	53.0876651875228	55.7905742991916	54.5531433960579	57.0280052023254	17.4023463464488	8.46330949218844	26.3413832007092	71.4104186447488	69.8872518863917	72.933585403106	-0.712486988843217	-2.07724408496355	0.652270107277115	68.7158737756826	67.2556487246175	70.1760988267478	69.6215369166863	68.1899094076802	71.0531644256924	60.8813675187664	59.5721590986377	62.1905759388951	51.2482679229745	47.5478455570288	54.9486902889201	72.0511113025191	70.5822542596018	73.5199683454363	54.2740920551484	52.3120493673684	56.2361347429283	53.7607292544713	52.5717648357622	54.9496936731804	196.572564005	188.727528904293	204.417599105708	68.2727392634518	66.81262034916	69.7328581777436	171.829865779924	169.171501820959	174.48822973889	55.0246294313348	53.8181351825004	56.2311236801692	49.5282879952513
20	51.605571177926	50.1485064659653	53.0626358898868	55.7231310243018	54.4875007740744	56.9587612745292	18.066711023684	8.67818698070515	27.4552350666628	71.3303131289386	69.8076975796373	72.8529286782398	-0.707704797860552	-2.07499395945452	0.659584363733414	68.635828148224	67.1767105684027	70.0949457280453	69.5461660640163	68.1135549032088	70.9787772248239	60.808451572279	59.5007214427283	62.1161817018297	51.4775113366836	47.6469885189022	55.308034154465	71.9827426573547	70.512385616256	73.4530996984533	54.2248770512846	52.2561862164984	56.1935678860708	53.6939275305205	52.5062001458685	54.8816549151725	196.990744997523	188.840447230843	205.141042764203	68.1944328642475	66.7341376270354	69.6547281014595	171.679722528112	169.026525630602	174.332919425623	54.9574606226278	53.7518816778048	56.1630395674508	49.479837890719
21	51.5784169516185	50.1201395828279	53.0366943204091	55.6557271435485	54.4218888635774	56.8895654235196	18.7717238086938	8.92536602666861	28.6180815907189	71.2505718769021	69.728475888455	72.7726678653492	-0.702075341589669	-2.07187887282566	0.667728189646321	68.555864690559	67.097793572598	70.01393580852	69.4724109064093	68.0383677485765	70.9064540642421	60.7355455928096	59.4292168499195	62.0418743356997	51.7199078340104	47.756832843857	55.6829828241638	71.9156330391064	70.4436500199164	73.3876160582964	54.1761990753413	52.2008826089826	56.1515155417	53.6272771144613	52.4407031831071	54.8138510458154	197.438920137753	188.97671497027	205.901125305236	68.1165297247965	66.6560586122998	69.5770008372931	171.530229343857	168.882321507525	174.178137180189	54.8904952780477	53.68577533013	56.0952152259654	49.4322262685496
22	51.5505975001322	50.0913822451823	53.0098127550822	55.5883688396206	54.3563108753061	56.8204268039351	19.5180050676537	9.20613680859002	29.8298733267174	71.1712096072815	69.6496017185614	72.6928174960016	-0.69557219103186	-2.06786825473063	0.676723872666908	68.4759755219755	67.018888443723	69.9330626002279	69.4003861116903	67.9644024815842	70.8363697417963	60.6626646346771	59.3576547449961	61.9676745243581	51.9756132535049	47.8777196843215	56.0735068226883	71.8497414059303	70.3760062583868	73.3234765534739	54.1280846471248	52.1461834253258	56.1099858689239	53.5607957322241	52.3752907740917	54.7463006903566	197.917523003991	189.137222590287	206.697823417694	68.0390780650194	66.5784359945378	69.499720135501	171.38148875578	168.738979730347	174.023997781212	54.8237460763339	53.619830986109	56.0276611665588	49.3855106007749
23	51.5220853719827	50.0622057520735	52.9819649918918	55.5210626991708	54.2907704278161	56.7513549705255	20.3061468062618	9.52174053964029	31.0905530728833	71.0922418239685	69.5710895394153	72.6133941085218	-0.688169298450929	-2.06293227174931	0.686593674847449	68.3961557838682	66.9399890438132	69.8523225239233	69.3302077814469	67.8917123902148	70.7687031726789	60.5898270613011	59.2860481101218	61.8936060124805	52.2447745531346	48.0099799150535	56.4795691912157	71.7850262097729	70.3094055881749	73.2606468313709	54.0805601882221	52.0921331858599	56.0689871905842	53.4945013222429	52.3099806579602	54.6790219865256	198.42696780478	189.322834461696	207.531101147863	67.9621260136569	66.5013200095126	69.4229320178011	171.233606178169	168.596591005283	173.870621351055	54.7572253925138	53.5540635304318	55.9603872545958	49.3397489844212
24	51.4928531756931	50.0325799590819	52.9531263923044	55.4538155745257	54.2252714426439	56.6823597064074	21.1367116203926	9.87337265305527	32.40005058773	71.0136852935676	69.4929536738975	72.5344169132377	-0.679841041266455	-2.05704189674306	0.697359814210148	68.3164040534297	66.8610928080152	69.7717152988441	69.2619933339019	67.8203497079342	70.7036369598696	60.5170543712058	59.2144134060878	61.8196953363238	52.5275295583484	48.1539339440212	56.9011251726756	71.7214490709986	70.243793755446	73.1991043865512	54.0336519975536	52.0387759875778	56.0285280075295	53.4284117703074	52.2447912294744	54.6120323111404	198.967648704877	189.534388784383	208.400908625371	67.8857216312948	66.4247581415467	69.3466851210429	171.086689855949	168.455246235334	173.718133476564	54.6909451314812	53.488487654832	55.8934026081304	49.2950000861727
25	51.4628736134216	50.0024733094023	52.9232739174408	55.3866344388332	54.1598180292681	56.6134508483983	22.0102316761273	10.2621852796859	33.7582780725687	70.9355585734344	69.4152086425894	72.4559085042794	-0.670562265944922	-2.05016897423068	0.709044442340835	68.2367226924735	66.7822010951871	69.6912442897598	69.1958613832179	67.7503658645666	70.6413569018693	60.4443709595056	59.1427704400958	61.7459714789155	52.8240067196567	48.3098915488135	57.3381218904999	71.6589785933512	70.1791130671782	73.1388441195242	53.9873862273046	51.9861554408656	55.9886170137435	53.3625446302726	52.1797412578096	54.5453480027356	199.539939171607	189.772697552792	209.307180790422	67.8099130614147	66.3487949573141	69.2710311655153	170.94085080492	168.315036285821	173.56666532402	54.6249165522598	53.4231176095147	55.8267154950048	49.2513230856955
26	51.4321195153667	49.9718528720498	52.8923861586835	55.3195262417545	54.0944143668882	56.5446381166207	22.9272077210023	10.6892891266092	35.1651263153953	70.8578825792533	69.3378695518068	72.3778956066998	-0.660308331808046	-2.04228628156521	0.72166961794912	68.1571181198295	66.703319457915	69.6109167817441	69.1319316153848	67.6818117928777	70.582051437892	60.3718038215901	59.0711421807298	61.6724654624503	53.1343248801397	48.4781517286427	57.7904980316367	71.5975942254123	70.1153044222838	73.0798840285407	53.9417888592606	51.9343146060705	55.9492631124508	53.2969168375895	52.1148495882563	54.4789840869227	200.144191342726	190.038546528662	210.249836156791	67.7347488132588	66.2734720675281	69.1960255589895	170.796202747292	168.17605174782	173.416353746764	54.5591500895194	53.3579669458511	55.7603332331876	49.2087776176909
27	51.4005638749223	49.9406843874049	52.8604433624397	55.2524977726331	54.0290645900441	56.4759309552221	23.8881081282778	11.1557548525639	36.6204614039917	70.78068117971	69.2609525127593	72.3004098466607	-0.649055154676798	-2.03336758572334	0.735257276369741	68.0776009979119	66.6244578209511	69.5307441748726	69.070324660846	67.614738289262	70.52591103243	60.2993822073188	58.9995545212332	61.5992098934044	53.4585930532829	48.659002564687	58.2581835418788	71.5372900722471	70.0523092166224	73.0222709278718	53.8968856815783	51.8832959298569	55.9104754332996	53.2315444233448	52.0501348348157	54.4129540118739	200.780735416914	190.332695199245	211.228775634583	67.6602781763152	66.1988282083857	69.1217281442446	170.652862042523	168.038382701309	173.267341383737	54.4936551794705	53.293048259878	55.6942620990629	49.1674237127547
28	51.3681798845475	49.9089323203302	52.8274274487649	55.1855555375611	53.9637726847243	56.4073383903978	24.893367975984	11.6626140230289	38.1241219289391	70.7039818047647	69.1844750778696	72.2234885316599	-0.636779250268953	-2.02338769555043	0.749829195012521	67.9981863266908	66.5456305603423	69.4507420930393	69.0111619640297	67.549196424973	70.4731275030864	60.2271372354061	58.9280359931341	61.5262384776782	53.796910211522	48.8527210836528	58.7410993393913	71.4780785610721	69.9900710471974	72.9660860749468	53.852702266014	51.8331411813293	55.8722633506988	53.1664422370763	51.9856150721719	54.3472694019806	201.449879067958	190.655876707109	212.243881428808	67.586551762111	66.1248994305871	69.0482040936348	170.510947613517	167.90211848009	173.119776746943	54.4284400976025	53.2283729465561	55.6285072486489	49.1273217371165
29	51.3349409723165	49.8765599210981	52.7933220235349	55.1187056559378	53.8985424008933	56.3388689109822	25.9433881624505	12.2108597158188	39.6759166090822	70.6278160533667	69.1084566794667	72.1471754272667	-0.623457777267531	-2.01232250933569	0.765406954800632	67.9188934413203	66.4668564792608	69.3709304033797	68.954565649956	67.4852380022111	70.4238932977009	60.1551014787899	58.8566174336837	61.4535855238962	54.1493650858612	49.0595731211053	59.2391570506171	71.4199938675389	69.9285371599189	72.911450575159	53.8092639456389	51.7838913879175	55.8346365033602	53.1016236870378	51.9213075357707	54.2819398383049	202.151906883676	191.008797743504	213.295016023848	67.5136221648719	66.051719380388	68.9755249493558	170.370580868191	167.76734744081	172.973814295573	54.3635118158641	53.1639509748882	55.5630726568401	49.0885323313405
30	51.3008208391113	49.8435292943813	52.7581123838414	55.051953781066	53.8333771863835	56.2705303757485	27.0385345599769	12.8014468374565	41.2756222824972	70.5522202861954	69.0329190558182	72.0715215165727	-0.609068579977153	-2.00014905762287	0.782011897668566	67.8397459129973	66.3881586805476	69.291333145447	68.9006583881002	67.4229160471976	70.3784007290028	60.0833085326426	58.7853316124349	61.3812854528502	54.5160359769144	49.2798131824176	59.7522587714112	71.3630950145186	69.8676596121475	72.8585304168896	53.7665957930607	51.7355867710442	55.7976048150772	53.0371005068087	51.8572283387354	54.216972674882	202.887079830565	191.392138401598	214.382021259533	67.4415447286028	65.9793196545677	68.9037698026378	170.231885616497	167.634156738726	172.829614494269	54.2988758868212	53.099790693872	55.4979610797705	49.0511163480674
31	51.2657934964174	49.8098014765567	52.721785516278	54.9853050480998	53.7682801458946	56.2023299503051	28.1791372082403	13.4352922013678	42.9229822151129	70.4772361891766	68.9578866498083	71.9965857285448	-0.593590230485235	-1.98684554119288	0.799665080222408	67.7607713561453	66.3095643399825	69.2119783723082	68.8495632536973	67.3622853302359	70.3368411771586	60.0117925772916	58.7142128244462	61.3093723301369	54.8969905776973	49.5136843001679	60.2802968552267	71.3074685629111	69.8073961551148	72.8075409707074	53.7247225991772	51.6882666816135	55.7611785167409	52.9728825571599	51.793392214147	54.1523729001727	203.655634745152	191.806551988928	215.504717501375	67.370378404381	65.9077302094879	68.8330265992741	170.09498798292	167.502632113139	172.687343852702	54.2345363620889	53.0358986788797	55.4331740452981	49.0151347888823
32	51.2298333046798	49.7753365215738	52.6843300877857	54.9187640513448	53.7032540275155	56.134274075174	29.3654895489808	14.1132744110743	44.6177046868872	70.4029112940793	68.8833869664915	71.9224356216672	-0.57700207024499	-1.97239136418566	0.818387223695685	67.6820011486036	66.2311043880808	69.1328979091263	68.8014035866807	67.3034029008269	70.2994042725345	59.9405879486793	58.6432964598255	61.2378794375331	55.2922858084807	49.7614178875602	60.8231537294011	71.2532308237677	69.7477108806869	72.7587507668484	53.6836688524805	51.6419695353828	55.7253681695781	52.908977671885	51.729812290824	54.088143052946	204.457783852947	192.252664800638	216.662902905256	67.3001866782516	65.8369798036596	68.7633935528436	169.960016314545	167.372857685758	172.547174943331	54.1704957519424	52.9722796274243	55.3687118764604	48.9806487403936
33	51.1929150121763	49.7400935956236	52.6457364287291	54.8523348515728	53.6383012377913	56.0663684653543	30.5978477034357	14.8362335848963	46.3594618219751	70.3292994434442	68.8094508772226	71.8491480096658	-0.559284250997441	-1.95676716235913	0.838198660364245	67.6034700750302	66.1528131115672	69.0541270384931	68.7563028484535	67.2463286243162	70.2662770725908	59.8697287291115	58.5726185613573	61.1668388968658	55.7019676639953	50.0232335879892	61.3807017400013	71.2005295325709	69.6885747191293	72.7124843460125	53.6434587189327	51.5967327483004	55.6901846895651	52.8453915558599	51.6664999101812	54.0242832015387	205.293714315895	192.731075856464	217.856352775326	67.231038547172	65.7670964535358	68.6949806408082	169.827101084752	167.244915775569	172.409286393935	54.1067550324934	52.9089363123854	55.3045737526014	48.9477193096106
34	51.1550137943609	49.7040310808279	52.6059965078939	54.7860210127371	53.5734238849814	55.9986181404929	31.8764297939342	15.6049709530832	48.1478886347853	70.2564611883635	68.7361128600352	71.7768095166919	-0.540417774950079	-1.93995482651338	0.859119276613222	67.5252159070658	66.0747276884428	68.9757041256888	68.7143844766973	67.1911257054469	70.2376432479476	59.7992483709291	58.5022153835077	61.0962813583505	56.126071073258	50.2993391212638	61.9528030252523	71.1495449395266	69.6299659156438	72.6691239634093	53.6041160224311	51.552592671909	55.6556393729531	52.7821277428965	51.6034644910539	53.9607909947392	206.163587809127	193.242356605412	219.084819012841	67.163009518071	65.6981078836923	68.6279111524498	169.69637479263	167.118886734065	172.273862851194	54.0433137061919	52.8458695996336	55.2407578127502	48.9164075587102
35	51.1161052936282	49.6671066881362	52.5651038991203	54.7198256663055	53.5086238488657	55.9310274837454	33.201415310984	16.4202483535999	49.9825822683681	70.1844641092163	68.6634111683546	71.705517050078	-0.520384534130415	-1.9219375211391	0.881168452878266	67.4472789368145	65.9968876726226	68.8976702010063	68.6757717384275	67.1378611836847	70.2136822931702	59.729179365402	58.4321229669416	61.0262357638623	56.5646197722683	50.58993012728	62.5393094172566	71.1004902837642	69.5718706482888	72.6291099192397	53.5656642258791	51.5095845289413	55.6217439228168	52.7191876199953	51.5407134485331	53.8976617914575	207.067540127813	193.787050602626	220.348029653	67.0961826033318	65.630041955248	68.5623232514156	169.567971858189	166.994848805013	172.141094911365	53.9801699206898	52.7830785355865	55.1772613057931	48.8867744392823
36	51.0761656594503	49.6292775795759	52.5230537393247	54.6537516004404	53.443902874305	55.8636003265757	34.5729445271156	17.2827876488877	51.8631014053434	70.1133830512781	68.59138792292	71.6353781796363	-0.49916734883346	-1.9026996983786	0.904365000711682	67.3697014827692	65.919334445438	68.8200685201003	68.6405875815123	67.0866063853731	70.1945687776515	59.6595529685983	58.3623767426547	60.9567291945419	57.0176261898007	50.8951900081197	63.1400623714818	71.0536116340182	69.5142839721798	72.5929392958565	53.5281264128795	51.4677423492454	55.5885104765136	52.6565705233765	51.4782521718833	53.8348888748697	208.005680824839	194.365673163211	221.645688486467	67.0306492849402	65.5629270603527	68.4983715095276	169.442028513484	166.872878013115	172.011179013852	53.9173206502885	52.7205605085589	55.114080792018	48.8588807261472
37	51.0351715888309	49.5905004999491	52.4798426777128	54.5878013704614	53.3792626848126	55.7963400561101	35.9911179586685	18.1932700826471	53.78896583469	70.0433002691413	68.5200891248723	71.5665114134103	-0.476750005083183	-1.88222710741829	0.928727097251922	67.2925273893256	65.8421106518791	68.7429441267722	68.6089544848735	67.0374373186813	70.1804716510656	59.5903989952429	58.2930111788677	60.8877868116181	57.4850913465006	51.2152897696654	63.7548929233357	71.0091870932303	69.4572112777306	72.5611629087299	53.4915252700641	51.4270989062047	55.5559516339236	52.5942739101982	51.4160840654998	53.7724637548967	208.978092879981	194.978710997895	222.977474762068	66.9665104191905	65.4967924758462	68.4362283625348	169.318682689737	166.753048086132	171.884317293343	53.8547619432677	52.6583114858055	55.0512124007299	48.832786950839
38	50.9931003670245	49.5507319179971	52.435468816052	54.5219774264626	53.3147051116643	55.7292497412609	37.4559958766245	19.1523355929662	55.7596561602829	69.9743054760197	68.4495645912561	71.4990463607834	-0.453117291029143	-1.86050679946018	0.954272217401897	67.2158015423998	65.7652596393468	68.6663434454528	68.5809943075947	66.9904349989311	70.1715536162583	59.5217456906582	58.2240594820033	60.8194318993132	57.9670047674622	51.5503878638871	64.3836216710373	70.9675253791728	69.4006704277167	72.5343803306289	53.4558830700716	51.3876856538274	55.5240804863157	52.5322936081728	51.3542106556018	53.7103765607438	209.984832401211	195.626621835332	224.34304296709	66.9038770542153	65.4316686756535	68.3760854327771	169.198073900598	166.635430415091	171.760717386105	53.7924892373596	52.5963263259219	54.9886521487974	48.8085533348494
39	50.9499299084624	49.5099281769737	52.389931639951	54.4562822536144	53.2502322336002	55.6623322736287	38.9675978675102	20.160582095834	57.7746136391863	69.9064957962144	68.379867817566	71.4331237748629	-0.428255032200879	-1.83752712844938	0.981017064047621	67.1395694243216	65.6888249159851	68.5903139326582	68.5568281371657	66.9456856941277	70.1679705802036	59.4536196897835	58.1555533605351	60.7516860190319	58.4633444084516	51.9006300329795	65.0260587839237	70.928963807235	69.3446946846577	72.5132329298122	53.421221655187	51.3495326647064	55.4929106456675	52.4706241434075	51.2926317639467	53.6486165228684	211.025928358697	196.309834035753	225.742022681641	66.8428711336994	65.3675876089269	68.3181546584718	169.080343121634	166.52009405718	171.640592186088	53.7304977444639	52.534599163774	54.9263963251538	48.7862397227271
40	50.9056387978276	49.4680456544668	52.3432319411883	54.390718520569	53.1858465219446	55.5955905191935	40.5259024453075	21.2185647511705	59.8332401394445	69.8399756212007	68.311055775319	71.3688954670824	-0.402150125544178	-1.81327774776199	1.00897749667363	67.0638767310697	65.6128496444536	68.5149038176858	68.5365761370946	66.903281083272	70.1698711909171	59.3860460709876	58.0875228574768	60.6845692844985	58.9740765959083	52.2661491565268	65.6820040352897	70.893865714581	69.2893364557557	72.4983949734064	53.3875624216524	51.3126685690607	55.4624562742442	52.4092591447746	51.2313457482984	53.5871725412508	212.101382352026	197.028746200429	227.174018503623	66.7836260619116	65.3045829589725	68.2626691648507	168.965632666211	166.407105785735	171.524159546687	53.6687829043969	52.4731238624312	54.8644419463627	48.7659055151311
41	50.8602063312196	49.4250409311939	52.2953717312452	54.325289231475	53.1215509859871	55.5290274769629	42.1308467152203	22.3267952218939	61.9348982085466	69.7748563719092	68.2431886558123	71.3065240880061	-0.374790572165078	-1.78774960308537	1.03816845875522	66.9887690740102	65.5373761853676	68.4401619626528	68.5203573941239	66.8633183230984	70.1773964651495	59.3190485109203	58.019996254055	60.6181007677857	59.4991559808379	52.6470651028423	66.3512468588335	70.8626173766484	69.2346717723869	72.4905629809099	53.3549263046578	51.2771204950911	55.4327321142244	52.3481918210105	51.1703498076964	53.5260338343246	213.211168411088	197.783726781211	228.638610040966	66.7262871076076	65.2426904060693	68.2098838091458	168.854086057874	166.296530191387	171.411641924361	53.607340906025	52.4118945237545	54.8027872882955	48.7476096019333
42	50.8136125573455	49.3808709683664	52.2463541463246	54.2599978773927	53.0573493137105	55.462646441075	43.7823260900569	23.485740935197	64.0789112449168	69.7112561717317	68.1763295740664	71.2461827693969	-0.346165508709387	-1.76093492174809	1.06860390432931	66.9142917866196	65.462445702636	68.3661378706031	68.5082897652892	66.825900022092	70.1906795084865	59.2526495449743	57.9530000439342	60.5522990460144	60.0385255066855	53.0434845855962	67.0335664277749	70.8356244771283	69.180805296612	72.4904436576446	53.3233337640201	51.2429140108986	55.4037535171417	52.2874155046304	51.1096403487799	53.465190660481	214.355232831044	198.575113694138	230.13535196795	66.6710116273521	65.1819479246146	68.1600753300897	168.745847899395	166.188429837902	171.303265960888	53.5461692725551	52.3509060464536	54.7414324986566	48.731410295468
43	50.7658383186756	49.3354932930733	52.1961833442779	54.1948485833489	52.9932460033895	55.3964511633084	45.4801940598971	24.6958243540513	66.2645637657429	69.649299436539	68.110544249298	71.18805462378	-0.316265237307594	-1.73282719878132	1.10029672416613	66.8404898542195	65.3880978405929	68.2928818678462	68.5004897250593	66.7911341237717	70.2098453263469	59.1868709360481	57.8865589744628	60.4871828976334	60.592116391253	53.4555010267906	67.7287317557154	70.81330820094	69.1278755262961	72.4987408755839	53.2928047705584	51.2100730682289	55.3755364728879	52.2269242546955	51.0492134075676	53.4046351018234	215.533494041699	199.403213940845	231.663774142554	66.6179690923295	65.1223961506873	68.1135420339716	168.641063738621	166.082865475441	171.199262001801	53.4852675060739	52.2901547177171	54.6803802944307	48.7173652640272
44	50.7168652924974	49.2888661909742	52.1448643940206	54.1298462478607	52.9292464821889	55.3304460135325	47.2242620156154	25.9574222659851	68.4911017652457	69.5891163895015	68.0459006799409	71.1323320990622	-0.285081254017314	-1.70342118001574	1.13325867198112	66.7674079816066	65.3143704801522	68.220445483061	68.4970722128034	66.7591337041066	70.2350107215002	59.121734152221	57.8206961489473	60.4227721554948	61.1598481227007	53.8831944270866	68.4365018183148	70.7961010261119	69.0760597749189	72.516142277305	53.2633587931687	51.1786199483251	55.3480976380122	52.1667135085597	50.9890651192131	53.3443618979062	216.745842511578	200.268303241236	233.22338178192	66.5673409066731	65.0640788590474	68.0706029542988	168.539879931295	165.979896313004	171.099863549586	53.4246377846542	52.2296388220851	54.6196367472234	48.7055314656979
45	50.6666760318029	49.2409489054261	52.0924031581796	54.0649966724661	52.8653572086434	55.2646361362887	49.0142991267412	27.2708650953444	70.757733158138	69.5308425097127	67.9824688320838	71.0792161873417	-0.252606275697878	-1.67271284253788	1.16750029114212	66.6950908096872	65.2412995782054	68.148882041169	68.4981504808266	66.7300166903975	70.2662842712557	59.0572609516895	57.7554331819964	60.3590887213825	61.7416284696497	54.3266312444245	69.1566256948748	70.7844422948167	69.0255784528987	72.5433061367348	53.235014786605	51.1485752101858	55.3214543630242	52.1067807710406	50.929192226424	53.2843693156571	217.992140686913	201.170625680647	234.81365569318	66.5193200096842	65.0070435876985	68.0315964316699	168.442443501008	165.879580350572	171.005306651443	53.3642857035377	52.1693592492446	54.5592121578308	48.6959650826396
46	50.615254005941	49.1917018419885	52.0388061698936	54.0003066795826	52.8015857567555	55.1990276024097	50.8500322740359	28.6364362445264	73.0636283035453	69.4746179245245	67.9203203600898	71.0289154889592	-0.218834265254279	-1.64069937284752	1.20303084233896	66.6235832879644	65.1689190911312	68.0782474847976	68.503835943221	66.7039055109007	70.3037663755413	58.993474070914	57.6907903985059	60.2961577433222	62.3373535053765	54.7858642818202	69.8888427289328	70.7787736460459	68.9766981888732	72.5808491032186	53.2077911799687	51.1199576415401	55.2956247183972	52.0471263280678	50.8695926154887	53.224660040647	219.272222965715	202.110393374426	236.434052557004	66.4741102589378	64.9513424425062	67.9968780753693	168.348901996447	165.781974769946	170.915829222948	53.3042210500851	52.1093200810325	54.4991220191378	48.6887214558984
47	50.5625836409668	49.1410867770735	51.9840805048602	53.9357842178504	52.7379408803963	55.1336275553045	52.7311460370708	30.0543714690529	75.4079206050887	69.4205867561078	67.8595283770208	70.9816451351949	-0.183760455190473	-1.60737914307216	1.23985823269121	66.552931205083	65.0972609796118	68.0086014305542	68.5142380257766	66.6809266858244	70.3475493657289	58.9303980094385	57.6267870658191	60.2340089530579	62.946907646068	55.2609325851505	70.6328827069855	70.7795343925727	68.9297334054326	72.6293353797127	53.1817058659086	51.0927842128726	55.2706275189447	51.987753970841	50.8102658672861	53.1652420743959	220.585895707012	203.087786152682	238.084005261343	66.4319255961121	64.8970331033633	67.9668180888608	168.259403346139	165.687136381674	170.831670310604	53.2444586004294	52.0495291372567	54.4393880636021	48.6838550208553
48	50.5086503596174	49.0890670693279	51.9282336499068	53.8714384549572	52.6744325576776	55.0684443522368	54.6572827369918	31.5248582908055	77.7897071831781	69.3688964330716	67.8001672902739	70.9376255758692	-0.147381369414993	-1.57275168560575	1.27798894677577	66.4831818748039	65.0263552880378	67.94000846157	68.5294640171984	66.6612103710843	70.3977176633126	58.868059902321	57.5634416478967	60.1726781567453	63.5701637030793	55.7518613516794	71.3884660544791	70.7871569230309	68.8850460947209	72.6892677513409	53.1567761905342	51.0670700348406	55.2464823462279	51.9286717159321	50.751213809316	53.1061296225482	221.932937275312	204.102951267658	239.762923282966	66.3929890023241	64.8441800369858	67.9417979676624	168.174095710845	165.595122123531	170.753069298159	53.1850189241248	51.9899984601052	54.3800393881444	48.6814192434027
49	50.4534406208444	49.0356078721629	51.8712733695259	53.8072798587543	52.6110720159594	55.0034877015491	56.6280425345542	33.0480354532689	80.2080496158396	69.319696978046	67.7423127146033	70.8970812414888	-0.109694843244911	-1.53681766654633	1.31742798005651	66.4143849699012	64.9562302877674	67.8725396520349	68.5496189218746	66.6448898663918	70.4543479773575	58.8064904686348	57.5007720698984	60.1122088673712	64.2069829491157	56.2586618500141	72.1553040482172	70.8020622062735	68.8430437041175	72.7610807084295	53.13301894404	51.0428283194481	55.2232095686319	51.869892506633	50.6924410537551	53.0473439595109	223.313098120245	205.156003126018	241.470193114472	66.3575312547059	64.7928559002822	67.9222066091296	168.093127333815	165.505989604121	170.680265063508	53.1259291816478	51.9307447179595	54.3211136453361	48.6814665569453
50	50.3969419588322	48.980676345688	51.8132075719764	53.7433202682103	52.5478717391007	54.9387687973198	58.6429835834154	34.6239924222028	82.6619747446279	69.2731402819908	67.6860414705477	70.860239093434	-0.0707000415574413	-1.49957885831099	1.35817877519611	66.3465934917307	64.8869126696045	67.8062743138568	68.5748053144402	66.6321010989352	70.5175095299452	58.7457250221009	57.4387959813676	60.0526540628342	64.857215198235	56.7813313521159	72.9330990443541	70.8246554698498	68.8041752135611	72.8451357261384	53.1104503520429	51.0200703453526	55.2008303587331	51.8114348811964	50.6339555058821	52.9889142565108	224.726100891317	206.247023048093	243.205178734542	66.3257895007939	64.7431430939313	67.9084359076565	168.016646389092	165.419797683179	170.613495095005	53.0672238984484	51.8717895114045	54.2626582854923	48.6840483003181
51	50.3391430214287	48.9242418661667	51.7540441766907	53.6795729563783	52.4848454594228	54.8743004533339	60.7016222385681	36.2527689347856	85.1504755423505	69.2293793756745	67.6314316714415	70.8273270799075	-0.0303974750418686	-1.4610381118058	1.40024316172206	66.2798648587684	64.818427767376	67.7413019501609	68.6051231963792	66.6229820931892	70.5872642995691	58.685804527669	57.3775310062491	59.994078049089	65.5206988995421	57.3198530779295	73.7215447211548	70.8553221176894	68.7689256372062	72.9417185981726	53.0890860676288	50.9988054276982	55.1793667075595	51.75332359444	50.5757688269757	52.9308783619043	226.171640587619	207.376059055959	244.96722211928	66.2980056719092	64.6951354007341	67.9008759430843	167.944800828062	165.336607078242	170.552994577883	53.0089456984707	51.8131595670969	54.2047318298446	48.6892146567143
52	50.2800336079174	48.8662762309996	51.6937909848353	53.6160526880301	52.4220081375588	54.8100972385014	62.8034333197016	37.9343545999315	87.6725120394717	69.1885677083187	67.5785628969112	70.7985725197261	0.0112109854920061	-1.42119932852349	1.4436212995075	66.2142620933926	64.7507997917933	67.6777243949918	68.6406698549057	66.6176724363573	70.6636672734541	58.626776685813	57.3169949683525	59.9365584032735	66.1972612444274	57.8741961531382	74.5203263357166	70.8944239441571	68.7378092928873	73.051038595427	53.0689411641075	50.9790408928838	55.1588414353312	51.695590180455	50.517896836025	52.8732835248849	227.649384742282	208.543125692016	246.755643792548	66.2744247609406	64.6489396205288	67.8999099013524	167.877738224456	165.256480985684	170.498995463227	52.9511459797351	51.7548868088638	54.1474051506065	48.697014593713
53	50.2196047060579	48.806753857159	51.6324555549569	53.5527757749157	52.3593759338874	54.746175615944	64.9478504291745	39.6686885521741	90.2270123061749	69.150858442841	67.5275164454068	70.7742004402751	0.0541220967890462	-1.38006743293226	1.48831162651035	66.1498550827122	64.6840520523285	67.615658113096	68.681539724363	66.6163127477173	70.7467667010087	58.568697024504	57.2572060817941	59.8801879672139	66.8867182871761	58.4443155804911	75.329120993861	70.9422956928377	68.711362243435	73.1732291422405	53.0500301284704	50.9607820586882	55.1392781982525	51.6382734458221	50.4603598353342	52.81618705631	229.158973641415	209.74820386958	248.56974341325	66.2552929936823	64.6046770962918	67.9059088910728	167.81560561801	165.179485702657	170.451725533363	52.8938855147775	51.6970082998333	54.0907627297217	48.7074958044963
54	50.1578485283217	48.7456519709606	51.5700450856828	53.489760131721	52.2969661755292	54.6825540879127	67.1342663241857	41.4556591612252	92.8128734871462	69.1164037764808	67.4783756532623	70.7544318996992	0.0983312328439777	-1.33764834550499	1.53431081119295	66.08672188641	64.6182071451029	67.5552366277171	68.7278242503757	66.6190441588069	70.8366043419444	58.5116299773363	57.1981830976742	59.8250768569985	67.5888750787549	59.0301522250965	76.1475979324133	70.9992419990116	68.6901343248273	73.3083496731959	53.0323668555491	50.9440322201873	55.120701490911	51.581419884732	50.4031828463897	52.7596569230742	230.700020577202	210.991240756813	250.408800397592	66.2408559259849	64.5624850175185	67.9192268344512	167.758549357008	165.105691235498	170.411407478518	52.8372349595196	51.6395660544114	54.0349038646279	48.7207046503431
55	50.0947585472507	48.6829507870567	51.5065663074447	53.4270253357111	52.2347973229186	54.6192533485037	69.362033342631	43.295103799056	95.428962886206	69.085354294856	67.4312262633938	70.7394823263181	0.143832376649114	-1.29394895672007	1.5816137100183	66.0249500624369	64.5532870872905	67.4966130375833	68.7796117569874	66.6260078100239	70.9332157039509	58.4556499251574	57.1399454011012	59.7713544492136	68.3035258135604	59.6316328140184	76.9754188131025	71.0655347451009	68.6746811461422	73.4563883440596	53.0159646428678	50.9287926419096	55.103136643826	51.5250840096397	50.3463957441928	52.7037722750865	232.272112134758	212.272149695165	252.272074574351	66.2313565013296	64.5225173892212	67.9401956134381	167.706714939899	165.035171879657	170.378258000141	52.7812752555175	51.5826067243433	53.9799437866916	48.7366861044837
56	50.0303295298662	48.6186336745887	51.4420253851437	53.36459269278	52.172888939721	54.556296445839	71.6304638820349	45.1868086661041	98.0741190979657	69.0578583666722	67.3861568233906	70.7295599099538	0.190618114023145	-1.24897710234196	1.63021333038825	65.9646379800116	64.4893133837208	67.4399625763024	68.836987317012	66.6373443679142	71.0366302661099	58.4008421778764	57.0825130569789	59.719171298774	69.0304539888923	60.2486699504642	77.8122380273203	71.1414108486799	68.6655563882174	73.6172653091425	53.0008361861843	50.9150625566866	55.086609815682	51.4693285934703	50.2900332806566	52.6486239062841	233.874808512312	213.590810153368	254.158806871256	66.2270331049202	64.4849455686556	67.9691206411847	167.660246856238	164.968006756261	170.352486956214	52.726097912501	51.5261811687697	53.9260146562322	48.7554836973992
57	49.9645575710555	48.5526873085322	51.3764278335788	53.3024853121927	52.1112616693738	54.4937089550115	73.9388309308523	47.1305086779834	100.747153183721	69.0340615853677	67.3432590906847	70.7248640800507	0.238679629545461	-1.20274154026327	1.6801007993542	65.9058960887558	64.4263070195919	67.3854851579196	68.9000326258227	66.653193566213	71.1468716854323	58.3473038729448	57.0259068090024	59.6687009368872	69.7694325768958	60.8811621427999	78.6577030109917	71.2270704932282	68.663304655393	73.7908363310634	52.9869935757131	50.9028391716576	55.0711479797687	51.4142248218211	50.2341349906024	52.5943146530398	235.507643874211	214.947067717838	256.068220030584	66.2281176509176	64.4499582963059	68.0062770055292	167.619288427143	164.904280291104	170.334296563182	52.67180516063	51.4703439239268	53.8732663973332	48.7771394636456
58	49.8974401258646	48.4851018044196	51.3097784473096	53.2407281917438	52.0499372208036	54.4315191626841	76.2863686513379	49.1258874138566	103.446849888819	69.0141062629183	67.3026284218862	70.7255841039505	0.288006704616335	-1.15525192915953	1.7312653383922	65.8488481129416	64.364288384611	67.3334078412722	68.968825878797	66.6736937726298	71.2639579849642	58.2951447673723	56.9701480441735	59.6201414905711	70.5202242086975	61.5289938485795	79.5114545688154	71.3226758028937	68.6684550592175	73.9768965465699	52.9744482930226	50.8921176818942	55.056778904151	51.3598523559872	50.17874497734	52.5409597346344	237.17012673619	216.340734120249	257.999519352132	66.2348337389682	64.4177611802025	68.0519062977338	167.583981645521	164.844082623148	170.323880667895	52.6185099648782	51.4151525937793	53.821867335977	48.8016938902795
59	49.8289760406265	48.4158708348179	51.242081246435	53.1793483143928	51.9889383649537	54.3697582638318	78.6722730130901	51.172577127428	106.171968898752	68.9981309798299	67.2643641242626	70.7318978353971	0.338587717659084	-1.10651880917384	1.78369424449201	65.7936321407268	64.3032771483355	67.283987133118	69.0434416526327	66.6989815824497	71.3879017228156	58.2444879010868	56.9152587447215	59.5737170574521	71.2825813704391	62.1920355337321	80.373127207146	71.4283499543183	68.6815156427515	74.175184265885	52.9632112085986	50.8828912921061	55.0435311250912	51.3062993098723	50.1239115787292	52.4886870410155	238.861740382294	217.771587302874	259.951893461713	66.2473949146697	64.3885756296493	68.1062141996902	167.554467016269	164.787509931455	170.321424101082	52.5663358973176	51.360667188232	53.7720046064033	48.829185866963
60	49.7591655828541	48.3449917261804	51.1733394395277	53.1183747567246	51.9282889427032	54.3084605707461	81.0957024762855	53.2701588213192	108.921246131252	68.9862701940159	67.228569749636	70.7439706383958	0.39040964647602	-1.05655358481269	1.83737287776473	65.7404015798764	64.2432921234542	67.2375110362986	69.123950790741	66.7291914392625	71.5187101422196	58.1954701109747	56.861261460187	59.5296787617624	72.0562466108978	62.8701437470007	81.2423494747948	71.5441767112118	68.7029686938238	74.3853847285997	52.9532925800658	50.875151246881	55.0314339132506	51.2536621458533	50.0696869189389	52.4376373727678	240.581943312789	219.239371522195	261.924515103384	66.2660030661194	64.3626372716107	68.1693688606281	167.53088339668	164.734664671795	170.327102121566	52.5154168666801	51.306949440422	53.7238842929382	48.8596526378175
61	49.6880104698294	48.2724655349676	51.1035554046913	53.0578388088643	51.8680138836211	54.2476637341076	83.5557787235286	55.4181623854042	111.693395061653	68.9786539098091	67.1953533144261	70.7619545051921	0.443458072765729	-1.00536851019467	1.89228465572613	65.6893259537868	64.1843511721802	67.1943007353935	69.2104202929199	66.7644552825198	71.6563853033199	58.1482423770332	56.808179343751	59.4883054103153	72.8409527603627	63.5631612096865	82.1187443110389	71.6702003609486	68.7332669471106	74.6071337747867	52.9447020510561	50.8688868698987	55.0205172322134	51.2020454963907	50.0161263557549	52.3879646370265	242.330169722359	220.743797491123	263.916541953595	66.2908469852511	64.3401939162846	68.2415000542176	167.513367837309	164.685655716872	170.341079957745	52.4658967082711	51.2540621387023	53.67773127784	48.8931297550975
62	49.6155138958207	48.1982971022373	51.0327306894042	52.9977741047747	51.8081392338575	54.187408975692	86.0515874391586	57.6160667995019	114.487108078815	68.9754074068215	67.1648274338745	70.7859873797685	0.497717188804793	-0.952976676754237	1.94841105436382	65.6405915145664	64.1264712292182	67.1547117999146	69.3029132095009	66.8049022211611	71.8009241978408	58.1029699846923	56.7560363074581	59.4499036619264	73.6364231604228	64.2709169207095	83.001929400136	71.8064260270665	68.7728306380392	74.8400214160939	52.9374486507157	50.8640856125364	55.0108116888951	51.151561919568	49.9632878381394	52.3398360009965	244.105830007799	222.284542560101	265.927117455498	66.3221011184073	64.3215031644858	68.3226990723289	167.502055423483	164.640598397003	170.363512449963	52.4179286409614	51.2020685119602	53.6337887699626	48.9296510347497
63	49.5416805578614	48.1224950862334	50.9608660294893	52.938216761237	51.7486921903869	54.127741332087	88.5821791347693	59.8633004006499	117.301057868889	68.9766510267844	67.1371093632194	70.8161926903495	0.55316980629273	-0.899392003460765	2.00573161604623	65.5944016534354	64.0696685306977	67.1191347761731	69.4014885401592	66.8506582322089	71.9523188481096	58.0598324904761	56.7048573591387	59.4148076218135	74.4423719043035	64.9932262769539	83.8915175316531	71.9528203272101	68.8220453449414	75.0835953094789	52.9315407938395	50.860733112251	55.0023484754279	51.1023315977777	49.9112311936757	52.2934320018797	245.90831130443	223.861250937206	267.955371671653	66.3599245256458	64.3068297663741	68.4130192849175	167.497079117741	164.599614441044	170.394543794437	52.3716746014098	51.1510317085061	53.5923174943135	48.9692485139208
64	49.4665166800254	48.0450719728368	50.8879613872139	52.8792055232552	51.689701137866	54.0687099086445	91.1465700196186	62.1592412150183	120.133898824219	68.9825000149361	67.1123209433685	70.8526790865038	0.609797367354483	-0.844629229572028	2.06422396428099	65.5509770926781	64.0139591492679	67.0879950360884	69.5062011375645	66.9018458830135	72.1105563921156	58.0190234817112	56.6546691876386	59.3833777757838	75.2585040873793	65.7298912088315	84.7871169659271	72.1093123427762	68.8812605377983	75.3373641477541	52.9269862816202	50.8588132610827	54.9951593021577	51.0544819894503	49.8600173703912	52.2489466085094	247.736978050337	225.473533947295	270.000422153379	66.4044600628146	64.2964428481257	68.5124772775036	167.498569603384	164.562831820237	170.434307386531	52.3273044687565	51.1010144084966	53.5535945290164	49.0119524104734
65	49.3900300361367	47.9660440640803	50.8140160081931	52.8207819131689	51.6311956836062	54.0103681427317	93.7437429145245	64.5032173543592	122.98426847469	68.9930644110202	67.0905884530212	70.8955403690192	0.667579957690397	-0.788703909899906	2.1238638252807	65.5105558477172	63.9593599381495	67.0617517572849	69.617101616047	66.9585840756907	72.2756191564033	57.9807501248877	56.6055010603458	59.3559991894296	76.0845160674704	66.4807003309552	85.6883318039856	72.2757948642643	68.9507887405637	75.6008009879649	52.9237923030031	50.8583082845704	54.9892763214359	51.008147444049	49.8097076620487	52.2065872260493	249.591172577573	227.1209703301	272.061374825046	66.4558337946329	64.2906131209795	68.6210544682863	167.506655129406	164.530384500249	170.482925758563	52.2849951956266	51.0520786073103	53.5179117839429	49.0577910845663
66	49.3122299708511	47.8854314452546	50.7390284964477	52.7629903804005	51.573206685667	53.952774075134	96.3726482077743	66.8945074767297	125.850788938819	69.0084489835986	67.0720423729115	70.9448555942858	0.726496321859212	-0.731632412526228	2.18462505624465	65.4733929524585	63.9058899782709	67.040895926646	69.7342362654404	67.020987812242	72.4474847186388	57.9452325014592	56.5573860860964	59.333078916822	76.9200957345252	67.2454291077812	86.5947623612692	72.4521258750623	69.0309052078758	75.8733465422488	52.921965436632	50.8591988313058	54.9847320419581	50.9634687905585	49.760362950116	52.1665746310009	251.47021572935	228.803106577125	274.137324881575	66.5141546410693	64.2896101771976	68.7386991049409	167.521461357009	164.502412108964	170.540510605054	52.2449298633227	51.0042856021213	53.4855741245241	49.106791002351
67	49.2331274190514	47.8032579314363	50.6629969066666	52.7058784485167	51.5157662688849	53.8959906281484	99.0322048514977	69.3323413110748	128.732068391921	69.028753200212	67.05681707063	71.0006893297941	0.78652388067519	-0.673431918868376	2.24647968021876	65.439759945754	63.853572600269	67.0259472912391	69.8576469702591	67.0891679788471	72.6261259616711	57.9127027342352	56.5103628760821	59.3150425923883	77.764922789274	68.0238400340412	87.5060055445067	72.6381302360421	69.121848014798	76.1544124572861	52.9215116533737	50.8614640732717	54.9815592334758	50.9205929094015	49.7120429990273	52.1291428197758	253.373407502264	230.51945730705	276.227357697478	66.5795142534211	64.2936999619084	68.8653285449338	167.543111207943	164.479059529354	170.607162886533	52.2072966804897	50.9576962059047	53.4568971550748	49.1589767018342
68	49.1527349234991	47.7195509945441	50.5859188524541	52.6494968561466	51.4589078238336	53.8400858884597	101.72130139689	71.8159002451065	131.626702548674	69.0540712250053	67.0450504162236	71.0630920337869	0.847638750696175	-0.614120425958392	2.30939792735074	65.409944121516	63.8024380159824	67.0174502270496	69.9873711343525	67.1632311478619	72.811511120843	57.8834039119721	56.4644776052321	59.3023302187121	78.618669030432	68.8156828297565	88.4216552311075	72.8336015338251	69.2238184592221	76.4433846084281	52.9224363194098	50.8650818170162	54.9797908218033	50.8796722971633	49.6648058437589	52.0945387505678	255.300027712524	232.269505679295	278.330549745752	66.6519871108414	64.3031424907146	69.0008317309681	167.571724714902	164.460476428119	170.682973001686	52.1722879452858	50.9123712022767	53.432204688295	49.2143707609504
69	49.071066650688	47.6343416722654	50.5077916291106	52.5938996882674	51.4026659842793	53.7851333922556	104.438797066612	74.3443179757714	134.533276157452	69.0844919348238	67.0368833394387	71.1321005302089	0.909815765775011	-0.553716750766281	2.3733482823163	65.3842475495726	63.7525265430949	67.0159685560504	70.123441611175	67.2432793961368	73.0036038262132	57.8575888241805	56.4197864380937	59.2953912102673	79.4809986500199	69.6206946495895	89.3413026504503	73.0383040568211	69.3369816801768	76.7396264334654	52.9247441998788	50.8700286256094	54.9794597741481	50.8408646327138	49.6187073098596	52.0630219555681	257.249336685128	234.052703845279	280.445969524977	66.731630822823	64.3181898623544	69.1450717832916	167.607418874183	164.446816731519	170.768021016847	52.1400989911897	50.8683720412735	53.411825941106	49.2729937678872
70	48.9881384048489	47.547664460393	50.4286123493047	52.5391444944439	51.3470765796847	53.7312124092031	107.183522862619	76.9166812214562	137.450364503782	69.1200989445116	67.0324593391788	71.2077385498443	0.973028500642502	-0.492240536368495	2.4382975376535	65.3629858786693	63.7038923453692	67.0220794119694	70.265886639798	67.3294101383625	73.2023631412334	57.8355185224116	56.3763582397042	59.294678805119	80.35156853636	70.438600306261	90.264536766459	73.2519748650487	69.4614674011495	77.042482328948	52.9284394630583	50.8762799512011	54.9805989749155	50.8043323523328	49.5738007055837	52.0348639990819	259.220575964929	235.868473436861	282.572678492997	66.8184866184824	64.33908459525	69.2978886417147	167.65030750085	164.43823806015	170.862376941551	52.1109271360522	50.8257617611202	53.3960925109842	49.3348642936982
71	48.9039676400544	47.4595571902565	50.3483780898524	52.485292390779	51.2921765607076	53.6784082208504	109.954282707645	79.5320304949465	140.376534920343	69.1609706322296	67.0319239546527	71.2900173098065	1.03724929648589	-0.429712259736546	2.50421085270833	65.3464869369849	63.6566075458186	67.0363663281512	70.4147297867787	67.4217159742669	73.4077435992904	57.8174607282302	56.3342774482873	59.3006440081731	81.2300285843023	71.2691125077315	91.1909446608731	73.4743259222221	69.5973707154253	77.3512811290189	52.9335256850696	50.8838102778631	54.9832410922762	50.7702422402875	49.5301367233681	52.0103477572068	261.212969048438	237.716206091309	284.709732005567	66.9125799995272	64.3660582977033	69.4591017013512	167.700501086616	164.434901134237	170.966101038994	52.0849706529005	50.7846061053568	53.3853352004443	49.3999988672398
72	48.8185734703798	47.3700608930366	50.2670860477229	52.4324081425879	51.2380038974185	53.6268123877574	112.749854618476	82.1893609360168	143.310348300935	69.2071801560746	67.0354242060347	71.3789361061145	1.10244928848266	-0.366153240898655	2.57105181786398	65.3350891490588	63.6107665097519	67.0594117883657	70.5699898939942	67.5202845485987	73.6196952393896	57.8036881115867	56.2936469489335	59.3137292742399	82.1160220122255	72.1119321078164	92.1201119166345	73.7050462615074	69.7447528401548	77.66533968286	52.940005855092	50.8925932742473	54.9874184359367	50.7387650400215	49.487763583281	51.9897664967619	263.225722135265	239.595264012136	286.856180258393	67.0139215306608	64.399330664624	69.6285123966977	167.758106660649	164.436969160485	171.079244160812	52.0624277793997	50.7449747898043	53.3798807689951	49.4684119524588
73	48.7319766780746	47.2792196528033	50.1847337033458	52.3805602251446	51.1845974520614	53.5765229982278	115.568991909143	84.8876232024017	146.250360615883	69.2587954540886	67.0431080104917	71.4744828976855	1.16859843524543	-0.301585653209434	2.63878252370029	65.3291397910316	63.5664900484494	67.0917895336137	70.7316810325345	67.6251984229543	73.8381636421146	57.794476466251	56.254590762097	59.334362170405	83.0091856853548	72.9667483698797	93.0516230008298	73.943804159617	69.9036417771851	77.9839665420489	52.9478823810705	50.9026019554267	54.9931628067143	50.7100750897321	49.4467274440707	51.9734227353934	265.258024898002	241.504980564998	289.011069231006	67.1225077389421	64.4391087794759	69.8059066984082	167.823227653532	164.444607210648	171.201848096416	52.0434957808261	50.7069428613688	53.3800487002835	49.540115928057
74	48.6441997197066	47.1870804501256	50.1013189892876	52.3298208602442	51.1319968304996	53.5276448899888	118.410424422086	87.6257244177724	149.1951244264	69.3158792208942	67.0551235774031	71.5766348643852	1.23566555012974	-0.236032534448948	2.70736363470843	65.3289931085283	63.5239292709146	67.1340569461419	70.8998124627395	67.7365349586163	74.0630899668627	57.7901028112474	56.2172563529827	59.3629492695122	83.909150444934	73.8332392432249	93.9850616466431	74.1902492973844	70.0740328313529	78.306465763416	52.9571570959031	50.9138088531137	55.0005053386924	50.6843499846559	49.4070730979755	51.9616268713363	267.309051269388	243.444660907834	291.173441630941	67.2383220923423	64.4855866888118	69.9910574958728	167.895963764572	164.45798160094	171.333945928204	52.0283700790041	50.6705920821328	53.3861480758754	49.6151210695549
75	48.5552667302405	47.0936929980718	50.0168404624092	52.2802660267809	51.0802422189271	53.4802898346346	121.272859785336	90.4025291752165	152.143190395455	69.3784888556095	67.0716187847241	71.685358926495	1.30361833435268	-0.169517798463131	2.7767544671685	65.3350083233022	63.4832688164088	67.1867478301957	71.0743886004547	67.854366209684	74.2944109912255	57.7908434487426	56.1818163806125	59.3998705168726	84.815541442786	74.7110716517785	94.9200112337936	74.4440148885496	70.2558889506367	78.6321408264626	52.9678312640901	50.9261861932683	55.0094763349119	50.6617702669087	49.3688449536898	51.9546955801277	269.377960245527	245.413582654315	293.342337836739	67.3613360274231	64.5389452083629	70.1837268464834	167.976410832666	164.477259280176	171.475562385157	52.0172434569628	50.6360122687787	53.3984746451469	49.69343553377
76	48.4652035250179	46.9991095723461	49.9312974776897	52.231975444033	51.0293742148222	53.4345766732438	124.154984693685	93.2168605946035	155.093108792766	69.4466763773385	67.0927405368989	71.8006122177781	1.37242341186651	-0.102066247052283	2.84691307078531	65.3475475558947	63.4447292355092	67.2503658762803	71.2554089895656	67.9787588258728	74.5320591532584	57.7969720095285	56.1484697382118	59.4454742808453	85.7279784807941	75.5999017946392	95.856055166949	74.7047197620827	70.4491408669256	78.9602986572399	52.979905588832	50.9397060799287	55.0201050977352	50.6425191422466	49.3320882982003	51.9529499862929	271.463896703961	247.410996569627	295.516796838295	67.4915099966852	64.5993519140561	70.3836680793143	168.064660710925	164.502607233244	171.626714188605	52.0103053461899	50.6033025197576	53.4173081726222	49.7750653457237
77	48.374037599609	46.903384837211	49.8446903620069	52.1850325268847	50.9794336633404	53.390631390429	127.055466211849	96.0675014321009	158.043430991597	69.5204883063269	67.1186341036518	71.9223425090019	1.44204636592783	-0.0337035818131948	2.91779631366885	65.366973692022	63.4085683482518	67.3253790357921	71.442868280864	68.1097739644574	74.7759625972705	57.8087575170744	56.1174417858124	59.5000732483364	86.6460763548362	76.4993754580454	96.7927772516271	74.9719703869117	70.6536870307731	79.2902537430504	52.9933802195575	50.9543406839117	55.0324197552033	50.6267822216807	49.2968508133421	51.9567136300192	273.565992235346	249.436127297557	297.695857173135	67.628794507642	64.6669612683685	70.5906277469155	168.160801145243	164.534191905271	171.787410385214	52.0077412003715	50.5725722706503	53.4429101300928	49.8600143879856
78	48.2817981275094	46.8065756687192	49.7570205862996	52.1395243127738	50.9304615122085	53.3485871133392	129.972953097531	98.9531952399914	160.992710955071	69.5999655107515	67.1494424384413	72.0504885830618	1.51245177729935	0.03554358435697	2.98935997024173	65.3936482201998	63.3750814860862	67.4122149543134	71.6367562172845	68.2474672109129	75.0260452236561	57.8264625000936	56.0889837351716	59.5639412650156	87.5694452027045	77.4091283382921	97.7297620671169	75.2453628313272	70.8693933479155	79.6213323147389	53.0082547598683	50.9700624348583	55.0464470848784	50.6147472845032	49.2631843078505	51.9663102611559	275.683365987495	251.488174117758	299.878557857233	67.7731311279706	64.7419148318889	70.8043474240524	168.264915657012	164.572178650581	171.957652663444	52.0097319565231	50.5439421309775	53.4755217820687	49.9482843924607
79	48.1885159556603	46.7087409766366	49.6682909346839	52.0955413607362	50.8824986995353	53.3085840219372	132.906077142339	101.872647574838	163.939506709839	69.6851430209934	67.1853054753945	72.1849805665923	1.58360326401801	0.105647716380803	3.06155881165521	65.4279290672752	63.3446006087134	67.511257525837	71.837057625539	68.3918885078836	75.2822267431943	57.8503411817289	56.063371208342	59.6373111551158	88.4976908555418	78.3287863751124	98.6665953359712	75.524484652573	71.0960927390992	79.9528765660469	53.0245282758824	50.9868442149361	55.0622123368286	50.6066040579977	49.2311466116349	51.9820615043604	277.815125520528	253.566311732051	302.063939309005	67.9244534340583	64.8243415115622	71.0245653565544	168.377083430149	164.616731209434	172.137435650864	52.0164535815394	50.5175444717585	53.5153626913203	50.039874934619
80	48.094223597771	46.6099415262848	49.5785056692573	52.0531776234941	50.8355860896187	53.2707691573695	135.853454528447	104.824527251933	166.882381804961	69.7760498150617	67.2263594041202	72.3257402260031	1.6554635226598	0.176580347021275	3.13434669829832	65.4701684571045	63.3174923659692	67.6228445482399	72.0437524141652	68.5430820921759	75.5444227361544	57.8806377708597	56.0409020467846	59.7203734949348	89.4304151923315	79.2579660950188	99.6028642896441	75.8089167151507	71.3335845574209	80.2842488728805	53.0421993049602	51.0046595523651	55.0797390575552	50.6025440079259	49.2008035672805	52.0042844485713	279.960367671876	255.669691078556	304.251044265196	68.0826878837701	64.9143578005958	71.2510179669443	168.497379202621	164.668011214535	172.326747190706	52.0280766995178	50.493523750434	53.5626296486015	50.1347834301656
81	47.9989552254325	46.510239761371	49.4876706894941	52.0125302940787	50.7897644716473	53.2352961165102	138.813687198925	107.807467643866	169.819906753985	69.8727085805234	67.2727359228835	72.4726812381634	1.72799437102882	0.248312068067248	3.2076766739904	65.5207108156765	63.2941552393156	67.7472663920374	72.2568155779942	68.7010864395249	75.8125447164634	57.9175848777863	56.0218934916541	59.8132762639184	90.3672164969786	80.1962749640868	100.53815802987	76.0982349391442	71.5816339085482	80.6148359697403	53.0612658647985	51.0234828128165	55.0990489167806	50.6027601328316	49.17223104562	52.0332892200433	282.118179429865	257.797440172369	306.438918687361	68.2477545981612	65.0120679701006	71.4834412262218	168.625873162632	164.726177728381	172.525568596884	52.0447662928356	50.4720365763288	53.6174960093424	50.2330051341439
82	47.9027466570069	46.4096996287088	49.3957936853049	51.9736996289619	50.7450746350468	53.2023246228771	141.785364239611	110.820068020946	172.750660458275	69.9751354597842	67.3245614721226	72.6257094474459	1.80115679219509	0.320812522933711	3.28150106145647	65.579890743608	63.2750159413563	67.8847655458597	72.4762172090289	68.8659342169354	76.0865002011224	57.961402072766	56.0066788842219	59.9161252613101	91.3076898175238	81.1433117496445	101.472067885403	76.3920119823906	71.8399709284899	80.9440530362912	53.0817254628743	51.0432893866404	55.1201615391082	50.607446754284	49.1455169085522	52.0693766000159	284.287638814632	259.948664971511	308.626612657753	68.4195680410041	65.1175641789405	71.7215719030676	168.762630849646	164.791386811827	172.733874887464	52.0666814679583	50.45325153385	53.6801114020667	50.334533142461
83	47.8056353442887	46.3083864055796	49.3028842829979	51.9367887500523	50.701557533012	53.1720199670926	144.767063270438	113.860894931129	175.673231609748	70.0833397868221	67.3819564521071	72.784723121537	1.87491097980283	0.394050400910009	3.35577155869564	65.6480310742576	63.2605252733099	68.0355368752054	72.7019225137144	69.0376522424363	76.3661927849925	58.0122946017139	55.9956040474761	60.0289851559517	92.251427327038	82.0986668903221	102.404187763754	76.6898188625736	72.1082900807786	81.2713476443686	53.1035751062228	51.0640558698291	55.1430943426166	50.6167992944426	49.1207628436134	52.1128357452717	286.467815765093	262.122450266771	310.813181263416	68.598037589251	65.2309264756716	71.9651487028304	168.907713060374	164.8637911236	172.951634997148	52.0939752753583	50.4373487908272	53.7506017598895	50.4393583958196
84	47.7076603569344	46.206366530328	49.2089541835407	51.9019034281713	50.6592545424848	53.1445523138579	147.757351844121	116.928483616974	178.586220071269	70.1973238244486	67.4450344305347	72.9496132183625	1.94921638456865	0.467993433271153	3.43043933586614	65.7254410328188	63.2511536413499	68.1997284242877	72.9338918365701	69.2162614521239	76.6515222210164	58.0704522689845	55.9890235072767	60.1518810306923	93.1980186857494	83.0619228739	103.334114497599	76.9912265272948	72.3862495398073	81.5962035147823	53.1268113115347	51.0857602366055	55.1678623864639	50.6310140317726	49.0980860010221	52.163942062523	288.657773030724	264.317860594073	312.997685467375	68.7830679917812	65.3522226745502	72.2139133090121	169.061175759908	164.94353955005	173.178811969766	52.126794571773	50.4245195251982	53.8290696183478	50.5474696860396
85	47.6088623646593	46.103707436646	49.1140172926726	51.8691518507324	50.6182078245381	53.1200958769268	150.754788850099	120.021339467107	181.48823823309	70.317082511837	67.5139013479304	73.1202636757436	2.02403176188644	0.542608391447783	3.50545513232511	65.8124145087902	63.2473864174119	68.3774426001685	73.1720806901401	69.4017768743923	76.9423845058878	58.1360484926913	55.9872966971526	60.28480028823	94.1470514039623	84.0326546223824	104.261448185542	77.2958073818692	72.6734707295488	81.9181440341896	53.1514301155545	51.1083820015589	55.19447822955	50.6502878254182	49.0776203743487	52.2229552764877	290.856567066889	266.533941167928	315.17919296585	68.9745597178529	65.48150809609	72.4676113396157	169.22306999811	165.03077686405	173.41536313217	52.1652799123064	50.4149652046688	53.9155946199439	50.6588536647452
86	47.5092836172103	46.0004773918703	49.0180898425503	51.8386443763003	50.5784607839625	53.0988279686382	153.757925921672	123.137939499537	184.377912343808	70.4426032323861	67.5886547306984	73.2965517340738	2.0993152204538	0.617861087430094	3.58076935347751	65.9092284512864	63.249719303836	68.5687375987369	73.4164397912087	69.5942076112769	77.2386719711404	58.2092395336593	55.9907842687481	60.4276947985705	95.0981112053336	85.010429883716	105.185792526951	77.6031367859833	72.9695380869416	82.2367354850251	53.1774270857661	51.1319023693266	55.2229518022056	50.6748177986765	49.0595178794157	52.2901177179373	293.063248932486	268.769718834516	317.356779030455	69.1724092004874	65.6188251712194	72.7259932297554	169.393441831408	165.125643411714	173.661240251103	52.2095654595878	50.4088967516462	54.0102341675294	50.7734948543935
87	47.4089679221202	45.8967453394984	48.921190504742	51.8104932785013	50.5400586210502	53.0809279359524	156.765308844285	126.276733874113	187.253883814458	70.573865611974	67.669382923448	73.4783483004999	2.17502427183273	0.693716376560171	3.65633216710529	66.0161413938492	63.2586538293754	68.773628958323	73.6669151032159	69.7935568268473	77.5402733795844	58.290163895007	55.9998446038202	60.5804831861938	96.0507823900809	85.9948096295578	106.106755150604	77.9127945314151	73.2739991169123	82.551589945918	53.2047973313487	51.1563043699436	55.2532902927538	50.7048009722406	49.0439491010128	52.3656528434683	295.276865188677	271.024203042916	319.529527334438	69.3765089834421	65.7642029164452	72.988815050439	169.57233225011	165.228274825418	173.916389674802	52.2597788973051	50.4065336206246	54.1130241739857	50.8913756616135
88	47.3079606202599	45.7925807460305	48.8233404944893	51.7848124814163	50.5030489624821	53.0665760003506	159.7754789629	129.436147431304	190.114810494496	70.7108413572964	67.7561643536642	73.6655183609286	2.25111588085572	0.770138162846167	3.73209359886527	66.1333921128197	63.2746930711031	68.9920911545362	73.9234478847953	69.9998217426034	77.8470740269872	58.378941885667	56.0148305967813	60.7430531745528	97.0046481977048	86.9853484584926	107.023947936917	78.2243663136999	73.586364801427	82.8623678259729	53.2335355143874	51.1815729781513	55.2854980506236	50.7404338384144	49.0311036919433	52.4497639848855	297.496458797487	273.296386832946	321.696530762028	69.5867477833973	65.9176562952678	73.2558392715268	169.759777111357	165.338801761558	174.180752461156	52.3160413359149	50.408102808435	54.2239798633947	51.0124763928242
89	47.2063085592034	45.6880534521524	48.7245636662544	51.7617172881322	50.467482552234	53.0559520240305	162.786974586477	132.614581254393	192.959367918561	70.8534941432939	67.8490668428008	73.857921443787	2.32754651678672	0.84708940691092	3.80800362666253	66.2611984210059	63.2983376658233	69.2240591761886	74.1859747443484	70.212993639834	78.1589558488628	58.4756753379957	56.0360867514368	60.9152639245547	97.9592911688163	87.9815950040883	107.936987333544	78.5374452108892	73.9061104183027	83.1687800034756	53.2636358613241	51.2076952151696	55.3195765074786	50.7819118683451	49.021190422392	52.5426333142982	299.721070019073	275.585247838095	323.856892200051	69.803010481411	66.0791854881508	73.5268354746712	169.955807077822	165.4573496614	174.454264494244	52.378467199167	50.4138378104725	54.3430965878615	51.1367752720954
90	47.1040600644294	45.5832335282049	48.624886600654	51.741324103595	50.4334139780025	53.0492342291874	165.798332387584	135.810414252114	195.786250523054	71.0017795576806	67.9481469783891	74.0554121369721	2.4042722051451	0.924532136667041	3.88401227362315	66.399756096357	63.3300821476855	69.4694300450284	74.4544277005552	70.4330578689023	78.4757975322082	58.5804474670849	56.0639466133124	61.0969483208574	98.9142935056707	88.9830923471717	108.84549466417	78.8516331823289	74.2326768169994	83.4705895476584	53.2950921746326	51.2346602316854	55.3555241175797	50.8294289454671	49.0144368885997	52.6444210023344	301.949737306484	277.889749301956	326.009725311011	70.025178059536	66.2487750993919	73.8015810196802	170.160447562245	165.584038533421	174.73685659107	52.4471640812426	50.4239775291306	54.4703506333547	51.2642484612108
91	47.0012649083833	45.4781911338218	48.5243386829449	51.7237501523336	50.4009024042598	53.0465979004074	168.80808879519	139.022004758629	198.594172831752	71.1556451093368	68.0534495617161	74.2578406569576	2.48124858009963	1.00242746079072	3.96006969940855	66.5492379436551	63.3704116266866	69.7280642606236	74.7287342487142	70.6599938654261	78.7974746320022	58.6933228575153	56.0987305405671	61.2879151744634	99.869237431019	89.9893784316972	109.749096430341	79.1665425996296	74.5654721885328	83.7676130107264	53.3278978447037	51.2624593710934	55.393336318314	50.8831767197737	49.0110888977603	52.755264541787	304.181498196751	280.208841106605	328.154155286898	70.2531274997202	66.4263933340938	74.0798616653465	170.3737186779	165.718982755603	175.028454600197	52.5222325657691	50.4387651349316	54.6056999966066	51.3948700818941
92	46.8979742774299	45.3729963815761	48.4229521732836	51.7091131910437	50.3700122801203	53.0482141019671	171.814781378751	142.247692147673	201.38187060983	71.3150303058653	68.1650071450447	74.4650534666859	2.55843093733885	1.08073558504741	4.0361262896303	66.7097929858719	63.4197988057212	69.9997871660227	75.0088174327904	70.8937751733186	79.1238596922621	58.814347562092	56.140743802146	61.487951322038	100.823705544899	90.9999864835764	110.647424606222	79.4817978206611	74.9038743553355	84.0597212859866	53.3620458619258	51.2910862123305	55.4330055115212	50.9433438791984	49.0114095508834	52.8752782075135	306.415390197171	282.541460811293	330.289319583048	70.4867316627097	66.6119911819353	74.3614721434841	170.595635195066	165.862290896185	175.328979493947	52.6037659997262	50.4584468766852	54.7490851227672	51.5286122401492
93	46.7942407367305	45.2677192044376	48.3207622690233	51.6975312154715	50.3408139890788	53.0542484418642	174.816950221732	145.485798457601	204.148101985864	71.47986680399	68.2828396712153	74.6768939367646	2.63577428732297	1.15941583150459	4.11213274314135	66.8815457807834	63.4787013213928	70.284390240174	75.2945959230445	71.1343694746537	79.4548223714352	58.943549296558	56.1902749813677	61.6968236117483	101.777281178998	92.0144454318279	111.540116926168	79.7970368154603	75.2472335947037	84.3468400362169	53.3975288289462	51.3205365919674	55.4745210659251	51.010115336254	49.0156780474254	53.0045526250825	308.650451665661	284.886534699869	332.414368631453	70.7258591646769	66.8055016465301	74.6462166828238	170.826206503577	166.014065551508	175.638347455647	52.6918502172511	50.4832708346477	54.9004295998544	51.6654450526706
94	46.6901181930815	45.1624292268229	48.2178071593401	51.689122160565	50.3133844085615	53.0648599125685	177.813139282759	148.734630023931	206.891648541586	71.6500786347496	68.4069542268315	74.8932030426678	2.71323340882267	1.23842666064981	4.18804015699552	67.064595857695	63.5475593852775	70.5816323301124	75.585984099102	71.3817386263147	79.7902295718893	59.0809377143392	56.2475946561509	61.9142807725274	102.729548748231	93.0322803313974	112.426817165064	80.1119128503738	75.5948759967957	84.6289497039519	53.4343389731	51.3508086055464	55.5178693406535	51.0836713301071	49.0241882354426	53.1431544247715	310.885722684116	287.242978835278	334.528466532953	70.9703742687273	67.0068390597904	74.9339094776643	171.065436581507	166.174403199674	175.956469963341	52.7865632105569	50.5134856100908	55.059640811023	51.8053366752699
95	46.585661855756	45.0571956390102	48.1141280725017	51.6840035924957	50.2878073501566	53.0801998348347	180.801897742634	151.992479115894	209.611316369373	71.8255825036555	68.5373449181332	75.1138200891777	2.79076290264943	1.31772569641661	4.26380010888225	67.2590172686684	63.6267936970238	70.891240840313	75.8828921383162	71.6358387033808	80.1299455732515	59.2265047459774	56.3129543230705	62.1400551688842	103.68009409919	94.0530127869941	113.307175411386	80.4260962335823	75.9461073454021	84.9060851217625	53.4724681589924	51.3819025884794	55.5630337295054	51.164186446426	49.0372469296552	53.2911259631967	313.120245923683	289.609700119519	336.630791727847	71.2201368073808	67.2158985199139	75.2243750948476	171.313323970045	166.343394068874	176.283253871216	52.8879747475339	50.5493389457476	55.2266105493201	51.9482533332681
96	46.4809281953929	44.9520870746859	48.0097693160999	51.6822923909464	50.2641738562082	53.1004109256847	183.781781335523	155.257625573345	212.305937097702	72.0062881641965	68.6739928761693	75.3385834522237	2.86831724548239	1.39726975410664	4.33936473685814	67.4648582484383	63.7168035978914	71.2129128989852	76.1852261092661	71.8966200491961	80.473832169336	59.3802249889667	56.3865855308492	62.3738644470841	104.628504855136	95.0761613772778	114.180848332994	80.7392761214091	76.3002174972811	85.1783347455371	53.5119079012224	51.413821077129	55.6099947253157	51.2518285595853	49.055172017933	53.4484851012377	315.353067500944	291.985597357401	338.720537644486	71.475002150648	67.4325554894765	75.5174488118194	171.569861754592	166.521122019313	176.618601489871	52.9961459380301	50.5910762740129	55.4012156020472	52.0941593537967
97	46.3759749009829	44.8471714914001	47.9047783105656	51.6841044200351	50.2425823348167	53.1256265052534	186.751353662657	158.528338440277	214.974368885037	72.1920988613307	68.8168663950719	75.5673313275895	2.94585084369669	1.47701487118313	4.41468681621024	67.6821409772276	63.8179654325061	71.546316521949	76.4928880702249	72.1640273320591	80.8217488083906	59.5420561351363	56.468699189228	62.6154130810446	105.574370757199	96.1012420787233	115.047499435674	81.0511623805562	76.6564852241546	85.4458395369579	53.5526493772331	51.4465687509867	55.6587300034795	51.3467577041286	49.0782903750098	53.6152250332474	317.583237823988	294.369562322459	340.796913325516	71.7348212325269	67.6566655867495	75.8129768783043	171.835037552123	166.707664437823	176.962410666424	53.1111287532315	50.6389391931792	55.5833183132837	52.2430171999513
98	46.2708608350032	44.7425160537252	47.7992056162812	51.6895541864272	50.2231385227246	53.1559698501297	189.709187486955	161.802877590979	217.61549738293	72.3829118399407	68.9659212041969	75.7999024756844	3.02331808709901	1.55691634089936	4.48971983329865	67.9108614408831	63.930631087258	71.8910917945083	76.8057761724241	72.4379996084618	81.1735527363863	59.7119394244266	56.5594850209503	62.864393827903	106.5172840015	97.1277686884777	115.906799314522	81.3614874967361	77.014183470869	85.7087915226032	53.5946834402791	51.4801523571186	55.7092145234395	51.4491248847362	49.1069356012348	53.7913141682376	319.809812427417	296.760480823361	342.859144031473	71.9994406467327	67.8880645989482	76.1108166945172	172.108833504829	166.903092144323	177.314574865336	53.2329655048859	50.6931638760305	55.7727671337413	52.3947875067369
99	46.1656459867563	44.638187018932	47.6931049545806	51.6987544835831	50.2059552734763	53.1915536936899	192.653866007051	165.079495344713	220.22823666939	72.5786189116963	69.1211008717205	76.036136951672	3.10067340247653	1.63692874871556	4.5644180562375	68.1509893831023	64.0551266755249	72.2468520906797	77.1237847679324	72.7184703927967	81.5290991430682	59.8898001157796	56.659111127425	63.1204891041342	107.456839571875	98.1552532455148	116.758425898236	81.6700085151908	77.3725849740643	85.9674320563173	53.6380006324962	51.5145806182755	55.7614206467169	51.5590708362998	49.1414456041904	53.9766960684093	322.031852795346	299.157233769158	344.906471821534	72.2687028203233	68.1265687408243	76.4108368998222	172.391226280045	167.107469309389	177.6749832507	53.3616882932627	50.7539794194183	55.9693971671072	52.5494291187443
100	46.0603914239723	44.5342496250357	47.5865332229089	51.7118160216745	50.1911521760445	53.2324798673046	195.58398410926	168.356438064573	222.811530153947	72.7791070723911	69.2823373340741	76.2758768107082	3.17787130686658	1.7170060114486	4.63873660228456	68.4024683449747	64.1917513424872	72.6131853474622	77.4468045219597	73.0053677334397	81.8882413104796	60.0755479678333	56.7677236421623	63.3833722935043	108.392635567938	99.1832064493756	117.6020646865	81.976508993477	77.7309681782811	86.2220498086729	53.6825911980642	51.5498641262471	55.8153182698813	51.6767247480101	49.1821600421506	54.1712894538697	324.248427171486	301.558698231697	346.938156111275	72.5424462716849	68.3719751760518	76.7129173673179	172.682187076478	167.32085338232	178.043520770637	53.4973184346382	50.8216061477044	56.1730307215719	52.7068991294948
101	45.9551592427369	44.4307679810999	47.4795505043739	51.7288470434615	50.1788550162418	53.2788390706812	198.498149596069	171.631947735925	225.364351456213	72.9842591606277	69.4495515424441	76.5189667788113	3.25486646045529	1.79710141909152	4.71263150181905	68.6652157875775	64.3407761654908	72.9896554096642	77.7747225293906	73.2986142951088	82.2508307636723	60.2690777241015	56.8854464500189	63.6527089981842	109.324273528186	100.211138075769	118.437408980603	82.2808009418138	78.0886233809265	86.4729785027012	53.7284450964502	51.5860152221822	55.8708749707181	51.8022029675788	49.2294176505651	54.3749882845925	326.458611355459	303.963748503546	348.953474207371	72.820505957143	68.624062812416	77.01694910187	172.981681636726	167.543295029115	178.420068244337	53.639865880679	50.8962538868831	56.3834778744749	52.8671529223864
102	45.8500125158093	44.3278049597355	47.3722200718832	51.7499529272995	50.1691950992362	53.3307107553627	201.394984389849	174.904263519525	227.885705260173	73.1939545477549	69.6226542145847	76.7652548809251	3.3316137190151	1.87716767923321	4.78605975879699	68.9391232939149	64.5024431295651	73.3758034582646	78.1074224353458	73.5981274473823	82.6167174233092	60.4702695992811	57.012380954428	63.9281582441342	110.25135874792	101.238557388286	119.264160107554	82.5827267214656	78.4448590340382	86.720594408893	53.7755520157225	51.6230478656921	55.928056165753	51.9356077037515	49.2835534758025	54.5876619317004	328.6614894845	306.371257149746	350.951721819254	73.1027137083137	68.8825933751072	77.3228340415203	173.28967026605	167.774838079919	178.804502452181	53.7893286433313	50.9781202295948	56.6005370570677	53.0301442131785
103	45.7450152393999	44.225422091789	47.2646083870109	51.7752357793937	50.1623084560547	53.3881631027327	204.273125710503	178.171623274081	230.374628146925	73.4080698482338	69.8015466774762	77.0145930189914	3.40806818579248	1.95715696400384	4.85897940758112	69.2240568470742	64.6769641616691	73.7711495324793	78.4447845595624	73.9038193592569	82.9857497598678	60.6789897652277	57.1486058789578	64.2093736514977	111.173500591699	102.264973545462	120.082027637936	82.8821608672573	78.7990081292214	86.9653136052932	53.8239013859249	51.6609774946098	55.98682527724	52.0770257470467	49.3448960439658	54.8091554501275	330.856154799766	308.780096051727	352.932213547805	73.3888987602292	69.147312755621	77.6304847648374	173.606107857409	168.015519485504	179.196696229314	53.9456922396658	51.0673888139482	56.8239956653834	53.1958250939444
104	45.6402322784766	44.1236794632757	47.1567850936775	51.8047940183733	50.1583349599257	53.4512530768209	207.131227225878	181.432265042604	232.830189409152	73.6264796391556	69.9861217840386	77.2668374942726	3.48418526275894	2.03702095946706	4.93134956605083	69.5198571820829	64.864520211423	74.1751941527429	78.7866860243802	74.2155970996077	83.3577749491528	60.8950908369418	57.2941770936128	64.4960045802707	112.090312800116	103.289896002384	120.890729597848	83.1790117966381	79.150434592272	87.2075890010042	53.8734823925008	51.6998208772903	56.0471439077112	52.2265272300782	49.4137644963292	55.0392899638272	333.041710396479	311.189137441709	354.894283351249	73.6788883682785	69.4179526270701	77.9398241094869	173.930943922685	168.265369282444	179.596518562927	54.1089291715877	51.1642276409842	57.0536307021912	53.3641460784259
105	45.5357293106747	44.022635614689	47.0488230066604	51.8387219561679	50.1574173796837	53.5200265326521	209.967960173815	184.684428496374	235.251491851256	73.8490571774849	70.1762648852699	77.5218494696999	3.5599207011407	2.11671091737726	5.00313048490414	69.8263402096079	65.0652603703856	74.5874200488302	79.1330008861158	74.5333627434063	83.7326390288253	61.1184123605788	57.4491274601899	64.7876972609676	113.001413790661	104.312834906024	121.689992675298	83.473223364901	79.4985396153805	87.4479071144215	53.9242839897587	51.7395959593073	56.1089720202101	52.384164449794	49.4904657264732	55.2778631731147	335.217269957201	313.597254925892	356.83728498851	73.9725085100997	69.6942323102569	78.2507847099425	174.264122630076	168.524410566695	180.003834693458	54.2789984553715	51.2687874566906	57.2892094540524	53.5350561487176
106	45.4315727688853	43.9223474428968	46.9407980948737	51.8771093799656	50.1597003973388	53.5945183625923	212.782014454796	187.926356329807	237.637672579784	74.0756751037783	70.3718548379313	77.7794953696253	3.63523065114424	2.19617770921766	5.07428359307082	70.1432975103485	65.2793010262532	75.0072939944439	79.4836002696008	74.8570134835412	84.1101870556603	61.3487813070088	57.6134666946521	65.0840959193655	113.906426952461	105.333301483431	122.479552421491	83.7647762244313	79.8427678568268	87.6867845920358	53.9762949143695	51.7803217063467	56.1722681223924	52.5499707744184	49.5752915571562	55.5246499916807	337.381958467546	316.003324494761	358.760592440332	74.2695846667574	69.9758608687966	78.5633084647183	174.605582847592	168.792659475317	180.418506219867	54.4558452156599	51.3812002247145	57.5304902066052	53.7085028032144
107	45.3278297826006	43.8228701059316	46.8327894592696	51.9200411406722	50.1653296155272	53.6747526658171	215.572099694213	191.156295598742	239.987903789684	74.3062061216431	70.5727650273172	78.0396472159691	3.71007171079777	2.27537188243356	5.14477153916198	70.4704968997544	65.5067250526152	75.4342687468936	79.8383525056591	75.1864417480728	84.4902632632454	61.5860125757534	57.7871812478554	65.3848439036514	114.804980934694	106.350808421864	123.259153447525	84.0536889453237	80.1826134399459	87.9247644507015	54.0295036988871	51.8220179450044	56.2369894527698	52.7239596577518	49.6685159970712	55.7794033184323	339.534912913705	318.40622551879	360.663600308619	74.5699426758422	70.2625394060373	78.8773459456471	174.955258192588	169.070125176134	180.840391209042	54.6394003578774	51.5015777153533	57.7772230004014	53.8844321057466
108	45.2245681180966	43.7242569310788	46.7248793051143	51.9675967537301	50.174450578151	53.7607429293092	218.336946273374	194.372498993869	242.30139355288	74.5405236430568	70.7788643847788	78.3021829013347	3.78440097383082	2.35424371877395	5.21455822888768	70.8076830635269	65.747581038989	75.8677850880649	80.1971232712925	75.5215353227481	84.8727112198368	61.8299095151879	57.9702342090062	65.6895848213696	115.696709928494	107.364870239919	124.02854961707	84.3400188554862	80.5176256840253	88.1624120269471	54.0838986852833	51.8647052030838	56.3030921674828	52.9061237827251	49.7703926186707	56.0418549467795	341.675282961158	320.804841727835	362.545724194481	74.8734096475442	70.553963531603	79.1928557634854	175.313077087273	169.356809865148	181.269344309397	54.8295803320007	51.6300102351112	58.0291504288902	54.0627887358361
109	45.1218561175341	43.6265593267884	46.6171529082798	52.0198500183646	50.1872078243925	53.8524922123366	221.075306328407	197.573226039957	244.577386616858	74.778502390851	70.9900183805424	78.5669864011596	3.85817607651732	2.4327432946544	5.28360885838025	71.1545782652282	66.0018825696924	76.3072739607641	80.5597757323412	75.8621774785875	85.2573739860949	62.0802644656711	58.1625652389003	65.9979636924419	116.581253942151	108.375003648604	124.787504235698	84.6238625604838	80.8474144988827	88.4003106220849	54.1394680384908	51.9084045508588	56.3705315261228	53.0964343547232	49.8811520980594	56.3117166113869	343.802231614037	323.198062172477	364.406401055596	75.1798149332947	70.8498259611887	79.5098039054006	175.678962820094	169.652708771555	181.705216868633	55.026286999324	51.7665655191786	58.2860084794694	54.2435160399974
110	45.0197626370631	43.529826699054	46.5096985750721	52.0768686612912	50.2037439927087	53.9499933298737	223.78595471633	200.756744210322	246.815165222338	75.0200189511477	71.2060899739539	78.8339479283415	3.9313552434103	2.51082054345358	5.35188994336701	71.5108831281745	66.2696075635936	76.7521586927554	80.9261706883866	76.2082471043491	85.6440942724241	62.3368593327282	58.3640905422613	66.309628123195	117.458259069459	109.380727901292	125.535790237626	84.9053561068749	81.1716553715687	88.6390568421811	54.1961997599447	51.9531374446222	56.4392620752672	53.2948405631788	50.0009999564966	56.5886811698611	345.914935854588	325.584782165554	366.245089543621	75.4889911352425	71.1498192098541	79.8281630606308	176.05283361292	169.957810170227	182.147857055614	55.2294076123103	51.9112878067362	58.5475274178845	54.4265560840154
111	44.9183569840141	43.4341063730465	46.4026075949817	52.1387140106432	50.2241989876334	54.053229033653	226.467689947607	203.921329944475	249.014049950739	75.2649522702712	71.4269405055475	79.1029640349948	4.00389733189931	2.58842531965575	5.41936934414286	71.8762774945753	66.5506976898036	77.2018572993471	81.2961667196571	76.5596188436658	86.0327145956483	62.5994661975404	58.5747028903087	66.6242295047722	118.327377751031	110.381565131335	126.273190370726	85.1846747576042	81.4900938677451	88.8792556474632	54.2540817011159	51.9989255736887	56.5092378285431	53.5012692273586	50.1301145403307	56.8724239143865	348.01258726227	327.9639042021	368.061270322441	75.8007751436452	71.4536383365525	80.1479119507379	176.434602693919	170.272095401554	182.597109986285	55.43881491586	52.0641971161122	58.8134327156077	54.6118497061249
112	44.8177088532649	43.3394435209343	46.2959741855955	52.205440705367	50.2487092184423	54.1621721922917	229.119335084587	207.065269555057	251.173400614117	75.513184092596	71.6524305181847	79.3739376670073	4.0757618755253	2.66550746475101	5.48601628629959	72.2504213655379	66.8450578768655	77.6557848542104	81.6696203357005	76.9161632366413	86.4230774347597	62.8678479717967	58.7942717060301	66.9414242375633	119.188269028448	111.377040676083	126.999497380813	85.4620323540592	81.8025495621825	89.1215151459359	54.31310157703	52.0457907118692	56.5804124421909	53.7156246391591	50.2686452722908	57.1626040060274	350.094392612028	330.334338855846	369.85444636821	76.115009188213	71.7609836960579	80.4690346803682	176.82417837602	170.595538898543	183.052817853497	55.654367376395	52.2252887336446	59.0834460191454	54.7993365710214
113	44.7178882628679	43.2458810969839	46.1898954287518	52.2770964446252	50.2774069151255	54.2767859741249	231.739738605307	210.186860007983	253.29261720263	75.7645993378444	71.8824204978114	79.6467781778774	4.14690912599065	2.7420168748048	5.55180137717651	72.6329559260164	67.1525559348714	78.1133559171613	82.0463861255851	77.277746865686	86.8150253854842	63.1417591034291	59.0226432254862	67.2608749813719	120.040598791094	112.366683385889	127.714514196299	85.7376802465362	82.1089193035912	89.3664411894812	54.3732469797631	52.0937545742748	56.6527393852514	53.9377886121995	50.416711202107	57.458866022292	352.159574451334	332.695005650432	371.624143252237	76.4315418885539	72.0715636538347	80.7915201232731	177.221464140849	170.928108221078	183.514820060619	55.8759095430907	52.3945329267053	59.3572861594761	54.9889552246319
114	44.6189654890285	43.1534597812015	46.0844711968554	52.3537217808596	50.3104195237857	54.3970240379334	234.327775232195	213.284409557005	255.371140907385	76.0190864184219	72.1167715279764	79.9214013088675	4.21730009380588	2.81790356960668	5.61669661800508	73.0235046589897	67.4730223111462	78.5739870068333	82.4263169093892	77.6442325053627	87.2084013134156	63.420946338935	59.2596407488606	67.5822519290095	120.884040015539	113.350025916555	128.418054114523	86.0119057829275	82.4091797104711	89.614631855384	54.4345053919093	52.1428386801665	56.726172103652	54.1676207426281	50.5743998785963	57.7608416066599	354.20737165564	335.044833903368	373.369909407912	76.7502292881333	72.3850972197246	81.1153613565419	177.62635872801	171.269764097264	183.982953358755	56.1032725434041	52.5718748878109	59.6346701989973	55.1806431495722
115	44.5210110005224	43.0622179329503	45.9798040680945	52.4353499591529	50.3478691806177	54.522830737688	236.882346725299	216.356238210626	257.408455239973	76.2765374993779	72.3553458559466	80.1977291428091	4.28689658751802	2.89311776330693	5.68067541172912	73.42167455305	67.8062500006557	79.0370991054443	82.8092638907418	78.0154792760085	87.603048505475	63.705149546899	59.5050649948989	67.905234098899	121.718272997363	114.326605003518	129.109940991208	86.285030354243	82.7033887892721	89.8666719192139	54.4968642000122	52.1930642224186	56.8006641776059	54.4049588829622	50.7417665588262	58.0681512070982	356.237039961882	337.382763540763	375.091316383002	77.0709358555967	72.7013165575723	81.4405551536212	178.038756229583	171.620460471771	184.457051987395	56.3362747128018	52.7572349131371	59.9153145124666	55.3743368212222
116	44.4240953926419	42.9721915561569	45.8759992291269	52.5220068044307	50.3898722610805	54.6541413477809	239.402382639718	219.400678005265	259.40408727417	76.5368487053852	72.5980073718557	80.4756900389146	4.35566125146953	2.9676099364463	5.74371256649275	73.8270574071349	68.1519946321226	79.5021201821473	83.1950768101772	78.3913428008899	87.9988108194646	63.9941026060273	59.7586945719005	68.2295106401541	122.542985575292	115.29596171588	129.790009434704	86.5574070048711	82.9916865666137	90.1231274431285	54.5603107079549	52.2444519440372	56.8761694718727	54.649619826074	50.9188337629644	58.3804058891836	358.247852479773	339.707745880724	376.787959078821	77.3935354369237	73.0199693300297	81.7671015438178	178.458546189702	171.98014456111	184.936947818293	56.5747223562861	52.9505088151078	60.1989358974643	55.569971764347
117	44.3282893207609	42.8834142778918	45.7731643636299	52.6137106569134	50.4365389987839	54.7908823150429	241.886841046989	222.416073053666	261.357609040312	76.7999202806534	72.844622005625	80.7552185556818	4.42355760204022	3.04133090928101	5.80578429479943	74.2392312353374	68.5099747499724	79.9684877207023	83.5836040990673	78.7716753666453	88.3955328314893	64.287534359546	60.0202865775774	68.5547821415147	123.357873347544	116.257641688152	130.458105006936	86.8294176250182	83.2742946361598	90.3845406138766	54.6248321503002	52.2970220220501	56.9526422785504	54.9014001922346	51.105591176171	58.6972092082983	360.239100180592	342.018744383241	378.459455977943	77.7179121417108	73.3408208406787	82.0950034427429	178.885613709059	172.34875691575	185.422470502367	56.8184106370098	53.1515685650943	60.4852527089252	55.7674826101952
118	44.2336634336083	42.795917342274	45.6714095249427	52.7104723551186	50.4879731669951	54.9329715432421	244.334709220267	225.400779331459	263.268639109075	77.0656567088344	73.0950580492473	81.0362553684215	4.49055006232889	3.11423191629913	5.86686820835864	74.6577617735689	68.8798723107483	80.4356512363896	83.9746930338965	79.1563260867618	88.7930599810312	64.5851696362275	60.2895773389179	68.8807619335371	124.16263988028	117.211195327328	131.114084433233	87.1014697522444	83.5515145397865	90.6514249647024	54.6904157055764	52.3507939589775	57.0300374521752	55.1600775080628	51.3019958916175	59.018159124508	362.210092363275	344.314735364241	380.105449362309	78.0439611469637	73.6636559392282	82.4242663546991	179.319839554193	172.726231489008	185.913447619378	57.0671245849786	53.3602631586642	60.773986011293	55.9668031540045
119	44.1402883063406	42.7097296217946	45.5708469908866	52.8122952646803	50.5442718145406	55.0803187148199	246.745004283152	228.353164157358	265.136844408946	77.3339668006893	73.3491864142792	81.3187471870993	4.55660399523497	3.18626468181841	5.92694330865153	75.0822040883813	69.2613334105554	80.9030747662071	84.3681898906497	79.5451410678303	89.1912387134692	64.8867303366687	60.5662833017329	69.2071773716045	124.956996908078	118.156177992611	131.757815823545	87.3739930181553	83.82372493245	90.9242611038605	54.7570485095005	52.4057864819962	57.1083105370049	55.4254114624132	51.5079729816485	59.3428499431779	364.160157097594	346.594708671374	381.725605523815	78.3715894021431	73.9882806597771	82.7548981445091	179.761100271402	173.112495712627	186.409704830177	57.3206402166001	53.576419692308	61.0648607408921	56.1678664128471
120	44.0482343735013	42.6248776482697	45.4715910987329	52.9191753503384	50.6055250472337	55.2328256534431	249.116773822137	231.27160531329	266.961942330985	77.6047637575136	73.6068808359617	81.6026466790655	4.62168573490488	3.25738149654676	5.98598997326299	75.5121042864977	69.6539692575157	81.3702393154797	84.7639400990821	79.9379635783169	89.5899166198474	65.1919365817711	60.8501020778442	69.533771085698	125.740664526322	119.092150144728	132.389178907916	87.647435284783	84.0913775195976	91.2034930499684	54.8247176681338	52.4620174498233	57.1874178864442	55.6971453207976	51.7234163774493	59.670874264146	366.08864164429	348.857668318911	383.319614969668	78.7007162199096	74.314523566896	83.0869088729231	180.209268305101	173.507470578951	186.911066031252	57.5787257537009	53.7998446371969	61.3576068702049	56.370604683748
121	43.9575718619581	42.5413856657035	45.3737580582127	53.031101287701	50.67181584577	55.3903867296319	251.449096462673	234.154489739456	268.74370318589	77.8779652180676	73.868018036242	81.8879123998933	4.68576261651148	3.32753529497657	6.0439899380464	75.9470013216481	70.0573574001808	81.8366452431155	85.1617883966465	80.3346342195884	89.9889425737047	65.5005079187256	61.1407136559251	69.8603021815262	126.513371375452	120.018677461389	133.008065289514	87.9222585227279	84.3549918023755	91.4895252430803	54.8934102709601	52.5195037672782	57.2673167746421	55.9750074769562	51.9481900315358	60.0018249223765	367.994912852021	351.102633078943	384.8871926251	79.0312737380882	74.6422367894876	83.4203106866888	180.664212120478	173.911070729616	187.41735351134	57.8411429286298	54.0303252923358	61.6519605649239	56.574949602009
122	43.8683707239052	42.459275707359	45.2774657404514	53.1480546108154	50.7432199112863	55.5528893103446	253.74108240891	237.000211725347	270.481953092473	78.1534932960406	74.1324778581047	82.1745087339765	4.74880300433948	3.39667973347158	6.10092627520739	76.3864288931888	70.4710432194503	82.3018145669272	85.561578981856	80.734991098924	90.3881668647881	65.8121645782102	61.4377817798208	70.1865473765996	127.274854816971	120.935330914926	133.614378719016	88.1989344894243	84.6151487152293	91.7827202636193	54.9631134038831	52.578261307415	57.3479655003513	56.2587131177827	52.1821293321063	60.3352969034591	369.878357531057	353.328637025846	386.428078036268	79.3632072398599	74.9712967279266	83.7551177517933	181.125796330248	174.323204550645	187.928388109851	58.1076483602541	54.2676313965548	61.9476653239534	56.7808321996751
123	43.7807005700174	42.3785676992682	45.1828334407666	53.2700098912181	50.8198055304039	55.7202142520322	255.991873947254	239.807170500571	272.176577393937	78.4312746139579	74.4001433830834	82.4624058448325	4.81077631815331	3.46476926889103	6.1567833674156	76.8299174287999	70.8945416878284	82.7652931697714	85.9631556668635	81.1388700042448	90.7874413294822	66.1266287750001	61.7409554957629	70.5123020542372	128.024861101161	121.84168680762	134.208035394702	88.4779402707232	84.8724832880409	92.0833972534054	55.0338141621323	52.6383048410748	57.4293234831898	56.547965976014	52.4250427339249	60.670889218103	371.738382803638	355.534730030727	387.942035576549	79.6964753211036	75.3016044257793	84.0913462164279	181.593881825342	174.743774273855	188.44398937683	58.3779949840908	54.5115168761836	62.244473091998	56.9881829640783
124	43.6946306028442	42.2992795922651	45.0899816134233	53.3969349439458	50.9016334525273	55.8922364353643	258.200645913886	242.573767108138	273.827524719633	78.7112403379871	74.6709010426992	82.7515796332749	4.87165305782855	3.53175923757934	6.21154687807777	77.2769961413515	71.3273393958956	83.2266528868074	86.366362029046	81.5461045802922	91.1866194777999	66.4436260427957	62.049870867249	70.8373812183425	128.763145526428	122.737326759548	134.788964293308	88.7597537521393	85.1276765060274	92.3918309982512	55.1054996630713	52.6996479736612	57.5113513524815	56.8424601439749	52.6767135670585	61.0082067208912	373.574416430992	357.719978202235	389.42885465975	80.0310498961598	75.633085603332	84.4290141889877	182.068325909335	175.172676084456	188.963975734214	58.6519335185552	54.761721703074	62.5421453340364	57.1969318963966
125	43.610229550527	42.2214275243514	44.9990315767025	53.5287910559862	50.9887567733551	56.0688253386172	260.366606126495	245.298400416933	275.434811836057	78.9933262164125	74.94464073297	83.042011699855	4.93140482623164	3.59760593453127	6.26520371793202	77.7271951478733	71.7688968417335	83.6854934540131	86.7710415613844	81.9565265059823	91.5855566167866	66.7628865928069	62.3641528534896	71.1616203321242	129.489472590224	123.621837643055	135.357107537393	89.0448490874661	85.3814465714328	92.7082516034994	55.1781570589009	52.7623030889176	57.5940110288842	57.1418819212638	52.9369019825445	61.3468618599831	375.385907117008	359.883464269812	390.888349964203	80.3669160360502	75.9656903561253	84.7681417159752	182.548982436419	175.609800234725	189.488164638113	58.9292139484117	55.0179738359436	62.8404540608799	57.4070085701678
126	43.5275656009239	42.1450260148184	44.9101051870294	53.6655332327731	51.0812208199257	56.2498456456205	262.48899578048	247.979462098346	276.998529462613	79.2774726227351	75.2212559391629	83.3336893063073	4.99000435033692	3.6622666925223	6.31774200815154	78.1800476365236	72.2186509747817	84.1414442982654	87.1770378214357	82.3699656726677	91.9841099702037	67.084146684507	62.6834173442499	71.4848760247641	130.203616131487	124.494811457079	135.912420805896	89.3336922319565	85.6345397891732	93.0328446747399	55.2517735492463	52.8262812994579	57.6772657990348	57.4459116695633	53.2053469929777	61.6864763461489	377.172324788581	362.024287905032	392.32036167213	80.7040716362985	76.2993925275513	85.1087507450457	183.03570195274	176.055031163631	190.01637274185	59.2095870060374	55.2799912168913	63.1391827951835	57.6183421896972
127	43.4467063362252	42.070088191006	44.8233244814445	53.8071104585882	51.1790630339717	56.4351578832047	264.567089809938	250.615330353753	278.518849266123	79.5636246025146	75.5006438757616	83.6266053292676	5.04742550057389	3.72569996097219	6.36915104017559	78.6350920655797	72.6760179813003	84.594166149859	87.5841945787011	82.7862503630349	92.3821387943674	67.4071499959985	63.0072733406666	71.8070266513304	130.905359464541	125.355845133583	136.454873795499	89.6267366049266	85.8877213033227	93.3657519065305	55.3263363936224	52.89159240379	57.7610803834547	57.7542256487698	53.481768566099	62.0266827314405	378.933160852715	364.14156597624	393.72475572919	81.0425269148986	76.6341887702072	85.4508650595901	183.528331840883	176.508247622264	190.548416059502	59.4928056310957	55.5474837944471	63.4381274677442	57.8308616483018
128	43.3677186681378	41.9966260478926	44.738811288383	53.9534659670707	51.2823128518503	56.6246190822911	266.600197213808	253.204362133734	279.996032293883	79.8517319213251	75.7827056442984	83.9207581983517	5.10364330840174	3.78786538428627	6.41942123251721	79.0918743768254	73.1403962943194	85.0433524593314	87.9923559601978	83.2052074303677	92.779504490028	67.7316489806026	63.3353252682306	72.1279726929747	131.594495504415	126.204540267267	136.984450741564	89.9244189425589	86.141765903487	93.7070719816309	55.4018329237647	52.9582448495604	57.8454209979691	58.0664978103066	53.7658697307327	62.3671258898805	380.667928430442	366.234432731197	395.101424129686	81.382303744553	76.9700973159825	85.7945101731235	184.026716467316	176.969322804943	191.084110129688	59.7786263896999	55.8201555447042	63.7370972346955	58.0444955863341
129	43.2906687737192	41.924650739868	44.6566868075704	54.1045375184613	51.3909915807892	56.8180834561334	268.587661347553	255.744883536481	281.430439158626	80.1417491096319	76.0673464093904	84.2161518098734	5.15863398211173	3.84872387939465	6.46854408482881	79.5499502043327	73.6111698067545	85.488730601911	88.4013665940492	83.6266624779096	93.1760707101888	68.0574061956021	63.667175404653	72.4476369865512	132.270826883538	127.040502758469	137.501151008607	90.2271553960373	86.3974491017741	94.0568616903005	55.4782505558189	53.0262457027436	57.9302554088942	58.3824015257659	54.0573386568131	62.7074643947186	382.37616256768	368.302039901865	396.450285233495	81.7234348269417	77.3071564796727	86.1397131742107	184.530697332578	177.438124485832	191.623270179324	60.0668108351278	56.0977064629673	64.0359152072882	58.2591724489297
130	43.2156220319362	41.8541729030465	44.5770711608259	54.2602576806924	51.5051122726049	57.01540308878	270.528860180828	258.235178012462	282.822542349193	80.4336354991266	76.3544755911214	84.5127954071318	5.2123749208622	3.90823771218489	6.51651212953951	80.0088870585729	74.0877112623368	85.9300628548089	88.8110717509157	84.0504400380596	93.5717034637717	68.3841955885291	64.0024264018385	72.7659647752196	132.934166059752	127.863342357851	138.004989761653	90.5353379231618	86.6555386549996	94.415137191324	55.5555768023753	53.0956006225021	58.0155529822485	58.7016112318349	54.3558506746981	63.0473717889717	384.057420423167	370.343556724821	397.771284121513	82.0659627203521	77.6454229251641	86.48650251554	185.04011322401	177.914515160912	192.165711287108	60.3571267936052	56.3798344999093	64.3344190873011	58.4748205434254
131	43.1426429610239	41.7852030053644	44.5000829166833	54.4205541119905	51.6246795973818	57.2164286265992	272.42320652159	260.673471938058	284.172941105122	80.7273552441435	76.6440070699347	84.8107034183523	5.26484472695428	3.96637057249851	6.56331888141004	80.4682664650663	74.5693857952171	86.3671471349155	89.2213174830936	84.4763637511377	93.9662712150496	68.7118037259947	64.3406838777602	73.0829235742292	133.584335415629	128.672672100023	138.495998731235	90.8493310135506	86.9167866759315	94.7818753511697	55.6337992843401	53.1663138414437	58.1012847272365	59.0238039757083	54.6610702033689	63.3865377480476	385.711281433612	372.358169870124	399.064392997099	82.4099387353629	77.9849697268605	86.8349077438653	185.554800370816	178.39835219515	192.711248546482	60.6493495605664	56.6662374184186	64.6324617027143	58.6913680963954
132	43.0717951567158	41.7177517204873	44.4258385929443	54.5853498432603	51.7496897208202	57.4210099657004	274.27014820716	263.057917059591	285.482379354728	81.0228773213015	76.9358593985311	85.109895244072	5.31602321636048	4.02308764733812	6.60895878538285	80.9276860364265	75.055554585659	86.7998174871941	89.6319507611179	84.9042565434621	94.3596449787738	69.0400309498295	64.6815590507714	73.3985028488877	134.221167349038	129.468107611805	138.974227086271	91.1694687787313	87.1819224445255	95.1570151129371	55.7129057426291	53.2383881510108	58.1874233342474	59.3486608487514	54.9726525623382	63.7246691351647	387.337347456262	374.345083270687	400.329611641838	82.7554217163044	78.3258842619625	87.1849591706462	186.074592601233	178.889487974669	193.259697227797	60.9432629950408	56.9566145500653	64.9299114400163	58.9087433102553
133	43.0031412314165	41.6518303202929	44.3544521425401	54.7545635591789	51.8801301900445	57.6289969283134	276.069168262739	265.386569265093	286.751767260386	81.3201755004872	77.2299560139633	85.4103949870112	5.36589142752131	4.07835569190876	6.65342716313387	81.3867614566705	75.5455785962241	87.227944317117	90.0428196077109	85.3339408044819	94.75169841094	69.368692445265	65.0246713859294	73.7127135046007	134.844504354935	130.249266279421	139.439742430448	91.4960524291862	87.4516459974779	95.5404588608946	55.7928840496734	53.3118248917455	58.2739432076013	59.6758682999442	55.290245647952	64.0614909519364	388.935242889069	376.303517843412	401.566967934727	83.1024767287803	78.6682659714392	87.5366874861214	186.599321501614	179.387770063757	193.810872939471	61.2386605023239	57.2506684333204	65.2266525713273	59.1268744193846
134	42.9367427543831	41.5874510794456	44.2860344293207	54.9281098776092	52.0159798335927	57.8402399216258	277.819785027958	267.657363140863	287.982206915053	81.6192282807391	77.526225442242	85.7122311192362	5.41443162842877	4.13214309809714	6.69672015876039	81.8451283570717	76.0388223503629	87.6514343637806	90.453773228927	85.765238562714	95.1423078951399	69.6976192060779	65.3696512203524	74.0255871918035	135.454199098354	131.015766257764	139.892631938944	91.8293481510586	87.7266225436676	95.9320737584495	55.8737222207223	53.3866239481815	58.3608204932631	60.0051193244574	55.6134914610929	64.3967471878218	390.504614768678	378.232711092561	402.776518444795	83.4511736755381	79.0122240290289	87.8901233220473	187.128816577186	179.893041366506	194.364591787866	61.5353458977607	57.5481063192167	65.5225854763046	59.3456897457203
135	42.8726601929813	41.524627684411	44.2206927015515	55.1058996276324	52.1572086820492	58.0545905732155	279.521552251997	269.868081860507	289.175022643487	81.9200187854714	77.8246014873253	86.0154360836176	5.46162732201877	4.18441995997529	6.73883468406225	82.3024440636086	76.5346577134581	88.0702304137591	90.8646621423517	86.1979716602396	95.5313526244638	70.0266588820842	65.7161423326331	74.3371754315354	136.050114478568	131.76722530417	140.333003652965	92.1695853860655	88.0074777252092	96.3316930469217	55.9554084249308	53.4627837481295	58.4480331017321	60.336114526477	55.9420274798637	64.7302015730904	392.045132846481	380.131916585011	403.95834910795	83.8015858643122	79.3578749583563	88.2452967702682	187.662905414286	180.405140292902	194.920670535671	61.8331341472002	57.8486415339342	65.8176267604662	59.5651177537758
136	42.8109528550772	41.4633756382632	44.1585300718913	55.2878401271655	52.3037779163151	58.2719023380159	281.174059157894	272.016322215289	290.331796100499	82.222534612751	78.1250233963785	86.3200458291236	5.50746324989757	4.23515813590176	6.77976836389337	82.7583891971913	77.0324676351774	88.4843107592051	91.2753383022193	86.6319619255173	95.9187146789213	70.3556764951471	66.0638044199889	74.6475485703052	136.63212368439	132.503259419321	140.760987949458	92.5169555094995	88.2947937194505	96.7391172995484	56.0379309962163	53.5403012661317	58.535560726301	60.668563058961	56.2754878774473	65.0616382404747	393.556489642986	382.000403286325	405.112575999647	84.1537885518898	79.7053402382418	88.6022368655378	188.201413843845	180.923900929142	195.478926758548	62.1318519823659	58.1519946916945	66.1117092730373	59.7850871050419
137	42.7516788326268	41.4037126518829	44.0996450133707	55.4738354617402	52.4556398508051	58.4920310726752	282.776930476623	274.09945515486	291.454405798386	82.526767637931	78.4274359936388	86.6260992822232	5.55192539443027	4.2843313067861	6.81951948207444	83.2126691093074	77.5316498115498	88.893688407065	91.6856552213234	87.0670313442813	96.3042790983654	70.6845550109955	66.4123154462561	74.9567945757349	137.200110240613	133.223481279561	141.176739201664	92.8716108932846	88.5891061564837	97.1541156300856	56.1212784438705	53.6191720308763	58.6233848568648	61.0021834462843	56.6135045917909	65.3908623007776	395.038400480774	383.83745474602	406.239346215527	84.5078574885307	80.0547439355129	88.9609710415484	188.744166105905	181.449153211985	196.039178999824	62.4313383919446	58.4578947552446	66.4047820286446	60.0055267117256
138	42.6948949465173	41.34565901172	44.0441308813146	55.663786766544	52.6127379588978	58.7148355741903	284.329826451567	276.114583261782	292.545069641351	82.8327137677594	78.7317897760596	86.9336377594592	5.5950009792223	4.33191503007942	6.85808692836519	83.6650151374798	78.0316202255181	89.2984100494415	92.0954680896004	87.5030022282938	96.6879339509071	71.0131957556593	66.7613738241264	75.2650176871921	137.753968045554	133.92749844887	141.580437642237	93.2336643341355	88.8909018095757	97.5764268586954	56.2054394629086	53.6993901363733	58.7114887894439	61.3367042986001	56.9557082598381	65.7177003373622	396.490603496325	385.642368120113	407.338838872537	84.8638674860156	80.4062104030898	89.3215245689414	189.290985014956	181.980723106909	196.601246923003	62.7314449915422	58.766079944978	66.6968100381064	60.2263657897869
139	42.6406566927169	41.2892379142584	43.9920754711755	55.8575925142467	52.7750069477381	58.9401780807553	285.83244281402	278.058498403748	293.606387224293	83.140372647018	79.0380409651025	87.2427043289335	5.63667846802738	4.37788678905888	6.89547014699588	84.1151856669437	78.5318165258631	89.6985548080242	92.504633889277	87.9396973817317	97.0695703968223	71.3415186672182	67.1107003962429	75.5723369381935	138.293601399701	134.614911366304	141.972291433098	93.6031888211144	89.2006170021674	98.0057606400614	56.2904029441411	53.7809482567103	58.7998576315718	61.6718649291273	57.3017290345251	66.0420008237295	397.912859631029	387.414453019226	408.411266242833	85.2218910310532	80.7598620788338	89.6839199832726	189.841692125872	182.518432789852	197.164951461892	63.0320362777224	59.0762985012663	66.9877740541786	60.4475339112343
140	42.5890181897838	41.234475757717	43.9435606218505	56.055148811413	52.9423728889852	59.1679247338408	287.284510730341	279.927645718944	294.641375741738	83.449747320679	79.3461515104891	87.5533431308689	5.67694756211799	4.4222260369854	6.93166908725058	84.5629669871968	79.0317012063519	90.0942327680417	92.9130115064768	88.3769402649934	97.4490827479601	71.669462375839	67.4600401819843	75.8788845696937	138.818925025447	135.285311117623	142.352538933271	93.9802176124462	89.5186366645649	98.4417985603275	56.37615798395	53.8638376642151	58.8884783036848	62.0074158873917	57.6511973074739	66.3636344673095	399.304952601681	389.153030171439	409.456875031922	85.5819969636267	81.1158174176371	90.0481765096164	190.396107900229	183.062100832323	197.730114968135	63.3329897730885	59.3883093077561	67.2776702384209	60.6689610556401
141	42.5400321277822	41.1814023823679	43.8986618731964	56.2563497064412	53.114753411325	59.3979460015573	288.685796721399	281.718104361788	295.65348908101	83.7608438563911	79.6560890433518	87.8655986694304	5.7157991961567	4.46491423573329	6.96668415658011	85.0081739345284	79.5307645497234	90.4855833193333	93.3204618391933	88.8145551557193	97.8263685226673	71.9969841076839	67.8091638599701	76.1848043553977	139.329864077909	135.938277020462	142.721451135355	94.3647445884077	89.84529396592	98.8841952108953	56.4626938937515	53.9480482508695	58.9773395366334	62.3431194226499	58.0037443640596	66.6824944812401	400.666688850792	390.857429891067	410.475947810516	85.944249237221	81.4741889855456	90.4143094888964	190.954051872792	183.61154238963	198.296561355953	63.6341960707394	59.70188238612	67.5665097553587	60.8905776608404
142	42.4937497186535	41.1300512521292	43.8574481851778	56.4610875119156	53.2920579595215	59.6301170643096	290.036102554965	283.425600996794	296.646604113136	84.0736709336989	79.9678267779117	88.1795150894862	5.75322553260878	4.50593488851841	7.00051617669915	85.4506503142475	80.0285273046313	90.8727733238637	93.7268479015424	89.2523673068277	98.2013284962572	72.3240594111799	68.1578689605037	76.4902498618561	139.82635414683	136.57337408396	143.079334209699	94.7567248454732	90.1808704423923	99.3325792485541	56.5500002091267	54.0335685528285	59.0664318654249	62.6787498922487	58.3590030001628	66.9984967843345	401.997897477066	392.526990348115	411.468804606017	86.3087057748778	81.8350817404155	90.7823298093402	191.515342817954	184.166569392004	198.864116243904	63.935558787416	60.0167992749701	67.8543182998619	61.112314672784
143	42.4502206480831	41.0804595717475	43.8199817244187	56.6692531440346	53.4741881234917	59.8643181645776	291.335265111677	285.045577913826	297.624952309529	84.3882394076807	80.2813433624806	88.4951354528807	5.7892199547385	4.54527356638695	7.03316634309004	85.8902690990892	80.5245430678586	91.2559951303199	94.1320349242155	89.690203101377	98.573866747054	72.6506817072504	68.5059807472624	76.7953826672385	140.308341249563	137.190150450173	143.426532048952	95.1560754966472	90.5255965403005	99.7865544529939	56.6380666986009	54.1203857779119	59.1557476192899	63.0140941295258	58.7166081313112	67.3115801277403	403.298430146378	394.161055638986	412.435804653769	86.6754174318378	82.1985915188041	91.1522433448715	192.079798915925	184.726990738373	199.432607093477	64.2369944352276	60.3328533072777	68.1411355631775	61.3341035944969
144	42.4094930289059	41.0326683358456	43.7863177219663	56.8807364813326	53.6610380393556	60.1004349233097	292.583156225227	286.573341203167	298.592971247286	84.7045618555659	80.5966226821165	88.8125010290153	5.82377705823345	4.58291792817086	7.06463618829604	86.3269324031082	81.0184003488697	91.6354644573468	94.5358904510629	90.127890204073	98.9438906980527	72.9768616683427	68.8533527734234	77.1003705632621	140.775781815145	137.788134990464	143.763428639825	95.562676643921	90.8796524934067	100.245700794435	56.7268833720524	54.2084858359487	59.2452809081561	63.3489517850228	59.0761974250064	67.6217061450392	404.568160983616	395.758973667967	413.377348299265	87.0444270722921	82.5648037436033	91.5240504009809	192.647237918441	185.292612492538	200.001863344343	64.5384322220326	60.6498498016782	68.4270146423871	61.5558765341311
145	42.3716133560859	40.9867223082537	43.7565044039181	57.0954267442763	53.8524948627018	60.3383586258508	293.779682497402	288.00431079043	299.555054204375	85.0226521153352	80.9136536166013	89.1316506140691	5.85689264150254	4.61885773366716	7.09492754933792	86.7605712332501	81.509724298961	92.0114181675392	94.9382844317464	90.5652577092499	99.311311154243	73.3026264343286	69.1998671039349	77.4053857647224	141.228642659475	138.366835319948	144.090449999001	95.9763724909308	91.2431694560098	100.709575525852	56.8164404887295	54.2978533718629	59.335027605596	63.683135653316	59.4374119858058	67.9288593208262	405.806986445769	397.320093862294	414.293879029244	87.4157687646368	82.9337923614739	91.8977451677997	193.217477313811	185.863238081516	200.571716546105	64.8398137903554	60.9676061834609	68.7120213972499	61.7775662520664
146	42.3366264633063	40.9426699322659	43.7305829943468	57.3132128964903	54.0484393124423	60.5779864805383	294.924785088623	289.334377094615	300.515193082631	85.3425248252689	81.2324297584708	89.4526198920669	5.88856369469502	4.65308484985681	7.12404253953323	87.1911450236416	81.9981780927285	92.3841119545547	95.3390893104055	91.0021362851636	99.6760423356475	73.6280186764981	69.5454342025994	77.7106031503968	141.666900951606	138.925736610159	144.408065293054	96.3969725669506	91.6162308179991	101.177714315902	56.9067285648562	54.3884718014041	59.4249853283083	64.0164719957283	59.7998971202345	68.2330468712221	407.014825176618	398.843764762621	415.185885590616	87.7894670967237	83.3056190135881	92.2733151798593	193.790334491074	186.438668495778	201.142000486369	65.1410929042025	61.2859520508973	68.9962337575078	61.999106207036
147	42.3045754812025	40.9005631746134	43.7085877877915	57.5339840673833	54.2487462817086	60.819221853058	296.018439484578	290.560335226306	301.476543742849	85.664194972917	81.5529490965853	89.7754408492487	5.91878838748896	4.68559325004252	7.1519835249354	87.6186409604198	82.4834639551469	92.7538179656927	95.7381801102901	91.4383583144448	100.038001906135	73.953095523782	69.8899924898036	78.0161985577605	142.090544171179	139.464301723699	144.71678661866	96.8242530371336	91.9988736341477	101.649632440119	56.9977383808046	54.4803233494325	59.5151534121767	64.3488008666713	60.1633032049371	68.5342985284055	408.191617843438	400.329331557388	416.053904129489	88.1655366100515	83.6803324376988	92.6507407824041	194.36562690308	187.018702491154	201.712551315005	65.4422350923451	61.6047292018627	69.2797409828275	62.2204306012483
148	42.2755017972659	40.8604573079258	43.6905462866061	57.7576299948606	54.4532855103339	61.0619744793873	297.060655239593	291.680323460451	302.440987018736	85.9876774610405	81.8752136711448	90.1001412509362	5.94756605569872	4.7163790058542	7.17875310554323	88.0430731075613	82.9653238330729	93.1208223820498	96.1354345143223	91.8737580305713	100.397110998073	74.2779273679169	70.2335075838587	78.3223471519751	142.499570057016	139.981973355731	145.017166758302	97.2579580781782	92.3910901074087	102.124826048948	57.0894609878125	54.5733890906809	59.6055328849442	64.6799764484838	60.5272866767867	68.8326662201809	409.337326956083	401.776133665896	416.898520246271	88.543981349707	84.0579680942965	93.0299946051174	194.943172228289	187.603136792134	202.283207664443	65.7432172556276	61.9237916345512	69.5626428767041	62.4414744244785
149	42.2494450174486	40.8224106381355	43.6764793967617	57.9840414856722	54.6619223116852	61.3061606596591	298.051475697329	292.69415906612	303.408792328539	86.3129866967757	82.1992292061291	90.4267441874223	5.97489718675183	4.74544027214249	7.20435410136117	88.4644813466115	83.4435397153004	93.4854229779226	96.5307329415545	92.3081716502273	100.753294232882	74.6025965663894	70.5759712457376	78.6292218870412	142.893986546915	140.478179022484	145.309794071346	97.6978013031312	92.7928290744946	102.602773531768	57.1818877142259	54.6676489929237	59.6961264355281	65.0098673965196	60.8915111581393	69.1282236349	410.451936668869	403.18350252327	417.720370814469	88.9247945252134	84.438548004762	93.4110410456648	195.522788531093	188.191766296312	202.853810765874	66.0440272447151	62.2430055345014	69.8450489549288	62.6621734971031
150	42.2264429294902	40.7864841846082	43.6664016743722	58.2131108898239	54.874518345043	61.5517034346048	298.990977689392	293.603468760637	304.378486618148	86.6401362086964	82.5250047248755	90.7552676925173	6.00078340408637	4.77277726485488	7.22878954331785	88.8829301453945	83.9179336102718	93.8479266805171	96.9239586195004	92.7414375014308	101.10647973757	74.9271960635763	70.9174000532408	78.9369920739118	143.273811708677	140.952339842126	145.595283575228	98.1434672236294	93.2039974512545	103.082936996004	57.2750101712423	54.7630819624905	59.786938379994	65.3383571930205	61.2556487242476	69.4210656617934	411.535452565653	404.550759783	418.520145348306	89.307958276278	84.8220807851292	93.7938357674269	196.104294420477	188.78438427972	203.424204561234	66.3446634134679	62.5622492582467	70.1270775686892	62.8824645120554
151	42.2065314679922	40.7527413216911	43.6603216142934	58.4447325844271	55.0909324234617	61.7985327453925	299.879271212448	294.411564700798	305.346977724099	86.9691382946725	82.8525521539267	91.0857244354183	6.02522745052042	4.79839223206297	7.25206266897787	89.2985071726475	84.3883671950794	94.2086471502155	97.3149976523206	93.1733961473205	101.456599157321	75.2518279514644	71.2578338360473	79.2458220668816	143.639073662418	141.403884037538	145.874263287298	98.5946127423345	93.6244616050147	103.564763879654	57.3688202581355	54.8596658920722	59.8779746241987	65.6653445051341	61.619381313257	69.7113076970111	412.587901428519	405.877216230789	419.298586626249	89.6934435367427	85.2085618554626	94.1783252180227	196.687509206818	189.380782602794	203.994235810842	66.6451341519064	62.8814133217431	70.4088549820697	63.1022850756761
152	42.1897446812577	40.7212473908587	43.6582419716568	58.6788034614388	55.3110213461511	62.0465855767266	300.716499084399	295.12309841055	306.309899758247	87.3000037015744	83.1818859194224	91.4181214837263	6.04823317064567	4.82228941838187	7.27417692290947	89.7113217770091	84.8547411533732	94.567902400645	97.7037390848557	93.6038905055039	101.803587664207	75.576601991653	71.5973339074641	79.5558700758419	143.989810494205	141.832265860136	146.147355128274	99.0508686724535	94.054048630827	104.04768871408	57.4633101669378	54.9573777107707	59.9692426231049	65.9907435394332	61.9824022724122	69.9990848064542	413.609330990491	407.162171796782	420.056490184201	90.0812099897825	85.5979738020325	94.5644461775324	197.272253056659	189.980751916713	204.563754196606	66.9454574015472	63.200400399393	70.6905144037015	63.3215737474398
153	42.1761146999149	40.6920692927096	43.6601601071201	58.9152234129883	55.534640743923	62.2958060820537	301.502836580166	295.743590560176	307.262082600157	87.6327413360611	83.5130225392334	91.7524601328887	6.06980549229719	4.84447502309179	7.2951359615026	90.121503349871	85.3169942231776	94.9260124765645	98.0900749625	94.0327659628836	102.147383962116	75.9016341200059	71.9359811318078	79.8672871082041	144.326070161088	142.236990092196	146.41515022998	99.5118412849151	94.4925475182119	104.531135051618	57.5584723865595	55.056193436353	60.0607513367659	66.3144843825947	62.3444180273185	70.2845507378709	414.599809672687	408.404917158188	420.794702187186	90.4712061075012	85.9902868674887	94.9521253475136	197.85834714526	190.584081869843	205.132612420676	67.2456601548159	63.519125337064	70.9721949725678	63.5402700785347
154	42.1656717073402	40.6652750677725	43.6660683469079	59.1538958074375	55.7616459261751	62.5461456886998	302.238491047631	296.278952152525	308.198029942737	87.9673580040313	83.8459802128222	92.0887357952404	6.08995040715159	4.86495715233641	7.31494366196677	90.5291995922475	85.7751019783587	95.2832972061362	98.4739003869229	94.4598704858872	102.487930287959	76.227044954382	72.2738738681154	80.1802160406486	144.647910387586	142.617641377456	146.678179397716	99.9771138868563	94.9397102042516	105.014517569461	57.6542997063227	55.1560882296714	60.152511182974	66.6365133156153	62.7051498545289	70.5678767767017	415.559426306344	409.604737531833	421.514115080855	90.8633692684547	86.3854595431128	95.3412789937965	198.445613806763	191.190561314054	205.700666299472	67.5457779392823	63.8375151800503	71.2540406985143	63.7583146492751
155	42.1584439118939	40.6409334744738	43.675954349314	59.3947279489994	55.9918927181984	62.7975631798003	302.923701504225	296.73508456565	309.112318442799	88.3038581749181	84.180778409556	92.4269379402801	6.10867495050549	4.88374576583058	7.33360413518041	90.9345747060293	86.2290753695877	95.6400740424708	98.8551135676448	94.8850547260417	102.825172409248	76.5529583243948	72.6111258312628	80.4947908175268	144.955398553708	142.97391641032	146.936880697096	100.446248437475	95.395252517568	105.497244357383	57.7507852188905	55.2570364512201	60.2445339865609	66.9567930871816	63.0643357315428	70.8492504428203	416.48828984014	410.76091934903	422.215660331249	91.2576259472099	86.7834392369474	95.7318126574725	199.033876681809	191.799978510627	206.267774852991	67.8458542866665	64.1555092145161	71.5361993588169	63.9756491053308
156	42.1544575209803	40.619113571779	43.6898014701816	59.6376315136581	56.2252382782758	63.0500247490405	303.558738214697	297.117598439278	309.999877990115	88.6422437659512	84.5174374549938	92.7670500769085	6.12598718028611	4.90085261856053	7.35112174201169	91.3378075297896	86.6789590521212	95.996656007458	99.2336158694858	95.3081721208455	103.159059618126	76.8794998402725	72.9478639106386	80.8111357699064	145.24861157458	143.305655708056	147.191567441103	100.918787208947	95.8588550256143	105.978719392279	57.8479223225681	55.3590117197955	60.3368329253407	67.2753031306367	63.4217322326771	71.1288740285963	417.386529033243	411.872760555578	422.900297510908	91.6538919707342	87.1841629921186	96.1236209493498	199.622960862429	192.412121335512	206.833800389346	68.1459401859118	64.4730590186347	71.8188213531889	64.1922161927509
157	42.1537367169414	40.5998843130076	43.7075891208752	59.8825229542837	56.4615418850122	63.3035040235552	304.143902250525	297.431650592828	310.856153908222	88.9825139408606	84.8559781136369	93.1090497680843	6.14189615534506	4.91629119800186	7.36750111268825	91.7390896387273	87.1248295286153	96.3533497488393	99.6093118559076	95.7290789899044	103.489544721911	77.2067955157297	73.2842259844382	81.1293650470212	145.527635771776	143.612870700319	147.442400843234	101.394254500945	96.3301638046697	106.458345197221	57.9457047229581	55.4619869732336	60.4294224726826	67.5920397084491	63.7771164343342	71.406962982564	418.254292134526	412.939585247696	423.568999021356	92.0520728371252	87.5875582309108	96.5165874433395	200.21269303406	193.02677748368	207.39860858444	68.4460935191366	64.7901285174443	72.1020585208288	64.4079597917693
158	42.1563036347932	40.5833141562322	43.7292931133542	60.1293238682164	56.7006656865553	63.5579820498775	304.679525031451	297.681875431173	311.677174631729	89.3246649172767	85.1964211658586	93.4529086686948	6.15641191308607	4.93007665741331	7.38274716875884	92.1386234274158	87.5667931355377	96.7104537192939	99.9821093282762	96.1476346263102	103.816584030242	77.5349704574822	73.6203587646244	81.4495821503401	145.792566736462	143.895761669263	147.689371803662	101.872158417377	96.8087911578027	106.935525676951	58.0441264339502	55.5659345311961	60.5223183367043	67.9070159682041	64.1302877890951	71.6837441473131	419.091746548377	413.960763190804	424.222729905949	92.4520640928766	87.9935435020265	96.9105846837266	200.80290161454	193.64373467232	207.96206855676	68.7463784789527	65.1066940334345	72.386062924471	64.6228249493735
159	42.1621783418096	40.569470695544	43.7548859880752	60.3779613211785	56.9424754047456	63.8134472376114	305.165967849583	297.872381008018	312.459554691149	89.6686897773015	85.5387869763054	93.7985925782976	6.16954544647658	4.94222574578756	7.3968651471656	92.5366201928327	88.004983901618	97.0682564840475	100.35191936108	96.5637013832594	104.140137338901	77.8641476317618	73.9564157039092	81.7718795596145	146.043509184433	144.154722987854	147.932295381012	102.351992713192	97.2943163107736	107.40966911561	58.1431817780255	55.6708261599718	60.6155373960792	68.2202618948976	64.4810699249025	71.9594538648926	419.899078487552	414.935734420978	424.862422554126	92.8537517654645	88.4020292108672	97.3054743200617	201.393416889919	194.262780842624	208.524052937214	69.0468649654774	65.4227443231112	72.6709856078435	64.8367579106209
160	42.1713788189593	40.5584203163842	43.7843373215343	60.6283681221358	57.1868409887329	64.0698952555387	305.603621376506	298.006783299135	313.200459453878	90.0145782763609	85.8830950510376	94.1460615016843	6.18130868049205	4.95275673505356	7.40986062593054	92.9332982337282	88.4395613062151	97.4270351612412	100.718656333139	96.9771447559182	104.46016791036	78.1944467160299	74.2925549919905	82.0963384400692	146.280576803192	144.390334082884	148.1708195235	102.833238717745	97.7862861192889	107.880191316201	58.2428653858599	55.7766331392621	60.7090976324577	68.5318241456841	64.8293123235041	72.2343359678641	420.676492613512	415.864038563344	425.488946663679	93.2570128484954	88.812918315474	97.7011073815167	201.984071146969	194.883704359932	209.084437934006	69.3476279613628	65.7382805883193	72.9569753344063	65.0497061486908
161	42.1839209441989	40.5502278771195	43.8176140112784	60.8804830446507	57.4336372141289	64.3273288751726	305.99290515382	298.088259149094	313.897551158547	90.3623166464534	86.2293635810854	94.4952697118215	6.19171444804137	4.96168934512867	7.42173955095406	93.3288809808192	88.8707079645485	97.7870539970898	101.082237954849	97.3878334585594	104.776642451139	78.5259830421187	74.6289376639693	82.4230284202682	146.503892091177	144.603337086998	148.404447095356	103.315367339132	98.2842158231652	108.346518855099	58.3431721952087	55.8833263309074	60.8030180595101	68.8417657551562	65.1748918313818	72.5086396789305	421.424211664677	416.745347723108	426.103075606247	93.6617158369411	89.22610697384	98.0973247000422	202.574698802238	195.506294211976	209.6431033925	69.6487468833363	66.0533164500117	73.2441773166608	65.2616183936554
162	42.1998184776243	40.5449564181282	43.8546805371204	61.1342509913083	57.6827442252986	64.5857577573179	306.334267067507	298.119605193171	314.548928941842	90.7118873912209	86.5776089709107	94.8461658115311	6.20077646542	4.96904466741289	7.4325082634271	93.7235951706368	89.2986272654792	98.1485630757944	101.442585291509	97.795639497011	105.089531086007	78.858866635275	74.9657258395408	82.7520074310093	146.71358618928	144.794604460084	148.632567918476	103.797841151428	98.7875898837796	108.808092419076	58.4440974490584	55.9908762495074	60.8973186486094	69.1501657016412	65.5177139567215	72.7826174465609	422.142476073064	417.579500888955	426.705451257172	94.0677213100798	89.6414851315067	98.4939574886528	203.165136527529	196.130340204992	210.199932850066	69.9503049090483	66.3678778714789	73.5327319466177	65.4724446599593
163	42.2190830484797	40.5426668988746	43.8954991980847	61.3896230989182	57.9340480198436	64.8451981779928	306.62818280652	298.103295391523	315.153070221516	91.0632690718117	86.9278453514443	95.198692792179	6.20850930733696	4.97484508730372	7.44217352737021	94.1176690741555	89.7235409859716	98.5117971623395	101.799622782783	98.2004382364706	105.398807329095	79.1932013520357	75.3030811073332	83.0833215967382	146.909798704807	144.965101257744	148.85449615187	104.280116563895	99.2958629407074	109.264370187083	58.5456366930311	56.0992531348763	60.9920202511859	69.4571183277944	65.8577139076491	73.0565227479398	422.831543569726	418.366536897706	427.296550241746	94.4748825596527	90.0589370415584	98.8908280777471	203.755223371691	196.755633157476	210.754813585906	70.2523882784857	66.6820030178703	73.8227735391012	65.682136272595
164	42.2417241440261	40.5434179627854	43.9400303252668	61.646556783367	58.1874408756702	65.1056726910637	306.875155305972	298.041533452271	315.708777159673	91.4164360841869	87.2800840788291	95.5527880895447	6.21492838155996	4.97911420628726	7.45074255683265	94.5113307896489	90.1456869045488	98.876974674749	102.153278258353	98.6021084647607	105.704448051944	79.5290841184949	75.6411630647039	83.4170051722858	147.092677528027	145.115846903344	149.06950815271	104.761646068201	99.8084609217211	109.714831214681	58.6477857720302	56.2084270262607	61.0871445177997	69.7627326118442	66.1948573300682	73.3306078936202	423.491688779476	419.106722381379	427.876655177573	94.8830462604309	90.4783417121904	99.2877508086713	204.344800878589	197.381965091328	211.30763666585	70.5550855697733	66.9957420391698	74.1144291003768	65.8906458919621
165	42.2677491002652	40.547265729211	43.9882324713194	61.9050157241634	58.4428217221825	65.3672097261443	307.075714175284	297.936298672526	316.215129678042	91.7713584302438	87.6343332216203	95.9083836388672	6.22004990322183	4.98187676413291	7.45822304231076	94.9048066075716	90.5653164339822	99.244296781161	102.50348294982	99.0005324511107	106.006433448528	79.866604269263	75.9801280194169	83.7530805191092	147.262378641482	145.247880453102	149.276876829863	105.241880556611	100.324782337436	110.158978775786	58.7505408261162	56.3183678382332	61.1827138139991	70.0671312890881	66.5291407080149	73.6051218701612	424.123202805317	419.800571009767	428.445834600868	95.292053179884	90.8995732798739	99.6845330798942	204.933713201164	198.009129420188	211.85829698214	70.8584869498625	67.3091567646698	74.4078171350553	66.0979275374013
166	42.297163094518	40.5542636113479	44.0400625776881	62.1649697898557	58.700096458069	65.6298431216424	307.230415111643	297.789385002192	316.671445221094	92.1280014867951	87.9905970408688	96.2654059327214	6.22389086883019	4.98315856168348	7.46462317597691	95.2983194536817	90.9826922911472	99.6139466162162	102.850171498922	99.3955960005747	106.30474699727	80.2058429862124	76.3201278558833	84.0915581165416	147.419065922237	145.362231905754	149.47589993872	105.720271701177	100.844199787961	110.596343614394	58.8538982856038	56.4290454381569	61.2787511330506	70.3704498265433	66.8605913955222	73.8803082575645	424.726392803044	420.448850933147	429.003934672941	95.7017389229764	91.3225013086781	100.080976537275	205.521807211467	198.636921134718	212.406693288217	71.1626834013549	67.6223202984107	74.703046504299	66.3039366093931
167	42.3299691398528	40.5644621586971	44.0954761210084	62.4263949065464	58.9591782187996	65.8936115942931	307.339839299117	297.602433785797	317.077244812437	92.4863257779455	88.3488754690894	96.6237760868016	6.22646903002024	4.98298638469354	7.46995167534693	95.6920874150954	91.3980862194437	99.986088610747	103.193281962132	99.787188504208	106.599375420057	80.5468728348964	76.6613090650177	84.432436604775	147.56291093725	145.459900612285	149.665921262215	106.196274381236	101.366061704079	111.026487058393	58.9578548653741	56.5404297250933	61.3752800056549	70.6728352569169	67.1892672565097	74.1564032573241	425.301581546463	421.05257862443	429.550584468495	96.1119347073208	91.7469910185341	100.476878396108	206.108932606582	199.265136984626	212.952728228538	71.4677659275048	67.9353165069819	75.0002153480276	66.508629910412
168	42.3661680813601	40.5779089224396	44.1544272402805	62.6892728726585	59.2199875972918	66.1585581480253	307.404592793748	297.376960915435	317.43222467206	92.8462867576549	88.7091635954865	96.9834099198234	6.22780286708958	4.98138792912548	7.47421780505368	96.0863223525069	91.8117767764414	100.360867928572	103.532755811702	100.175202985146	106.890308638258	80.8897573952837	77.0038119332093	84.775702857358	147.694092732065	145.541840643121	149.846344821009	106.669349144211	101.889694339953	111.44900394847	59.0624075583964	56.6524907100054	61.4723244067875	70.9744448811856	67.5152558980703	74.4336338643009	425.849106983692	421.612999096893	430.085214870491	96.5224681630635	92.1729034471197	100.872032879007	206.694942010343	199.893575657222	213.496308363464	71.7738247382671	68.2482393934447	75.2994100830896	66.7119656644279
169	42.4057585942678	40.5946483419911	44.2168688465445	62.9535911238811	59.4824528212238	66.4247294265384	307.425305894957	297.114379198832	317.736232591082	93.2078346101967	89.0714511658552	97.3442180545382	6.22791156235202	4.97839172826731	7.47743139643673	96.4812286004195	92.224047196528	100.738410004311	103.868537933234	100.559536140745	107.177539725722	81.2345509821554	77.3477698824406	85.1213320818702	147.812797613031	145.608952212118	150.016643013943	107.138964682848	102.414404028267	111.86352533743	59.1675536284566	56.7651985970783	61.5699086598349	71.2754448519831	67.8386734925056	74.7122162114605	426.369321784986	422.131554332845	430.607089237126	96.9331641509949	92.6000955516631	101.266232750327	207.27969107077	200.522037952294	214.037344189245	72.0809484210576	68.5611923538204	75.6007044882948	66.913903535049
170	42.4487371838918	40.6147216509544	44.2827527168292	63.2193424528172	59.7465098901617	66.6921750154727	307.40263250357	296.816016711645	317.989248295494	93.5709140767438	89.43572210624	97.7061060472476	6.2268149733458	4.97402708198979	7.47960286470181	96.8770017559265	92.6351833353851	101.118820176468	104.200576619847	100.940088380969	107.461064858724	81.581298449182	77.6933089502162	85.4692879481479	147.919218923265	145.662077912989	150.176359933541	107.604600310701	102.939479702389	112.269720919013	59.2732906020923	56.8785238659541	61.6680573382305	71.5760086526093	68.159663194282	74.9923541109367	426.86259288254	422.609843255473	431.115342509607	97.3438455915614	93.0284202583442	101.659270924779	207.863038553147	201.150326953116	214.575750153179	72.3892231006579	68.8742873154648	75.9041588858509	67.1144046422976
171	42.4950981874144	40.6381668006943	44.3520295741345	63.4865246882716	60.0121026750514	66.9609467014918	307.337249466768	296.483131821303	318.191367112234	93.9354643164135	89.8019540796536	98.0689745531735	6.22453360592994	4.96832398841283	7.48074322344705	97.2738275553696	93.0454717001979	101.502183410541	104.528823563019	101.31676386321	107.740883262827	81.9300350693763	78.0405473947744	85.8195227439781	148.013556812594	145.702002484794	150.325111140393	108.065748417015	103.464195683717	112.667301150312	59.3796162597361	56.9924373546447	61.7667951648275	71.8763154887424	68.4783931693384	75.2742378081464	427.329301002742	423.049577382278	431.609024623206	97.7543342967368	93.4577264681807	102.050942125293	208.444846428678	201.778248193377	215.11144466398	72.6987315933969	69.1876437595725	76.2098194272213	67.3134315780144
172	42.5448337774848	40.6650183998116	44.4246491551581	63.7551403393434	60.2791829817577	67.2310976969292	307.229855910289	296.116925472989	318.342786347589	94.3014188097652	90.1701180849611	98.4327195345693	6.22108858730088	4.96131307820502	7.48086409639673	97.6718808371188	93.4551975667415	101.888564107496	104.853233840185	101.689470523781	108.016997156588	82.2807864833473	78.3895954081162	86.1719775585784	148.096018001696	145.729454963735	150.462581039657	108.521916882084	103.987814726185	113.056019037984	59.4865286260709	57.1069103428546	61.8661469092873	72.1765486118036	68.7950542654458	75.5580429581613	427.769840191314	423.452536309539	432.087144073089	98.1644517961694	93.8878590293607	102.441044562978	209.024979958651	202.405609819866	215.644350097435	73.0095525613594	69.5013876328912	76.5177174898276	67.5109484198869
173	42.5979339676329	40.6953076678726	44.5005602673931	64.025196209538	60.5477105792571	67.5026818398188	307.081172558155	295.718551233309	318.443793883001	94.6687053119934	90.5401781064343	98.7972325175525	6.21650163895968	4.95302555169451	7.47997772622486	98.0713245877745	93.8646431820081	102.278005993541	105.173765899167	102.05812010629	108.289411692043	82.6335687056291	78.7405549168204	86.5265824944378	148.166815540709	145.74511229714	150.588518784278	108.972631434766	104.509591304099	113.435671565432	59.5940259596046	57.2219146354123	61.9661372837969	72.4768935943627	69.1098573630762	75.8439298256491	428.184617331804	423.820526518262	432.548708145346	98.5740201486772	94.3186586869448	102.82938161041	209.603307774071	203.032222750722	216.17439279742	73.3217596729107	69.8156501563587	76.8278691894627	67.7069207440957
174	42.6543866194882	40.7290624018542	44.5797108371222	64.2967029860072	60.8176531919154	67.7757527800991	306.891941040253	295.289123501193	318.494758579313	95.0372458619434	90.9120908215469	99.16240090234	6.21079504965861	4.94349311892627	7.47809698039094	98.4723090683333	94.2740860489519	102.670532087715	105.490381539525	102.422628187173	108.558134891876	82.9883881783786	79.0935194485462	86.8832569082111	148.226168562544	145.749603725253	150.702733399836	109.41743793502	105.028775124389	113.80610074565	59.7021067414718	57.337422645472	62.0667908374716	72.7775365789551	69.4230304559999	76.1320427019104	428.574051657892	424.15534593478	432.992757381005	98.9828627300807	94.7499620217141	103.215763438447	210.17970195071	203.657900829074	216.701503072346	73.6354207762734	70.1305665407049	77.140275011842	67.9013156365788
175	42.7141774517964	40.7663069538772	44.6620479497156	64.5696748087772	61.0889864540775	68.050363163477	306.662923188058	294.829724221413	318.496122154702	95.406956851661	91.2858053734022	99.5281083299199	6.20399164835391	4.93274794275981	7.475235353948	98.8749710162952	94.683797288339	103.066144744251	105.803045890911	102.782914198642	108.823177583181	83.3452418609988	79.4485740406816	87.241909681316	148.274302031184	145.743515441053	150.805088621316	109.855904566061	105.544614839951	114.167194292171	59.8107696634765	57.4534074771154	62.1681318498376	73.0786625222077	69.7348155191136	76.4225095253018	428.938574259958	424.458755523929	433.418392995986	99.3908049885312	95.181601390639	103.600008586423	210.754038079527	204.282460971913	217.225615187141	73.9505970932536	70.4462746210414	77.4549195654657	68.0941017029084
176	42.7772900512221	40.8070622189246	44.7475178835196	64.8441288244488	61.3616938240729	68.3265638248247	306.394900318801	294.341408373723	318.448392263879	95.7777491595611	91.6612632128355	99.8942351062867	6.19611477719035	4.92082258506336	7.47140696931735	99.2794329193491	95.0940400716643	103.464825767034	106.111727388511	103.138901449343	109.08455332768	83.7041173438016	79.8057951669217	87.6024395206815	148.311446485231	145.727395203786	150.895497766675	110.287623922834	106.056361937443	114.518885908224	59.9200136153885	57.5698430069459	62.2701842238312	73.3804534562331	70.0454652273925	76.7154416850737	429.278627586372	424.732458175517	433.824796997226	99.7976751589663	95.6134048819668	103.981945435966	211.32619533244	204.905723314036	217.746667350844	74.2673424404721	70.7629134240367	77.7717714569074	68.2852490767813
177	42.8437058849306	40.8513456313644	44.8360661384968	65.120084728394	61.6357664537848	68.6044030030032	306.088672508403	293.82520845925	318.352136557555	96.1495283485436	92.0383980138085	100.260658683279	6.18718826454106	4.90774995602551	7.46662657305661	99.6858023561696	95.5050681186688	103.86653659367	106.416397745661	103.490517143022	109.342278348299	84.0649929737419	80.1652506577682	87.9647352897157	148.33783777699	145.701756706729	150.973918847251	110.712214985932	106.563274770457	114.861155201408	60.0298376715113	57.6867039642374	62.3729713787853	73.683086788874	70.355239594065	77.010933983683	429.594664939967	424.978084394853	434.21124548508	100.203304929061	96.0451962981879	104.361413559935	211.89605652341	205.527511346909	218.264601699911	74.585702485625	71.0806216824733	78.0907832887768	68.4747294271207
178	42.9134043149361	40.8991711692175	44.9276374606547	65.3975642989262	61.9112030092138	68.8839255886386	305.745057853468	293.282138163761	318.207977543176	96.5221949285841	92.4171356642763	100.627254192892	6.17723639812476	4.89356326657369	7.46090952967584	100.0941714	95.9171242531754	104.271218546825	106.717031923722	103.837692395508	109.596371451935	84.4278379805721	80.5269995921098	88.3286763690343	148.353716807386	145.667083588957	151.040350025816	111.12932497267	107.064622707679	115.194027237661	60.1402410765414	57.8039660091667	62.476516143916	73.9867336635598	70.6644025979213	77.3090647291982	429.887149970148	425.197183854839	434.577116085457	100.607530050077	96.4767951801107	104.738264920044	212.463508164833	206.147652052313	218.779364277352	74.9057140463521	71.3995363128152	78.4118917798891	68.6625159637917
179	42.9863626142076	40.9505493652286	45.0221758631866	65.6765909263423	62.1880094370648	69.1651724156198	305.364891722677	292.713195343419	318.016588101934	96.8956446815658	92.7973943333277	100.993895029804	6.16628389822104	4.87829598386038	7.45427181258169	100.504616081079	96.3304390117063	104.678793150453	107.013608099315	104.180362250346	109.846853948284	84.7926125925306	80.8910921392184	88.6941330458429	148.359329257002	145.623833041716	151.094825472288	111.538631059529	107.5596903653	115.517571753758	60.2512232307414	57.9216058086345	62.5808406528483	74.2915573983209	70.9732188690396	77.6098959276023	430.156556161091	425.391221672029	434.921890650154	101.010190887287	96.9080168848979	105.112364889676	213.02844051921	206.765976030628	219.290905007793	75.2274044392495	71.719790871938	78.735018006561	68.8485834419298
180	43.06255598452	41.0054873239095	45.1196246451305	65.9571891391408	62.466198672326	69.4481796059555	304.949025997883	292.119364451181	317.778687544584	97.2697690444643	93.1790846141111	101.360453474817	6.15435589100241	4.8619817897531	7.44672999225172	100.91719590457	96.7452293005959	105.089162508544	107.306107628985	104.518465693386	110.093749564584	85.1592681318864	81.2575693336333	89.0609669301395	148.35492531355	145.572438999407	151.137411627693	111.939841972634	108.04778189341	115.831902051859	60.3627836744534	58.0396011091546	62.6859662397521	74.5977120219117	71.2819504992117	77.9134735446117	430.403366316495	425.561578262922	435.245154370068	101.41113290616	97.3386727301606	105.483593082158	213.590747646114	207.38231762365	219.799177668578	75.5507908864127	72.0415140094481	79.0600677633772	69.0329081648877
181	43.1419575760394	41.0639887438236	45.2199264082552	66.2393841291547	62.7457902821195	69.73297797619	304.498328305274	291.501618499843	317.495038110705	97.6444555455241	93.5621097409022	101.726801350146	6.14147788200097	4.8446545422422	7.43830122175975	101.331953421463	97.1616970989488	105.502209743978	107.594515011395	104.851945666682	110.337084356108	85.5277470823043	81.6264627694334	89.4290313951752	148.340759396091	145.513314929309	151.168203862873	112.332699445	108.528225287377	116.137173602622	60.4749220719784	58.1579308062744	62.7919133376824	74.90534092306	71.5908540381498	78.2198278079703	430.628072041334	425.709551747062	435.546592335607	101.810207092178	97.7685702150761	105.85184396928	214.150327444426	207.996515031802	220.304139857051	75.8758799866371	72.3648279320815	79.3869320411927	69.2154679858012
182	43.22453850863	41.1260539444775	45.3230230727825	66.5232012768449	63.0268100417911	70.0195925118987	304.013681236926	290.860920639937	317.166441833915	98.0195882868171	93.9463658776636	102.092810695971	6.12767572972539	4.82634823966207	7.42900321978871	101.748913850858	97.580028206698	105.917799495018	107.878817847141	105.180749082	110.576886612281	85.8979831220373	81.997794205157	89.7981720389177	148.317089876314	145.446856247721	151.187323504906	112.716979540928	109.000376696741	116.433582385116	60.5876381948563	58.2765750099814	62.8987013797311	75.2145756266439	71.9001777294388	78.5289735238491	430.831173221068	425.836362030429	435.825984411707	102.207270303954	98.1975133279956	106.217027279912	214.707081689872	208.60841042564	220.805752954105	76.2026672580265	72.6898468965614	79.7154876194917	69.3962423077809
183	43.3102678948702	41.1916798972706	45.4288558924697	66.8086656776059	63.3092894402439	70.3080419149678	303.495981563115	290.198225416315	316.793737709916	98.3950484655966	94.3317424745967	102.458354456597	6.11297561944319	4.80709698760561	7.41885425128077	102.168084753053	98.0003910390487	106.335778467057	108.159006796266	105.504826834258	110.813186758274	86.269901119307	82.3715750759428	90.1682271626711	148.284178797213	145.373442396777	151.19491519765	113.092493849102	109.463624705884	116.721362992319	60.7009319045761	58.3955151055425	63.0063487036097	75.5255347081316	72.2101590315075	78.8409103847557	431.013177498761	425.943155883885	436.083199113636	102.602185561158	98.6253029481717	106.579068174144	215.260916067865	209.217850051569	221.303982084162	76.5311367582491	73.0166757470086	80.0455977694895	69.5752120827342
184	43.3991128647636	41.2608602600277	45.5373654694996	67.0958016696855	63.5932651128867	70.5983382264842	302.946139435765	289.514479755699	316.377799115831	98.7707149261759	94.7181226885014	102.82330716385	6.09740403714166	4.78693496839869	7.40787310588463	102.589455753934	98.4229354706144	106.755976037255	108.435075533577	105.824133815185	111.046017251969	86.643417088837	82.7478059151133	90.5390282625607	148.242291589478	145.293438618211	151.191144560744	113.459090546347	109.917394562153	117.000786530541	60.8148031347566	58.5147338092313	63.1148724602819	75.8383228549816	72.5210224590241	79.1556232509392	431.174599750565	426.031012501421	436.31818699971	102.994822270613	99.051737347117	106.93790719411	215.81174020167	209.824684331653	221.798796071687	76.861260788019	73.3454085125385	80.3771130634996	69.7523598088263
185	43.4910385921321	41.3335854147121	45.6484917695522	67.384632364222	63.8787782022137	70.8904865262302	302.365077583408	288.810623728113	315.919531438702	99.1464647336684	95.105383862208	103.187545605129	6.08098774367945	4.76589641299109	7.39607907436781	103.01299832214	98.8477917344574	107.178204909822	108.70702070184	106.138628927472	111.275412476208	87.018438111247	83.1264756931614	90.9104005293326	148.191696785935	145.207197459808	151.176196112061	113.816655333875	110.361152327818	117.272158339933	60.929251872833	58.634215218411	63.2242885272549	76.1530300809379	72.8329777694876	79.4730823923882	431.315961560008	426.100949168994	436.530973951022	103.385056395597	99.4766127927515	107.293499998442	216.359467675922	210.428767957464	222.29016739438	77.1929996825552	73.6761270800323	80.7098722850782	69.9276695265854
186	43.5860083226748	41.4098425079754	45.7621741373743	67.6751791779696	64.1658736478969	71.1844847080422	301.753730498068	288.087591117544	315.419869878591	99.5221737608237	95.4933980579209	103.550949463727	6.06375374914004	4.74401557511234	7.38349192316774	103.438665601391	99.2750693829307	107.602261819851	108.97484186295	106.448275099638	111.501408626262	87.3948622198077	83.50756108771	91.2821633519054	148.132665734389	145.115060048013	151.150271420764	114.165112246866	110.794408931978	117.535815561754	61.0442781412935	58.7539448554624	63.3346114271246	76.4697310963475	73.1462185088283	79.7932436838667	431.43779069154	426.153926792752	436.721654590328	103.772770574943	99.8997242569779	107.645816892908	216.904016055531	211.029959977886	222.778072133177	77.5263016947618	74.0088999562326	81.043703433291	70.101126813664
187	43.6839834036784	41.4896154942537	45.878351313103	67.9674613695109	64.4545994102806	71.4803233287412	301.113043614482	287.346309831054	314.879777397911	99.8977172793489	95.8820326389742	103.913401919724	6.04572928739683	4.72132670753449	7.37013186725917	103.86639230118	99.7048563186354	108.027928283725	109.238541447164	106.753039301791	111.724043592537	87.7725782618	83.8910257032341	91.6541308203659	148.06547230919	145.017357157288	151.113587461092	114.50442433668	111.216724096881	117.792124576479	61.1598819785092	58.8739097050794	63.445854251939	76.7884848348513	73.4609209189319	80.1160487507706	431.54062056378	426.190855126245	436.890386001315	104.157854199824	100.320866224717	107.994842174931	217.445306900008	211.628123880816	223.2624899192	77.8611029727084	74.3437811322956	81.3784248131213	70.2727187782662
188	43.7849233153617	41.5728851811677	45.9969614495557	68.261495580118	64.7450056332361	71.7779855269999	300.4439724821	286.587702170563	314.300242793637	100.272970547489	96.2711508942116	104.274790200767	6.02694179089886	4.69786404028011	7.35601954151761	104.296094649609	100.137217904908	108.454971394311	109.49812470048	107.052892562414	111.943356838546	88.1514657443276	84.2768192639698	92.0261122246853	147.990392621882	144.914410103556	151.066375140207	114.834594222772	111.627710109862	118.041478335682	61.2760634192023	58.9940982444966	63.558028593908	77.1093341341271	73.7772431995567	80.4414250686975	431.624989722906	426.212597603504	437.037381842307	104.540203457066	100.739833599814	108.340573314319	217.983265773256	212.223127668725	223.743403877787	78.197327632663	74.6808090627422	81.7138462025839	70.4424340512512
189	43.888785703838	41.6596292770233	46.1179421306526	68.5572953809024	65.0371437543715	72.0774470074332	299.747481930303	285.812684987439	313.682278873168	100.647809386209	96.6606126989235	104.635006073495	6.007418865685	4.67366176061075	7.34117597075925	104.727670412657	100.572196166024	108.883144659289	109.75359963026	107.347809986232	112.159389274288	88.5313946768006	84.6648768072587	92.3979125463425	147.907704731263	144.806531485832	151.008877976694	115.155664508669	112.027035407232	118.284293610105	61.3928224746038	59.114500466264	63.6711444829436	77.4323055658687	74.0953251074235	80.769286024314	431.691441316622	426.219975732718	437.162906900527	104.919721348532	101.156422700701	108.683019996364	218.517822248881	212.81484392802	224.220800569741	78.5348879274953	75.0200057694293	82.0497700855613	70.6102627769283
190	43.9955264156753	41.7498224402479	46.2412303911027	68.8548708284459	65.331065572495	72.3786760843967	299.02454522734	285.022169736721	313.026920717959	101.022110737018	97.0502752059761	104.993946268059	5.9871882666338	4.64875399463036	7.32562253863724	105.160998984444	101.009809087759	109.312188881129	110.004976949166	107.637770773114	112.372183125219	88.9122254243469	85.0551179074258	92.7693329412679	147.817688353227	144.694025797095	150.94135090936	115.467718053301	112.41442792991	118.521008176692	61.5101591123495	59.2351078932436	63.7852103314555	77.7574094079353	74.4152878666161	81.0995309492544	431.740522569146	426.213773038092	437.267272100201	105.296317696373	101.570432336308	109.022203056438	219.048909911067	213.403149892189	224.694669929944	78.873684508772	75.3613760797417	82.3859929378023	70.7761966025559
191	44.1050995340374	41.8434363306233	46.3667627374515	69.1542280316966	65.6268222839245	72.6816337794687	298.276143233443	284.217062445049	312.335224021838	101.395753195275	97.4399935604068	105.351512830143	5.96627787295527	4.62317479033803	7.30938095557252	105.595941553197	101.450050029043	109.74183307735	110.252270017519	107.922758237908	112.58178179713	89.2938085880174	85.4474459620123	93.1401712140225	147.720624570706	144.577189922653	150.864059218759	115.770878085763	112.789678202846	118.752077968681	61.6280732361682	59.3559135855694	63.900232886767	78.084639749642	74.7372343570269	81.4320451422571	431.772784257637	426.19473855898	437.350829956293	105.669909143933	101.981664950641	109.358153337225	219.57646635109	213.987927498721	225.165005203459	79.2136067793655	75.7049070067426	82.7223065519884	70.940228666561
192	44.2174574163833	41.9404396622065	46.4944751705601	69.4553687334929	65.9244635006298	72.9862739663559	297.503263548661	283.398263604137	311.608263493186	101.768617513661	97.8296216303435	105.707613396978	5.94471566393014	4.59695810196552	7.29247322589475	106.032341347512	101.892887255263	110.171795439761	110.495494784143	108.202759830967	112.788229737318	89.6759849287431	85.8417475726727	93.5102222848136	147.616795544077	144.456313541731	150.777277546424	116.065308148355	113.152642081738	118.977974214971	61.7465646654161	59.4769121393893	64.0162171914429	78.413974719534	75.0612495416032	81.7666998974647	431.788780190498	426.163589928641	437.413970452355	106.040419161629	102.389927822608	109.69091050065	220.100433159517	214.56906343977	225.631802879264	79.5545333319724	76.0505672775741	83.0584993863707	71.1023535854956
193	44.3325507337047	42.0407982578488	46.6243032095607	69.7582899106129	66.22403626424	73.2925435569857	296.706899655925	282.56666799977	310.847131312081	102.14058707136	98.2190127466165	106.062161396102	5.92252969490163	4.57013777543749	7.27492161436577	106.470023967325	102.33826360321	110.60178433144	110.734669725798	108.477767159012	112.991572292583	90.0585853524986	86.2378920522683	93.8792786527288	147.506484222372	144.331679445788	150.681288998957	116.351211849852	113.503243102168	119.199180597536	61.8656331145156	59.5980996772833	64.133166551748	78.7453768236957	75.3874010886914	82.1033525587	431.789066687975	426.121016062396	437.457117313555	106.407778066381	102.795034306288	110.020521826474	220.620755914178	215.146449206595	226.09506262176	79.896332467645	76.3983070150049	83.3943579202851	71.2625674397487
194	44.4503285112783	42.1444751052437	46.7561819173129	70.0629833966933	66.5255840706025	73.600382722784	295.888050059909	281.72316448476	310.052935635058	102.511548305369	98.6080204429213	106.415076167818	5.8997480735242	4.54274753479475	7.25674861225364	106.908797803459	102.786096286808	111.031499320111	110.969815785275	108.747776005866	113.191855564685	90.4414309739886	86.6357310876305	94.2471308603466	147.389974055633	144.203563785155	150.576384326111	116.628832408547	113.841474359017	119.416190458078	61.9852781723544	59.7194738303381	64.2510825143708	79.0787933817265	75.7157401429236	82.4418466205294	431.774202065462	426.067679488428	437.480724642495	106.771923062036	103.19680509577	110.347041028302	221.137384163969	215.719981127772	226.554787200166	80.2388627873419	76.7480575757278	83.7296679989559	71.420867758033
195	44.5707381709083	42.2514304144496	46.890045927367	70.3694355326853	66.8291459198348	73.9097251455357	295.047717422252	280.868635703038	309.226799141466	102.881391101204	98.9964991878791	106.766283014529	5.87639893627311	4.51482096942494	7.23797690312129	107.348454549048	103.236276851575	111.460632246521	111.200956308242	109.012786352438	113.389126264046	90.824333275385	87.0350985842295	94.6135679665406	147.267548708748	144.072236253843	150.462861163653	116.898451962934	114.167399839301	119.629504086567	62.1054992817065	59.8410337119455	64.3699648514675	79.4141570469358	76.0463021968653	82.7820118970063	431.744746119927	426.004218355201	437.485273884652	107.132798306798	103.59506949801	110.670527115586	221.65027140858	216.289560401213	227.010982415946	80.5819738486552	77.0997315478261	84.0642161494843	71.5772535006674
196	44.6937255746346	42.3616216768459	47.0258294724234	70.6776268496972	67.1347554066595	74.2204982927349	294.186907693741	280.003957770974	308.369857616507	103.250009141069	99.3843050999187	107.115713182219	5.85251042521854	4.48639152194875	7.21862932848834	107.788769805226	103.68867128426	111.888868326192	111.428116978918	109.27280239522	113.583431562616	91.2070943752165	87.4358107146666	94.9783780357663	147.139491777114	143.937960220988	150.34102333324	117.160390627205	114.481155130489	119.839626123921	62.2262957187344	59.9627798834742	64.4898115539947	79.7513863970783	76.3791080160283	83.1236647781282	431.701259619867	425.931248148574	437.47127109116	107.490355011951	103.989666696828	110.991043327075	222.159375074215	216.855093120034	227.463657028396	80.9255068792948	77.4532229087298	84.3977908498598	71.7317250416769
197	44.8192350698787	42.4750037254923	47.1634664142651	70.9875317890869	67.4424398652841	74.5326237128898	293.306629244061	279.129999921156	307.483258566965	103.617300208384	99.7712966356087	107.46330378116	5.82811066506735	4.45749247661492	7.19872885351977	108.229503782536	104.143120282323	112.31588728275	111.651325754664	109.527832562391	113.774818946938	91.5895074205048	87.8376661877098	95.3413486532998	147.006086504445	143.800992816068	150.211180192822	117.41500526919	114.782947430426	120.047063107954	62.3476665726358	60.0847143120526	64.610618833219	80.0903865820257	76.7141645717901	83.4666085922613	431.644303799182	425.849363149772	437.439244448593	107.84455157417	104.380446991073	111.308656157266	222.664656485403	217.416490292309	227.912822678496	81.2692955386402	77.8084073439677	84.7301837333127	71.8842841497348
198	44.9472095359988	42.5915287968702	47.3028902751274	71.299118464505	67.7522195821988	74.8460173468112	292.407891989751	278.247624113078	306.568159866424	103.983166448268	100.157335241992	107.808997654544	5.8032277404756	4.42815694806196	7.17829853288925	108.670402098381	104.599439685947	112.741364510815	111.870612799569	109.777889526521	113.963336072617	91.9713571127238	88.2404467487259	95.7022674767216	146.867615503058	143.661584974011	150.073646032106	117.662687990016	115.073054794778	120.252321185254	62.4696107254958	60.2068403207813	64.7323811302103	80.4310500151306	77.0514659401335	83.8106340901277	431.574439855367	425.759137662878	437.389742047855	108.195353741562	104.76727299014	111.623434492983	223.166080832984	217.973667854797	228.358493811171	81.6131667187051	78.1651427260107	85.0611907113996	72.0349339679707
199	45.0775904322245	42.7111465939903	47.4440342704587	71.6123484702414	68.0641070890573	75.1605898514255	291.491706521016	277.357684614595	305.625728427436	104.347514584288	100.542285963667	108.152743204909	5.77788967363477	4.39841787031042	7.15736147695911	109.111196669695	105.057421073094	113.164972266296	112.086010417108	110.022990212723	114.149030621493	92.3524203752041	88.6439179160747	96.0609228343336	146.72436047696	143.519981445337	149.928739508584	117.903864287851	115.351824574093	120.455904001608	62.5921268324099	60.32916253177	64.8550911330498	80.7732570956326	77.3909941287769	84.1555200624884	431.492228452392	425.661127037827	437.323329866958	108.542734811308	105.150020750341	111.935448872276	223.663617138367	218.526546680684	228.80068759605	81.9569413761873	78.5232697514558	85.3906130009189	72.1836789926705
200	45.2103178469385	42.8338043508595	47.5868313430175	71.927176739709	68.378106546313	75.4762469331051	290.559083228062	276.461027557441	304.657138898683	104.71025609246	100.926017995877	108.494494189043	5.75212440213412	4.36830798585524	7.135940818413	109.551606698896	105.51683251592	113.586380881871	112.297552981956	110.263155800994	114.331950162917	92.732467166332	89.0478299515914	96.4171043810727	146.576601948041	143.376420775721	149.776783120362	118.138990892471	115.619671014436	120.658310770506	62.71521330194	60.4516868024638	64.9787398014162	81.1168769502607	77.7327198010032	84.5010340995183	431.398229228669	425.555868512124	437.240589945214	108.886675854452	105.528580836046	112.244770872858	224.157238214155	219.075052581453	229.239423846858	82.3004353878612	78.8826127336516	85.7182580420708	72.3305250508967
201	45.3453305482717	42.9594468982995	47.731214198244	72.2435514572231	68.6942132265528	75.7928896878934	289.611031427655	275.558490469658	303.663572385652	105.071307334062	101.308405175753	108.834209492371	5.72595975710232	4.33785983473386	7.11405967947078	109.991339750084	105.977419494653	114.005260005515	112.505276871035	110.498411721419	114.512142020651	93.1112614393791	89.4519190569659	96.7706038217924	146.424618985687	143.231135258629	149.618102712744	118.36855326313	115.877072022098	120.860034504163	62.8388682769684	60.5744201557864	65.1033163981503	81.4617681831352	78.0766028710646	84.8469334952058	431.29300031044	425.443881891911	437.142118728969	109.227165961116	105.902859289955	112.551472632277	224.646920621237	219.619116302957	229.674724939517	82.6434604223625	79.2429805465579	86.0439402981671	72.4754792770569
202	45.4825660359768	43.088016731118	47.8771153408356	72.56141402544	69.012413104545	76.110414946335	288.648558490591	274.650901787407	302.646215193774	105.430589649419	101.689326405073	109.171852893765	5.69942344163072	4.30710574345247	7.09174113980897	110.430092911513	106.438905962953	114.421279860074	112.709220393873	110.728787640818	114.689653146928	93.4885622461595	89.855908781875	97.1212157104439	146.268688940104	143.084350864141	149.453027016068	118.593062749126	116.124565121986	121.061560376265	62.9630896160128	60.6973707046817	65.2288085273439	81.8077796241515	78.4225929531869	85.1929662951162	431.177097830976	425.3256700905	437.028525571453	109.564202497324	106.272778497408	112.85562649724	225.132644622454	220.158673515817	230.10661572909	82.9858248223414	79.6041677141405	86.3674819305422	72.6185500884507
203	45.6219605945418	43.2194540766307	48.0244671124528	72.8806990899427	69.3326825589398	76.4287156209457	287.672668970821	273.739080348273	301.606257593369	105.788029415335	102.068665999539	109.507392831131	5.67254300948133	4.27607781365923	7.06900820530344	110.867554039566	106.900995556891	114.834112522242	112.909423722345	110.954317439443	114.864530005247	93.8641249780354	90.2595116243837	97.4687383316872	146.109087179656	142.936287146517	149.281887212795	118.813053420408	116.362742668383	121.263364172432	63.0878748750678	60.8205475716781	65.3552021784575	82.1547510671772	78.7706296536169	85.5388724807375	431.051075455911	425.201719540267	436.900431371556	109.897791362664	106.63827793015	113.157304795178	225.614394132942	220.693664800256	230.535123465628	83.3273344919464	79.9659556379119	86.688713345981	72.7597471598259
204	45.7634493475055	43.3536969645361	48.1732017304749	73.2013346215445	69.6549881883819	76.747681054707	286.684363736954	272.823834867893	300.544892606015	106.14355806934	102.446313961425	109.840802177254	5.64534584408238	4.24480791046065	7.04588377770411	111.30340307882	107.363372938073	115.243433219567	113.105928819884	111.175039176293	115.036818463474	94.2377027341844	90.6624307995876	97.8129746687811	145.946086832472	142.787157132657	149.105016532287	119.029078584267	116.592246393162	121.465910775372	63.2132212900341	60.9439608041325	65.4824817759358	82.5025139905994	79.1206427025776	85.8843852786211	430.915483915063	425.072500491775	436.758467338351	110.22794723641	106.999314755564	113.456579717255	226.092156667263	221.224035625495	230.96027770903	83.6677937855726	80.3281139533568	87.0074736177884	72.8990813969763
205	45.9069663129327	43.4906812981454	48.32325132772	73.5232420559678	69.9792867425623	77.0671973693732	285.684639106892	271.905963401465	299.463314812319	106.497112104354	102.822166174608	110.172058034099	5.61785913781465	4.21332765028437	7.02239062534494	111.737313452344	107.825705260203	115.648921644486	113.298779370224	111.390995041726	115.206563698721	94.6090478035853	91.0643621488788	98.1537334582918	145.779958532624	142.637167193198	148.92274987205	119.241707013258	116.813761397768	121.669652628748	63.3391257597992	61.0676212858342	65.6106302337642	82.8508922539967	79.4725519301452	86.2292325778482	430.770870541062	424.938467212197	436.603273869926	110.554693798462	107.355864298119	113.753523298804	226.565923283426	221.749736323858	231.382110242994	84.0070063946924	80.6904020039817	87.3236107854031	73.0365649094152
206	46.0524444600057	43.6303409269679	48.4745479930434	73.8463364896706	70.3055251664898	77.3871478128514	284.67448598637	270.986252791479	298.362719181262	106.8486330378	103.196124523301	110.501141552298	5.59010987159197	4.18166838819899	6.99855135498495	112.16895351607	108.287643747528	116.050263284611	113.48802070576	111.602231296122	115.373810115397	94.9779132439818	91.4649961596619	98.4908303283018	145.610970171108	142.486516897696	148.73542344452	119.451518918724	117.028009709562	121.875028127885	63.4655848300312	61.1915406456612	65.7396290144013	83.1997027659747	79.8262670967224	86.573138435227	430.617778815109	424.800058093561	436.435499536657	110.878063910596	107.707920340631	114.048207480562	227.03568852393	222.270722059721	231.800654988139	84.344776230333	81.0525704196378	87.6369820410282	73.1722109821576
207	46.1998157666875	43.7726077206536	48.6270238127214	74.1705269297592	70.6336407540714	77.7074131054471	283.654889012164	270.065478102753	297.244299921575	107.198067359509	103.568096938111	110.828037780907	5.56212479473963	4.14986120460976	6.9743883848695	112.597988070879	108.748825373232	116.447150768526	113.673699735592	111.808798193517	115.538601277667	95.3440545382156	91.8640200638858	98.8240890125454	145.439386651899	142.335398855029	148.543374448769	119.659101713142	117.235743529734	122.082459896551	63.5925946777456	61.3157311639788	65.8694581915124	83.5487561194976	80.1816875947508	86.9158246442445	430.456747920169	424.657695680002	436.255800160335	111.19809974319	108.055495254153	114.340704232227	227.501450353915	222.78695279347	232.215947914361	84.6809082993233	81.4143627836819	87.9474538149648	73.3060340466482
208	46.3490112784085	43.9174116442907	48.7806109125263	74.4957165951585	70.9635614049836	78.0278717853335	282.626825700764	269.144402045725	296.109249355804	107.545366463081	103.937997375392	111.15273555077	5.53393040517467	4.11793689125619	6.94992391909314	113.024079925977	109.208874625818	116.839285226135	113.855864873326	112.010749889336	115.700979857316	95.7072313058884	92.2611199833494	99.1533426284273	145.265469653298	142.183998539944	148.346940766651	119.865045612687	117.437738299257	122.292352926117	63.7201510967043	61.4402056774685	66.00009651594	83.8978571923931	80.5387020434631	87.2570123413231	430.288312301887	424.511786622082	436.064837981693	111.514852832703	108.398619946801	114.631085718606	227.963210096571	223.298393240633	232.62802695251	85.0152095727828	81.7755173715144	88.2549017740512	73.4380496508709
209	46.4999611677272	44.0646808350579	48.9352415003964	74.8218032655133	71.2952059768695	78.348400554157	281.591265603306	268.223774388683	294.958756817928	107.890486565564	104.305745738031	111.475227393096	5.50555292989242	4.08592593644637	6.92517992333847	113.446891507011	109.667405352	117.226377662022	114.034565964707	112.208144331591	115.860987597822	96.0672090463813	92.6559830903509	99.4784350024116	145.089477394812	142.032494106476	148.146460683148	120.06993913841	117.634785702449	122.505092574371	63.8482494837041	61.5649774830495	66.1315214843587	84.2468057121056	80.8971878027243	87.5964236214869	430.113001237524	424.362721565316	435.863280909732	111.828384055938	108.737343623776	114.919424488101	228.420972365889	223.805012826343	233.036931905435	85.3474898454495	82.1357689411748	88.5592107497242	73.5682744286773
210	46.6525947949136	44.2143416802243	49.0908479096029	75.1486796736727	71.6284847231568	78.6688746241885	280.549169467551	267.304331359497	293.794007575605	108.233388620444	104.67126774773	111.795509493157	5.47701830576414	4.05385850947073	6.90017810205756	113.866086502333	110.12402266531	117.608150339357	114.209854215146	112.401043135192	116.018665295099	96.4237608878955	93.0482997537532	99.7992220220377	144.911664409777	141.881056188798	147.942272630757	120.274364580069	117.827686716603	122.721042443535	63.9768848258107	61.6900602415361	66.2637094100853	84.5953967852523	81.2570104352968	87.9337831352078	429.931338413164	424.210874979361	435.651801846967	112.138763508335	109.071733353237	115.205793663433	228.874744996898	224.306785635326	233.44270435847	85.6775625843485	82.494850555049	88.860274613648	73.6967260683728
211	46.8068407694013	44.3663188964909	49.2473626423117	75.4762339370597	71.9632998053105	78.9891680688088	279.501488407742	266.386795037189	292.616181778294	108.574038228947	105.034494780481	112.113581677413	5.44835216065084	4.02176444414654	6.87493987715513	114.281331540623	110.578324910662	117.984338170585	114.381782117227	112.589511439345	116.174052795109	96.7766693164315	93.4377656428227	100.11557299004	144.732281323918	141.72984768998	147.734714957855	120.478893490385	118.017244802744	122.940542178026	64.1060516885898	61.8154678816359	66.3966354955436	84.943421394087	81.6180231491864	88.2688196389876	429.743841509469	424.056604933759	435.431078085179	112.446070275373	109.401873435552	115.490267115193	229.324538973496	224.803690357577	233.845387589414	86.0052457649984	82.852495410463	89.1579961195339	73.8234232805996
212	46.9626270120519	44.5205356106628	49.4047184134409	75.8043500227529	72.2995458671742	79.3091541783317	278.449163083121	265.471872733522	291.42645343272	108.912405554531	105.395363678126	112.429447430936	5.41957979483887	3.9896732214531	6.84948636822463	114.692297892885	111.029905676254	118.354690109515	114.550403378242	112.773617748321	116.327189008163	97.1257278585155	93.8240837640948	100.427371952936	144.551574640037	141.579023559039	147.524125721035	120.684082279386	118.204259318976	123.163905239796	64.2357442053882	61.9412145048582	66.5302739059182	85.2906668635897	81.9800662530593	88.6012674741202	429.551021796213	423.900252825875	435.201790766551	112.750392088459	109.727864576682	115.772919600236	229.770368353996	225.295710229929	234.245026478062	86.3303626928794	83.2084386560682	89.4522867296907	73.9483857655557
213	47.1198808181745	44.6769134416398	49.5628481947092	76.1329082407069	72.6371106582395	79.6287058231743	277.393122885945	264.560256364571	290.22598940732	109.248465245191	105.753816549624	112.743113940759	5.39072616280349	3.95761395122607	6.8238383743809	115.0986631915	111.478355845336	118.718970537664	114.715772847838	112.953433756252	116.478111939424	97.4707426920095	94.2069664098608	100.734518974158	144.369786529016	141.428730556666	147.310842501365	120.890467978114	118.389519225321	123.391416730907	64.3659560677117	62.0673142918557	66.6645978435676	85.6369173045361	82.3429666580964	88.9308679509757	429.353383735837	423.742143066527	434.964624405148	113.051824859445	110.049822870086	116.053826848804	230.212250194512	225.782832973675	234.641667415348	86.6527428072793	83.562419170555	89.7430664440037	74.0716341795921
214	47.27852892124	44.8353725837071	49.721685258773	76.4617857592101	72.9758756922609	79.9476958261593	276.334285139793	263.652621812066	289.015948467521	109.582196367767	106.10980057579	113.054592159744	5.36181585530671	3.92561535288854	6.79801635772488	115.500113158622	111.923265681474	119.076960635771	114.877946445833	113.129034156916	116.626858734749	97.8115341604943	94.5861370004808	101.036931320508	144.187154627274	141.27910701007	147.095202244478	121.098564238481	118.573797138364	123.623331338598	64.4966805167458	62.1937814106765	66.7995796228151	85.9819540394978	82.7065374590748	89.2573706199207	429.151424596239	423.582582728952	434.720266463526	113.350472091035	110.36787859531	116.33306558676	230.6502044703	226.265050728457	235.035358212143	86.9722224639524	83.9141812804103	90.0302636474944	74.1931901012276
215	47.4384975572274	44.9958318911063	49.8811632233484	76.7908571364429	73.3157169276117	80.2659973452741	275.273554308982	262.749628274045	287.79748034392	109.913582357823	106.463267830878	113.363896884769	5.33287308183651	3.89370573520503	6.77204042846798	115.896343335704	112.364226941773	119.428459729636	115.036981090273	113.300496439815	116.773465740731	98.147938168432	94.961331806415	101.334544530449	144.003911840847	141.130282557468	146.877541124226	121.308857631379	118.757843785599	123.85987147716	64.6279103360619	62.320629927353	66.9351907447708	86.3255560202136	83.0705776259645	89.5805344144626	428.945634072998	423.4218611671	434.469406978895	113.646444163751	110.682174845314	116.610713482188	231.084253995186	226.74235998259	235.426148007783	87.2886456923318	84.2634763942087	90.3138149904549	74.3130759966249
216	47.5997125295394	45.1582089638637	50.041216095215	77.1199948618587	73.6565054561702	80.5834842675471	274.211821219905	261.851917604163	286.571724835647	110.242610987933	106.814175133364	113.671046842502	5.30392165339474	3.86191297505371	6.74593033173577	116.287060805393	112.800835013065	119.773286597721	115.19293462579	113.467900674137	116.917968577443	98.4798074365566	95.3323015394729	101.62731333364	143.820286156211	140.982377882967	146.658194429455	121.521804298475	118.942382902721	124.10122569423	64.7596378455473	62.4478737192032	67.0714019718913	86.6675002460572	83.4348718349514	89.900128657163	428.736493921241	423.260249609867	434.212738232615	113.939857503666	110.992865998414	116.886849008918	231.514424339189	227.214761500008	235.81408717837	87.6018649223956	84.610064532301	90.5936653124903	74.431315184568
217	47.7620992744201	45.3224202348445	50.2017783139957	77.4490699010951	73.9981081883129	80.9000316138773	273.149962295075	260.960113638701	285.33981095145	110.569274356174	107.162483936692	113.976064775657	5.27498496564172	3.83026449522092	6.71970543606253	116.671985896393	113.232691066139	120.111280726647	115.345865752328	113.631329282452	117.060402222204	98.8070125996083	95.6988128061319	101.915212393085	143.636500457976	140.835504442873	146.437496473079	121.737827004705	119.128106611732	124.347547397677	64.8918548965954	62.5755263911679	67.208183402023	87.0075621943368	83.7991904645987	90.2159339240748	428.524477597316	423.098000738766	433.950954455867	114.230833638677	111.3001160543	117.161551223054	231.940743744469	227.682260244027	236.199227244912	87.9117416757582	84.9537157327267	90.8697676187897	74.5479318009864
218	47.925582926808	45.4883810580031	50.3627847956128	77.7779522382488	74.340388522762	81.2155159537355	272.08883880069	260.074821510075	284.102856091304	110.893568895572	107.508160268629	114.278977522515	5.24608598240563	3.79878724123111	6.69338472358014	117.050853861186	113.659404222752	120.442303499621	115.495833954292	113.790866806177	117.200801102408	99.1294431315388	96.0606494187448	102.198236844333	143.452772353557	140.689764184862	146.215780522252	121.957312628575	119.315671312684	124.598953944467	65.0245528685888	62.7036011954584	67.3455045417192	87.3455162738022	84.163289778933	90.5277427686715	428.310049910439	422.935348257733	433.684751563146	114.519498154581	111.604096856897	117.434899452265	232.363243039726	228.144865298076	236.581620781376	88.2181472152034	85.294211316679	91.1420831137279	74.6629507630663
219	48.0900883865537	45.656005797792	50.5241709753153	78.1065114096229	74.6832069915283	81.5298158277174	271.029296108482	259.196626945306	282.861965271657	111.215495403882	107.851174725317	114.579816082447	5.21724721956558	3.76750765723421	6.66698678189694	117.423416515755	114.080593729268	120.766239302242	115.642899430196	113.946599665039	117.339199195353	99.4470080865532	96.4176135629074	102.476402610199	143.269314004912	140.545249262019	145.993378747806	122.180610116409	119.505694116542	124.855526116276	65.1577226667015	62.8321109547375	67.4833343786655	87.6811363129478	84.5269123147003	90.8353603111954	428.093666684471	422.772506465284	433.414826903659	114.805979565461	111.904986229648	117.706972901273	232.781955553153	228.602589783585	236.961321322721	88.5209631467334	85.6313449998239	91.4105812936429	74.7763977329941
220	48.2555403849322	45.8252079196861	50.6858728501782	78.4346170235074	75.0264218719658	81.842812175049	269.972162972637	258.326095547542	281.618230397733	111.535059091739	108.191502523173	114.878615660305	5.18849072931748	3.73645166098094	6.64052979765401	117.789443829604	114.495891129435	121.082996529774	115.787123022847	114.0986159128	117.475630132894	99.7596366477117	96.7695268211033	102.74974647432	143.08633196743	140.402041744455	145.770622190405	122.408028915005	119.698749840411	125.117307989599	65.2913547210472	62.9610679890115	67.6216414530829	88.014196094429	84.8897874850288	91.1386047038292	427.875774429954	422.609669841088	433.14187901882	115.09040811581	112.202966051141	117.977850180479	233.196917024082	229.05545077518	237.338383272985	88.8200819683055	85.9649238391347	91.6752400974763	74.8882990813745
221	48.4218635513763	45.9959000817782	50.8478270209743	78.7621392611557	75.3698897599353	82.154388762376	268.918250822548	257.463772058372	280.372729586724	111.85226964571	108.529123608658	115.175415682762	5.15983808483211	3.70564461792572	6.61403155173849	118.148725453564	114.904942427074	121.392508480054	115.928566150154	114.2470049916	117.610127308707	100.067278478171	97.116231053927	103.018325902415	142.904027036034	140.260213332136	145.547840739931	122.639837885299	119.895368578813	125.384307191785	65.4254389871922	63.090484046366	67.7603939280183	88.3444699461357	85.2516324064137	91.4373074858577	427.656810026537	422.447012661271	432.866607391803	115.372914534294	112.498220300727	118.247608767862	233.60816551343	229.50346921334	237.71286181352	89.1154075597791	86.2947690085308	91.9360461110274	74.9986818503662
222	48.5889824803568	46.1679942273941	51.0099707333194	79.0889493548807	75.7134661001827	82.4644326095787	267.868353072123	256.610179598156	279.126526546091	112.167141301321	108.864022822671	115.470259779971	5.13131036531535	3.67511131450485	6.58750941612586	118.501072171987	115.307410227398	121.694734116576	116.067290736581	114.391857487184	117.742723985979	100.36990387341	97.4575891406795	103.282218606141	142.722594098549	140.119825073686	145.325363123411	122.876264687926	120.096033855916	125.656495519936	65.559964948049	63.2203702376366	67.8995596584614	88.6717333981798	85.6121529504826	91.7313138458771	427.437200415896	422.284688659304	432.589712172489	115.653628760972	112.790933104917	118.516324417027	234.015741313066	229.946669814658	238.084812811473	89.4068556091876	86.6207164004322	92.192994817943	75.1075737165806
223	48.7568217983344	46.3414016786707	51.1722419179981	79.4149200400774	76.0570056721826	82.7728344079721	266.823244446414	255.765818881131	277.880670011698	112.479692919761	109.196190113135	115.763195726388	5.10292814148075	3.64487593064632	6.56098035231519	118.846317265198	115.702975843452	121.989658686943	116.203359145342	114.533264887254	117.87345340343	100.66750371588	97.7934855809724	103.541521850787	142.542221996386	139.980927097355	145.103516895416	123.117495620559	120.301181353616	125.933809887502	65.6949216171636	63.3507369750684	68.0391062592587	88.9957639132934	85.9710450165898	92.020482809997	427.217362305248	422.122830752262	432.311893858234	115.932678671078	113.08128681578	118.784070526376	234.419686854217	230.385080979827	238.454292728608	89.6943539712563	86.9426170542245	92.4460908882882	75.2150029537842
224	48.9253062307063	46.5160332310374	51.3345792303752	79.7399259789494	76.4003630317962	83.0794889261026	265.783680326241	254.931167401454	276.636193251029	112.789948060725	109.525620786293	116.054275335156	5.07471146144482	3.61496201157575	6.53446091131388	119.184317767354	116.091341351897	122.277294182811	116.336834111353	114.671319345014	118.002348877692	100.960089236381	98.1238269582249	103.796351514538	142.363093392549	139.843558361989	144.88262842311	123.363675876893	120.51119819961	126.216153554176	65.8302975434014	63.4815939149852	68.1790011718177	89.3163416959361	86.3279960160733	92.3046873757988	426.997701881534	421.9615508554	432.033852907668	116.210188819085	113.369460152367	119.050917485803	234.820046615029	230.818734699477	238.821358530582	89.977842955082	87.2603374165056	92.6953484936585	75.3209983954492
225	49.0943606686691	46.6917992485337	51.4969220888045	80.0638441547388	76.7433929110332	83.3842953984444	264.750396111525	254.106678585685	275.394113637365	113.097935042883	109.852315784537	116.343554301229	5.04667983705582	3.5853924389907	6.50796723512094	119.514955604463	116.472231580196	122.55767962873	116.467778675022	114.806113449798	118.129443900246	101.247691589084	98.4485422647262	104.046840913442	142.185384647004	139.70774643787	144.663022856138	123.614910188555	120.726422788534	126.503397588576	65.9660808170371	63.612949904456	68.3192117296182	89.6332505828577	86.6826865541475	92.5838146115679	426.778614536357	421.800939811365	431.756289261349	116.486279226604	113.655626435229	119.316932017978	235.216867027393	231.247666457972	239.186067596814	90.257275539014	87.5737594417439	92.9407916362841	75.4255893971957
226	49.26391023592	46.8686097598917	51.6592107119483	80.3865542362671	77.0859505799207	83.6871578926136	263.724106603987	253.292780906485	274.155432301488	113.403686982823	110.176281976274	116.631091989371	5.01885223066704	3.5561894016835	6.48151505965057	119.838138597054	116.845396005353	122.830881188754	116.596256116914	114.937740006501	118.254772227327	101.530361249435	98.7675830864199	104.293139412449	142.009265699391	139.573507329581	144.445024069201	123.871263804226	120.947145098386	126.795382510066	66.102259077243	63.744812931924	68.459705222562	89.9462790150334	87.0347922910068	92.8577657390601	426.560484601713	421.641067463727	431.479901739699	116.761064236833	113.939951942521	119.582176531144	235.610196383149	231.671915135234	239.548477631063	90.5326175119946	87.8827805455385	93.1824544784506	75.5288057991656
227	49.4338803551163	47.0463745553078	51.8213861549248	80.7079389135538	77.4278921758776	83.98798565123	262.705505409867	252.489876951449	272.921133868285	113.707241802964	110.497532441582	116.916951164347	4.99124704236535	3.52737436570009	6.45511971903062	120.153801312199	117.210610542799	123.096992081599	116.722329893343	115.066291825248	118.378367961438	101.808167246258	99.0809236439571	104.535410848558	141.834899959083	139.440845355634	144.228954562531	124.132763755166	121.173607454375	127.091920055957	66.2388195209728	63.8771900817378	68.6004489602078	90.2552210878914	87.3839859598714	93.1264562159114	426.343685096576	421.481982907713	431.205387285438	117.034651456696	114.222594413856	119.846708499535	236.000084739788	232.091522906709	239.908646572868	90.8038475418587	88.1873134259384	93.4203816577789	75.630677888373
228	49.6041968140126	47.2250032838195	51.9833903442057	81.0278842061202	77.7690750070118	84.2866934052286	261.695264363278	251.698342440082	271.692186286474	114.008642199157	110.81608673627	117.201197662044	4.9638820976666	3.49896804412957	6.42879615120363	120.461905750112	117.567679202954	123.35613229727	116.846063572942	115.19186152252	118.500265623364	102.081196241174	99.3885606850956	104.773831797252	141.662444202571	139.309753102491	144.015135302652	124.399400353139	121.406005683543	127.392795022735	66.3757489132264	64.0100874925063	68.7414103339465	90.5598776736998	87.7299395164827	93.3898158309169	426.128577484351	421.323714953677	430.933440015026	117.307140805622	114.503701725132	120.110579886113	236.386583825748	232.506535141504	240.266632509993	91.0709571722923	88.4872857711419	93.6546285734426	75.73123636107
229	49.7747858311964	47.4044055512015	52.1451661111913	81.3462797462794	78.1093578363651	84.5832016561936	260.694032970788	250.918525180861	270.469540760716	114.30793555918	111.131971116514	117.483900001845	4.93677463568869	3.47099036662607	6.40255890475131	120.762441851561	117.916435592508	123.608448110614	116.96752077425	115.314541334687	118.620500213813	102.349551470018	99.6905132224476	105.008589717589	141.49204847814	139.180211473537	143.803885482743	124.671128865541	121.644490596396	127.697767134686	66.5130335986808	64.1435103191841	68.8825568781775	90.8600576069868	88.0723263919814	93.6477888219922	425.915511441243	421.166272840653	430.664750041833	117.578623687179	114.783410753991	120.373836620367	236.769746945417	232.917000298783	240.622493592052	91.3339507512449	88.7826398742591	93.8852616282306	75.8305122851699
230	49.9455741213387	47.5844910182854	52.3066572243921	81.6630190402131	78.4486011543074	84.8774369261187	259.702437877814	250.150743959181	269.254131796447	114.605173824472	111.445218706537	117.765128942406	4.90994129781386	3.44346044877106	6.37642214685667	121.055427813858	118.256744237613	123.854111390103	117.086765104367	115.434422944647	118.739107264088	102.613351562322	99.9868221101518	105.239881014493	141.32385601779	139.052189856573	143.595522179008	124.947871313279	121.889169726761	128.006572899798	66.6506595146656	64.27746269878	69.0238563305511	91.1555789210437	88.4108238192017	93.9003340228857	425.704824635518	421.009647237708	430.400002033327	117.849182296618	115.061846451449	120.636518141788	237.14962888395	233.322969822444	240.976287945455	91.5928452945129	89.0733321775647	94.1123584114612	75.9285370627682
231	50.1164889598819	47.7651694996061	52.4678084201578	81.9779997099305	78.7866674460494	85.1693319738117	258.721082357343	249.395287345718	268.046877368968	114.900413288872	111.755869592883	118.04495698486	4.88339811685121	3.41639656139059	6.35039967231183	121.340910205143	118.588501706975	124.093318703312	117.203860098717	115.551597322025	118.856122875409	102.872729256127	100.277549453472	105.467909058783	141.158003156368	138.925646436052	143.390359876685	125.229518339513	122.140109258398	128.318927420627	66.7886122054573	64.4119477195749	69.1652766913398	91.4462701210121	88.7451152011748	94.1474250408494	425.49684251768	420.85381156927	430.139873466091	118.11888907393	115.339121130642	120.898657017218	237.526285811997	233.724498034116	241.328073589877	91.8476702889172	89.3593327696968	94.3360078081377	76.0253423927986
232	50.2874582470803	47.9463510622663	52.6285654318944	82.2911237192806	79.1234214606414	85.4588259779198	257.750545821518	248.652412413392	266.848679229644	115.193714330082	112.063970830677	118.323457829486	4.85716050671055	3.38981609994801	6.32450491347309	121.618963869156	118.911637514393	124.32629022392	117.31886916195	115.666154577151	118.971583746748	103.12783002643	100.562777846758	105.692882206102	140.994619257832	138.800528678384	143.188709837281	125.515931101602	122.397336066693	128.63452613651	66.9268768378627	64.5469673937256	69.3067862819998	91.7319714768586	89.0748924900429	94.3890504636743	425.291878121546	420.698723696513	429.88503254658	118.387806308365	115.61533397873	121.160278638	237.899775190453	234.121642024512	241.677908356393	92.0984674399612	89.6406248595033	94.5563100204191	76.1209602338654
233	50.458410571316	48.1279461249116	52.7888750177204	82.6022975870608	79.4587304869222	85.7458646871995	256.791383356548	247.922343349675	265.66042336342	115.485141071797	112.369576349838	118.600705793757	4.8312432525986	3.36373555413833	6.29875095105888	121.889691615518	119.226114782407	124.553268448629	117.431855510037	115.778183828838	119.085527191236	103.378810646436	100.842609437697	105.915011855176	140.83382664859	138.676774019583	142.990879277598	125.806943144287	122.66083980604	128.953046482534	67.0654382180539	64.6825226331305	69.4483538029773	92.0125363177742	89.3998585446215	94.6252140909269	425.090231876182	420.544327979608	429.636135772757	118.655985896697	115.890570792808	121.421401000587	238.270155675315	234.514461543151	242.02584980748	92.3452903690709	89.9172042496267	94.773376488515	76.2154227672866
234	50.6292752716072	48.3098655566956	52.9486849865189	82.9114325899502	79.7924646407514	86.030400539149	255.8441252814	247.205269949559	264.482980613242	115.774760976965	112.672746752435	118.876775201496	4.80566050174808	3.33817047781571	6.27315052568045	122.153223693713	119.531930651504	124.774516735921	117.54288211358	115.887773085775	119.197991141384	103.625837701489	101.117164819262	106.134510583717	140.675740557836	138.554310783935	142.797170331738	126.102362218985	122.93057497832	129.274149459649	67.2042808096179	64.8186132284286	69.5899483908072	92.2878323082498	89.7197294354989	94.8559351810006	424.89219142869	420.390557734709	429.393825122671	118.923469253912	116.164903935521	121.682034572303	238.637487022754	234.903018886471	242.371955159038	92.5882042654947	90.1890788314381	94.9873296995513	76.3087623603857
235	50.799982499231	48.4920207761124	53.1079442223496	83.2184449575145	80.1244971665783	86.3123927484507	254.909276730697	246.501345973118	263.317207488277	116.062644375277	112.973548996164	119.15173975439	4.78042575469021	3.31313545939091	6.24771604998952	122.409717052336	119.829116422633	124.99031768204	117.65201164237	115.995009141203	119.309014143537	103.869086075973	101.386581755128	106.351590396818	140.520469064794	138.433059359416	142.607878770172	126.401972021851	123.206462924879	129.597481118823	67.3433887527742	64.9552378310064	69.731539674542	92.5577426853173	90.0342366678068	95.0812487028277	424.698031477789	420.237338084588	429.158724870991	119.19028737156	116.438392500983	121.942182242138	239.001829994487	235.287378784348	242.716281204626	92.8272854977003	90.4562681205769	95.1983028748236	76.401011530068
236	50.9704632783808	48.6743238495678	53.2666027071939	83.5232560609303	80.4547047550452	86.5918073668154	253.987317262187	245.810687350396	262.163947173978	116.348863930684	113.272055963072	119.425671898296	4.75555185708077	3.28864409284015	6.2224596213214	122.659354388632	120.117737424505	125.200971352758	117.75930641124	116.099977480403	119.418635342076	104.108737433692	101.651013749284	106.5664611181	140.368113052781	138.31293364975	142.423292455812	126.705533831574	123.488393693335	129.922673969814	67.4827458847126	65.0923939378881	69.8730978315372	92.8221674362287	90.3431292936341	95.3012055788234	424.508013618154	420.084589182887	428.931438053421	119.456461015923	116.711082676868	122.201839354978	239.363246263544	235.667608285042	243.058884242046	93.0626211886805	90.7188028491652	95.4064395281959	76.4922029067135
237	51.140649565782	48.8566875895507	53.4246115420134	83.825792596371	80.7829678769523	86.8686173157897	253.078700489157	245.133370215563	261.024030762751	116.633494057289	113.568345917033	119.698642197545	4.73105099208926	3.26470894947142	6.1973930347071	122.902342996796	120.397892601338	125.406793392253	117.864828327214	116.202762200391	119.526894454038	104.344978712056	101.910628475858	106.779328948255	140.218766170007	138.193842813642	142.243689526372	127.012788036435	123.77622774112	130.24934833175	67.6223357609978	65.2300778793883	70.0145936426074	93.0810243961683	90.6461758884408	95.5158729038958	424.322386195439	419.932229769414	428.712542621463	119.722001055364	116.983008284368	122.46099382636	239.721798320522	236.043776638583	243.399820002461	93.2943087589963	90.9767246268297	95.6118928911629	76.5823691984212
238	51.3104743091871	49.0390256522639	53.5819229661103	84.1259867632394	81.1091711325663	87.1428023939126	252.183853738095	244.46942875213	259.89827872406	116.916610294257	113.862501857833	119.970718730681	4.70693467336058	3.24134155059848	6.17252779612269	123.138913426854	120.669713821113	125.608113032594	117.96863883801	116.303445941166	119.633831734853	104.578000649884	102.165606090393	106.990395209375	140.072514796979	138.075693288364	142.069336305595	127.323455548561	124.069797449182	130.577113647941	67.7621416779838	65.368284809414	70.1559985465535	93.3342502464371	90.9431663687247	95.7253341241495	424.141384171941	419.780180988826	428.502587355056	119.986908903968	117.254191474146	122.719626333791	240.077549380404	236.415955178642	243.739143582165	93.5224554406828	91.2300856781191	95.8148252032465	76.6715431556355
239	51.4798715046775	49.2212526345639	53.7384903747911	84.4237764366457	81.4332036139765	87.4143492593148	251.303177731889	243.818852831974	258.787502631803	117.198288652356	114.15461078388	120.241966520833	4.68321373855799	3.21855234127685	6.14787513583912	123.369317968961	120.933364909088	125.805271028833	118.070798881886	116.402109827753	119.739487936018	104.807996367722	102.416137448708	107.199855286736	139.929438020438	137.958391077655	141.90048496322	127.63723911129	124.368908431471	130.90556979111	67.9021466961759	65.5070086983059	70.2972846940459	93.5818013948722	91.2339136315067	95.9296891582376	423.965229002819	419.628370379023	428.302087626615	120.25117706676	117.524643553767	122.977710579752	240.430563290033	236.784217202906	244.07690937716	93.7471777643613	91.4789486589138	96.0154068698088	76.759757536185
240	51.648776252697	49.4032841700555	53.8942683353384	84.7191053327593	81.7549592770175	87.6832513885012	250.437046298812	243.18158543357	257.692507164055	117.478604946147	114.444762879234	120.512447013059	4.65989834349545	3.19635066525964	6.12344602173126	123.593828980738	121.189040416128	125.998617545347	118.171368838884	116.498833422266	119.843904255501	105.035160018211	102.662422263534	107.407897772889	139.789607613688	137.841844263097	141.73737096428	127.953824512688	124.673340638004	131.234308387372	68.0423336644774	65.6462423281196	70.4384250008352	93.8236547220059	91.5182549998259	96.1290544441859	423.794128522797	419.476735910846	428.111521134748	120.514789770554	117.79436592033	123.235213620777	240.780904436318	237.148637852008	244.413171020627	93.9686010210757	91.7233865492202	96.2138154929312	76.8470450707635
241	51.8171248127453	49.5850370241781	54.0492126013125	85.01192316494	82.0743373182049	87.9495090116752	249.585806107512	242.557519829959	256.614092385064	117.757634126733	114.733050643761	120.782217609705	4.63699795686721	3.17474474133438	6.09925117240005	123.812737077561	121.436964136234	126.188510018888	118.270408483463	116.593694685184	119.947122281741	105.259685522248	102.904667232219	107.614703812276	139.653088023232	137.725965675119	141.580210371344	128.272881724408	124.982849260989	131.562914187828	68.182685245249	65.7859772902551	70.5793932002429	94.0598081785719	91.7960534622245	96.3235628949192	423.628276843275	419.325229939847	427.931323746702	120.777723663781	118.06335107118	123.492096256382	241.12863765525	237.509293987085	244.747981323416	94.1868586995566	91.9634826145489	96.4102347845642	76.933438428879
242	51.9848546566625	49.7664291881162	54.2032801252087	85.3021857879138	82.391242551214	88.2131290246136	248.74977642818	241.946496545846	255.553056310514	118.035449630228	115.019567987441	121.051331273014	4.61452135558148	3.15374164120532	6.07530106995763	124.026349207565	121.677387392367	126.375311022763	118.36797693855	116.686769945006	120.049183932094	105.481765404506	103.14308417064	107.820446638373	139.519936361563	137.610675636386	141.42919708674	128.594065989851	125.297165464203	131.890966515498	68.3231839401122	65.9262039853522	70.7201638948722	94.2902812223469	92.0671986980117	96.5133637466822	423.467854259751	419.173822916864	427.761885602637	121.039948568468	118.331583665737	123.7483134712	241.47382814181	237.866264066014	245.081392217606	94.4020918988637	92.1993304231701	96.6048533745572	77.018970185299
243	52.1519045204355	49.9473799713601	54.356429069511	85.589855326742	82.7055857766865	88.4741248767974	247.929248920057	241.348300097183	254.510197742932	118.312122756674	115.30440931124	121.319836202108	4.59247662070454	3.1333472690881	6.05160597232098	124.234986634464	121.91058711421	126.559386154719	118.464132631023	116.7781338755	120.150131386545	105.701589739304	103.377888188887	108.02529128972	139.390202406036	137.495904669184	141.284500142887	128.917018888934	125.615996965141	132.218040812726	68.4638121164191	66.0669116253784	70.8607126074597	94.5151150849024	92.331607883752	96.6986222860529	423.313027169476	419.022506699367	427.603547639585	121.301428267887	118.5990416124	124.003814923374	241.816541360824	238.219628018441	245.413454703206	94.6144487157071	92.4310339021525	96.7978635292617	77.1036727870146
244	52.3182144544624	50.1278100927354	54.5086188161893	85.8749002869585	83.0172841386327	88.7325164352842	247.124487445381	240.762655547908	253.486319342854	118.587722093175	115.587668597287	121.587775589063	4.57087113402107	3.11356634318605	6.02817592485609	124.438982852071	122.136863735541	126.741101968601	118.558933248621	116.867859479717	120.250007017525	105.919345214897	103.60929594335	108.229394486445	139.263928603653	137.381596042631	141.146261164676	129.241369408535	125.939028506993	132.543710310076	68.6045520343111	66.2080882378501	71.0010158307722	94.7343728615543	92.5892262798016	96.8795194433071	423.163947999246	418.871297312008	427.456598686483	121.562121314182	118.865697156182	124.258545472181	242.156842958857	238.56946711969	245.744218798023	94.824083605256	92.6587074114778	96.9894597990343	77.187578520749
245	52.4837258722104	50.3076417697173	54.6598099747034	86.1572956420546	83.3262614604277	88.9883298236816	246.335727909862	240.18922494947	252.482230870254	118.862312993394	115.86943853048	121.855187456308	4.54971157521533	3.09440237921967	6.00502077121099	124.638681454664	122.356538942496	126.920823966831	118.652435698315	116.956018080029	120.3488533166	106.135214321207	103.837523997537	108.432904644877	139.141150081683	137.267708028131	141.014592135234	129.566735047786	126.265922263095	132.867547832478	68.7453858742865	66.3497206721346	71.1410510764384	94.9481394205675	92.8400275986836	97.0562512424514	423.020755143229	418.720237023222	427.321273263236	121.821981841468	119.131517945001	124.512445737935	242.494798677196	238.915863863684	246.073733490709	95.0311567139369	92.8824758128601	97.1798376150137	77.270719481029
246	52.6483815972084	50.4867988058361	54.8099643885808	86.4370228944867	83.6324485534211	89.2415972355524	245.563178129733	239.627603772631	251.498752486835	119.135957123567	116.149809672046	122.122104575088	4.52900391967743	3.07585767618172	5.98215016317314	124.834433987068	122.569953306723	127.098914667413	118.744696066113	117.042679313436	120.44671281879	106.349374662685	104.062787320445	108.635962004924	139.021894663963	137.154215734959	140.889573592967	129.892722985986	126.596318219954	133.189127752018	68.8862957651914	66.4917946077959	71.2807969225868	95.1565211304308	93.0840141595976	97.229028101264	422.883572910743	418.569395634499	427.197750186988	122.080960371353	119.396468055188	124.765452687517	242.830474265995	239.258901835019	246.402046696971	95.2358331826284	93.1024745083482	97.3691918569087	77.3531275388425
247	52.812125908316	50.6652066759795	54.9590451406524	86.7140701065741	83.9357834914955	89.4923567216527	244.807017725391	239.077317501224	250.536717949557	119.408712082801	116.428869703204	122.388554462399	4.50875343693798	3.05793330449191	5.95957356938405	125.026597797527	122.777463839369	127.275731755684	118.83576957833	117.127911131449	120.543628025212	106.561998394796	104.285297946731	108.838698842862	138.906182892787	137.041112413463	140.771253372111	130.218931337964	126.929834586243	133.508028089685	69.0272638125514	66.6342945649575	71.4202330601453	95.3596454067132	93.3212168353486	97.3980739780778	422.752511483878	418.418870917964	427.086152049792	122.339004599519	119.660508959689	125.01750023935	243.163935399632	239.598665580354	246.729205218911	95.4382824187887	93.3188494234317	97.5577154141457	77.4348343108991
248	52.9749045832129	50.8427926093899	55.1070165570359	86.9884318980442	84.2362118455315	89.7406519505569	244.067398041608	238.537818637335	249.596977445881	119.680631102864	116.706702753996	122.654559451731	4.48896468973347	3.04062909672503	5.93730028274191	125.215533915201	122.979441502692	127.45162632771	118.925710564299	117.211779803896	120.639641324702	106.773251779403	104.505263817625	109.041239741181	138.794028056238	136.928410140844	140.659645971631	130.544950517604	127.266068274457	133.823832760751	69.1682721271545	66.7772039166677	71.5593403376414	95.5576600825967	93.5516947994916	97.5636253657019	422.627666884863	418.268788182741	426.986545586986	122.596060153833	119.923600425402	125.268519882263	243.495247593354	239.935240479272	247.055254707436	95.6386773364008	93.5317569102425	97.7455977625591	77.5158711295113
249	53.1366649400605	51.0194856701531	55.2538442099679	87.2601094075424	84.5336868726323	89.9865319424526	243.344442094279	238.008484469542	248.680399719015	119.95176282997	116.98338882875	122.920136831189	4.46964153370396	3.02394364108614	5.91533942632177	125.401604972475	123.176268715833	127.626941229117	119.014572420534	117.294349926041	120.734794915027	106.983294851393	104.722887815609	109.243701887177	138.685436220866	136.816139841431	140.554732600301	130.870364725002	127.604595499284	134.136133950719	69.3093028537972	66.920504903267	71.6981008043275	95.7507326096187	93.7755350825591	97.7259301366783	422.509120953096	418.119298997093	426.898942909099	122.852071316234	120.185701329002	125.518441303466	243.824476121246	240.268712614835	247.380239627658	95.8371935631947	93.7413635485017	97.9330235778877	77.5962690131113
250	53.2973558772833	51.1952168349701	55.3994949195966	87.5291102161279	84.8281696560948	90.2300507761609	242.638244543607	237.488616080308	247.787873006906	120.222151188508	117.259003335815	123.185299041201	4.45078711772394	3.00787427780537	5.89369995764251	125.585173190255	123.36833688988	127.80200949063	119.102407576334	117.375684428444	120.829130724223	107.192281186285	104.938366999685	109.446195372885	138.580406269587	136.704350636132	140.456461903043	131.194753566844	127.944972532569	134.44453460112	69.4503382001038	67.0641786487686	71.8364977514391	95.9390490974099	93.9928519469442	97.8852462478755	422.396941331715	417.970579136971	426.82330352646	123.106981702492	120.446770383345	125.767193021638	244.151685935594	240.599168644003	247.704203227185	96.0340086153759	93.9478458250082	98.1201714057435	77.6760586374188
251	53.456927911428	51.3699190680027	55.5439367548533	87.7954482315974	85.1196291934378	90.471267269757	241.94887169365	236.977439210978	246.920304176323	120.491835324109	117.53361672517	123.450053923049	4.43240388486604	2.99241709862233	5.87239067110976	125.766598442188	123.556044024746	127.977152859629	119.189267460813	117.455844589054	120.922690332572	107.400357756368	105.151892041798	109.648823470937	138.478929944689	136.593108559337	140.364751330041	131.517693813241	128.286736649245	134.748650977237	69.5913604653284	67.2082051792781	71.9745157513787	96.1228132032617	94.2037860904456	98.0418403160777	422.291181463637	417.822825868455	426.759537058819	123.360734895518	120.706766769011	126.014703022025	244.476941587677	240.926695668163	248.02718750719	96.2293010410452	94.1513896765345	98.307212405556	77.7552703072711
252	53.6153332130565	51.5435273925825	55.6871390335306	88.0591435333639	85.408042431227	90.7102446355007	241.276361518067	236.474107750166	246.078615285968	120.76084962125	117.807294233681	123.714405008819	4.41449357399658	2.97756694952708	5.85142019846607	125.946236411329	123.73979239678	128.152680425877	119.27520247136	117.534890047064	121.015514895656	107.607664861261	105.363646858833	109.851682863689	138.380991895834	136.482494720885	140.279489070784	131.838761287849	128.629407292214	135.048115283484	69.7323520690461	67.3525634434886	72.1121406946036	96.3022448841638	94.4085036887092	98.1959860796183	422.191880596959	417.676254698602	426.707506495316	123.61327502943	120.96565066771	126.26089939115	244.800307150044	241.251381103969	248.349233196118	96.4232495345925	94.3521898857533	98.4943091834316	77.8339339291268
253	53.7725256406364	51.7159789595713	55.8290723217015	88.3202221785381	85.6933942469285	90.9470501101477	240.62072371192	235.97771073879	245.263736685049	121.029223788578	118.080095734063	123.978351843093	4.39705722200104	2.96331743691996	5.83079700708212	126.124436850266	123.919986361369	128.328887339164	119.360261943493	117.612878818098	121.107645068887	107.8143361177	105.573808428783	110.054863806617	138.286569732962	136.372603021595	140.200536444329	132.157532881981	128.972487477222	135.342578286741	69.8732955796447	67.4972313353061	72.2493598239832	96.4775790254946	94.6071952868901	98.347962764099	422.099063799638	417.531095744737	426.66703185454	123.864547322763	121.223383696106	126.505710949421	245.121846140323	241.573312554757	248.670379725888	96.6160320255498	94.5504493250176	98.681614726082	77.9120789842539
254	53.9284607723916	51.8872131121631	55.9697084326201	88.578715970782	85.9756773794763	91.1817545620876	239.98193976934	235.48728385134	244.476595687341	121.296983003563	118.352075680416	124.241890326709	4.38009516663664	2.94966093734608	5.81052939592721	126.301541953208	124.09703028945	128.506053616967	119.44449412211	117.68986731035	121.199120933869	108.020498492842	105.782546774324	110.25845021136	138.195634083972	136.263537550269	140.127730617675	132.47358867778	129.315465451631	135.631711903929	70.0141737425216	67.642185718667	72.3861617663762	96.6490639618017	94.8000745508376	98.4980533727657	422.012741983358	417.387589876158	426.637894090557	124.11449856023	121.479929240091	126.749067880368	245.441621446592	241.892577682745	248.990665210439	96.8078247466513	94.7463780481474	98.8692714451552	77.9897345026087
255	54.0830959360852	52.0571714469222	56.1090204252483	88.8346621943781	86.2548923116029	91.4144320771533	239.359963086854	235.001826259744	243.718099913964	121.564148106781	118.623283140391	124.505013073172	4.36360705000819	2.93658861095302	5.79062548906337	126.477884846085	124.271326650909	128.684443041261	119.527946134106	117.765910341339	121.289981926872	108.226272365461	105.990025092249	110.462519638673	138.1081486571	136.155409797118	140.060887517082	132.786514160766	129.657816614056	135.915211707477	70.1549695078974	67.787402454629	72.5225365611659	96.8169599060447	94.9873768879785	98.646542924111	421.932911936497	417.245984775599	426.619839097396	124.363077523092	121.735252690732	126.990902355453	245.759695254361	242.209264082285	249.310126426438	96.9988012871057	94.9401922355703	99.0574103386411	78.0669290374135
256	54.2363902367044	52.2257978708511	56.2469826025578	89.088103316768	86.5310471081769	91.6451595253591	238.754719092116	234.520323542129	242.989114642104	121.830735835321	118.893761901873	124.76770976877	4.34759182266276	2.92409041880993	5.77109322651558	126.653788198394	124.443274251668	128.864302145119	119.610663962336	117.841061154981	121.38026676969	108.431771600051	106.196400003136	110.667143196966	138.024070307893	136.04833581391	139.999804801877	133.095902498266	129.999005695202	136.19279930133	70.2956660581541	67.9328564308258	72.6584756854824	96.9815373042841	95.1693579478318	98.7937166607363	421.859556366132	417.106531052701	426.612581679562	124.610235368683	121.989321584044	127.231149153321	246.076128975203	242.523459154405	249.628798796001	97.1891316383034	95.1321130029517	99.2461502736551	78.1436906404395
257	54.3883045820253	52.3930386542933	56.3835705097574	89.3390866635034	86.8041572157504	91.8740161112565	238.166105397821	234.041776795961	242.29043399968	122.096759084295	119.163550640505	125.029967528085	4.33204774829757	2.91215514421463	5.75194035238052	126.829562958296	124.613266625108	129.045859291484	119.692692420906	117.915371438714	121.470013403098	108.637103619935	106.401821892348	110.872385347522	137.943349110686	135.942433437019	139.944264784352	133.401356857563	130.338489194315	136.464224520811	70.4362468346076	68.0785215933902	72.7939720758251	97.1430751330678	95.3462920117131	98.9398582544224	421.792643948976	416.969478520846	426.615809377106	124.85592595976	122.242105647502	127.469746272018	246.390983177056	242.835249982886	249.946716371225	97.3789812402791	95.3223650876276	99.4355973929305	78.2200468379966
258	54.5388017060374	52.5588424794789	56.5187609325958	89.5876640701123	87.0742452291926	92.1010829110319	237.593991980485	233.565237317954	241.622746643016	122.36222718541	119.432683133412	125.291771237407	4.31697240907498	2.9007704181006	5.73317440004936	127.005507210474	124.781690572657	129.22932384829	119.774075131759	117.988891340457	121.559258923061	108.842369467011	106.606435311057	111.078303622965	137.865928434498	135.837819668948	139.894037200049	133.702492736135	130.675718060329	136.729267411942	70.5766955636287	68.2243709814627	72.9290201457948	97.3018591567211	95.5184702807083	99.0852480327339	421.732129391215	416.835072724609	426.629186057821	125.100106144412	122.49357675687	127.706635531953	246.70431751624	243.144723212104	250.263911820376	97.5685100381867	95.5111754305577	99.6258446458156	78.296024607635
259	54.6878461902109	52.7231604845325	56.6525318958892	89.8338915157584	87.341340631618	92.3264423998988	237.038221383836	233.089845159548	240.986597608123	122.62714619182	119.701188504193	125.553103879448	4.3023627115372	2.88992274863924	5.71480267443517	127.18190515439	124.948924843195	129.414885465585	119.854854502528	118.061669485205	121.64803951985	109.047663837549	106.810379404624	111.284948270474	137.791745023279	135.734608289978	139.848881756579	133.998940276026	131.010140602288	136.987739949764	70.7169962820231	68.3703767644135	73.0636157996326	97.4581801613814	95.6861990704442	99.2301612523187	421.677953497146	416.7035517803	426.652355213992	125.342735987014	122.743708807588	127.941763166441	247.016190671213	243.451964926884	250.580416415542	97.7578715587508	95.6987716740628	99.8169714434387	78.3716503555608
260	54.8354044825964	52.8859463027735	56.7848626624192	90.0778287437663	87.6054795137899	92.5501779737427	236.49860894646	232.614868704848	240.382349188072	122.891519159155	119.969091484509	125.813946833801	4.28821489311305	2.8795975551121	5.696832231114	127.359026198978	125.115338936701	129.602713461255	119.935071705631	118.133752991107	121.736390420156	109.253075085476	107.013788335308	111.492361835645	137.720729080406	135.632907747345	139.808550413467	134.290346535148	131.341205609727	137.239487460568	70.8571333615878	68.5165102819175	73.1977564412582	97.6123321820018	95.8497979206857	99.3748664433178	421.630043246579	416.575143568583	426.684942924575	125.583778950542	122.992477505699	128.175080395384	247.326660278092	243.757060534592	250.896260021592	97.9472120170818	95.8853805972636	100.0090434369	78.4469498947637
261	54.9814449147458	53.0471560971505	56.9157337323411	90.3195388740628	87.8667042787902	92.7723734693353	235.974943053405	232.139741415476	239.810144691333	123.155346413562	120.236412678439	126.074280148686	4.27452452920785	2.86977920610554	5.67926985231015	127.537124168356	125.281292014459	129.792956322254	120.014766658575	118.205187484887	121.824345832264	109.458685186691	107.216791667138	111.700578706243	137.652804357395	135.532819346865	139.772789367925	134.576377690029	131.668365660443	137.484389719615	70.9970915327616	68.6627420870289	73.3314409784943	97.7646107376898	96.00959762746	99.5196238479195	421.588311880941	416.450063297291	426.72656046459	125.823202030229	123.239860084206	128.406543976252	247.63578286796	244.060094649663	251.211471086256	98.1366694643507	96.0712265119444	100.202112416757	78.5219484238597
262	55.1259377164522	53.2067485896693	57.0451268432351	90.559088012369	88.1250633370104	92.9931126877275	235.466985411375	231.66409138259	239.269879440159	123.418625798859	120.50316881706	126.334082780658	4.26128654086713	2.86045106205337	5.6621220196809	127.716436612023	125.447131896396	129.985741327649	120.093978005425	118.27601711651	121.91193889434	109.664569660071	107.419514682783	111.909624637359	137.587888246727	135.434435752871	139.741340740584	134.856721146984	131.991080590241	137.722361703727	71.1368559072884	68.8090419924125	73.4646698221643	97.9153110897196	96.1659382054378	99.6646839740014	421.552658998033	416.328511435253	426.776806560812	126.060975838423	123.485834951844	128.636116725002	247.943613805989	244.361150980789	251.52607663119	98.3263729865794	96.2565296416079	100.396216331551	78.5966705066441
263	55.268855028306	53.3646850856866	57.1730249709255	90.7965448605676	88.3806107955021	93.2124789256331	234.974471347162	231.187759617329	238.761183076996	123.681352896314	120.769372992464	126.593332800165	4.24849520300396	2.85159552212351	5.64539488388441	127.897184212064	125.613194125717	130.18117429841	120.17274309942	118.346284573014	121.999201625826	109.870797442958	107.622078605447	112.119516280469	137.525891878763	135.337839787276	139.71394397025	135.131087541617	132.308821096588	137.953353986645	71.2764119998191	68.955379119892	73.5974448797462	98.0647265353806	96.3191667888375	99.8102862819236	421.522970655407	416.210672004359	426.835269306455	126.297074640381	123.730381282617	128.863767998144	248.250207232395	244.660312220947	251.840102243843	98.5164419642307	96.4415045059037	100.591379422558	78.6711400523544
264	55.4101709120717	53.5209294929654	57.299412331178	91.0319803320942	88.6334061444815	93.430554519707	234.497110128943	230.710804207458	238.283416050428	123.943521212225	121.035034862457	126.852007561993	4.23614415317893	2.84319407541164	5.62909423094623	128.079570279352	125.779801081989	130.379339476716	120.251097986687	118.41603109144	122.086164881935	110.077430720858	107.824600703176	112.330260738541	137.46672022266	135.243103507728	139.690336937593	135.39921260985	132.621072445486	138.177352774213	71.4157457483765	69.1017219534798	73.7297695432733	98.2131467495707	96.4696354802888	99.9566580188527	421.499119482322	416.096711207278	426.901527757366	126.531476340913	123.973478555987	129.08947412584	248.555616005231	244.95765994045	252.153572070012	98.7069854013987	96.6263583315716	100.787612471226	78.7453802966395
265	55.5498613588896	53.6754483354028	57.4242743823763	91.2654671754978	88.8835139424139	93.6474204085818	234.034585310051	230.233489392773	237.83568122733	124.205122330154	121.300160819484	127.110083840824	4.22422640092155	2.83522735636751	5.61322544547559	128.263780330407	125.947261125999	130.580299534815	120.329077391016	118.485296470828	122.172858311205	110.284524713035	108.027194258311	112.54185516776	137.410272191277	135.150287537869	139.670256844686	135.660858916866	132.927338247951	138.394379585781	71.5548435336145	69.248038396053	73.861648671176	98.3608561847449	96.6176991589464	100.104013210543	421.480964800245	415.986776361769	426.97515323872	126.764162422138	124.215106059386	129.313218784889	248.859891645058	245.253274483177	252.466508806939	98.8981013322544	96.8112895096882	100.984913154821	78.8194137832302
266	55.6879042953152	53.8282107613684	57.547597829262	91.4970796085146	89.1310034996876	93.8631557173416	233.586555094836	229.75626081784	237.416849371832	124.466146026493	121.56475411974	127.367537933247	4.21273433758066	2.82767520433996	5.59779347082136	128.449981736639	126.115867762862	130.784095710415	120.406714699663	118.554119083264	122.259310316062	110.492127417401	108.22996839096	112.754286443841	137.35644074999	135.059440618966	139.653440881015	135.915817433375	133.227144269197	138.604490597553	71.6936921968044	69.3942958298374	73.9930885637715	98.5081325385366	96.7637132616331	100.25255181544	421.468352751885	415.880995108914	427.055710394857	126.995117833221	124.455242366537	129.534993299905	249.163084281478	245.547234866133	252.778933696824	99.0898763110588	96.9964861175075	101.18326650461	78.8932623463068
267	55.8242795872078	53.9791885466111	57.6693706278045	91.7268929641513	89.3759485595263	94.0778373687764	233.152652726198	229.279710144292	237.025595308104	124.726580349736	121.82881497083	127.624345728642	4.20165974669149	2.82051672708256	5.58280276630043	128.63832343806	126.285898813699	130.990748062421	120.484041950135	118.622535883963	122.345548016307	110.700279319762	108.433027732088	112.967530907435	137.305113029401	134.9705993511	139.639626707701	136.163908951148	133.520042229659	138.807775672638	71.8322790564869	69.5404611808524	74.1240969321214	98.6552452971347	96.9080315537374	100.402459040532	421.461116438745	415.779474861288	427.142758016202	127.224330833894	124.693864806946	129.754796860843	249.465242601568	245.839618682473	253.090866520662	99.2823849905748	97.1821245216526	101.382645459497	78.9669470935576
268	55.9589690414866	54.1283560917206	57.7895819912527	91.954983349419	89.6184269735726	94.2915397252655	232.732486894401	228.804533383277	236.660440405525	124.986411665506	122.092340578681	127.880482752332	4.19099381484597	2.81373036801577	5.56825726167618	128.828935714206	126.457615590406	131.200255838007	120.561089817924	118.690582420406	122.431597215442	110.909013073975	108.63647194868	113.18155419927	137.256170441897	134.883788092895	139.6285527909	136.404985331741	133.805613552521	139.00435711096	71.9705919237306	69.6865009874618	74.2546828599994	98.8024543613477	97.0510039097479	100.553904812947	421.45907606716	415.682302457507	427.235849676814	127.451792794605	124.930948943583	129.972636645628	249.766413800194	246.130502008099	253.402325592288	99.4756897921652	97.3683680779332	101.583011506397	79.0404883899227
269	56.0919564057743	54.2756904141519	57.9082223973967	92.1814273165489	89.8585203685823	94.5043342645156	232.325642166726	228.331487546719	236.319796786732	125.245624670878	122.35532515648	128.135924185277	4.18072714305272	2.80729397699195	5.55416030911349	129.021930005946	126.631262072255	131.412597939638	120.637887605139	118.758292840551	122.517482369726	111.118353160911	108.840395130148	113.396311191674	137.209488802035	134.799018990801	139.619958613269	136.638930583563	134.083473007389	139.194388159737	72.1086191159435	69.832381473153	74.3848567587341	98.9500087612631	97.19297412632	100.707043396206	421.46203910285	415.589543991258	427.334534214442	127.677497957507	125.166468077183	130.188527837832	250.066643532246	246.419959311934	253.713327752558	99.6698406693121	97.5553659416775	101.784315396947	79.1139058420162
270	56.2232273659525	54.4211711348532	58.0252835970518	92.4063015458049	90.0963137999815	94.7162892916283	231.931679437565	227.86134961961	236.002009255519	125.504202382786	122.617759900241	128.390644865331	4.17084975857263	2.80118488425887	5.54051463288639	129.21739878306	126.807064087038	131.627733479081	120.714463230001	118.825699900154	122.603226559848	111.328315535309	109.044885051293	113.611746019326	137.164938450707	134.716292111841	139.613584789573	136.865661763043	134.35327219452	139.378051331566	72.2463494691896	69.9780686236517	74.5146303147275	99.098145464527	97.3342777932793	100.862013135775	421.469800433953	415.501244785368	427.438356082538	127.901443163879	125.400392796496	130.402493531262	250.365975866769	246.708063369951	254.023888363588	99.8648749647963	97.7432520011833	101.986497928409	79.1872182832188
271	56.3527695416556	54.5647804595598	58.1407586237514	92.6296825384262	90.3318953877064	94.9274696891459	231.550136398512	227.394880735498	235.705392061526	125.762126106336	122.879632937064	128.644619275609	4.1613511272155	2.79537997726435	5.52732227716665	129.415415453837	126.98522850287	131.845602404803	120.790843217166	118.892834969241	122.68885146509	111.53890727062	109.250022332397	113.827792208844	137.122384383095	134.635595656886	139.609173109305	137.085129695499	134.614702809069	139.555556581929	72.3837723489633	70.1235282684434	74.6440164294832	99.2470882825313	97.4752402496421	101.01893631542	421.482142542578	415.417429484421	427.546855600736	128.12362755505	125.632690594164	130.614564515936	250.664453243012	246.994885183035	254.334021302988	100.060817360378	97.9321439456784	102.189490775077	79.260443759434
272	56.4805724797338	54.7065031548493	58.2546418046183	92.8516463178253	90.5653559298085	95.137936705842	231.180528028028	226.932797158272	235.428258897784	126.019375389555	123.140929253195	128.897821525915	4.15222016608292	2.78985577989245	5.51458455227339	129.61603431448	127.165942439486	132.066126189475	120.867052688814	118.959728037785	122.774377339843	111.750126212709	109.455879521129	114.044372904289	137.081686380361	134.556906234829	139.606466525894	137.2973195107	134.867499620624	139.727139400775	72.5208776593853	70.2687261667425	74.7730291520281	99.397046878206	97.6161746522755	101.177919104136	421.498835684858	415.338102242485	427.65956912723	128.3440522553	125.863325567523	130.824778943077	250.962116428387	247.280493898724	254.64373895805	100.257679916553	98.1221424779887	102.393217355118	79.3335995155002
273	56.6066276457176	54.8463265190773	58.366928772358	93.0722681369542	90.7967884897743	95.3477477841341	230.822347100247	226.475748527094	235.1689456734	126.275927971499	123.401630609743	129.150225333256	4.14344525674228	2.78458853366859	5.50230197981597	129.819290537681	127.349372509767	132.289208565594	120.94311535649	119.026407720637	122.859822992344	111.961960653902	109.662520123831	114.261401183974	137.042699145078	134.480189181173	139.605209108982	137.502250987029	135.111443100848	139.893058873209	72.6576558507827	70.4136280979051	74.9016836036604	99.5482158786284	97.7573801840736	101.339051573183	421.51963807954	415.263246985697	427.776029173383	128.562720046458	126.092258222514	131.033181870403	251.259004478351	247.564956736867	254.953052219834	100.455462198885	98.3133306808736	102.597593716897	79.4067019822491
274	56.7309284133206	54.9842403483425	58.4776164782987	93.2916221897385	91.0262879543575	95.5569564251194	230.475064712489	226.024302970092	234.925826454885	126.531759730797	123.661715454245	129.401804007349	4.13501425881645	2.77955428042063	5.49047423721228	130.025200201332	127.535664103261	132.514736299404	121.019053513636	119.092901261787	122.945205765486	112.17438903918	109.869997615205	114.478780463155	137.005272440378	134.405398907471	139.605145973285	137.699978696905	135.346361631959	140.053595761851	72.7940979256259	70.5581999562308	75.029995895021	99.7007740952637	97.8991404264265	101.502407764101	421.544296105125	415.19282773235	427.895764477901	128.779635044957	126.319445397	131.239824692914	251.555154698189	247.848338919235	255.261970477143	100.654151486488	98.5057735446313	102.802529428344	79.4797667642037
275	56.8534700520181	55.1202368976562	58.58670320638	93.5097813246702	91.2539505599147	95.7656120894257	230.138130831044	225.578938175038	234.697323487049	126.786844641502	123.921158836415	129.652530446589	4.12691452397355	2.77472894583499	5.47910010211211	130.233760359906	127.724940723744	132.742579996068	121.09488802878	119.159234538006	123.030541519554	112.387379716444	110.078354455746	114.696404977142	136.969251232808	134.332479270614	139.606023195002	137.890591944838	135.572133232093	140.209050657584	72.9301954427965	70.7024078500431	75.1579830355498	99.8548838542686	98.0417219173631	101.668045791174	421.572544505576	415.126788955927	428.018300055224	128.994802392787	126.544840317239	131.444764468336	251.85060260672	248.130703603085	255.570501610355	100.853723057588	98.6995176620605	103.007928453116	79.5528086279066
276	56.9742497127445	55.2543108375161	58.694188587973	93.7268167590228	91.4798733867053	95.9737601313404	229.8109748548	225.140037278101	234.481912431498	127.041154742723	124.179932336236	129.902377149211	4.11913291030105	2.77008842330339	5.46817739729871	130.444949162388	127.91730339248	132.972594932295	121.170638339347	119.225432061945	123.115844616749	112.600890742624	110.287621145333	114.914160339916	136.934475838875	134.261363953266	139.607587724484	138.074214488444	135.788686740933	140.359742235956	73.0659405201693	70.8462182048696	75.2856628354691	100.010690438893	98.1853729122486	101.836007965537	421.60410660462	415.065055978988	428.143157230251	129.208227974101	126.768392797997	131.648063150205	252.145381901901	248.412111818692	255.87865198511	101.054140546614	98.8945910951318	103.213689998096	79.6258414908704
277	57.0932664117511	55.3864592061086	58.8000736173936	93.9427977926853	91.7041538222927	96.1814417630779	229.493006196266	224.707888414923	234.27812397761	127.29466012788	124.438004012317	130.151316243443	4.11165579704827	2.76560865741747	5.45770293667907	130.658726021975	128.112830128019	133.20462191593	121.246322446051	119.291516984754	123.201127907349	112.814869756992	110.497815339662	115.131924174321	136.900782075279	134.191976848638	139.60958730192	138.251004032068	135.996002420818	140.506005643319	73.2013258354932	70.9895978704714	75.413053800515	100.168321645537	98.3303223585553	102.006320932519	421.638694528683	415.007535388014	428.269853669353	129.419918169035	126.990049593075	131.849786744996	252.439524428332	248.692622410826	256.186426445838	101.255356367011	99.0910034157729	103.419709318248	79.6988784111413
278	57.210521012671	55.5166813573883	58.9043606679537	94.1577915212739	91.9268889969711	96.3886940455768	229.183614879576	224.282686889095	234.084542870057	127.547328958625	124.695338378005	130.399319539245	4.10446909972128	2.76126572643796	5.4476724730046	130.875031843737	128.311575512258	133.438488175215	121.321956907832	119.357511098303	123.286402717362	113.029253932405	110.708941053717	115.349566811093	136.868001412815	134.124232444403	139.611770381228	138.421151482541	136.194111944846	140.648191020236	73.3363446255635	71.1325142313927	75.5401750197343	100.327887454445	98.4767790903533	102.178995818538	421.676009438474	414.954115461228	428.397903415721	129.629879655662	127.209754898808	132.050004412516	252.733060146662	248.972291984167	256.493828309157	101.457312193997	99.2887459209993	103.625878466995	79.7719315774688
279	57.3260162068402	55.6449789053	59.0070535083804	94.3718625489327	92.1481751959473	96.5955499019181	228.882172155025	223.864539084526	233.899805225523	127.79912750756	124.951896412176	130.646358602944	4.09755828551422	2.75703592304183	5.4380806479866	131.09378931727	128.513570351363	133.674008283177	121.3975568373	119.423434837053	123.371678837547	113.243970014351	110.92098797362	115.566952055083	136.835961133941	134.058036201888	139.613886065994	138.584879957176	136.383097763797	140.786662150555	73.4709906836839	71.2749353206107	75.667046046757	100.489479815289	98.6249312421029	102.354028388475	421.715741769252	414.90466660306	428.526816935444	129.838119269723	127.427451008652	132.248787530794	253.026017104873	249.251174852617	256.800859357128	101.659939501589	99.4877920202507	103.832086982927	79.8450123000725
280	57.4397564919224	55.7713556644309	59.1081573194139	94.5850727020298	92.3681072547298	96.8020381493299	228.58803112972	223.453467433992	233.722594825448	128.05002023287	125.207635611049	130.892404854691	4.09090838906084	2.75289583263794	5.42892094548373	131.314903281917	128.71882143912	133.910985124714	121.473135896656	119.489307279656	123.456964513656	113.458934456568	111.13393089511	115.783938018025	136.804484493992	133.993284927755	139.615684060228	138.742443535429	136.563091866738	140.921795204119	73.6052583554198	71.4168299357797	75.7936867750599	100.653172547036	98.7749458754525	102.53139921862	421.75757147981	414.859041780285	428.656101179335	130.044643930066	127.643079112264	132.446208747867	253.318421411446	249.52932299248	257.107519830412	101.863160148573	99.6880977902641	104.038222506881	79.9181310019984
281	57.5517481488913	55.895817587393	59.2076787103895	94.797480745756	92.5867779457196	97.0081835457924	228.300527413916	223.049415929149	233.551638898683	128.299969886927	125.462510086505	131.137429687349	4.0845040284905	2.74882240853912	5.42018564844188	131.538261172373	128.927311429493	134.149210915253	121.548706294058	119.555146150347	123.542266437769	113.674053660757	111.347729303787	116.000378017727	136.773390886032	133.929867136217	139.616914635847	138.894125747827	136.734273974395	141.053977521258	73.7391425326522	71.5581677574633	75.920117307841	100.81902135051	98.926968807349	102.711073893671	421.801168310208	414.817076956053	428.785259664362	130.249460635385	127.85658022778	132.642341042991	253.610297210397	249.806785999459	257.413808421334	102.066887008516	99.8896026901677	104.244171326864	79.9912972110576
282	57.6619992174222	56.0183726992528	59.3056257355916	95.0091421063839	92.8042773652697	97.2140068474981	228.018979782606	222.652255804561	233.385703760652	128.548937659869	125.71647071554	131.381404604199	4.07832942177241	2.74479304328716	5.41186580025765	131.763733552451	129.13899882465	134.388468280252	121.624278780404	119.620967820184	123.627589740623	113.889224326481	111.562327109229	116.216121543733	136.742496009337	133.867663400561	139.617328618112	139.040237798757	136.896869227441	141.183606370073	73.8726386459449	71.698919468655	76.0463578232349	100.987063930891	99.0811246231384	102.893003238644	421.846192048271	414.778591518982	428.913792577559	130.452576535138	128.06789625129	132.837256818986	253.901666658156	250.083611049416	257.719722266897	102.27102463937	100.092230426771	104.44981885197	80.0645195523396
283	57.7705194697486	56.1390310293315	59.4020079101658	95.220108602617	93.0206923314187	97.4195248738153	227.742690851948	222.26179114604	233.223590557856	128.796883358086	125.969465344334	131.624301371838	4.07236840333245	2.74078563544866	5.40395117121625	131.991174744421	129.353818084519	134.628531404324	121.699862646495	119.686787308192	123.712937984797	114.104333915666	111.777652542206	116.431015289127	136.71161204147	133.806546693218	139.616677389722	139.181116523532	137.051145451608	141.311087595457	74.005742655245	71.8390568747873	76.1724284357028	101.157320226219	99.2375168546793	103.07712359776	421.892292804894	414.743388705258	429.041196904531	130.65399907435	128.27697110301	133.031027045691	254.192549902309	250.35984286284	258.025256941778	102.475469988691	100.295889957326	104.655050020056	80.1378057412951
284	57.8773203830392	56.2578045407118	59.4968362253667	95.430428190001	93.2361058030453	97.6247505769567	227.470947770102	221.877764263513	233.064131276691	129.043765616532	126.22143904917	131.866092183894	4.06660444092677	2.73677865123246	5.39643023062107	132.220423560618	129.571679863874	134.869167257362	121.775465720568	119.752618282464	123.798313158671	114.319261234382	111.993618221494	116.644904247271	136.680547813954	133.746382714072	139.614712913835	139.317122084717	137.197410095606	141.436834073828	74.1384510389396	71.9785530233374	76.2983490545419	101.329792736661	99.396228300959	103.263357172363	421.939111298169	414.711256012347	429.166966583991	130.853736208665	128.483751945418	133.223720471913	254.482965062154	250.635523672956	258.330406451351	102.680113130871	100.500476614435	104.859749647308	80.2111625773801
285	57.9824151103517	56.374707057787	59.5901231629163	95.6401447227684	93.4505963313127	97.8296931142241	227.203022922069	221.499860734451	232.906185109687	129.289542142823	126.472334454955	132.106749830692	4.06102065275651	2.73275118032554	5.38929012518748	132.451304142941	129.792471382975	135.110136902908	121.851094366162	119.818473061265	123.88371567106	114.533877132591	112.210121394213	116.857632870969	136.649108991498	133.687030206981	139.611187776015	139.448635417882	137.336006944544	141.561263891219	74.2707607812995	72.1173823220461	76.424139240553	101.504466948026	99.5573214673637	103.451612428688	421.986279146347	414.681965603427	429.290592689266	131.051796682488	128.688190444882	133.415402920093	254.772928211084	250.910693197405	258.635163224764	102.884838033073	100.705873335365	105.06380273078	80.2845959382577
286	58.0858184502223	56.4897541921962	59.6818827082484	95.8492977377057	93.6642375539511	98.0343579214604	226.938174648103	221.127714070435	232.748635225771	129.534169990176	126.722092110455	132.346247869897	4.05559982480851	2.72868298540149	5.38251666421554	132.683626914479	130.016056937722	135.351196891236	121.92675348031	119.884362614178	123.969144346443	114.748045320497	112.427044351207	117.069046289786	136.617098254763	133.628341264693	139.605855244833	139.576055442652	137.467312709907	141.684798175397	74.4026693583429	72.2555206546866	76.5498180619991	101.681311841768	99.7208390995979	103.641784583938	422.033419169667	414.655274702034	429.411563637301	131.248190359629	128.89024404505	133.606136674209	255.062453360773	251.185388613409	258.939518108137	103.089523346628	100.911951975926	105.267094717331	80.3581107745507
287	58.1875468149493	56.6029632674832	59.7721303624153	96.0579222646649	93.8770977421768	98.238746787153	226.675647975282	220.76090999107	232.590385959494	129.777605855401	126.970650917564	132.584560793239	4.05032442840646	2.72455454482435	5.37609431198856	132.917189645689	130.242278554975	135.592100736403	122.002446492024	119.950296563333	124.054596420715	114.961623297914	112.644255016653	117.278991579175	136.584315486621	133.570161622523	139.598469350718	139.699796060867	137.59173358708	141.807858534654	74.534174722159	72.3929454932502	76.6754039510677	101.860280482549	99.8868047892047	103.833756175894	422.080145701046	414.630925976762	429.529365425331	131.442928592711	129.089877217862	133.795979967559	255.351552447142	251.459644536369	259.243460357916	103.294043220686	101.118574687428	105.469511753944	80.4317111051435
288	58.287618197629	56.7143532428193	59.8608831524386	96.2660486681772	94.0892394088979	98.4428579274566	226.414675361832	220.398990310064	232.4303604136	130.019806397437	127.217948610016	132.821664184858	4.0451766379578	2.72034708814938	5.37000618776622	133.151778635549	130.470956798031	135.832600473068	122.078175361075	120.01628318474	124.140067537411	115.174463390827	112.861607708937	117.487319072717	136.550557961879	133.512330941244	139.588784982514	139.820282969679	137.709701854041	141.930864085318	74.6652752837355	72.5296360053576	76.8009145621134	102.041310673444	100.055223629555	104.027397717334	422.126064905632	414.608647916075	429.643481895189	131.636024614774	129.287062656374	133.984986573175	255.640235318109	251.733493001778	259.54697763444	103.49826813463	101.325595334087	105.670940935173	80.5054000130254
289	58.3860521380046	56.8239446361205	59.9481596398887	96.473702524265	94.3007189853533	98.6466860631767	226.154477453782	220.041456450877	232.267498456687	130.260728571217	127.463922275066	133.057534867368	4.04013834888156	2.71604262410902	5.3642340736541	133.38717000572	130.701891726167	136.072448285272	122.153940577047	120.082329409755	124.22555174434	115.386413886996	113.078944067739	117.693883706253	136.515620540427	133.454683079712	139.576558001142	139.937950323264	137.821672562128	142.0542280844	74.7959698943384	72.6655731556707	76.9263666330062	102.22432566807	100.226082903853	104.222568432286	422.170775109223	414.588155193473	429.753395024973	131.827493934404	129.481782372972	134.173205495837	255.928509723081	252.006963450393	259.850055995769	103.70206574552	101.532860927803	105.871270563237	80.5791796416772
290	58.4828696871867	56.9317594468836	60.0339799274899	96.6809045359959	94.5115865715488	98.8502225004429	225.894263853534	219.687772616419	232.100755090648	130.500329971105	127.708508909771	133.292151032439	4.03519119570261	2.71162396086611	5.35875843053912	133.623131103262	130.934864010613	136.311398195911	122.229741158657	120.148440826699	124.311041490615	115.597320260205	113.296094140332	117.898546380078	136.479295863741	133.397046357789	139.561545369692	140.053237282148	137.928120344444	142.178354219851	74.9262578254965	72.8007398000555	77.0517758509376	102.409234928406	100.399352789901	104.419117066911	422.213867135532	414.569149023386	429.858585247678	132.017354714182	129.674028667011	134.360680761353	256.216381304199	252.280082716564	260.152679891833	103.905301746324	101.740213057453	106.070390435195	80.6530511919947
291	58.5780933713063	57.0378210790579	60.1183656635548	96.8876704905983	94.7218857638597	99.0534552173369	225.633233899939	219.337368640529	231.929099159349	130.738569177672	127.951646001865	133.525492353478	4.03031657029817	2.7070747184145	5.35355842218185	133.859422004801	131.169636207369	136.549207802233	122.305574653339	120.214621682634	124.396527624043	115.807026470534	113.51287761828	118.101175322787	136.441374554704	133.339243810141	139.543505299268	140.166584493848	138.029536342617	142.303632645078	75.0561387476484	72.9351207712555	77.1771567240412	102.595934916897	100.574987069851	104.616882763943	422.254924652276	414.551317508261	429.95853179629	132.20562811172	129.863804927548	134.547451295892	256.503853589292	252.55287501962	260.454832158963	104.107840730259	101.94748929083	106.268192169689	80.7270149197499
292	58.6717471541588	57.1421542642543	60.2013400440632	97.0940112600734	94.9316535610523	99.2563689590945	225.370577459466	218.989642549691	231.75151236924	130.975406101216	128.193272123734	133.757540078698	4.02549564028268	2.70237933310787	5.34861194745748	134.095797112324	131.405954184932	136.785640039716	122.381437137085	120.280874885311	124.481999388859	116.015376325996	113.729105214	118.301647437992	136.401645420673	133.281093431464	139.522197409881	140.278430552153	138.126425231134	142.430435873172	75.1856127075131	73.0687029548595	77.3025224601666	102.78430991159	100.752923836627	104.815695986553	422.293524526048	414.534335977353	430.052713074743	132.392338562822	130.051126239646	134.733550885998	256.790927986543	252.825361958248	260.756494014839	104.309547056018	102.154524529064	106.464569582971	80.801070133589
293	58.7638563988987	57.2447849855832	60.2829278122143	97.2999328462338	95.1409203478258	99.4589453446418	225.105475728023	218.643962862648	231.566988593398	131.210802315263	128.433327526959	133.988277103566	4.02070936751729	2.69752305439805	5.34389568063654	134.332006828151	131.643548702409	137.020464953892	122.457323214557	120.347202005287	124.567444423828	116.222214889004	113.944580165	118.499849613007	136.359895659706	133.222408413704	139.497382905708	140.389208484886	138.219302302919	142.559114666854	75.3146801042485	73.2014753544017	77.4278848540953	102.974232833703	100.933086191992	105.015379475414	422.329237185941	414.517867317765	430.140607054117	132.577513987594	130.236019766799	134.91900820839	257.077603780837	253.09756250773	261.057645053944	104.510285708156	102.36115229571	106.659419120602	80.8752151935657
294	58.8544478288449	57.3457404023971	60.3631552552926	97.5054364700086	95.3497099528746	99.6611629871425	224.837102043048	218.299670653779	231.374533432317	131.444721373178	128.671754724178	134.217688022179	4.01593852673085	2.69249193396282	5.33938511949888	134.567799294099	131.882137130679	137.253461457518	122.533226019452	120.413603278202	124.652848760702	116.42738990952	114.159099852005	118.695679967035	136.315911069898	133.162997375786	139.468824764009	140.499342321097	138.308690571767	142.689994070428	75.4433416644668	73.3334291445114	77.5532541844221	103.165566078024	101.115382934024	105.215749222025	422.361626995851	414.501562298299	430.221691693402	132.761185902567	130.418524887205	135.10384691793	257.363878131773	253.369493019985	261.358263243562	104.70992314649	102.567205945609	106.852640347371	80.9494475102124
295	58.9435494874524	57.4450487762	60.4420501987048	97.7105187037169	95.5580397765132	99.8629976309206	224.5646227054	217.95608140383	231.173164006971	131.677129101182	128.908499044819	134.445759157545	4.01116372423903	2.68727280749735	5.33505464098071	134.802922177535	132.121425306429	137.484419048641	122.609137215148	120.480077607222	124.738196823075	116.630753265431	114.372457515525	118.889049015337	136.269476261703	133.102664586351	139.436287937055	140.609243788297	138.395117847295	142.823369729299	75.5715984161778	73.4645577111339	77.6786391212217	103.358162338008	101.299709234093	105.416615441924	422.390252635394	414.485059886641	430.295445384147	132.943389424972	130.598693067899	135.288085782045	257.649746073329	253.641167226277	261.658324920381	104.908328137956	102.772519781981	107.044136493932	81.0237635441503
296	59.0311906975112	57.5427393979664	60.5196419970561	97.9151716438899	95.7659209811742	100.064422306606	224.287197810658	217.612486659076	230.961908962239	131.90799386132	129.143509151521	134.672478571119	4.00636541674916	2.68185326953095	5.33087756396738	135.037124485005	132.361109506043	137.713139463968	122.685046995641	120.546622565616	124.823471425665	116.832162389686	114.584444053733	119.07988072564	136.22037487317	133.041210179942	139.399539566398	140.719309188471	138.479113745745	142.959504631198	75.699451661736	73.5948566779706	77.8040466455014	103.551865419242	101.485947304973	105.61778353351	422.414667489357	414.467987560413	430.361347418302	133.124163159182	130.776587467883	135.47173885048	257.935200515148	253.912596242526	261.95780478777	105.105372564163	102.9769300738	107.233815054526	81.09815880624
297	59.1174020196262	57.6388425170995	60.5959615221529	98.119383121151	95.973358736657	100.265407505645	224.003982089361	217.268155517467	230.739808661254	132.137286778438	129.376737504787	134.89783605209	4.00152393023819	2.67622164171094	5.32682621876545	135.270158382494	132.600878523671	137.939438241317	122.760944086765	120.613234399463	124.908653774066	117.0314816631	114.794849882703	119.268113443497	136.168389787964	132.978430367072	139.358349208856	140.829916498276	138.561206613844	143.098626382707	75.8269029498672	73.7243239184386	77.9294819812959	103.746511037105	101.673967062678	105.819055011531	422.434420045578	414.449961612569	430.418878478588	133.303548959835	130.952282269316	135.654815650354	258.220232245441	254.1837885771	262.256675913781	105.300932197708	103.180275969168	107.421588426248	81.1726278582762
298	59.2022152100353	57.7333892722388	60.6710411478317	98.3231369427106	96.1803525109321	100.465921374489	223.714125755774	216.922335957803	230.505915553745	132.364981925865	129.608140764627	135.121823087103	3.99661947889165	2.67036693506522	5.32287202271807	135.501781000177	132.840415835321	138.163146165033	122.836815747748	120.679908030463	124.993723465033	117.228583751483	115.003466838241	119.453700664726	136.113303356076	132.914117638547	139.312489073606	140.941422734048	138.641920360819	143.240925107277	75.953954046857	73.8529595526197	78.0549485410944	103.941927596757	101.863626784833	106.020228408682	422.449054301135	414.430587451575	430.467521150696	133.481591571048	131.125861744132	135.837321397964	258.504829935467	254.454750140994	262.55490972994	105.494887440382	103.382400303992	107.607374576772	81.2471643142311
299	59.2856631778201	57.82641162411	60.7449147315301	98.5264131622333	96.3868963966329	100.665929927834	223.416775364707	216.57425602569	230.259294703725	132.591056465341	129.837680119568	135.344432811115	3.9916321840918	2.66427880681452	5.31898556136907	135.731756198828	133.079401828657	138.384110568998	122.912647773095	120.746637058831	125.078658487359	117.423350865966	115.210090096718	119.636611635214	136.054897617078	132.848060964377	139.261734269778	141.054161616272	138.721771213151	143.386552019393	76.0806069069813	73.9807659288494	78.1804478851132	104.137936956021	102.054773768086	106.221100143956	422.458110176726	414.409459896758	430.506760456695	133.658338146273	131.297419072004	136.019257220543	258.788980145594	254.725484260302	262.852476030885	105.687124016535	103.583150308555	107.791097724515	81.3217608420497
300	59.3677799415625	57.9179422905934	60.8176175925315	98.7291883712453	96.592979463116	100.865397279375	223.111074675936	216.223124887833	229.999024464039	132.815490737735	130.065321535313	135.565659940157	3.9865420934435	2.65794751235347	5.31513667453354	135.959856274892	133.317516076369	138.602196473414	122.988424494836	120.813413766249	125.163435223423	117.615675925998	115.414520090612	119.816831761385	135.992954525789	132.7800459876	139.205863063978	141.168441561054	138.801264425293	143.535618696814	76.206863642264	74.1077475897979	78.3059796947302	104.334355174043	102.247244986323	106.421465361762	422.461123939079	414.386163469165	430.536084408993	133.833837658441	131.467054933907	136.200620382975	259.072667332896	254.995991690879	263.149342974913	105.877533615215	103.782378217435	107.972689012995	81.396409166003
301	59.4486005854986	58.0080146841693	60.8891864868279	98.931436005888	96.7985861241307	101.064285887645	222.796165525761	215.868133764286	229.724197287235	133.03826830218	130.291035917563	135.785500686797	3.98132919982649	2.65136385305541	5.31129454659756	136.185863581618	133.554439629483	138.817287533752	123.064128785166	120.880229118843	125.24802845149	117.805463605679	115.616564393062	119.994362818297	135.927256180218	132.709855213265	139.14465714717	141.28454401825	138.880890995214	143.688197041286	76.3327264916488	74.2339112230901	78.4315417602074	104.530993250794	102.440867750516	106.621118751071	422.457628631233	414.360272678215	430.554984584251	134.008140214881	131.634875913445	136.381404516317	259.355873860286	255.266270635083	263.445477085489	106.066014475176	103.979941790594	108.152087159759	81.4711000696057
302	59.5281612152215	58.0966628518808	60.9596595785622	99.1331266627141	97.003696511686	101.262556813742	222.471188705209	215.508456746454	229.433920663964	133.259375922536	130.5147991859	136.003952659172	3.97597346046306	2.64451912058023	5.30742780034588	136.409572044578	133.789857305897	139.029286783259	123.139742059507	120.947072770166	125.332411348848	117.992631245689	115.816039544717	120.169222946661	135.857585051604	132.637268192849	139.077901910359	141.402722167456	138.961124444835	143.844319890076	76.4581977896698	74.35926559672	78.5571299826197	104.727657864224	102.63546037009	106.819855358359	422.447154510502	414.331352304347	430.562956716656	134.181296295852	131.800992745108	136.561599846596	259.638580007147	255.536316760513	263.740843253781	106.252471907487	104.175704755162	108.329239059813	81.5458233991032
303	59.6064989129809	58.1839214179393	61.0290764080225	99.3342284173589	97.2082868475826	101.460169987135	222.135284844404	215.143251507093	229.127318181715	133.478803501319	130.736592258076	136.221014744562	3.97045481599063	2.63740503837694	5.30350459360431	136.63078855138	134.023459948699	139.238117154062	123.215244280017	121.013933064151	125.416555495883	118.177109615245	116.012772795692	120.341446434797	135.783724216408	132.562061704306	139.005386728511	141.523199974329	139.042417731335	144.003982217323	76.5832799347125	74.4838214797075	78.6827383897174	104.924152113237	102.830832815028	107.017471411447	422.429229493918	414.29895767784	430.559501309996	134.353355939159	131.9655184545	136.741193423818	259.920763981456	255.806123220635	264.035404742277	106.436818751232	104.369537178577	108.504100323888	81.620568067537
304	59.6836516926281	58.2698255290788	61.0974778561774	99.5347071402861	97.4123298052258	101.657084475346	221.787595302583	214.771659907132	228.803530698033	133.696543962624	130.956400946602	136.436686978646	3.96475320952863	2.63001370107472	5.29949271798253	136.849334197303	134.25494662845	139.443721766155	123.2906139596	121.080797038008	125.500430881191	118.358843511119	116.206603735643	120.511083286595	135.70545759006	132.484009927957	138.926905252163	141.646171601092	139.125200355735	144.16714284645	76.7079753569516	74.6075915486417	78.8083591652615	105.120276275415	103.02678737769	107.213765173141	422.403379610938	414.262634953895	430.54412426798	134.52436789609	132.128566439915	136.920169352266	260.202401933367	256.07568067719	264.329123189544	106.618975758691	104.561315784183	108.6766357332	81.6953220593949
305	59.7596584542511	58.354410802751	61.1649061057511	99.7345268043727	97.6157948556776	101.853258753068	221.427263063244	214.392808502899	228.461717623589	133.912593086853	131.174215771926	136.65097040178	3.95884860572959	2.62233751244734	5.29535969901183	137.065045370942	134.484026763653	139.646063978231	123.365828166433	121.147650425035	125.58400590783	118.537792183794	116.397385785908	120.67819858168	135.622570162286	132.402884618432	138.84225570614	141.771801156788	139.209875730655	144.33372658292	76.8322864860577	74.7305902809229	78.9339826911925	105.315828588635	103.223119333687	107.408537843582	422.369129463156	414.221921384024	430.516337542287	134.694378785661	132.290248547314	137.098509024008	260.483467970239	256.344977324305	264.621958616172	106.798871907358	104.750924220275	108.846819594442	81.7700724358551
306	59.8345589385444	58.4377132782352	61.2314045988537	99.9336497798316	97.8186485933655	102.048650966298	221.053433633898	214.005808956331	228.101058311465	134.126949301404	131.390031698884	136.863866903924	3.95272100980452	2.61436912261887	5.29107289699018	137.27777466667	134.710422134025	139.845127199315	123.440862529076	121.214477657325	125.667247400826	118.713929584222	116.584987529454	120.84287163899	135.534848233809	132.318455272828	138.751241194789	141.900222765261	139.296818860442	144.50362667008	76.9562157187615	74.8528338356804	79.0595976018425	105.510606065256	103.419617602242	107.601594528269	422.326002690776	414.176345583743	430.475659797809	134.863432274731	132.450673191454	137.276191358008	260.763934173084	256.613998914187	264.913869431981	106.976444637198	104.938253292897	109.014635981498	81.8448053406324
307	59.9083936809564	58.5197693707227	61.2970179911901	100.132037112825	98.0208550383646	102.243219187285	220.665255949854	213.609758349888	227.720753549821	134.339613432659	131.603847805179	137.075379060139	3.94635048651289	2.60610136515318	5.28659960787259	137.487391613635	134.933868762091	140.040914465179	123.515691242187	121.281261868334	125.750120616039	118.887244428296	116.769293856949	121.005194999643	135.442079654216	132.230489295309	138.653670013123	142.031540922238	139.38637437519	144.676707469285	77.0797653863654	74.9743399234752	79.1851908492556	105.704405346567	103.616065408183	107.792745284951	422.273522445551	414.125427796495	430.421617094606	135.03156831103	132.609943574668	137.453193047391	261.043770614422	256.882728784321	265.204812444522	107.151640012608	105.123201171558	109.180078853659	81.9195060064359
308	59.9812039656526	58.6006158284181	61.3617921028872	100.329648785064	98.2223759136523	102.436921656476	220.261883281493	213.203739407255	227.32002715573	134.550588425776	131.81566689259	137.285509958962	3.9397171791076	2.59752719463845	5.28190716357674	137.693783214217	135.154118639933	140.233447788501	123.590287072903	121.347984895293	125.832589250513	119.057740079937	116.950206910736	121.165273249138	135.344054060777	132.138752158351	138.549355963203	142.165831107374	139.478854946623	144.852807268126	77.2029377222942	75.0951276660126	79.3107477785757	105.897023603579	103.81224095011	107.981806257047	422.211211869875	414.068680153716	430.353743586034	135.198822434387	132.768156051589	137.629488817186	261.322945377499	257.151147886066	265.494742868933	107.324412809657	105.305673575552	109.343152043762	81.9941587620471
309	60.0530317793362	58.6802896926847	61.4257738659877	100.526443952681	98.4231708971121	102.629717008251	219.842474144415	212.786820620554	226.898127668276	134.759879039711	132.025495053118	137.494263026304	3.93280132822584	2.58863962534073	5.27696303111095	137.89685428807	135.370941279815	140.422767296324	123.664621367927	121.414627281445	125.914615454409	119.225434257474	117.127646812665	121.323221702283	135.240563117977	132.043007560903	138.438118675051	142.30314061311	139.574540099602	145.031741126619	77.3257348297708	75.2152174471761	79.4362522123654	106.088259488209	104.007918081989	108.168600894429	422.138594581728	414.005606930911	430.271582232546	135.365225188632	132.925398682987	137.805051694276	261.601424576885	257.41923481456	265.783614339211	107.494726530187	105.485583946814	109.50386911356	82.0687470400295
310	60.1239197649602	58.7588282612473	61.4890112686732	100.722381163627	98.6231978493073	102.821564477946	219.406193211886	212.358056284628	226.454330139144	134.967491525669	132.233341203462	137.701641847875	3.92558329071655	2.57943167146051	5.27173490997258	138.096527621185	135.584125069818	140.608930172551	123.738664061375	121.481168278099	125.99615984465	119.390358571697	117.301552166591	121.479164976802	135.131400757533	131.94301758375	138.319783931316	142.443489549508	139.673675419046	145.213303679969	77.4481586497085	75.3346307567574	79.5616865426596	106.277914136481	104.202867018382	108.35296125458	422.055195165101	413.935704799584	430.174685530618	135.530801652806	133.081750015201	137.97985329041	261.879172380387	257.686965839845	266.07137892093	107.662553345423	105.662853613315	109.662253077531	82.1432533850778
311	60.4321686745801	58.9895640681091	61.8747732810512	101.734271107726	99.6685255368862	103.800016678566	217.106692398874	209.587259185522	224.626125612227	136.03374762504	133.296488869811	138.771006380269	4.03652412199863	1.93139067541588	6.14165756858137	139.091435231418	136.642792212153	141.540078250682	124.133086502783	121.840131211771	126.426041793796	120.217801605828	118.164628661807	122.270974549849	134.576824882994	131.210865213905	137.942784552083	143.240470411437	140.252240995902	146.228699826973	78.1592525880897	75.7390221273067	80.5794830488727	107.239185373129	105.211033075611	109.267337670647	421.464448645042	413.481396588653	429.447500701431	136.393373446731	133.893905482097	138.892841411365	263.24548043198	259.005807247311	267.485153616648	108.506803999993	106.558622815932	110.454985184054	82.522392118951
312	60.4988376142383	59.066488298882	61.9311869295946	101.924165694606	99.8625172602386	103.985814128972	216.547221010368	209.076516329244	224.017925691492	136.231451447725	133.492062250121	138.970840645329	4.02448162009118	1.94282124108113	6.10614199910122	139.269699390764	136.82974162278	141.709657158748	124.204120938918	121.90459564716	126.503646230675	120.367341227233	118.31588570853	122.418796745936	134.426971142134	131.085487330165	137.768454954104	143.39901518576	140.375827428244	146.422202943277	78.2780760403856	75.8646295973546	80.6915224834165	107.415336954492	105.39620927887	109.434464630113	421.304118680242	413.358619804755	429.249617555728	136.554364205711	134.045254385027	139.063474026395	263.518394117373	259.272550721046	267.7642375137	108.659462323639	106.717889448738	110.601035198539	82.5962312222464
313	60.5649229539903	59.1427684248754	61.9870774831053	102.112831183779	100.055438187933	104.170224179625	215.965008782763	208.547178380888	223.382839184638	136.427462465456	133.685805717019	139.169119213893	4.01193387423587	1.95412647642283	6.0697412720489	139.444420395247	137.012180915839	141.876659874654	124.274635015458	121.968802468171	126.580467562745	120.514571945173	118.463717871296	122.565426019051	134.270005216355	130.954174048744	137.585836383966	143.559979020532	140.503721968655	146.616236072408	78.3965180068208	75.989639187123	80.8033968265185	107.588614108827	105.579001285938	109.598226931715	421.129688851029	413.225192210437	429.034185491621	136.714454931301	134.195976109195	139.232933753408	263.790350406169	259.538853861153	268.041846951185	108.809582221803	106.874184471049	110.744979972557	82.6698488740479
314	60.6304696614167	59.2184224727839	62.0425168500495	102.300231254167	100.247237185014	104.35322532332	215.359309155853	207.998161394329	222.720456917377	136.621792452923	133.87773214749	139.365852758356	3.99886546374164	1.96524744001627	6.03248348746701	139.615659044242	137.190074474881	142.041243613604	124.344587611226	122.032720564163	126.656454658289	120.659613567917	118.608212413497	122.711014722338	134.105750750855	130.816666519998	137.394834981711	143.723204725034	140.635908223168	146.810501226899	78.5145785357688	76.1140576404226	80.915099431115	107.758880502285	105.759182508422	109.758578496148	420.940711493001	413.080547558082	428.80087542792	136.873629567269	134.346065991523	139.401193143014	264.061296424799	259.804663681894	268.317929167705	108.957199792974	107.027500589004	110.886898996945	82.7432199257986
315	60.6955228976366	59.2934676678174	62.0975781274558	102.486332250728	100.437860423946	104.534804077509	214.7293902396	207.428362046606	222.030418432594	136.814454577626	134.06785139105	139.561057764202	3.98526133716067	1.97612396231684	5.99439871200449	139.783490381494	137.36340532071	142.203575442277	124.413936274614	122.096317388076	126.731555161151	120.802592918251	118.749467585487	122.855718251016	133.934035899894	130.672705057397	137.195366742392	143.888521427021	140.772339721571	147.004703132471	78.6322572592396	76.2378918154038	81.0266227030755	107.926014261897	105.936531506202	109.915497017592	420.736744552454	412.924112946575	428.549376158333	137.031870825023	134.495508898043	139.568232752003	264.331177514123	260.069924713414	268.592430314831	109.10235906859	107.177838113182	111.026880023997	82.8163184449061
316	60.7601279746217	59.3679205148232	62.1523354344202	102.671102887779	100.627252011602	104.714953763956	214.074535701333	206.836656621782	221.312414780884	137.005462872154	134.256170762826	139.754754981482	3.9711068245387	1.98669472582631	5.95551892325109	139.948001901923	137.532174783346	142.3638290205	124.482637242406	122.159558963812	126.805715521001	120.943642098287	118.88759173332	122.999692463253	133.754693551198	130.522029263725	136.987357838671	144.055745218299	140.91294129734	147.198549139259	78.7495533662624	76.3611485952115	81.1379581373132	108.089908732522	106.110833939101	110.068983525944	420.517352106216	412.75530895436	428.279395258072	137.189160424788	134.644280563972	139.734040285604	264.599937268399	260.334579114105	268.865295422693	109.245111186298	107.325205052063	111.165017320534	82.889117732068
317	60.8243303127266	59.4417968896744	62.2068637357788	102.854513941501	100.815354718528	104.893673164473	213.394045646787	206.221900002515	220.566191291058	137.194831731368	134.442695677137	139.9469677856	3.95638764941282	1.99689735248761	5.91587794633802	140.109291701031	137.696402116536	142.522181285525	124.550645460023	122.222409893944	126.878881026101	121.082896771252	119.022702549435	123.143090993068	133.567561547565	130.364378166461	136.770744928669	144.224679674099	141.057610524857	147.39174882334	78.8664655773502	76.4838347974562	81.2490963572443	108.250473128335	106.281884627967	110.219061628704	420.282104881727	412.573549773156	427.990659990298	137.34547930858	134.792349124706	139.898609492454	264.867517575488	260.598566783154	269.136468367822	109.385513529309	107.469617214135	111.301409844483	82.9615903393264
318	60.8881753984445	59.5151121409762	62.2612386559127	103.036537949424	101.002110740751	105.070965158097	212.687237494123	205.582924725304	219.791550262942	137.382575448429	134.627430339129	140.137720557729	3.94108994056036	2.00666849923129	5.87551138188943	140.267466608486	137.856124003516	142.678809213456	124.61791460324	122.284833367769	126.950995838711	121.220494492591	119.154926401989	123.286062583194	133.372482905373	130.19949036649	136.545475444255	144.395116270619	141.206219157594	147.584013383645	78.9829921201119	76.6059570830701	81.3600271571537	108.407633070262	106.44948965738	110.365776483144	420.030580776765	412.378243346057	427.682918207473	137.500807816147	134.939676741766	140.061938890528	265.133858658243	260.861825472888	269.405891843599	109.523628850593	107.611098271241	111.436159429945	83.0337080888561
319	60.9517087423933	59.5878812020023	62.3155362827843	103.217148932914	101.187462432811	105.246835433017	211.953446840047	204.918540172701	218.988353507393	137.568707800647	134.810378423048	140.327037178246	3.92520024350299	2.01594396270491	5.83445652430107	140.422640345383	138.011393916494	142.833886774273	124.684397101439	122.346791169685	127.022003033193	121.356573118324	119.284397681535	123.428748555114	133.169306029668	130.027104205185	136.311507854151	144.56683472941	141.358614520082	147.775054938738	79.0991307060708	76.7275218651271	81.4707395470145	108.561331001119	106.613468451774	110.509193550464	419.762365378212	412.168791514829	427.355939241596	137.655125816348	135.086221233735	140.224030398962	265.398899117069	261.124290900531	269.673507333608	109.659524399741	107.749679743031	111.56936905645	83.1054420924856
320	61.0149758375405	59.6601187126049	62.3698329624761	103.396322156274	101.371352964828	105.421291347721	211.192028317123	204.227531996319	218.156524637926	137.753241692904	134.991543682369	140.51493970344	3.90870553176932	2.02465879432178	5.79275226921686	140.574931741444	138.162281311577	142.98758217131	124.75004416243	122.408243687935	127.091844636925	121.491269313691	119.411258113744	123.571280513637	132.957884925527	129.846957955782	136.068811895273	144.739603320153	141.51462081827	147.964585822037	79.2148785087494	76.8485352181961	81.5812217993027	108.711526470864	106.773655761185	110.649397180543	419.47705247924	411.944590182548	427.009514775931	137.808412788302	135.231937634365	140.384887942239	265.662575973611	261.385896859006	269.939255088216	109.793271068997	107.885400874518	111.701141263475	83.1767627719539
321	61.0780221176685	59.731839150638	62.4242050846989	103.57403393346	101.553726873626	105.594340993295	210.40235644135	203.508661887741	217.296050994959	137.936188863179	135.17093045634	140.701447270018	3.89159321791945	2.03274742686212	5.75043900897678	140.724463044538	138.308870662063	143.140055427012	124.814805798898	122.469149923717	127.160461674078	121.62471717995	119.535656001967	123.713778357932	132.738079405371	129.65879004599	135.817368764752	144.91317915486	141.67404034584	148.152317963881	79.330232143072	76.9690027887925	81.6914614973516	108.858196285303	106.92990350076	110.786489069847	419.174244594264	411.705029499234	426.643459689294	137.96064784877	135.37677961606	140.54451608148	265.924824715545	261.646575326426	270.203074104664	109.924942573418	108.0183083934	111.831576753436	83.2476398799014
322	61.1408929160859	59.803056972202	62.4787288599699	103.750261490466	101.734530495576	105.765992485356	209.583826449072	202.760667840092	216.406985058051	138.117559651605	135.348544056428	140.886575246781	3.87385116433454	2.0401438139425	5.70755851472659	140.871358350199	138.451260352402	143.291456347995	124.87863085652	122.529467500699	127.227794212341	121.757047011975	119.657745380312	123.856348643638	132.509755291908	129.46233931984	135.557171263977	145.087308506478	141.83665457712	148.337962435836	79.4451876461371	77.0889297074804	81.8014455847939	109.0013345129	107.082082398641	110.92058662716	418.853553471027	411.449494079929	426.257612862126	138.111809724742	135.520700734863	140.702918714621	266.185579342442	261.906256573939	270.464902110944	110.054614678307	108.148456148874	111.96077320774	83.3180425215956
323	61.2036334245873	59.8737867597596	62.533480089415	103.924982888427	101.913712284689	105.936253492164	208.735855122234	201.982265069629	215.489445174839	138.297362831659	135.52439103244	141.070334630879	3.85546769377396	2.04678158373	5.66415380381792	141.015742173635	138.589561470148	143.441922877122	124.94146704379	122.58915267496	127.293781412621	121.888384194282	119.777685073873	123.999083314692	132.27278461641	129.257345347861	135.28822388496	145.261727183529	142.002225149271	148.521229217786	79.559740459404	77.2083205031566	81.9111604156514	109.140952345882	107.230083418484	111.05182127328	418.514600599135	411.177363266728	425.851837931542	138.261876672734	135.663655470895	140.860097874573	266.444772412671	262.16486927161	270.724675553733	110.182364485043	108.275904647059	112.088824323026	83.3879391773886
324	61.2662886526618	59.9440433768923	62.5885339284312	104.098177009481	102.09122303194	106.105130987023	207.85788160102	201.172147792241	214.543615409799	138.47560549962	135.698479330192	141.252731669048	3.83643159970234	2.05259420830729	5.62026899109739	141.157738181157	138.723896541798	143.591579820516	125.003260963594	122.648160345412	127.358361581776	122.018848238495	119.895637675642	124.142058801348	132.027045811975	129.043548795714	135.010542828236	145.436160989721	142.170494746749	148.701827232694	79.6738854123368	77.3271790200298	82.0205918046437	109.277077813718	107.37381893475	111.180336692687	418.157017714359	410.888011448566	425.426023980151	138.410826348951	135.805600054412	141.016052643489	266.702335091315	262.422340592021	270.98232959061	110.308269784251	108.400720508402	112.215819060101	83.4572977259048
325	61.3289033869543	60.013842128172	62.6439646457365	104.269823604573	102.267016009942	106.272631199204	206.949368182856	200.328992071133	213.56974429458	138.652293016431	135.870818359864	141.433767672999	3.81673215638844	2.05751519008377	5.5759491226931	141.297468092186	138.854398260222	143.74053792415	125.06395814657	122.706444064736	127.421472228404	122.148551961187	120.011768458413	124.285335463961	131.772423901485	128.820691862411	134.72415594056	145.610326293717	142.341187909163	148.879464678271	79.7876167075439	77.4455083377805	82.1297250773072	109.409755349114	107.513223649973	111.306287048255	417.780447298036	410.580808455154	424.980086140917	138.558635636874	135.946493081208	141.17077819254	266.958197199068	262.678596311341	271.237798086795	110.432408482865	108.522975878503	112.341841087227	83.526085467955
326	61.3915221509786	60.0831989223238	62.6998453796335	104.439903399701	102.441047070605	106.438759728797	206.009801106769	199.451459964875	212.568142248664	138.827428994609	136.041418996626	141.613438992592	3.79635912877697	2.06147826658288	5.53123999097106	141.435050757191	138.981208246644	143.888893267738	125.123503086285	122.763956050879	127.483050121691	122.277600797557	120.126244244154	124.428957350959	131.508810679938	128.588518799983	134.429102559892	145.783930729481	142.514011789345	149.053849669616	79.9009279074475	77.5633106953606	82.2385451195345	109.539045208961	107.648255252858	111.429835165063	417.384543070847	410.255120044217	424.513966097477	138.705280441064	136.086295931378	141.324264950749	267.212287262083	262.933560907572	271.491013616595	110.554858109176	108.642747825532	112.466968392821	83.5942691511707
327	61.4541891650837	60.1521304365635	62.756247893604	104.608398254825	102.613274722759	106.603521786891	205.03869132206	198.538205204109	211.539177440012	139.001015321854	136.210293533677	141.79173711003	3.7753027821344	2.06441763480616	5.48618792946263	141.570601411294	139.104475880569	144.036726942018	125.181839276264	122.820647199187	127.543031353341	122.406092243678	120.239232253645	124.572952233711	131.236104890835	128.346776527008	134.125433254661	145.956674042254	142.688656891797	149.224691192711	80.0138119225122	77.6805874188588	82.3470364261657	109.66502275505	107.778894823664	111.551150686436	416.968970480277	409.910308504139	424.027632456415	138.850735457691	136.224973012353	141.47649790303	267.46453256275	263.187157655753	271.741907469746	110.675695397404	108.760117754935	112.591273039873	83.6618149953555
328	61.5169483066733	60.2206542797214	62.8132423336252	104.775291367673	102.783660212742	106.766922522604	204.035575240255	197.587880604268	210.483269876242	139.173052212531	136.377455603454	141.968648821608	3.75355389146877	2.06626819616496	5.44083958677257	141.70423109796	139.224357218365	144.184104977555	125.238909248887	122.876467095215	127.601351402559	122.534115417999	120.350898956359	124.71733187964	130.954212396333	128.09521534841	133.813209444256	146.128249089233	142.864797822838	149.391700355629	80.1262610010603	77.7973388538275	82.4551831482931	109.787777601806	107.905146998761	111.670408204851	416.53340718104	409.545733397129	423.521080964951	138.99497393358	136.362491850727	141.627456016434	267.714859191359	263.439308719917	271.990409662802	110.794995950743	108.875170866373	112.714821035112	83.7286887185442
329	61.5798430706793	60.2887891515272	62.8708969898314	104.940567513187	102.952167624696	106.928967401677	203.000015469261	196.599147374253	209.400883564269	139.343538278186	136.542920076972	142.1441564794	3.73110375072332	2.06696582266984	5.3952416787768	141.83604625241	139.341014007801	144.331078497019	125.294654616182	122.93136402829	127.657945204075	122.661750731465	120.461408936172	124.862092526758	130.663046340849	127.833589793493	133.492502888204	146.298342997907	143.042094083207	149.554591912607	80.2382667206947	77.9135643024297	82.5629691389598	109.90741264063	108.027039909406	111.787785371855	416.077543507747	409.160752470889	422.994334544606	139.137967426147	136.498823058398	141.777111793895	267.963192098647	263.689935241587	272.236448955707	110.912833979328	108.987995669807	112.837672288848	83.7948555637627
330	61.6429165302903	60.3565549952461	62.9292780653345	105.104213308293	103.118764010121	107.089662606465	201.931601528678	195.570686401789	208.292516655566	139.512470608632	136.706702945218	142.318238272046	3.7079441817428	2.06644764466312	5.34944071882248	141.966148430216	139.454612793564	144.477684066868	125.349016112532	122.985285005905	127.712747219159	122.789069654898	120.570923783594	125.007215526201	130.362527307813	127.561659582855	133.163395032771	146.466638478811	143.220190931792	149.713086025831	80.3498199813483	78.0292619657319	82.6703779969647	110.024042952686	108.144624910803	111.903460994568	415.6010829391	408.754722769434	422.447443108767	139.279685576579	136.633940197324	141.925430955835	268.209455149168	263.938957424686	272.479952873649	111.0292821072	109.098683568595	112.959880645806	83.8602803264784
331	61.7062112979352	60.4239731407344	62.9884494551361	105.266217491095	103.283419549095	107.249015433095	200.829950545159	194.501211482199	207.158689608118	139.679844855918	136.868821181436	142.490868530399	3.68406754301085	2.06465235986317	5.30348272615852	142.094634163137	139.565324099179	144.623944227095	125.401933639302	123.038175769005	127.765691509598	122.916134572179	120.679601020961	125.152668123397	130.052583469303	127.279190732713	132.825976205892	146.632815283578	143.398720346182	149.866910220975	80.460910999973	78.1444288914305	82.7773931085155	110.137794623906	108.257976116846	112.017613130966	415.103742552878	408.327001975743	421.880483130012	139.42009590788	136.767819564644	142.072372251117	268.453571175486	264.186294616701	272.720847734271	111.144411240187	109.207328508525	113.081493971848	83.9249273827319
332	61.7697694865228	60.4910664349401	63.0484725381055	105.426571203427	103.446107739492	107.407034667361	199.69470792677	193.389484310392	205.999931543149	139.845655314469	137.029292579659	142.662018049279	3.65946673815605	2.0615205628546	5.25741291345751	142.221594921678	139.67332166475	144.769868178606	125.453346311399	123.089980808253	127.816711814545	123.042998708072	120.787593064146	125.298404351999	129.733150728247	126.985956801903	132.480344654592	146.796551793657	143.577302102053	150.015801485262	80.5715293068789	78.2590609272634	82.8839976864944	110.248803477668	108.367189753909	112.130417201427	414.585253470995	407.876950020134	421.293556921856	139.559163657987	136.900439916604	142.217887399371	268.695462033157	264.431865386006	272.959058680308	111.2582904848	109.314026683973	113.202554285627	83.9887607179362
333	61.8336326709403	60.5578593569262	63.1094059849543	105.585268265977	103.606805606022	107.563730925932	198.525548015233	192.234330883706	204.816765146761	140.009894991924	137.188135563454	142.831654420394	3.63413522422366	2.05699509340888	5.21127535503845	142.347117162128	139.778781717727	144.91545260653	125.503192505777	123.140643381367	127.865741630187	123.169706120211	120.895046223049	125.444366017372	129.40417285294	126.681740282458	132.126605423422	146.957526720306	143.755544989418	150.159508451194	80.681663743729	78.3731526803241	82.9901748071339	110.357213741828	108.472383344358	112.242044139297	414.045361293902	407.403930988154	420.68679159965	139.696851656232	137.031782146137	142.361921166327	268.935048656465	264.675587595271	273.194509717659	111.370987106831	109.418876286364	113.323097927298	84.0517439563311
334	61.8978418498125	60.6243781146356	63.1713055849894	105.742305435817	103.765493918357	107.719116953277	197.322174714974	191.034658781461	203.609690648487	140.172555666484	137.345368959432	142.999742373535	3.60806701970909	2.05102140116322	5.16511263825497	142.471282435009	139.881882255094	145.060682614925	125.551409911862	123.1901055316	127.912714292124	123.296291745718	121.002099743433	125.590483748003	129.06560160359	126.366334129066	131.764869078114	147.115420892445	143.933048179649	150.297793605242	80.7913024631919	78.486697482456	83.0959074439277	110.463176667651	108.573694727531	112.352658607771	413.483826523606	406.907315360003	420.060337687209	139.833120248952	137.16182892568	142.504411572224	269.172251114896	264.917378470901	273.427123758891	111.482566517304	109.52197727644	113.443155758169	84.1138403910782
335	61.9624374075251	60.6906507208644	63.2342240941859	105.897682637065	103.922157406888	107.873207867243	196.084322097884	189.789474617727	202.379169578041	140.333627927956	137.501011732436	143.166244123476	3.58125671234871	2.04354792324106	5.11896550145637	142.594167531865	139.982802319208	145.205532744523	125.597935583918	123.238308107468	127.957563060369	123.422781493974	121.108884894121	125.736678093827	128.717396850644	126.039543415937	131.395250285352	147.269919105926	144.109402753058	150.430435458793	80.9004329302499	78.5996873618727	83.2011784986272	110.566849118539	108.671280923413	112.462417313665	412.90042497459	406.386482609517	419.414367339663	139.967927277261	137.290564323892	142.645290230629	269.406988670321	265.157154668489	273.656822672153	111.593092272996	109.623431160365	113.562753385628	84.1750130149804
336	62.0274590765155	60.7567070462535	63.2982111067775	106.05140315661	104.076784965546	108.026021347674	194.811754982705	188.497900834067	201.125609131344	140.493101200941	137.655082682809	143.331119719073	3.55369946666262	2.03452647039505	5.07287246293018	142.715844648117	140.081721254927	145.349968041306	125.642705995325	123.285190783814	128.000221206836	123.549192378198	121.215524105783	125.882860650613	128.359526684643	125.701187101946	131.017866267339	147.420712005681	144.284193392754	150.557230618607	81.0090419251572	78.7121130211117	83.3059708292028	110.668392146345	108.765316842517	112.571467450173	412.294948171916	405.840824184074	418.749072159757	140.101228107035	137.417973402697	142.784482811372	269.639179834868	265.394832334297	273.883527335439	111.702626078702	109.723340750349	113.681911407054	84.2352245518074
337	62.0929458998376	60.8225788475408	63.3633129521343	106.203473798065	104.229369833168	108.177577762962	193.504269487959	187.15919093574	199.849348040177	140.650963749801	137.807600110218	143.494327389384	3.52539103124331	2.02391261623371	5.0268694462529	142.836381541217	140.17881794159	145.493945140843	125.685657094756	123.330692084307	128.040622105204	123.675532679634	121.32213016974	126.028935189528	127.991967517352	125.351099876534	130.632835158169	147.567497971213	144.457000246401	150.677995696024	81.1171155480379	78.8239638213995	83.4102672746764	110.767969572535	108.85599384485	112.67994530022	411.667203735801	405.269746877131	418.064660594471	140.232975708176	137.5440417994	142.921909616953	269.86874242945	265.630327162794	274.107157696105	111.811227778941	109.821809892837	113.800645665044	84.2944374882103
338	62.1589361940062	60.888299769824	63.4295726181884	106.353904988564	104.379909747528	108.327900229599	192.161693557333	185.772742298997	198.550644815669	140.807202666062	137.958581452414	143.655823879711	3.49632774578349	2.01166608310894	4.98098940845804	142.955841665478	140.274269998965	145.637413331991	125.726724364234	123.374749405474	128.078699322994	123.801802139251	121.428805507131	126.174798771372	127.61470417396	124.989134050415	130.240274297506	147.709984975774	144.627400953424	150.792568998123	81.224639225111	78.9352277734676	83.5140506767544	110.865746590447	108.9435181515	112.787975029394	411.017015751979	404.672676592038	417.361354911919	140.363120777416	137.668755297475	143.057486257358	270.095593642928	265.863554450316	274.32763283554	111.918955327736	109.918943150813	113.91896750466	84.3526141062036
339	62.2254675121293	60.9539053221508	63.4970297021078	106.502710834339	104.528407068899	108.47701459978	190.783887456476	184.338105797618	197.229669115334	140.96180383966	138.108042910478	143.815564768842	3.46650654783537	1.99775111735465	4.93526197831609	143.074284267603	140.368252970713	145.780315564493	125.765842879044	123.417299042378	128.114386715709	123.92799217287	121.535641519816	126.320342825924	127.227729976111	124.615161447156	129.840298505066	147.847892390428	144.794972830916	150.90081194994	81.3315977165249	79.0458915348309	83.6173038982188	110.961888403565	109.028109114224	112.895667692906	410.344225127138	404.049062479419	416.639387774856	140.491611896428	137.792099388914	143.191124403942	270.319650091893	266.094429144945	274.544871038842	112.025864726457	110.014845430987	114.036884021927	84.4097165161931
340	62.2925766073362	61.0194328263545	63.565720388318	106.649909122431	104.674868872375	108.624949372487	189.370744240131	182.854991706377	195.886496773885	141.114751916032	138.255999074154	143.973504757909	3.43592497929316	1.98213684584561	4.88971311274071	143.191764430016	140.460939491938	145.922589368095	125.80294736945	123.458276216035	128.147618522866	124.054086106619	121.642718034511	126.465454178727	126.831046815565	124.229075244994	129.433018386137	147.980952705772	144.959295207056	151.002610204488	81.437975125781	79.1559404135075	83.7200098380545	111.056558913037	109.109997351306	113.003120474767	409.648689928774	403.3983814109	415.898998446648	140.618395715044	137.914058830582	143.322732599505	270.540827881032	266.322865892728	274.758789869336	112.132009921384	110.109621550935	114.154398291832	84.4657066905274
341	62.3602993965135	61.0849213396616	63.6356774533653	106.795521267106	104.819307009876	108.771735524336	187.922190188574	181.323271613744	194.521108763403	141.266030241354	138.402462561495	144.129597921212	3.40458119258962	1.96479760535968	4.84436477981957	143.308333052447	140.552498448802	146.064167656093	125.837972284211	123.497615102694	128.178329465728	124.180059430492	121.750102850698	126.610016010286	126.424665218312	123.830791713544	129.018538723079	148.108913146293	145.119951886114	151.097874406473	81.5437549107225	79.2653583781264	83.8221514433186	111.149919465795	109.189422761619	113.110416169971	408.930285708793	402.720142730102	415.140428687484	140.743417148003	138.034617196862	143.452217099145	270.759042664059	266.54877908036	274.969306247758	112.237442654642	110.203375745395	114.27150956389	84.5205464975483
342	62.4286709243601	61.1504115521987	63.7069302965216	106.939572200778	104.961738143521	108.917406258034	186.438185212344	179.742976379444	193.133394045245	141.415620798348	138.547443686277	144.28379791042	3.37247395659698	1.94571323604248	4.79923467715148	143.424036765726	140.643094138242	146.204979393211	125.870851855811	123.535248865086	128.206454846537	124.305880068587	121.857851401028	126.753908736146	126.008604398928	123.420251788129	128.596957009728	148.231537155019	145.276533724116	151.186540585922	81.64891989606	79.3741280743447	83.9237117177752	111.242127672617	109.266632432815	113.217622912418	408.188905810199	402.013893198533	414.363918421864	140.866619573023	138.15375643077	143.579482715275	270.974209705192	266.772082874511	275.176336535874	112.342212264302	110.296211114482	114.388213414123	84.5741977361135
343	62.4977253277763	61.2159456610753	63.7795049944774	107.082090210293	105.102183752025	109.06199666856	184.918723224259	178.114290462539	191.723155985979	141.563504135007	138.690950164578	144.436058105435	3.33960266222147	1.92486933044427	4.75433599399868	143.538917775271	140.73288543479	146.344950115751	125.901520167395	123.57110968576	128.231930649031	124.431508665297	121.966006530349	126.897010800245	125.582892305048	122.997422425811	128.168362184285	148.34860572906	145.428641289031	151.26857016909	81.7534522874043	79.4822308474627	84.0246737273458	111.333336303414	109.341878463694	113.324794143135	407.424461656255	401.279222031106	413.569701281405	140.987945018149	138.271456395918	143.70443364038	271.186243941153	266.992691257989	275.379796624317	112.446365431738	110.388229019489	114.504501843988	84.6266221705653
344	62.5674958006005	61.281567223217	63.853424377984	107.223106720475	105.240670110879	109.205543330071	183.363832477729	176.437543184741	190.290121770717	141.709659288382	138.832986868928	144.586331707835	3.30596732768051	1.90225743016263	4.70967722519838	143.653013635171	140.822024969802	146.484002300539	125.929911221323	123.605128802632	128.254693640014	124.556898887314	122.074598396501	127.039199378127	125.147565651761	122.56229769219	127.732833611332	148.459918589781	145.575887574004	151.343949605557	81.8573336867722	79.5896467710994	84.1250206024449	111.423692265057	109.41541572446	113.431968805654	406.636883021492	400.515765895151	412.758000147834	141.10733432734	138.387694431925	143.826974222755	271.395060043652	267.210518062921	275.579602024383	112.549945876764	110.479528434111	114.620363319418	84.6777815661171
345	62.6380145587134	61.3473209895324	63.9287081278944	107.362656027725	105.377228245684	109.348083809766	181.773575870447	174.713197654658	188.833954086236	141.854063705325	138.973555634765	144.734571775885	3.27156860345034	1.87787516309213	4.66526204380855	143.766356956959	140.910658326501	146.622055587416	125.955959009298	123.637236546869	128.274681471728	124.681997741758	122.183644492817	127.180350990698	124.702669945825	122.114899536512	127.290440355138	148.565295174429	145.717900726849	151.41268962201	81.9605451095273	79.6963546817645	84.2247355372901	111.513335665174	109.487499581772	113.539171748577	405.826118283969	399.723213730412	411.929022837526	141.224727294995	138.502444916481	143.94700967351	271.600572482362	267.425477001209	275.775667963515	112.652994003441	110.570205260434	114.735782746448	84.7276377246267
346	62.7093128055274	61.4132527233151	64.0053728877397	107.500774987332	105.511893856332	109.489656118332	180.148051212503	172.941838150626	187.354264274381	141.996693161731	139.11265512021	144.880731203252	3.2364077768719	1.85172631563762	4.62108923810618	143.878975060014	140.998923252531	146.759026867497	125.979597584007	123.667362383241	128.291832784773	124.806745910969	122.293149789093	127.320342032846	124.248259499561	121.655278224329	126.841240774793	148.664575439151	145.854326754008	151.474824124294	82.0630670027183	79.8023322191358	84.3238017863008	111.602398963742	109.558383617756	113.646414309727	404.992134658215	398.901311237579	411.082958078852	141.340062762615	138.615678837983	144.064446687248	271.802695588333	267.637481692475	275.967909484192	112.755546501865	110.660351619986	114.850741383744	84.7761525207257
347	62.7814206978832	61.4794090059973	64.083432389769	107.637502658944	105.644707208091	109.630298109797	178.487391458055	171.124156746751	185.850626169358	142.137521681549	139.250280716494	145.024762646604	3.20048677640143	1.82382083594362	4.57715271685924	143.990889573001	141.086948890457	146.894830255544	126.000761132185	123.695434953082	128.306087311288	124.931078104611	122.403106984918	127.459049224304	123.784397434327	121.183512410889	126.385282457765	148.757620466182	145.984832152644	151.530408779721	82.1648792647691	79.9075558718238	84.4222026577143	111.691006212813	109.628317373533	113.753695052092	404.134918408307	398.049864881415	410.2199719352	141.453278673826	138.727363383792	144.17919396386	272.001343617842	267.846445689769	276.156241545916	112.857635913524	110.750055130632	114.965216696417	84.8232879382735
348	62.8543673123758	61.5458370334803	64.1628975912714	107.772879915322	105.775712984353	109.770046846291	176.791764899685	169.260939885311	184.32258991406	142.276521456584	139.38642450337	145.166618409798	3.1638081754924	1.7941747661517	4.5334415848331	144.102115997708	141.174855026094	147.029376969322	126.019384049043	123.721382119995	128.317385978091	125.054923429532	122.513496866737	127.596349992327	123.311155673481	120.699708853692	125.92260249327	148.844312870788	146.109106420863	151.579519320713	82.265961266478	80.0120010283822	84.5199215045738	111.779272383626	109.697544148145	113.861000619107	403.254475040543	397.168745262721	409.340204818364	141.564312087374	138.837461550377	144.291162624371	272.196430816645	268.052282503305	276.340579129985	112.95929017	110.839398180425	115.079182159576	84.8690061071007
349	62.9281806121371	61.6125844062776	64.2437768179965	107.906949020128	105.904960095064	109.908937945193	175.061375324649	167.353055471484	182.769695177814	142.413662767926	139.521075241513	145.306250294339	3.12637519609425	1.76281010381971	4.48994028836879	144.212663248134	141.262751354688	147.162575141579	126.035401013973	123.745131018463	128.325671009483	125.178205777497	122.624288757981	127.732122797013	122.828614924754	120.204001777961	125.453228071546	148.924557006021	146.226864393494	151.622249618549	82.3662918732774	80.1156420332983	84.6169417132564	111.867302779408	109.76629888316	113.968306675657	402.350829475221	396.257889731581	408.443769218862	141.673099151282	138.945931783086	144.400266519478	272.387871484611	268.254905622501	276.520837346722	113.060532116718	110.928457209594	115.192607023842	84.9132693400087
350	63.0028874140994	61.67969891662	64.3260759115788	108.039753180983	106.032501434821	110.047004927146	173.296462132207	165.401440917829	181.191483346586	142.548913909786	139.654218392606	145.443609426967	3.08819171175338	1.72975459480384	4.44662882870292	144.322533178639	141.350736765909	147.294329591369	126.04874706744	123.766608105522	128.330886029358	125.300844230308	122.735441050099	127.866247410518	122.336864651984	119.696551922844	124.977177381125	148.998278965765	146.337848349749	151.658709581782	82.4658494687029	80.2184522476713	84.7132466897345	111.95519253156	109.834806161656	114.075578901464	401.424026197054	395.317304141994	407.530748252115	141.779575044807	139.052727654727	144.506422434886	272.575580040723	268.454228536614	276.696931544833	113.161379035144	111.017302012003	115.305456058286	84.9560401699885
351	63.078513356772	61.7472283355056	64.4097983780383	108.17133608443	106.158393585405	110.184278583456	171.497300411337	163.407092416662	179.587508406012	142.682241116566	139.785836157396	145.578646075737	3.04926225030099	1.69504146199158	4.40348303861039	144.431720115476	141.438898650043	147.424541580909	126.059357688977	123.78573921566	128.332976162293	125.422753481105	122.846901801311	127.998605160899	121.836003036169	119.177545308053	124.494460764285	149.065426388722	146.44182983976	151.689022937685	82.5646119790211	80.3204041142661	84.8088198437761	112.04302617651	109.903278347961	114.18277400506	400.474129383756	394.347063683253	406.601195084258	141.883673897979	139.157797593427	144.609550202531	272.759471088403	268.650164754269	276.868777422537	113.261842178113	111.105995067459	115.417689288767	84.9972813876211
352	63.1550828685593	61.8152202024446	64.494945534674	108.301741419674	106.282696459024	110.320786380323	169.664200978119	161.371055583994	177.957346372245	142.813608494136	139.915907522565	145.711309465706	3.00959199611235	1.65870907616331	4.3604749160614	144.540210406034	141.527312229738	147.553108582329	126.067168876171	123.802449619123	128.331888133219	125.543844269796	122.958609389367	128.129079150225	121.326136925801	118.647191769415	124.005082082187	149.125968068097	146.538611179584	151.713324956609	82.6625568989601	80.4214692266064	84.9036445713138	112.130877310324	109.97191389145	114.289840729198	399.501223012399	393.347312763703	405.655133261096	141.985328701141	139.261084671292	144.709572730989	272.939459481156	268.842627822174	277.036291140137	113.361926333779	111.194590916366	115.529261751193	85.036956078624
353	63.2326191366558	61.8837216203614	64.5815166529502	108.43101239808	106.405472880682	110.456551915479	167.797510372165	159.294417507822	176.300603236509	142.942977956581	140.044408308607	145.841547604555	2.96918679192153	1.62080057684585	4.31757300699721	144.647981999754	141.616039923715	147.679924075794	126.072117224569	123.816664083825	128.327570365312	125.664023829685	123.070493204445	128.257554454925	120.807381776501	118.105723317139	123.509040235864	149.179893373746	146.628026569147	151.731760178345	82.7596613184877	80.5216184017512	84.9977042352241	112.218808318094	110.040895814139	114.396720822048	398.50541094316	392.318263964429	404.692557921891	142.084471218736	139.362526465884	144.806415971588	273.115460388499	269.03153134334	277.199389433658	113.461629433983	111.283135588257	115.640123279708	85.0750276615012
354	63.3111440765513	61.9527790577965	64.6695090953061	108.559191275394	106.526788110712	110.591594440076	165.897610811497	157.178300149985	174.616921473008	143.070309170005	140.171311212767	145.969307127244	2.92805314017517	1.58136345222634	4.27474282812399	144.75500407395	141.705130751007	147.804877396893	126.074140008359	123.828306941053	128.319973075665	125.783196341511	123.182474368558	128.383918314464	120.279861579943	117.553392372359	123.006330787527	149.227211495525	146.709942794598	151.744480196452	82.8559019505777	80.6208217563759	85.0909821447796	112.306870175265	110.110390397825	114.503349952704	397.486816980077	391.260196120562	403.713437839593	142.181031922654	139.462055006511	144.900008838798	273.287389362152	269.216788995088	277.357989729217	113.560942222431	111.371666095686	115.750218349177	85.1114599252589
355	63.3906783021843	62.0224381602095	64.7589184441591	108.686318883442	106.646709311368	110.725928455516	163.964920105342	155.023854993676	172.905985217008	143.19555950536	140.296585843389	146.09453316733	2.88619820390913	1.54044908796782	4.23194731985044	144.861236716674	141.794619786104	147.927853647243	126.073175261756	123.837302155185	128.309048368326	125.901263390421	123.294466468332	128.50806031251	119.743708782103	116.990469935994	122.496947628211	149.267950518484	146.784259485825	151.751641551143	82.9512551599066	80.7190487857649	85.1834615340483	112.39510231819	110.180546082283	114.609658554097	396.445584908537	390.173451622929	402.717718194144	142.27493996047	139.559596816552	144.990283104388	273.455162402464	269.398314547174	277.512010257754	113.659847997114	111.460210004706	115.859485989523	85.1462170671463
356	63.4712410967816	62.0927435718356	64.8497386217276	108.812434177808	106.765304964178	110.859563391437	161.999891524372	152.832258794771	171.167524253972	143.318684002668	140.420198744357	146.217169260979	2.84362980713119	1.49811229509431	4.18914731916808	144.966630677521	141.88452767688	148.048733678162	126.069161860947	123.84357339765	128.294750324244	126.018124420845	123.406376288776	128.629872552913	119.199064190886	116.41724373973	121.980884642041	149.302156342541	146.850908911098	151.753403773984	83.045696992417	80.816268445302	85.2751255395321	112.483532581501	110.251492581722	114.71557258128	395.381878509159	389.058433060188	401.705323958131	142.366123172982	139.65507306152	145.077173284444	273.618696025045	269.576021880314	277.661370169776	113.758322439674	111.548785092711	115.967859786636	85.1792637303775
357	63.5528503844257	62.1637387692129	64.9419619996386	108.937573807557	106.882644247423	110.992503367691	160.003013627954	150.604710279893	169.401316976016	143.439635349346	140.542113410573	146.337157288119	2.80035643469311	1.45441082700843	4.14630204237779	145.071127195746	141.974860238054	148.167394153438	126.062039606502	123.847044125367	128.277035087638	126.133677184021	123.518104536655	128.749249831388	118.646076873186	115.834016422624	121.458137323748	149.329891461143	146.909855303659	151.749927618626	83.1392032056877	80.9124492340312	85.3659571773443	112.572177200144	110.32334022239	114.821014177897	394.295881547873	387.915599339763	400.676163755982	142.454508173575	139.748399810307	145.160616536844	273.777907327587	269.749825005423	277.805989649752	113.856333542152	111.63739910354	116.075267980764	85.2105650417946
358	63.6355227023903	62.2354659071673	65.0355794976134	109.061771712589	106.998796385236	111.124747039941	157.974810048067	148.342427632588	167.607192463545	143.558363875568	140.662290297362	146.454437453774	2.75638723163532	1.40940489521156	4.10336956805907	145.174657913474	142.065608133235	148.283707693713	126.051749306115	123.847637663915	128.255860948315	126.24781817292	123.629546543217	128.866089802623	118.084904041463	115.241103769299	120.928704313627	149.351233615415	146.961093729143	151.741373501686	83.2317493000454	81.0075592798484	85.4559393202423	112.661040874274	110.396179500139	114.925902248409	393.187797741931	386.745461434208	399.630134049654	142.54002049914	139.839488414041	145.24055258424	273.932714056832	269.919638083851	277.945790029813	113.953841638706	111.726049608547	116.181633668865	85.2400866494267
359	63.7192731742897	62.3079656777502	65.1305806708291	109.18505875364	107.11382998144	111.256287525841	155.915839229568	146.046646616994	165.785031842142	143.674817569753	140.780686828211	146.568948311296	2.71173200198745	1.36315669248047	4.06030731149444	145.277144880069	142.156746658144	148.397543101994	126.038232857553	123.845277295707	128.231188419399	126.360443039643	123.740592937381	128.980293141904	117.515710929939	114.638833037567	120.392588822311	149.366274342175	147.004648517293	151.727900167056	83.3233105503536	81.101566425872	85.5450546748352	112.75011689552	110.470080852925	115.030152938115	392.057850701717	385.548577898607	398.567123504826	142.622584838779	139.928246003373	145.316923674186	274.083034675666	270.085375448921	278.080693902411	114.050799546566	111.814723980711	116.286875112422	85.2677947599025
360	63.8041154840857	62.3812771823508	65.2269537858205	109.307462379356	107.227812352076	111.387112406636	153.826694126604	143.718619201995	163.934769051213	143.788942117192	140.897257406249	146.680626828134	2.6664012070082	1.31572993119256	4.01707248282383	145.378500651975	142.248235636492	148.508765667459	126.021433331699	123.839886353444	128.202980309953	126.471446990981	123.851130281933	129.091763700029	116.938670660521	114.027541395279	119.849799925763	149.375117436051	147.040571295913	151.709663576189	83.4138620384145	81.1944383175343	85.6332857592947	112.839387333411	110.545094639863	115.133680026958	390.906283848175	384.325550295497	397.487017400854	142.702125342449	140.014576100861	145.389674584037	274.228788430309	270.246951629034	278.210625231584	114.147152817005	111.903399486786	116.390906147225	85.2936561756716
361	63.8900618509998	62.4554378169692	65.3246858850305	109.429006334177	107.340808870741	111.517203797614	151.708001854975	141.359612565495	162.056391144455	143.900680964573	141.011953435269	146.789408493877	2.62040596284781	1.2671894032671	3.97362252242853	145.478628490542	142.340019438193	148.617237542892	126.001295055534	123.831388319128	128.171201791941	126.580725158647	123.961041666926	129.200408650368	116.353964098599	113.407574478743	119.300353718455	149.377877347658	147.06893867853	151.686816016786	83.5033786859165	81.286142489931	85.720614881902	112.928823281011	110.621251315542	115.236395246481	389.733360305789	383.077018648485	396.389701963093	142.778566007266	140.098379340669	145.458752673863	274.369895417568	270.404281372637	278.335509462499	114.242840093365	111.992043500088	116.493636686643	85.3176383319888
362	63.9771230053779	62.5304831704381	65.4237628403178	109.549710410136	107.452882340233	111.646538480039	149.560423300365	138.970908375865	160.149938224865	144.009975412731	141.124723355987	146.895227469476	2.57375803761732	1.21760056688388	3.92991550835075	145.577422658535	142.432027127215	148.722818189856	125.977763694956	123.819706928951	128.135820460962	126.68817294171	124.070207256181	129.306138627238	115.761779698859	112.779285078459	118.744274319259	149.374677541295	147.089849669169	151.65950541342	83.5918352878615	81.3766464549627	85.8070241207603	113.018385158915	110.698561785965	115.338208531865	388.539362771022	381.80365702622	395.275068515824	142.851831134708	140.17955428319	145.524107986226	274.506276652117	270.557279675301	278.455273628933	114.337793569619	112.08061383377	116.594973305468	85.3397093336175
363	64.0653081655558	62.6064469352117	65.5241693958998	109.66959024493	107.564092402754	111.775088087105	147.384652682421	136.553802264646	158.215503100195	144.116764739227	141.23551270254	146.998016775913	2.52646984784826	1.16702916382696	3.88591053186956	145.67476881425	142.524172743571	148.825364884929	125.950786337271	123.804766284353	128.096806390188	126.79368631993	124.178504784638	129.408867855223	115.162313341278	112.143031952422	118.181594730134	149.365648836836	147.103422857148	151.627874816523	83.6792065464055	81.465917787806	85.8924953050049	113.108023076733	110.77701793077	115.439028222697	387.324593356212	380.506169336847	394.143017375577	142.92184584754	140.25799830768	145.5856933874	274.637854133778	270.705861809181	278.569846458376	114.431939539555	112.169059191498	116.694819887613	85.3598379912065
364	64.154625015777	62.6833608302077	65.6258892013462	109.788657167924	107.67449499913	111.902819336717	145.181417074706	134.109603420216	156.253230729195	144.220986351566	141.344264183185	147.097708519947	2.47855445432776	1.11554087004046	3.84156803861507	145.770544500361	142.616355720757	148.924733279965	125.920311573241	123.786490969551	128.054132176932	126.897162137856	124.285810006184	129.508514269528	114.5557681575	111.499178762913	117.612357552088	149.350927761294	147.109793481386	151.592062041201	83.7654671050449	81.5539242122586	85.9770099978311	113.197677251004	110.856593275191	115.538761226817	386.089373408932	379.185285391289	392.993461426575	142.988536651372	140.333608561874	145.643464740871	274.764550914763	270.849943355097	278.679158474429	114.525199023693	112.25731972936	116.793078318027	85.3779938572927
365	64.2450796852123	62.7612545350853	65.7289048353394	109.906918094991	107.784141885338	112.029694304644	142.951475880662	131.63963424611	154.263317515214	144.322575970816	141.450917787697	147.194234153935	2.43002555729366	1.0632009808252	3.79685013376212	145.864619722922	142.708461436725	149.020778009118	125.886289578545	123.764806175845	128.007772981244	126.998498360722	124.391997093552	129.604999627893	113.942354347775	110.848093129448	117.036615566102	149.330654935881	147.109110447	151.552199424763	83.8505915830823	81.6406336845092	86.0605494816554	113.287278478014	110.937243794673	115.637313161355	384.834043306876	377.841757273121	391.826329340631	143.051832022391	140.406282943939	145.697381100842	274.886291166839	270.989440237487	278.783142096191	114.617488458545	112.345327719766	116.889649197324	85.3941472618862
366	64.3366767281332	62.8401556352677	65.8331978209987	110.024375472298	107.893080212212	112.155670732385	140.695620265766	129.145230039702	152.24601049183	144.421467844282	141.555410922415	147.287524766149	2.38089749097542	1.01007413108102	3.75172085086982	145.956857614303	142.800361893207	149.113353335399	125.848672194503	123.739637833005	127.957706556002	127.097594304248	124.496938993703	129.698249614793	113.322288988697	110.190145788387	116.454432189008	149.304973524164	147.101533376652	151.508413671675	83.9345546103039	81.7260144748997	86.1430947457082	113.376748659391	111.01890883492	115.734588483861	383.55896222836	376.476356034488	390.641568422233	143.111663000338	140.475921089461	145.747404911215	275.003000248389	271.124268762444	278.881731734334	114.70872043098	112.433008305124	116.984432556836	85.4082693475894
367	64.42941910529	62.9200895769677	65.9387486336122	110.14102726832	108.001352171729	112.280702364911	138.414672546143	126.627738657121	150.201606435165	144.517594984749	141.657678572183	147.377511397316	2.33118521746691	0.95622405013014	3.70614638480367	146.0471151723	142.891916515178	149.202313829423	125.807413007943	123.710912747984	127.903913267902	127.194350841283	124.600507743886	129.788193938679	112.695795831966	109.525709848325	115.865881815608	149.274027766107	147.087229775429	151.460825756785	84.0173308618033	81.8100352472652	86.2246264763414	113.466001377423	111.101512130477	115.830490624369	382.264507898594	375.089868722101	389.439147075086	143.167963764304	140.542425334475	145.793502194133	275.114604771311	271.254345659058	278.974863883564	114.798804439212	112.52028032629	117.077328552134	85.420332104206
368	64.5233081665483	63.0010796314454	66.0455367016513	110.2568670125	108.108994710888	112.404739314112	136.109485533991	124.088520138743	148.130450929239	144.610889432633	141.757653486858	147.464125378407	2.28090431991796	0.90171334994961	3.6600952898863	146.135244066241	142.98297305955	149.287515072932	125.762467430043	123.678558751241	127.846376108845	127.288670588906	124.702574755034	129.874766422778	112.063105094424	108.855160129839	115.271050059008	149.237961621379	147.066372381014	151.409550861745	84.0988950928836	81.8926651354559	86.3051250503113	113.554942516018	111.18496290555	115.924922126486	380.951076311882	373.683095724981	388.219056898783	143.220672168483	140.605701625116	145.835642711849	275.221032667738	271.379588124283	279.062477211193	114.887647661406	112.607057208334	117.168238114477	85.430308402792
369	64.6183436348356	63.0831468677175	66.1535404019538	110.371883878042	108.216039311977	112.527728444107	133.780941840227	121.528946276429	146.032937404024	144.701282536332	141.855266388697	147.547298683968	2.2300709950324	0.84660334509236	3.61353864497244	146.221091499619	143.073368619894	149.368814379345	125.713792774033	123.642504850857	127.785080697209	127.380458079935	124.803011070339	129.957905089532	111.424453239631	108.178872578099	114.670033901162	149.196917543207	147.039136761224	151.354698325191	84.1792221739746	81.9738738166758	86.3845705312735	113.643470921982	111.269157041499	116.017784802466	379.619081430001	372.256848426393	386.981314433608	143.269730215811	140.665660345374	145.873800086248	275.322213256514	271.499913871496	279.144512641533	114.975155713043	112.693247884126	117.257063541961	85.4381720291044
370	64.7145235914496	63.1663101329419	66.2627370499573	110.486062805405	108.322511836156	112.649613774654	131.42995313486	118.950400109248	143.909506160472	144.788705245157	141.950446195827	147.626964294486	2.17870204486108	0.790953902177718	3.56645018754444	146.304501117662	143.162930712162	149.446071523162	125.661348331598	123.602681394626	127.72001526857	127.469619922839	124.901687607618	130.037552238061	110.780082751266	107.497223737247	114.062941765284	149.151035401425	147.005699209015	151.296371593836	84.2582871254982	82.0536315812978	86.4629426696986	113.73147910005	111.353978296274	116.108979903827	378.268954856989	370.811947135993	385.725962577985	143.31508444925	140.722217036622	145.907951861878	275.418077309403	271.615241182954	279.220913435852	115.061233374976	112.77875773465	117.343709015302	85.4438977164016
371	64.8118444627817	63.250586039718	66.3731028858454	110.599384662136	108.428432425692	112.77033689858	129.057459365663	116.354275338783	141.760643392543	144.873088408494	142.04312025639	147.703056560597	2.12681486787941	0.73482331656773	3.51880641919109	146.385313947251	143.25147842509	149.519149469411	125.605095447842	123.559020240195	127.651170655489	127.556064953827	124.998475394344	130.11365451331	110.130241898636	106.810590276147	113.449893521126	149.100451570097	146.966234971557	151.234668168637	84.336065152618	82.1319093988525	86.5402209063835	113.818853933811	111.439299561706	116.198408305915	376.901145490675	369.349219274232	384.453071707118	143.356686243388	140.775292986098	145.938079500679	275.508557116966	271.725488966304	279.291625267628	115.145785275463	112.863489524027	117.428081026899	85.4474611775489
372	64.9103010085065	63.3359889595673	66.4846130574456	110.711826433872	108.533815459086	112.889837408658	126.664427935796	113.741975658565	139.586880213027	144.954363074457	142.13321458762	147.775511561293	2.07442744933987	0.678268213697807	3.47058668498194	146.463369355805	143.33882361801	149.587915093601	125.544997594681	123.511454933311	127.578540256052	127.63970438434	125.093245804019	130.18616296466	109.475184494617	106.119348555977	112.831020433258	149.045298191349	146.920916835689	151.169679547009	84.4125316798112	82.2086789799205	86.6163843797018	113.905477423566	111.524984145132	116.285970701999	375.516119151276	367.869497779163	383.162740523388	143.394491982868	140.824815666152	145.964168299584	275.593586554076	271.830576815306	279.356596292847	115.228716511378	112.947344306853	117.510088715902	85.4488391363869
373	65.009886311289	63.4225310218963	66.5972416006816	110.823361440569	108.638669552516	113.008053328623	124.251852841117	111.114913994834	137.388791687399	145.03246078113	142.220654114377	147.844267447882	2.02155835089122	0.621343472479721	3.42177322930272	146.538506015144	143.424772148374	149.652239881914	125.481020442516	123.459920894059	127.502119990974	127.720451946435	125.185870801844	130.255033091026	108.815169646328	105.423874231095	112.206465061562	148.985702622863	146.869914077557	151.10149116817	84.4876623851993	82.283912833701	86.6914119366976	113.991227431231	111.610887062033	116.371567800428	374.114358187452	366.373619705453	381.855096669451	143.428463118681	140.870719011598	145.986207225763	275.673101145017	271.930425074912	279.415777215122	115.30993319605	113.030222285878	117.589644106222	85.4480093583153
374	65.1105917680593	63.5102221177756	66.7109614183429	110.933959571512	108.742997600692	113.124921542332	121.820753767986	108.474511657831	135.166995878142	145.107313833708	142.30536290211	147.909264765306	1.96822669945702	0.564102168222945	3.37235123069109	146.610562855908	143.509125111137	149.71200060068	125.413131930051	123.404355610943	127.42190824916	127.798224037621	125.276223206453	130.320224868789	108.150461498895	104.724541875652	111.576381122138	148.92178707198	146.813391770296	151.030182373664	84.5614332345765	82.357584321067	86.7652821480861	114.075978421753	111.696856326401	116.455100517105	372.696361060252	364.862424986315	380.530297134189	143.458566098412	140.912943528674	146.004188668151	275.747038128106	272.024954910835	279.469121345376	115.389342923821	113.112023599082	117.66666224856	85.444950680051
375	65.2124070829052	63.5990699079176	66.8257442578928	111.043587532309	108.846796850191	113.240378214428	119.372175152456	105.822197404374	132.922152900538	145.178855561415	142.387264380157	147.970446742672	1.91445217536762	0.50659553260898	3.32230881812626	146.679379998004	143.591680072281	149.767079923726	125.341302332118	123.344698842471	127.337905821765	127.872939865677	125.364176972885	130.381702758469	107.481328972634	104.021724629401	110.940933315867	148.853668414703	146.751510430821	150.955826398586	84.6338205150774	82.4296677029653	86.8379733271894	114.159602190299	111.782734225254	116.536470155343	371.2626419054	363.336755330737	379.188528480062	143.484772171831	140.95143623559	146.018108108071	275.815336519806	272.114088383708	279.516584655903	115.466855144199	113.192649017075	117.741061271322	85.4396430385161
376	65.3153202616294	63.6890798342729	66.9415606889859	111.152209097045	108.950058998659	113.354359195432	116.907185201801	103.159406413557	130.654963990046	145.247020548895	142.466281552274	148.027759545515	1.8602549997409	0.448872928386519	3.27163707109529	146.744799642594	143.672232279174	149.817367006015	125.265504325373	123.2808928258	127.250115824946	127.944521592957	125.449607500065	130.43943568585	106.808045494023	103.315793857122	110.300297130924	148.781458193156	146.68442597549	150.878490410821	84.704800868423	82.5001381840599	86.9094635527861	114.241968564606	111.868358563359	116.615578565854	369.81373007444	361.797453230696	377.830006918185	143.507057078498	140.986150441078	146.027963715917	275.877937178262	272.197748527947	279.558125828576	115.542381441439	113.272000534211	117.812762348666	85.432067498813
377	65.4193176080203	63.7802551347161	67.0583800813244	111.25978535895	109.052770313815	113.466800404085	114.426874879442	100.487579178231	128.366170580652	145.311744837983	142.542337192499	148.081152483467	1.80565592110842	0.390981836619327	3.22033000559751	146.806666911579	143.750575830969	149.862757992189	125.185713051735	123.212882491802	127.158543611668	128.012894478628	125.532391963846	130.49339699341	106.130888720825	102.607118816971	109.65465862468	148.705262780444	146.612289945261	150.798235615626	84.7743513236913	82.5689719515642	86.9797306958184	114.322946072512	111.953563863768	116.692328281256	368.350169655276	360.245361055536	376.454978255016	143.525400629132	141.017045373379	146.033755884884	275.934782866207	272.275859435387	279.593706297027	115.615835718309	113.349981839942	117.881689596675	85.4222062812465
378	65.5243837218792	63.872596860331	67.1761705834275	111.366274973511	109.154911767067	113.577638179954	111.932356854363	97.8081603154901	126.056553393235	145.37296609709	142.615354025593	148.130578168587	1.75067620128512	0.332967854501711	3.16838454806853	146.864830621172	143.826504793019	149.903156449326	125.101906179429	123.140615685772	127.063196673086	128.077987016385	125.612409674392	130.543564358377	105.450140261748	101.89606633386	109.004214189635	148.625183697506	146.535249953929	150.715117441083	84.8424493295534	82.6361462092541	87.0487524498527	114.402402565638	112.038182509507	116.766622621769	366.87251897268	358.681320213403	375.063717731957	143.539786196999	141.044085677539	146.03548671646	275.98581831319	272.348346343765	279.623290282616	115.687134285676	113.426498660609	117.947769910743	85.4100427873512
379	65.6305014988504	63.9661038948549	67.294899102846	111.471634388694	109.256459177467	113.686809599921	109.42476441623	95.1225972997354	123.726931532724	145.430623756997	142.685254892413	148.175992621581	1.6953376004823	0.274874701949107	3.11580049901549	146.919143977222	143.899814240124	149.93847371432	125.01406396151	123.064043392751	126.964084530268	128.139731064386	125.689542454251	130.589919674521	104.766085391024	101.183000474722	108.349170307325	148.54131806255	146.453450308539	150.62918581656	84.9090727859241	82.7016392066951	87.116506365153	114.480205791604	112.122045811759	116.83836577145	365.381350069404	357.106170362219	373.656529776588	143.550200139453	141.067240803297	146.03315947561	276.030990277052	272.415135730075	279.646844824028	115.756195862272	113.501458965932	118.010932758613	85.3955616248848
380	65.737652132093	64.0607729758814	67.4145312883046	111.575818058016	109.357383362933	113.794252753098	106.905250357455	92.4323391221566	121.378161592754	145.48465911345	142.751962901493	148.217355325406	1.63966236166487	0.216744235366143	3.0625804879636	146.969465181241	143.970301214505	149.968629147977	124.922169291745	122.983119966309	126.861218617181	128.198061963523	125.763675031194	130.632448895851	104.079012758319	100.468282223141	107.689743293498	148.453759150206	146.367032748953	150.540485551459	84.9742000749732	82.7654302637623	87.1829698861841	114.556223908753	112.204984990369	116.907462827137	363.877248168524	355.520748655232	372.233747681815	143.556631172678	141.086484309266	146.02677803609	276.070247604606	272.476155408839	279.664339800373	115.822941491509	113.574773038781	118.071109944238	85.3787486317493
381	65.8458151158356	64.1565987174648	67.5350315142064	111.67877863338	109.457650296797	113.899906969964	104.374985823555	89.738834880554	119.011136766556	145.53501539847	142.815401568835	148.254629228105	1.58367319415582	0.158616467185818	3.00872992112583	147.015657937788	144.03776558566	149.993550289916	124.826207757732	122.897803359345	126.754612156119	128.252918639708	125.834695437725	130.67114184169	103.389214094371	99.7522691514006	107.026159037341	148.362597034679	146.276137253778	150.449056815579	85.0378100914479	82.8274997905708	87.2481203923249	114.630325939228	112.286832053608	116.973819824848	362.360811117728	353.925889008503	370.795733226953	143.559069724635	141.101793111253	146.016346338017	276.103541291453	272.531334635262	279.675747947645	115.887294384455	113.646353411265	118.128235357645	85.3595908988016
382	65.9549682508513	64.2535736338091	67.6563628678936	111.780467135964	109.557221269005	114.003713002922	101.835159133192	87.0435323034987	116.626785962886	145.581637823755	142.875494948415	148.287780699095	1.52739325649219	0.100529589957408	2.95425692302698	147.057591855846	144.102010800851	150.013172910842	124.726167691132	122.808055355332	126.644280026932	128.30424368568	125.902495407364	130.705991963996	102.696983912766	99.0353150884955	106.358652737036	148.267919289024	146.18090286229	150.354935715757	85.0998822722566	82.8878293029758	87.3119352415373	114.702382158152	112.367420565884	117.03734375042	360.832648816252	352.322421379828	369.342876252675	143.557507291999	141.113146703567	146.001867880432	276.130824540869	272.58060421327	279.681044868468	115.949179700002	113.716114674505	118.182244725499	85.3380767915192
383	66.0650876518867	64.3516881637632	67.7784871400102	111.880833104788	109.656053052417	114.105613157159	99.286974569385	84.3478762127988	114.226072925971	145.6244736007	142.932167756183	148.316779445217	1.47084613853872	0.0425200039342561	2.89917227314318	147.095142739089	144.162844516783	150.027440961395	124.622040214907	122.713841798167	126.530238631647	128.351983417785	125.966970756372	130.736996079197	102.002619208294	98.3177697830742	105.687468633515	148.169811711362	146.081468466209	150.258154956516	85.1603966252688	82.9464014338322	87.3743918167054	114.772264418603	112.44658629463	117.097942542575	359.293382625223	350.711171050502	367.875594199943	143.551935826524	141.12052638192	145.983345271128	276.152052821696	272.62389660834	279.680209035052	116.008524274852	113.783973173577	118.233075376128	85.3141959704839
384	66.1761477570774	64.4509306958802	67.9013648182746	111.97982472399	109.754098075715	114.205551372264	96.7316511434105	81.653306928196	111.809995358625	145.663471942537	142.985345490407	148.341598394666	1.41405584286696	-0.0153776527256271	2.84348933845955	147.128192762495	144.220079105339	150.036306419652	124.513819287459	122.615132818656	126.412505756261	128.396087903451	126.028021738755	130.764154068148	101.306419152298	97.5999785606428	105.012859743954	148.068359048335	145.977973530932	150.158744565738	85.2193337572858	83.0031999402412	87.4354675743304	114.839846413892	112.524167730737	117.155525097048	357.743644762205	349.092957903023	366.394331621387	143.542347174812	141.123914495262	145.960779854361	276.167183925189	272.661146065062	279.673221785315	116.065256317169	113.849846602871	118.280666031466	85.2879394106525
385	66.2881213393798	64.5512875938328	68.0249550849268	112.077388931029	109.851304605287	114.30347325677	94.1704213330069	78.9612586181335	109.37958404788	145.698584054603	143.034954551088	148.362213558118	1.3570467654095	-0.0731304718843251	2.78722400270333	147.15663053547	144.273532028781	150.039729042159	124.401501743552	122.511903055456	126.291100431648	128.436510955513	126.085553362144	130.787468548882	100.608684785447	96.8822819746836	104.335087596211	147.963645686499	145.870558712583	150.056732660414	85.2766749011386	83.0582097070337	87.4951400952436	114.905003880338	112.600006480599	117.210001280077	356.184077680747	347.468595689289	364.899559672205	143.528732592928	141.123293751636	145.93417143422	276.176178020723	272.692288729274	279.660067312171	116.119305078556	113.913653520239	118.324956636873	85.2592994193803
386	66.4009795200445	64.65274322201	68.1492158180789	112.173471509183	109.947616939083	114.399326079284	91.6045297965321	76.2731576003465	106.935901992718	145.72976311904	143.080922360978	148.378603877102	1.29984367540052	-0.130707242076325	2.73039459287736	147.180351054497	144.32302608287	150.037676026123	124.285087331935	122.404131868171	126.166042795699	128.473210090181	126.139475652677	130.806944527686	99.9097187083879	96.1650154516149	103.654421965161	147.855756283665	145.759366344634	149.952146222696	85.3324019418738	83.1114167467679	87.5533871369797	114.967614745183	112.673947531948	117.261281958417	354.615333435794	345.838891285132	363.391775586457	143.511082353868	141.118646600149	145.903518107587	276.178997710323	272.717262774625	279.640732646021	116.170600519492	113.97531280091	118.365888238073	85.2282696531682
387	66.5146917841554	64.7552799711511	68.2741035971597	112.268017168519	110.042975615779	114.493058721259	89.0352320647999	73.590420595925	104.480043533675	145.756964280049	143.123177490441	148.390751069656	1.24247169461594	-0.188078414367389	2.67302180359927	147.199255551264	144.368389509661	150.030121592868	124.164578749553	122.291803540222	126.037353958884	128.506146446343	126.189703858196	130.822589034491	99.2098247707012	95.4485089297585	102.971140611644	147.744776314318	145.644540775364	149.845011853273	85.3864974419878	83.162808196537	87.6101866874387	115.027559225566	112.745839399812	117.309279051321	353.038073035822	344.204643928113	361.871502143531	143.489385461687	141.109954707521	145.868816215853	276.175608081923	272.736008533344	279.615207630503	116.219072983317	114.034743053957	118.403402912678	85.1948451331049
388	66.6292259982538	64.8588782838991	68.3995737126085	112.360969620108	110.137317642654	114.584621597563	86.4637932123667	70.9144529404033	102.01313348433	145.780144635413	143.161649788071	148.398639482756	1.18495627592818	-0.245216067787976	2.61512861964433	147.213251245083	144.409455985397	150.017046504769	124.039981672277	122.174907469015	125.90505587554	128.535284664894	126.236158581027	130.834410748761	98.5093077586216	94.7330864927009	102.285529024542	147.630792506217	145.526228544736	149.735356467697	85.4389446656738	83.2123723118958	87.6655170194518	115.084719885461	112.815534163021	117.353905607901	351.452965782601	342.566644436457	360.339287128745	143.463629481379	141.097198543604	145.830060419153	276.165976761299	272.748468630968	279.58348489163	116.264652893515	114.091862025164	118.437443761865	85.159022258975
389	66.7445484300634	64.9635166801854	68.5255801799413	112.452271648561	110.230576745244	114.673966551877	83.8914865100963	68.2466467553359	99.5363262648567	145.799263239274	143.196270518706	148.402255959843	1.12732318119213	-0.302093874609574	2.55674023699382	147.222251011188	144.446064492761	149.998437529616	123.91130478205	122.053438340942	125.769171223157	128.560592728004	126.278765834079	130.84241962193	97.8084730819587	94.0190659976309	101.597880166286	147.513893148979	145.404578396035	149.623207901923	85.489727602046	83.2600984582277	87.7193567458642	115.138981658299	112.882887405368	117.39507591123	349.86068859951	340.925674407791	358.795702791229	143.433800488522	141.080357085935	145.787243891108	276.150073962593	272.754588124715	279.545559800471	116.307270488146	114.146586010453	118.467954965839	85.1207988220098
390	66.8606237703301	65.06917178238	68.6520757582803	112.541865187858	110.322683641293	114.761046734423	81.3195920608791	65.5883790837484	97.0508050380099	145.814281120178	143.22697251019	148.401589730165	1.06959845848118	-0.358687065643242	2.49788398260561	147.22617297904	144.478059090631	149.97428686745	123.778559790385	121.927396288829	125.62972329194	128.582041759541	126.317457016997	130.846626502084	97.1076264606765	93.3067586994247	100.908494221928	147.394168259752	145.279741123525	149.508595395978	85.5388309873105	83.3059770998774	87.7716848747436	115.190231843599	112.947758078479	117.432705608719	348.261925349346	339.28250539708	357.241345301613	143.399883137603	141.059407648914	145.740358626293	276.127872537375	272.754314645154	279.501430429596	116.346855604134	114.19882930357	118.494881904699	85.0801740162557
391	66.9774151567854	65.1758183401655	68.7790119734054	112.629691405133	110.413566340565	114.845816469701	78.7493954204291	62.941009992792	94.5577808480662	145.825161317327	143.253690309987	148.396632324667	1.01180841869368	-0.414972395660129	2.43858923304749	147.224940076987	144.505288598367	149.944591555607	123.641761458139	121.796787029484	125.486735886794	128.59960578923	126.352168812328	130.847042766133	96.4070736115783	92.5964688714294	100.217678351727	147.271709595859	145.151869262485	149.391549929234	85.5862403258523	83.3499997873768	87.8224808643277	115.238360086338	113.010008305595	117.46671186708	346.657366142597	337.637898073714	355.676834211479	143.361860842955	141.034325838746	145.689395847164	276.099348022146	272.747598540745	279.451097503548	116.383337522452	114.248503700631	118.518171344272	85.0371484485383
392	67.0948842002376	65.2834292551139	68.9063391453612	112.715690796353	110.503150470945	114.928231121761	76.1821862051237	60.3058806468995	92.0584917633478	145.831868936759	143.276360352498	148.387377521021	0.953979611552002	-0.470928108962894	2.3788873320669	147.218479541427	144.527606215164	149.90935286769	123.500927611496	121.661621979248	125.340233243745	128.613261484589	126.382843005017	130.843679964162	95.7071199355487	91.888493424084	99.5257464470134	147.146610509459	145.021116632007	149.272104386911	85.63194191021	83.3921591430877	87.8717246773323	115.283258348035	113.069503146495	117.497013549574	345.047706637155	335.992601358293	354.102811916017	143.319716061657	141.005085631004	145.634346492311	276.064478684229	272.734393024786	279.394564343671	116.416644883403	114.295518082408	118.537771684397	84.9917241470024
393	67.2129910127936	65.3919756049645	69.0340064206226	112.799803296953	110.591359629893	115.008246964012	73.6192566888924	57.6843113547446	89.5542020230402	145.834371227908	143.294921137636	148.373821318181	0.896138801018499	-0.526533905073898	2.3188115071109	147.206722409928	144.544869098131	149.868575721726	123.356079154101	121.521918345612	125.190239962589	128.622987856028	126.409426231798	130.836549480258	95.0080702058014	91.1831215227042	98.8330188888985	147.018965644532	144.887637744134	149.150293544931	85.6759228399147	83.4324488455776	87.9193968342519	115.324820878584	113.126110343672	117.523531413496	343.433647330499	334.347351540099	352.519943120898	143.273430663804	140.971659563595	145.575201764012	276.02324556596	272.714654324228	279.331836807692	116.446705679022	114.339778093002	118.553633265043	84.9439045682093
394	67.3316942382083	65.5014266676195	69.1619618087972	112.881968409341	110.67811575882	115.085821059863	71.0619003911961	55.0775995933463	87.0462011890458	145.832637679842	143.309313420862	148.355961938822	0.838312940154049	-0.581770904449963	2.25839678475806	147.189603018506	144.556937925217	149.822268111795	123.207240075289	121.37769919328	125.036780957298	128.628765941906	126.431869670032	130.82566221378	94.3102282575828	90.4806342059668	98.1398223091989	146.888870481872	144.751587095288	149.026153868456	85.7181710391685	83.470863613036	87.965478465301	115.362944197763	113.17970006867	117.546188326857	341.815892845325	332.702871376728	350.928914313922	143.2229863723	140.934019034319	145.51195371028	275.975632527125	272.688341829761	279.262923224489	116.473447327281	114.381185930938	118.565708723623	84.8936946027762
395	67.4509510843546	65.6117499448901	69.290152223819	112.962125347979	110.763339536411	115.160911159548	68.5114106581683	52.4870180127507	84.5358033035859	145.826640135326	143.319480414439	148.333799856213	0.780529145446925	-0.636621614083746	2.1976799049776	147.167058523351	144.563676470681	149.77044057602	123.054437454373	121.228993483376	124.87988142537	128.630578481531	126.450128678138	130.811028284924	93.6138966797752	89.7813040068486	97.4464893527018	146.756420742869	144.613118357671	148.899723128067	85.758675273342	83.5073991860208	88.0099513606631	115.397527095014	113.230144685237	117.564909504791	340.195151209707	331.059869177821	349.330433241593	143.168365252057	140.892134688991	145.444595815124	275.921626285541	272.655418246502	279.18783432458	116.496796830354	114.419640265768	118.573953394939	84.8411005795414
396	67.5707173578021	65.7229111860402	69.418523529564	113.040213201403	110.846950785431	115.233475617375	65.9690792390225	49.9138124248721	82.024346053173	145.816352919926	143.325367999154	148.307337840698	0.722814670641317	-0.69106989280778	2.13669923409041	147.139028466811	144.564951221479	149.713105712142	122.89770146094	121.075836084867	124.719566837014	128.62840958518	126.464162401838	130.792656768522	92.9193765088425	89.0853945780289	96.7533584396562	146.621711667767	144.472383489616	148.771039845917	85.7974251642732	83.5420523098108	88.0527980187355	115.428470655563	113.277318542923	117.579622768203	338.572133132786	329.419037875244	347.725228390328	143.109550227136	140.84597688359	145.373123570682	275.861216455733	272.615849744569	279.106583166897	116.51668101674	114.455036290055	118.578325743425	84.7861302682453
397	67.6909475004923	65.8348744111887	69.5470205897959	113.116171109341	110.928868886191	115.303473332491	63.4361948598499	47.3591997802923	79.5131899394075	145.801752982603	143.326924945205	148.276581020002	0.665196880096583	-0.74510091607851	2.07549467627168	147.105454406208	144.560631062434	149.650277749981	122.737065351126	120.918267757657	124.555862944596	128.622244411081	126.473933361918	130.770555460243	92.2269669255583	88.3931603240337	96.060773527083	146.484837188415	144.329531784855	148.640142591975	85.8344112043504	83.5748207166183	88.0940016920825	115.455678320168	113.321097811257	117.590258829078	336.947551277079	327.781054082598	346.114048471561	143.046525604051	140.795516201962	145.297535006141	275.794395585622	272.569606108748	279.019185062496	116.533026864564	114.487265913292	118.578787815835	84.7287928807152
398	67.8115946284868	65.9476019346432	69.6755873223304	113.189938451873	111.009013188712	115.370863715035	60.9140417969539	44.8243661371204	77.0037174567875	145.782820043723	143.324103140352	148.241536947094	0.607703221709951	-0.798701139984032	2.01410758340393	147.066279622277	144.550587056428	149.581972188125	122.572565459847	120.756335107233	124.388795812461	128.612068859883	126.479407040085	130.74473067968	91.5369649549477	87.7048460427161	95.3690838671794	146.345889019342	144.184708881475	148.50706915721	85.8696247693656	83.6057031078941	88.1335464308371	115.479055984745	113.361360361042	117.596751608447	335.322119528454	326.146577147422	344.497661909487	142.979277580181	140.740724009506	145.217831150855	275.721159191151	272.516660886397	278.925657495905	116.545761901038	114.516218100783	118.575305701294	84.669099070547
399	67.9326105727684	66.0610543882491	69.8041667572877	113.261455046639	111.087303414889	115.435606678389	58.4038984518851	42.3104646264115	74.4973322773588	145.759536746096	143.316857822884	148.202215669308	0.550361199436977	-0.851858264190413	1.95258066306437	147.021448921562	144.534692343006	149.508205500119	122.404241188968	120.590090511165	124.218391866771	128.597869297453	126.480551479707	130.715187115199	90.8496651698729	87.0206865790064	94.6786437607394	146.204955694008	144.038055752018	148.371855635998	85.9030581301264	83.6346991369346	88.1714171233183	115.498512144861	113.397985695996	117.599038593726	333.696552264845	324.516248200051	342.876856329638	142.907794717805	140.681573022924	145.134016412685	275.641505788778	272.456991532696	278.826020044859	116.554814670879	114.541779357013	118.567849984746	84.6070609312766
400	68.0539459220641	66.1751907448454	69.9327010992828	113.330661349323	111.163660041518	115.497662657128	55.9070359303494	39.8186134191615	71.9954584415372	145.731888804613	143.305147816458	148.158629792769	0.493198345445637	-0.904561193517569	1.89095788440884	146.970908544155	144.512822174824	149.428994913485	122.232134991393	120.419592018138	124.044677964649	128.579632316772	126.477336917871	130.681927715673	90.1653593986831	86.3409064942547	93.9898123031115	146.062121575335	143.889707696753	148.234535453918	85.9347044628175	83.661809391974	88.2075995336611	115.513958088543	113.430854935306	117.59706124178	332.071563624776	322.890689203733	341.252438045819	142.832068366756	140.61803787657	145.046098856941	275.555436925763	272.390579552267	278.720294299259	116.560115264431	114.563834349442	118.55639617942	84.5426919930384
401	68.1755500676589	66.2899683419305	70.0611317933872	113.397498652233	111.238004655179	115.556992649288	53.4247166271727	37.3498937005421	69.4995395538033	145.699865150185	143.288935763513	148.110794536857	0.436242191941417	-0.956799997816777	1.82928438169961	146.914606184707	144.484854106387	149.344358263027	122.056292351082	120.244903220617	123.867681481547	128.557344549282	126.469735464208	130.644953634356	89.4843364373446	85.6657197549076	93.3029531197817	145.91746587102	143.739793362555	148.095138379485	85.9645578581034	83.6870353799204	88.2420803362864	115.525308139158	113.459850845981	117.590765432334	330.447866776789	321.270502011334	339.625231542244	142.752093021749	140.550095667239	144.95409037626	275.462957208187	272.317410636186	278.608503780187	116.561595894562	114.582266665129	118.540925123994	84.4760072177076
402	68.2973712501629	66.4053429056448	70.189399594681	113.46190927564	111.310260270512	115.613558280769	50.9581928195075	34.9053476578469	67.011037981168	145.663458064029	143.268188353688	148.058727774371	0.379520242702173	-1.0085658698083	1.76760635521265	146.852491130897	144.450668343651	149.254313918142	121.876761758981	120.066093102558	123.687430415403	128.530992535199	126.457720840461	130.604264229937	88.8068817664566	84.9953294447225	92.6184340881907	145.771061684537	143.588433809977	147.953689559097	85.9926133289679	83.7103795108652	88.2748471470707	115.532479948222	113.484857923279	117.580101973166	328.826173190826	319.656267434839	337.996078946812	142.667866604084	140.477726461202	144.858006746966	275.364074326611	272.237474793332	278.490673859891	116.55919150994	114.596959689114	118.521423330766	84.407022992528
403	68.4193566081903	66.5212685751856	70.317444641195	113.523836746755	111.380351604505	115.667321889005	48.5087052704658	32.4859764896109	64.5314340513206	145.622663298843	143.242876543577	148.002450054109	0.323059944362896	-1.05985108052976	1.70597096925555	146.784514519455	144.410148256673	149.158880782236	121.693594684896	119.883235863902	123.503953505889	128.500562661035	126.441268192793	130.559857129277	88.1332772735514	84.3299275052202	91.9366270418827	145.622975132384	143.435741650885	147.810208613884	86.0188668172877	83.7318450834728	88.3058885511026	115.535394836055	113.50576251807	117.56502715404	327.207191912657	318.048544334762	336.365839490552	142.579390661318	140.40091374997	144.757867572666	275.258799079339	272.150766475021	278.366831683658	116.552840431234	114.607797590152	118.497883272316	84.3357571222267
404	68.5414522289044	66.6376979277733	70.4452065300356	113.58322596172	111.448205300876	115.718246622563	46.0774818453581	30.0927384445537	62.0622252461625	145.577480183987	143.21297576422	147.941984603755	0.266888657491798	-1.11064893204429	1.64442624702789	146.710629705756	144.363181050602	149.058078360911	121.506845545314	119.696410723828	123.317280366799	128.466041170862	126.420353986431	130.511728355293	87.4638009810694	83.6696945095961	91.2579074525427	145.473264556772	143.281820278301	147.664708835244	86.0433151991379	83.7514362713264	88.3351941269493	115.533978176182	113.522453011598	117.545503340765	325.591628842429	316.447868737708	334.73538894715	142.486670482581	140.319644844418	144.653696120744	275.147145393184	272.057284691856	278.237006094512	116.542484996089	114.614666396221	118.470303595957	84.2622288196207
405	68.6636032003783	66.7545820042938	70.5726243964629	113.64002332679	111.513750100535	115.766296553045	43.6657361427081	27.7265469004318	59.6049253849845	145.527911712463	143.178466112837	147.877357312088	0.211033627500325	-1.16095370706291	1.58302096206356	146.630792738851	144.309658583502	148.951926894201	121.316571667201	119.505701704949	123.127441629454	128.427414255712	126.394955989418	130.459872522005	86.798726780385	83.0147994758518	90.5826540849182	145.321979860893	143.12676320879	147.517196512995	86.0659562888327	83.7691581102832	88.3627544673822	115.528159817487	113.534820040376	117.521499594599	323.980186018381	314.854752991525	333.105619045237	142.389715131172	140.233911200406	144.545519061937	275.029130341698	271.957033121705	278.101227561691	116.528072198407	114.617455139306	118.438689257508	84.1864586947229
406	68.785753665717	66.8718703357444	70.6996369956896	113.694176875884	111.576916956239	115.81143679553	41.2746661421986	25.3882684945693	57.161063789828	145.473964608149	143.139332525672	147.808596690626	0.155521955430811	-1.2107606151486	1.52180452601022	146.544962929888	144.249478312866	148.84044754691	121.122833247809	119.311197400738	122.93446909488	128.384668222981	126.365053349151	130.404283096811	86.1383241722553	82.365399725448	89.9112486190626	145.169161991063	142.970653555736	147.36767042639	86.0867888417026	83.785016486864	88.3885611965412	115.517874536324	113.542756776604	117.492992296043	322.373560906804	313.269684968855	331.477436844754	142.288537399852	140.143708672731	144.433366126973	274.904774160789	271.850020207762	277.959528113817	116.509554307566	114.61605704642	118.403051568712	84.1084687423543
407	68.907846878882	66.9895109706144	70.8261827871496	113.745636362808	111.637639091839	115.853633633777	38.9054528716862	23.078721319817	54.7321844235554	145.415649372443	143.095564929115	147.735733815771	0.100380568666508	-1.26006573519111	1.46082687252412	146.453103498279	144.182544346622	148.723662649937	120.925693310524	119.112990728586	122.738395892462	128.33778974487	126.330626761955	130.344952727784	85.4828580140453	81.7216407942962	89.2440752337945	145.014842586564	142.813563649141	147.216121523987	86.1058125556154	83.7990181276816	88.4126069835492	115.50306250917	113.546159271822	117.459965746517	320.772445699282	311.693127331386	329.851764067178	142.183153697595	140.049037697871	144.317269697319	274.774100261668	271.736259245641	277.811941277694	116.486889453661	114.610370751656	118.363408155665	84.0282823282765
408	69.0298252621553	67.1074505033324	70.9522000209782	113.794353327716	111.695852008806	115.892854646625	36.5592590953989	20.7986732019753	52.3198449888225	145.352980310059	143.047158366796	147.658802253321	0.0456361916096664	-1.30886595387262	1.40013833709196	146.355182276808	144.108768569267	148.601595984348	120.725217656822	118.911178670868	122.539256642776	128.286766181788	126.291658732389	130.281873631187	84.8325882740776	81.0836564033789	88.5815201447763	144.859043813987	142.655554814277	147.062532813698	86.1230280712463	83.8111705898844	88.4348855526083	115.483669795138	113.544926873104	117.422412717172	319.177526618244	310.125516868734	328.229536367753	142.073583879367	139.949903409402	144.197264349332	274.637135241059	271.61576845854	277.658502023579	116.460042165669	114.600301502467	118.31978282887	83.9459241738542
409	69.1516304651754	67.2256341039168	71.077626826434	113.840281138539	111.751493444868	115.92906883221	34.2372280254036	18.5488400773312	49.925615973476	145.285975534321	142.994113100841	147.577837967801	-0.00868468362585321	-1.35715889988525	1.33978953263354	146.251172454311	144.028071809628	148.474273098995	120.521474814354	118.705862006373	122.337087622334	128.231585973537	126.248133915338	130.215038031736	84.1877697934364	80.4515684966679	87.9239710902048	144.701778398408	142.496677317531	146.906879479284	86.1384369711092	83.8214822525751	88.4553916896432	115.459648816587	113.538962721334	117.380334911839	317.589483231868	308.567263927604	326.611702536131	141.959851032695	139.846315692941	144.073386372449	274.493908888637	271.488571059528	277.499246717746	116.428983850603	114.58576233245	118.272205368756	83.8614203392656
410	69.2732034254752	67.3440055489652	71.2024013019853	113.88337500923	111.80450329147	115.962246726991	31.9404820583987	16.3298844919112	47.5510796248862	145.214656952764	142.936434686055	147.492879219474	-0.0625558264602159	-1.40494287371363	1.2798312207932	146.141053332719	143.940385013939	148.3417216515	120.314535981254	118.497145034383	122.131926928124	128.172239087914	126.200039530376	130.144438645451	83.5486520555476	79.8254873542676	87.2718167568276	144.54304985891	142.336970483488	146.749129234332	86.1520417773573	83.8299623091404	88.4741212455741	115.430958825438	113.52817433966	117.333743311216	316.008987779319	307.018751948665	324.999223609974	141.841981236242	139.738289189887	143.945673282597	274.344454191603	271.354695300111	277.334213083095	116.393693203102	114.566675172615	118.22071123359	83.7747982052768
411	69.3944844304449	67.4625072541194	71.3264616067704	113.923591997612	111.854823478281	115.992360516942	29.6701215398527	14.1424142473307	45.1978288323746	145.139050234248	142.874134016451	147.403966452045	-0.115951296983648	-1.45221677285941	1.22031417889211	146.024811074132	143.845650386542	148.203971761722	120.104474966711	118.28513529352	121.923814639902	128.108717513497	126.147365834524	130.070069192471	82.9154789638393	79.2055117887847	86.6254461388938	144.382852950873	142.176462982597	146.58924291915	86.1638459483697	83.8366207604114	88.4910711363279	115.397566342523	113.512474316793	117.282658368253	314.436704507327	305.480337130385	323.39307188427	141.7200033063	139.625843260883	143.814163351717	274.188807336387	271.214174504335	277.16344016844	116.35415653656	114.542971873779	118.16534119934	83.6860864535995
412	69.5154131806423	67.5810803081464	71.4497460531382	113.96089098632	111.902397834006	116.019384138634	27.4272235574656	11.9869812216981	42.8674658932331	145.059184759107	142.807227344148	147.311142174065	-0.168845474934526	-1.49898001245979	1.16128906259074	145.902439413406	143.74382246059	148.061056366221	119.891368127897	118.069943277367	121.712792978428	128.041015780842	126.09010663656	129.991924925125	82.2884886277733	78.5917294327621	85.9852478227845	144.221174312215	142.015173284123	146.427175340306	86.1738538741356	83.8414684085568	88.5062393397143	115.359445557391	113.491781084545	117.227110030236	312.873289019061	303.952348240798	321.794229797324	141.593948547089	139.509001920857	143.67889517332	274.027007707396	271.06704708774	276.986968327053	116.310368028684	114.514595114131	118.106140943237	83.5953150458536
413	69.6359288543679	67.6996645087729	71.5721931999628	113.995232650825	111.947171933339	116.043293368311	25.2128407658918	9.86408039786447	40.5616011339191	144.975093554085	142.735736271305	147.214450836865	-0.221213088470745	-1.54523244134021	1.10280626439872	145.773940312364	143.634869062795	147.913011561932	119.675294303317	117.851682148652	121.498906457981	127.969131494276	126.028259833523	129.910003155028	81.6679131575262	77.9842171245563	85.3516091904962	144.057993305496	141.85311026452	146.262876346473	86.1820708704557	83.8445168515976	88.5196248893137	115.316578676559	113.466019782021	117.167137571098	311.31938763625	302.435086599731	320.20368867277	141.463850519951	139.387793757565	143.539907282336	273.859097882779	270.91335656067	276.804839204889	116.262329876268	114.481499168339	118.043160584198	83.5025152011579
414	69.7559701734172	67.8181984004147	71.6937419464197	114.026579418679	111.989092939963	116.064065897395	23.0280002446075	7.77414913529112	38.2818513539239	144.886813213943	142.659687716338	147.113938711548	-0.273029242685338	-1.59097425364048	1.04491576826981	145.63932453328	143.518772139317	147.759876927244	119.45633474268	117.630467453614	121.282202031746	127.893065855163	125.961827948187	129.82430376214	81.0539784675797	77.383041399208	84.7249155359514	143.893283042587	141.69027395711	146.096292128064	86.1885031719778	83.8457784784186	88.5312278655369	115.268956209122	113.435123190833	117.102789227412	309.775636775482	300.928826255315	318.62244729565	141.329744845104	139.262251844907	143.397237845301	273.685123627165	270.753151515502	276.617095738827	116.210052355873	114.44365051776	117.976454193986	83.4077193723747
415	69.8754754699225	67.9366193139409	71.8143316259041	114.054895424118	112.028109455143	116.081681393093	20.8737023907599	5.71756672582147	36.0298380556984	144.794383811699	142.579113856153	147.009653767244	-0.324269447817081	-1.63620589626427	0.987667000630103	145.498612111662	143.395528414322	147.601695809003	119.234573033381	117.406416837932	121.06272922883	127.812824156918	125.890818645158	129.734829668679	80.4469040894651	76.7882590896048	84.1055490893254	143.727011573548	141.526656425251	145.927366721846	86.1931579240875	83.845266464141	88.5410493840339	115.21657717995	113.39903271721	117.03412164269	308.242662339561	299.433814379394	317.051510299728	141.19166904757	139.132413660937	143.250924434203	273.505133881331	270.586485597547	276.423782165114	116.15355378903	114.401028285251	117.906079292808	83.3109612210341
416	69.9943827541895	68.0548634086158	71.9339020997632	114.080146461886	112.064171380706	116.096121543067	18.7509198487741	3.69465427748612	33.8071854200621	144.697848799458	142.494052046499	146.901645552417	-0.374909647106833	-1.68092797252259	0.931108678308923	145.351832711459	143.265149858321	147.438515564597	119.010095023689	117.179649765442	120.840540281936	127.728416232255	125.815245202882	129.641587261628	79.8469029938934	76.1999180415028	83.4938879462839	143.559143216694	141.362242738009	145.756043695378	86.1960431736755	83.8429947657133	88.5490915816377	115.159449262376	113.357699388831	116.961199135921	306.721079124807	297.950271906646	315.491886342969	141.049662456426	138.998321018606	143.101003894246	273.319180748771	270.413417459478	276.224944038065	116.092860412399	114.353624482672	117.832096342125	83.2122755909691
417	70.112629783434	68.1728657163595	72.0523938505085	114.102299943706	112.097229804148	116.107370083263	16.6605964784363	1.70567497390356	31.6155179829691	144.597254901738	142.404544722755	146.789965080721	-0.42492624425034	-1.72514114247036	0.875288653969678	145.199025849603	143.127663949944	147.270387749262	118.782988742752	116.950287240599	120.615690244905	127.639856834302	125.735126919439	129.544586749165	79.2541814224813	75.6180579437205	82.8903049012421	143.389640002518	141.197012024932	145.582267980104	86.1971678588061	83.8389781175703	88.5553576000418	115.097588824215	113.311084827461	116.88409282097	305.211490245141	296.47839444157	313.944586048712	140.903766163648	138.860020014972	142.947512312324	273.127319479131	270.234010699329	276.020628258934	116.028006155035	114.301444064306	117.754568245764	83.1116984806903
418	70.2301541313192	68.2905601884729	72.1697480741654	114.121324860317	112.127236912364	116.11541280827	14.6036463631073	-0.249165240468553	29.4564579666831	144.492652003047	142.310639283517	146.674664722576	-0.474296130398461	-1.76884602056942	0.820253759772498	145.040240981029	142.983113721996	147.097368240061	118.553344317528	116.718451535523	120.388237099533	127.547165935091	125.650489431481	129.443842438701	78.6689387292704	75.0427112720356	82.2951661865052	143.218463200508	141.030938584802	145.405987816213	86.1965417973099	83.8332320272056	88.5598515674143	115.031020883074	113.259162153871	116.802879612276	303.714486573757	295.018353455752	312.410619691763	140.754023045783	138.717561002133	142.790485089433	272.929608448481	270.048333782214	275.810883114747	115.959032326497	114.244504784809	117.673559868185	83.0092670145346
419	70.3468932581922	68.407879744971	72.2859067714135	114.137191751427	112.154145939093	116.120237563761	12.5809528596513	-2.1697164974139	27.3316222167166	144.384093031323	142.212387959235	146.555798103411	-0.522996710656044	-1.81204307144854	0.766049650136453	144.875537439925	142.831557590263	146.919517289587	118.321253886764	116.484265922231	120.158241851296	127.450368927634	125.561364928153	129.339372927114	78.0913672322166	74.4739043420138	81.7088301224194	143.045574894852	140.863993022286	145.227156767418	86.19417567433	83.8257727705006	88.5625785781594	114.959778969222	113.201916779781	116.717641158662	302.230646203175	293.570297794791	310.890994611559	140.600477848517	138.570998580509	142.629957116525	272.726109136408	269.856459946085	275.59575832673	115.885987220975	114.182836865814	117.589137576136	82.905019412621
420	70.462784581916	68.5247563266721	72.4008128371599	114.149872685323	112.177911149734	116.121834220912	10.5933676915976	-4.05588331259014	25.2426186957852	144.271633838616	142.109847667884	146.433420009349	-0.571005930031084	-1.85473250466639	0.712720644604222	144.704984237708	142.673068971155	146.736899504261	118.086811512137	116.247854410534	119.92576861374	127.349496721142	125.467792245229	129.231201197054	77.5216520748117	73.9116584622424	81.131645687381	142.870939572924	140.696143386175	145.045735759674	86.1900810288468	83.8166173866536	88.5635446710401	114.883904896583	113.139347043055	116.628462750111	300.760533924407	292.134355509737	309.386712339076	140.443177331119	138.420391612653	142.465963049584	272.516886099908	269.658467091978	275.375305107838	115.808925643909	114.116482480608	117.50136880721	82.7989949596509
421	70.5777655491892	68.6411209501913	72.5144101481872	114.15934124941	112.198487865756	116.120194633063	8.64171008697322	-5.90762231409864	23.1910424880451	144.155333080144	142.003079859298	146.30758630099	-0.618302298786347	-1.89691416951401	0.660309571941313	144.528659722939	142.507735701645	146.549583744233	117.850113086695	116.009341491922	119.690884681467	127.244585722783	125.369816828927	129.11935461664	76.9599710979795	73.3559911753353	80.5639510206237	142.694525689113	140.527356283345	144.86169509488	86.1842702392133	83.8057836725515	88.5627568058752	114.803448444702	113.071464647351	116.535432242052	299.304700725964	290.710636021641	307.898765430287	140.282170464797	138.265803253427	142.298537676167	272.302006944063	269.454437659321	275.149576228806	115.727908368748	114.045495071288	117.410321666208	82.6912339725886
422	70.6917737072474	68.7569037659884	72.6266436485064	114.165572552444	112.215832529552	116.115312575337	6.72676596217374	-7.72493934723532	21.1784712715828	144.035252092608	141.892150349367	146.17835383585	-0.664864917146271	-1.93858745101323	0.608857616720691	144.3466511129	142.335659281687	146.357642944114	117.611256240721	115.768851889649	119.453660591792	127.135677703598	125.26749056386	129.003864843336	76.4064947223707	72.8069175697758	80.0060718749655	142.516307166273	140.357597943655	144.675016388891	86.1767565077295	83.7932901764331	88.560222839026	114.718466956685	112.998294875566	116.438639037805	297.863683313372	289.299232619797	306.428134006947	140.117508676365	138.107300990451	142.127716362279	272.08154228949	269.244458487006	274.918626091973	115.643001532531	113.969938517129	117.316064547934	82.5817777672639
423	70.804746775833	68.872034119623	72.7374594320429	114.168543238882	112.229902809285	116.10718366848	4.84928715315209	-9.50788591878541	19.2064602250896	143.911454772386	141.777129144863	146.04578039991	-0.710673499312736	-1.97975116837242	0.558404169746952	144.159053910646	142.156953965118	146.161153856174	117.370340245167	115.526510315124	119.21417017521	127.022819550522	125.16087146504	128.884767636004	75.8613858411636	72.2644516413858	79.4583200409414	142.336264797753	140.186835212634	144.485694382873	86.1675538442887	83.7791561906945	88.555951497883	114.62902486014	112.919876557265	116.338173163015	296.43800364983	287.900225284394	304.975782015267	139.94924612635	137.944956687203	141.953535565497	271.855565736563	269.028620661036	274.68251081209	115.554275979943	113.889886176534	117.218665783351	82.4706686239353
424	70.9166227193239	68.9864406163708	72.846804822277	114.168231515429	112.240657742079	116.095805288779	3.00999069512773	-11.2565549561188	17.2765363463742	143.784007453983	141.658090259275	145.909924648691	-0.755708396744163	-2.02040347724496	0.508986683756634	143.965971224906	141.971745729667	145.960196720144	117.127465912795	115.282441230641	118.972490594949	126.906062910816	125.050023239602	128.762102582029	75.3247997234586	71.7286076791946	78.9209917677227	142.154387514603	140.015036450966	144.293738578239	86.1566770491293	83.7634017436971	88.5499523545615	114.53519311982	112.836261782914	116.234124456726	295.028168518629	286.513683812815	303.542653224443	139.777440008918	137.778846620077	141.776033397759	271.624153826409	268.807019349621	274.441288303197	115.461806566298	113.805419827686	117.118193304909	82.3579497518569
425	71.0273398189066	69.1000511893572	72.9546284484559	114.164617189642	112.248057912791	116.081176466494	1.20955815192895	-12.9710758723981	15.390192176256	143.652978788934	141.535111519732	145.770846058136	-0.799950620653413	-2.06054177719483	0.460640535888007	143.767513013091	141.780171160015	145.754854866168	116.88273549717	115.036768618425	118.728702375915	126.785463739307	124.935014729721	128.635912748893	74.7968839283351	71.1994016470243	78.3943662096459	141.970673485228	139.842172322339	144.099174648116	86.1441416947245	83.746047590443	88.5422357990061	114.437048632205	112.747515371141	116.126581893269	293.63466910787	285.139671215872	302.129666999869	139.602150859795	137.609051500279	141.59525021931	271.387385998676	268.579753626726	274.195018370627	115.365671430692	113.716628534882	117.014714326502	82.2436652528932
426	71.136836744679	69.2127931713658	73.0608803179923	114.157681720219	112.25206566458	116.063297775858	-0.551365004005727	-14.6516089496107	13.5488789415993	143.518439625198	141.408274364889	145.628604885506	-0.843381863681067	-2.10016262580213	0.413398898439993	143.563795269767	141.582376279622	145.545214259912	116.636252589663	114.78961575593	118.482889423395	126.66108176258	124.815919253634	128.506244271526	74.2777782296214	70.6768525294876	77.8787039297552	141.785131018305	139.668216454195	143.902045582416	86.1299641068474	83.7271152019959	88.5328130116989	114.334673573358	112.653714108262	116.015633038453	292.257980618022	283.778247336495	300.73771389955	139.423442857798	137.435656471475	141.411229244122	271.145344546087	268.346926285074	273.943762807099	115.265951251165	113.6236074685	116.90829503383	82.1278600842257
427	71.2450526275683	69.3245933704777	73.1655118846588	114.147408278414	112.25264533657	116.042171220259	-2.27216996003248	-16.2983390757485	11.7539991556836	143.380462887024	141.277663633624	145.483262140425	-0.885984520701867	-2.13926166083558	0.367292619431846	143.354939184235	141.378515367435	145.331363001035	116.388122014606	114.5411049973	118.235139031911	126.532979877417	124.692813866592	128.373145888242	73.7676145514111	70.160983609598	77.3742454932242	141.59777924418	139.493145959175	143.702412529184	86.1141613448451	83.7066267535328	88.5216959361574	114.228154712239	112.554945790759	115.901363633719	290.898561892785	282.429472629348	299.367651156222	139.241384105681	137.25875107478	141.224017136581	270.898114565795	268.108643639705	273.687585491884	115.162728494249	113.526456706668	116.79900028183	82.010580020198
428	71.3519271309466	69.4353781497027	73.2684761121904	114.133781819837	112.249763523032	116.017800116643	-3.95228507927146	-17.9114689007669	10.0068987422239	143.23912345526	141.143367344423	145.334879566097	-0.927741708723459	-2.17783353187699	0.322350114430074	143.141070291298	141.168749794379	145.113390788217	116.138449722772	114.291357560927	117.985541884618	126.401223503337	124.565778567583	128.23666843909	73.2665169143358	69.6518236450313	76.8812101836403	141.408648555137	139.316941808628	143.500355301645	86.0967511811612	83.6846051109257	88.5088972513968	114.117582702176	112.451308110441	115.783857293911	289.556855073694	281.093412026407	298.020298120981	139.056046876696	137.07842917376	141.033664579632	270.645783907564	267.865015323177	273.426552491951	115.056086671671	113.425280046033	116.686893297308	81.8918716133463
429	71.4574005218302	69.5450735107547	73.3697275329057	114.116789165714	112.243389347834	115.990188983594	-5.59117636339334	-19.4912115069588	8.30885878017208	143.094498048146	141.00547646554	145.183519630752	-0.96863728583801	-2.2158718427011	0.278597271025082	142.92231763886	140.9532469121	144.891388365621	115.887342683328	114.040493323013	117.734192043644	126.265879910768	124.434895480522	128.096864341013	72.7746013925916	69.1494079114239	76.3997948737594	141.217780790783	139.139589053328	143.295972528238	86.077752080143	83.6610738157643	88.4944303445217	114.003051363361	112.342907427897	115.663195298825	288.233285278873	279.770138801733	296.696431756013	138.867507814646	136.894788833598	140.840226795694	270.388443118791	267.616154073524	273.160732164057	114.946109617206	113.320183847774	116.572035386639	81.7717821546649
430	71.5614137415428	69.6536051821262	73.4692223009593	114.096419092458	112.233494747259	115.959343437657	-7.18834786157271	-21.0377827215841	6.66108699843868	142.946665102766	140.864084676219	145.029245529314	-1.00865586918878	-2.25336910559466	0.236057367217108	142.698812994794	140.73217902266	144.665446966928	115.634908774428	113.788630617119	117.481186931736	126.12701754735	124.300248040172	127.953787054529	72.291976081693	68.6537790839761	75.9301730794099	141.02522916111	138.961076890544	143.089381431675	86.0571831761726	83.6360570687458	88.4783092835994	113.884656969147	112.229857482264	115.539456456029	286.928260306258	278.459738339443	295.396782273073	138.675848076973	136.707932150352	140.643764003593	270.126185386407	267.3621755161	272.890195256713	114.832880796737	113.211275943117	116.454485650358	81.6503596331547
431	71.6639084757285	69.7608987116095	73.5669182398474	114.072662428191	112.22005475385	115.925270102532	-8.74334202505564	-22.5513932309944	5.06470918088313	142.795704657486	140.719288119578	144.872121195393	-1.04778285191541	-2.29031670864156	0.194751004810745	142.470690113531	140.505722453137	144.435657773926	115.381256672613	113.535886039694	117.226627305533	125.984705384905	124.161920213186	127.807490556625	71.8187410769112	68.1649879330018	75.4724942208206	140.831057906589	138.781398580754	142.880717232424	86.0350642511612	83.609579711368	88.4605487909545	113.762497548509	112.11227808433	115.412717012688	285.642170361626	277.162311703347	294.122029019905	138.481153412729	136.517965028056	140.444341797402	269.859106475693	267.103197940372	272.615015011014	114.716482664361	113.098664620265	116.334300708457	81.5276526947061
432	71.764827223598	69.8668795634032	73.6627748837929	114.045512154591	112.203047773678	115.887976535503	-10.2557400068884	-24.0322406837077	3.52076066993089	142.641698235878	140.571185148038	144.712211323719	-1.08600441904344	-2.32670489680975	0.154696058722879	142.238084080269	140.274056753501	144.202111407037	115.126495741197	113.282374261638	116.970617220755	125.839012308913	124.019995783331	127.658028834496	71.3549884623365	67.6830938147276	75.0268831099454	140.635341701653	138.600551221578	142.670132181728	86.0114157114468	83.5816672058827	88.4411642170108	113.63667221638	111.990293835955	115.283050596805	284.37538781166	275.87797890557	292.87279671775	138.283514169808	136.324996903337	140.242031436279	269.587304666053	266.839342072758	272.335267259348	114.596996076989	112.982457711939	116.211534442039	81.4037106003678
433	71.864113366292	69.9714732199336	73.7567535126504	114.014963512147	112.18245584929	115.847471175004	-11.7251619064545	-25.480501992287	2.03017817937802	142.484728732804	140.419876062436	144.549581403173	-1.12330756228528	-2.36252276745555	0.115907642884981	142.001130747536	140.037364029967	143.964897465104	114.870735917778	113.028207846046	116.713263989511	125.690006570846	123.874557727195	127.505455414497	70.9008023104834	67.2081649453076	74.5934396756592	140.438164814957	138.418535390784	142.457794239129	85.9862585641345	83.5523456134762	88.4201715147928	113.507280542623	111.864032912325	115.15052817292	283.128266962287	274.606881775484	291.649652149091	138.083025228521	136.129140418992	140.03691003805	269.310880683782	266.570730846515	272.051030521049	114.474499779108	112.862761799592	116.086237758624	81.2785831840523
434	71.9617112342476	70.0746052885054	73.8488171799897	113.981014106613	112.15826490071	115.803763312516	-13.1512669585687	-26.8963260578739	0.593792140736419	142.324880303432	140.265462846299	144.384297760564	-1.15968009372203	-2.39775828061791	0.0783980931738542	141.75996627541	139.795828419523	143.724104131298	114.614087601091	112.773497072331	116.454678129851	125.537755321588	123.725687702718	127.349822940458	70.4562586923414	66.7402784532928	74.1722389313899	140.2396200468	138.235354674527	142.243885419072	85.9596143929225	83.5216415706612	88.3975872151837	113.374421969309	111.733625935614	115.015218003005	281.901143862434	273.349186339446	290.453101385423	137.879785861367	135.9305110496	139.829060673135	269.029937631898	266.297489169671	271.762386094125	114.349069968333	112.739681546954	115.958458389713	81.1523208097332
435	72.0575661734544	70.1762016128755	73.9389307340333	113.943664014116	112.130464937197	115.756863091035	-14.5337536669783	-28.2798271445578	-0.787680189398769	142.162238256073	140.108048896972	144.216427615175	-1.19511065833715	-2.43239828421667	0.0421769675423613	141.514726782903	139.549635704769	143.479817861038	114.356661537329	112.518349767028	116.19497330763	125.382324241485	123.573465667804	127.191182815166	70.0214256977554	66.279520213242	73.7633311822688	140.039807470679	138.051015101069	142.028599840289	85.9315053334524	83.48958226388	88.3734284030247	113.238195284598	111.599204959986	114.87718560921	280.694336133345	272.105084636185	289.283587630505	137.673899521518	135.729226683686	139.618572359351	268.744580917075	266.019743691917	271.469418142234	114.220779950977	112.613319171863	115.828240730091	81.0249743281862
436	72.1516246104888	70.2761883898223	74.0270608311553	113.902915882088	112.099050232977	115.706781531198	-15.8723598822245	-29.6310791218363	-2.11364064261267	141.996888949761	139.94773875564	144.046039143882	-1.22958874537564	-2.46642855400319	0.00725106325191094	141.265548114182	139.298973061839	143.232123166526	114.098568706148	112.262871141692	115.934266270604	125.223777279446	123.417969640469	127.029584918423	69.5963634660025	65.8259844703322	73.3667424616728	139.838833012075	137.865524504137	141.812141520013	85.9019540482279	83.4561954023334	88.3477126941225	113.098698160031	111.460902579539	114.736493740523	279.508142823513	270.874795911292	288.141489735734	137.465473565012	135.525407168223	139.4055399618	268.454918173764	265.737622571352	271.172213776175	114.08969989511	112.483774061386	115.695625728833	80.8965950333281
437	72.2438341162148	70.374492290752	74.1131759416775	113.85877502291	112.064019460969	115.65353058485	-17.1668628239199	-30.950110771576	-3.38361487626378	141.828919697474	139.784637838588	143.873201556359	-1.26310469850385	-2.4998338478478	-0.0263755491598958	141.012565719487	139.044028928294	142.98110251068	113.839920206495	112.007163638388	115.672676774603	125.06217651011	123.259275605696	126.865077414524	69.1811242264142	65.3797732723108	72.9824751805176	139.636806902912	137.678891843489	141.594721962335	85.870983701142	83.4215091890645	88.3204582132196	112.956026756434	111.318851163421	114.593202349446	278.342844289278	269.658567156326	287.02712142223	137.254618913868	135.319173822263	139.190064005473	268.16105918554	265.451255241876	270.870863129204	113.955896686499	112.351142531132	115.560650841865	80.767234618209
438	72.3341434680447	70.471040588348	74.1972463477415	113.811249496947	112.025375779515	115.597123214378	-18.4170790475986	-32.2369023216454	-4.59725577355184	141.658418675917	139.618852172415	143.697985179419	-1.29564972474799	-2.53259797369472	-0.0587014758012681	140.755914646922	138.784992972801	142.726836321043	113.580827142461	111.751326783423	115.410327501498	124.897582114459	123.097457567786	126.697706661132	68.7757523488768	64.9409957305683	72.6105089671852	139.433842054576	137.491126513193	141.376557595958	85.8386179316547	83.3855522903418	88.2916835729676	112.810275401869	111.173182216515	114.447368587223	277.198702101052	268.45667298192	285.940731220184	137.041449669185	135.11064892741	138.97225041096	267.863115803781	265.160772181997	270.565459425564	113.819433890422	112.215517725447	115.423350055398	80.636945130713
439	72.4225027106528	70.5657612882262	74.2792441330795	113.760350181544	111.983126868359	115.537573494728	-19.6228643564007	-33.4913833234747	-5.75434538932669	141.485474842676	139.450488136249	143.520461549103	-1.32721590219117	-2.56470387027968	-0.0897279341026489	140.495729637937	138.522056144296	142.469403131577	113.321400509316	111.495457050078	115.147343968553	124.730052485579	122.9325877409	126.527517230257	68.3802844040265	64.5097671362638	72.2508016717891	139.230052395636	137.302237670249	141.157867121022	85.8048808286646	83.3483538034002	88.261407853929	112.661536343329	111.024025860094	114.299046826564	276.075958975123	267.269414838576	284.882503111671	136.826082684738	134.899955203589	138.752210165887	267.561201863731	264.866304685769	270.256099041693	113.680371819693	112.076989650982	115.283753988404	80.5057789290219
440	72.5088632150375	70.6585832655119	74.3591431645632	113.706090822548	111.937284911527	115.47489673357	-20.7841136579511	-34.7134319380417	-6.8547953778606	141.310177861482	139.279652214365	143.340703508599	-1.35779618641138	-2.5961336994961	-0.119458673326647	140.232145316341	138.255410775542	142.20887985714	113.061751079913	111.239647731232	114.883854428594	124.559644457598	122.764736864971	126.354552050225	67.9947492329381	64.0862079601526	71.9032905057236	139.025551222421	137.11223361743	140.938868827412	85.7697969041147	83.3099432226102	88.2296505856192	112.509899572033	110.871510424653	114.148288719412	274.974838730926	266.097119621861	283.852557839991	136.608637112606	134.687215279095	138.530058946117	267.25543309805	264.567984636489	269.94288155961	113.538767706435	111.935645332127	115.141890080743	80.3737886368978
441	72.5931777358322	70.7494364061933	74.4369190654712	113.648488065073	111.887866526335	115.409109603811	-21.9007607668979	-35.9028756378844	-7.89864589591135	141.132618036178	139.106450762769	143.158785309586	-1.38738441564538	-2.62686894911743	-0.147899882173328	139.965296458212	137.985250714537	141.945342201886	112.801989291623	110.983988822912	114.619989760334	124.386413652253	122.593974629564	126.178852674942	67.6191680260928	63.6704427660395	71.5678932861462	138.820449611145	136.921121274319	140.719777947971	85.733391066375	83.2703504041616	88.1964317285883	112.355452720461	110.715762146601	113.995143294321	273.89554627362	264.940137719066	282.850954828174	136.38923393291	134.472551164373	138.305916701447	266.94592704792	264.265944283778	269.625909812063	113.394675972253	111.791569073069	114.997782871437	80.2410270988414
442	72.6754004667662	70.8382517530452	74.5125491804873	113.587561460513	111.834892639385	115.340230281642	-22.9727781536703	-37.0594932758088	-8.8860630315317	140.952886253806	138.930989793396	142.974782714217	-1.41597531466566	-2.65689054444193	-0.175060084889384	139.695318328111	137.711771457278	141.678865198944	112.542225133983	110.728566919964	114.355883348002	124.210414934108	122.420370184781	126.000459683435	67.2535544113939	63.2625990676778	71.2445097551099	138.614854939324	136.72890576935	140.500804109298	85.6956885934441	83.2296055293568	88.1617716575313	112.198281027579	110.556904961151	113.839657094007	272.838267601783	263.798840570892	281.877694632674	136.167995479812	134.256083739147	138.079907220477	266.632802971826	263.960316024596	269.305289919057	113.248148588671	111.64484280813	114.851454369212	80.1075473351806
443	72.7554870941798	70.9249616558399	74.5860125325198	113.523333447322	111.77838831213	115.268278582514	-24.0001766401208	-38.1830184181131	-9.81733486212851	140.771073936972	138.753374779307	142.788773094637	-1.44356449736029	-2.68617896732316	-0.200950027397414	139.422347065684	137.435170256804	141.409523874564	112.282568037219	110.473465125137	114.091670949301	124.03170296226	122.243992716055	125.819413208465	66.8979145509846	62.8628061576361	70.9330229443331	138.408869561716	136.535590183013	140.28214894042	85.6567151060099	83.1877390666212	88.1256911453986	112.038467367185	110.395060385127	113.681874349243	271.803169839975	262.673617833639	280.932721846312	135.945044975534	134.037932262503	137.852157688565	266.316181752084	263.651232188737	268.981131315432	113.099235517081	111.495546519573	114.702924514589	79.9734024971459
444	72.8333948485028	71.0094999254852	74.6572897715205	113.455829303672	111.71838252019	115.193276087155	-24.9830050428087	-39.2731437949826	-10.6928662906348	140.587273005335	138.573710483837	142.600835526832	-1.47014846800815	-2.71471438098696	-0.225582555029342	139.146520105903	137.155646186161	141.137394025646	112.023126761827	110.218762973068	113.827490550586	123.85033282342	122.064912058696	125.635753588145	66.5522472466105	62.471193934369	70.6333005588519	138.202589682005	136.341175468277	140.064003895733	85.6164965404122	83.1447817323482	88.0882113484762	111.87609233303	110.230347484895	113.521837181164	270.790401295888	261.564874234295	280.01592835748	135.72050608335	133.818213915255	137.622798251445	265.996185799239	263.338824829292	268.653546769185	112.947985215188	111.343758700486	114.552211729891	79.838645821989
445	72.9090825536082	71.0918019916407	74.7263631155757	113.385077070951	111.654907892146	115.115246249756	-25.9213497647811	-40.3295266859767	-11.5131728435854	140.401575845692	138.392100815749	142.411050875636	-1.49572462124442	-2.7424767590126	-0.248972483476241	138.867976616017	136.8734001366	140.862553095434	111.764009289361	109.964536370723	113.563482207998	123.666360728655	121.883199328235	125.449522129075	66.2165440532514	62.0878917507314	70.3451963557715	137.996104455972	136.145660568616	139.846548343329	85.5750591215465	83.1007644507066	88.0493537923864	111.711234373273	110.06288292568	113.359585820866	269.800091541741	260.473026212958	279.127156870524	135.494502489258	133.597043383322	137.391961595195	265.672938954428	263.023225518582	268.322652390274	112.794445195097	111.189556839811	114.399333550384	79.7033305881989
446	72.9825106739552	71.1718050632669	74.7932162846435	113.311107447937	111.588000414841	115.034214481033	-26.8153343368	-41.3517950358419	-12.278873637758	140.214075289668	138.208648711371	142.219501867964	-1.52029124071395	-2.7694460168701	-0.271136464557787	138.58685793252	136.588634736761	140.585081128279	111.505322714609	109.710857556022	113.299787873196	123.479844753832	121.698927543775	125.260761963888	65.89078940074	61.7130273037062	70.0685514977738	137.789495355163	135.949042746935	139.629947963391	85.5324293357501	83.055718312542	88.0091403589583	111.543969966114	109.892781098763	113.195158833465	268.832351519577	259.398498444654	278.2662045945	135.267157520549	133.374532490025	137.159782551074	265.346566389833	262.704565150026	267.988567629641	112.638662616847	111.033017907011	114.244307326682	79.5675100708722
447	73.0536413594429	71.2494482914692	74.8578344274166	113.233953656521	111.51769911325	114.950208199792	-27.6651189090573	-42.3395540856985	-12.9906837324161	140.024864597489	138.023456043263	142.026273151714	-1.54384749641273	-2.79560214445408	-0.292092848371388	138.303307982226	136.301554183365	140.305061781088	111.247173139312	109.457795076417	113.036551202207	123.290845602047	121.512172223449	125.069518980646	65.5749607230667	61.3467255814405	69.803195864693	137.582835812154	135.75131813045	139.414353493858	85.4886339037101	83.0096745335168	87.9675932739033	111.374373827972	109.720154322168	113.028593333775	267.887273670013	258.341720326442	277.432827013585	135.038593807675	133.150789884086	136.926397731264	265.017194507327	262.38297374644	267.651415268214	112.480684900444	110.874218815289	114.087150985598	79.4312374972919
448	73.122438487897	71.3246729338895	74.9202040419045	113.15365128085	111.4440457137	114.863256848	-28.4708996945076	-43.2923933062796	-13.6494060827356	139.834037445794	137.836623553348	141.831451338241	-1.56639344072049	-2.8209253381328	-0.311861543308188	138.017473672664	136.012363978809	140.022583366519	110.989665567581	109.205413789295	112.773917345868	123.099427365072	121.323011933504	124.875842796641	65.2690285950648	60.9891078799998	69.5489493101298	137.376191159773	135.552482467384	139.199899852163	85.4436997534321	82.9626644116343	87.92473509523	111.202519145516	109.54511310839	112.859925182643	266.964932084028	257.30312250671	276.626741661346	134.808932993889	132.925920788765	136.691945199014	264.684950835436	262.058580275233	267.311321395639	112.32056033922	110.713236844617	113.927883833823	79.2945660027699
449	73.1888677051174	71.3974225197984	74.9803128904364	113.070238082812	111.367084299575	114.77339186605	-29.2329083650372	-44.2098934317955	-14.255923298279	139.641687916843	137.648250806812	141.635125026875	-1.58793000312976	-2.84539613093403	-0.330463875325497	137.729505238455	135.721270575637	139.737739901272	110.732903803179	108.953774886075	112.512032720283	122.905658260205	121.13152877508	124.67978774533	64.9729568761533	60.6402908987414	69.3056228535652	137.169618867208	135.352532081754	138.986705652662	85.397653993309	82.9147192842982	87.8805887023197	111.028477823047	109.367766489648	112.689189156447	266.065382677271	256.283133522616	275.847631831927	134.578295495094	132.700026816051	136.456564174138	264.349963924756	261.731512471023	266.968415378489	112.158338697682	110.550150008834	113.76652738653	79.1575485868065
450	73.2528964624194	71.4676430149369	75.0381499099019	112.983753797684	111.286860968578	114.68064662679	-29.9514114017719	-45.0916334129804	-14.8111893905635	139.447910485956	137.458436161465	141.437384810448	-1.60845898367989	-2.86899551961148	-0.347922447748289	137.439556532086	135.428480932033	139.450632132139	110.476990348805	108.702935941852	112.251044755758	122.709611318963	120.937808795362	124.481413842565	64.6867028608095	60.3003859199933	69.0730198016257	136.96316906617	135.151465002994	138.774873129346	85.3505238853256	82.865870485065	87.8351772855861	110.852320737259	109.188222387351	112.516419087167	265.188663386381	255.28217659967	275.095150173091	134.346800310275	132.47320584817	136.220394772379	264.012363241932	261.401896666194	266.62282981767	111.994071777845	110.385037354621	113.60310620107	79.0202380696209
451	73.3144940516056	71.5352829850568	75.0937051181544	112.894239914613	111.203423500251	114.585056328975	-30.6267094009077	-45.9371971334954	-15.31622166832	139.252800003578	137.267276745875	141.23832326128	-1.62798304510675	-2.891705087472	-0.364261002741499	137.147785249374	135.134201985953	139.161368512796	110.222026307549	108.452950992359	111.991101622739	122.511365004791	120.741942312158	124.280787697425	64.410217435431	59.9694980758942	68.8509367949677	136.756885350459	134.949282238136	138.564488462781	85.3023368184389	82.8161493002448	87.7885243366331	110.674117992243	109.006588008539	112.341647975948	264.33479438674	254.300666655311	274.36892211817	134.114564880933	132.245551986939	135.983577774928	263.672279062343	261.06985762995	266.274700494736	111.827813939294	110.21797918393	113.437648694657	78.8826870491059
452	73.3736316373094	71.6002937570144	75.1469695176045	112.801739447253	111.116821041663	114.486657852842	-31.2591363365273	-46.7461797626372	-15.7720929104173	139.056451668007	137.074868438552	141.038034897462	-1.64650570372188	-2.91350712198835	-0.379504285455418	136.854353081938	134.838640058303	138.870066105573	109.968111286634	108.203870639839	111.73235193343	122.311003738444	120.544024143122	124.077983333766	64.1434452412404	59.647725702848	68.6391647796328	136.55080582267	134.745989146467	138.355622498873	85.2531202821679	82.7655869255122	87.7406536388236	110.493939168606	108.822970248324	112.164908088888	263.503778331078	253.339007536549	273.668549125608	133.881704996076	132.017155569729	135.746254422423	263.32984236163	260.735518416481	265.924166306778	111.659622559825	110.049057195295	113.270187924355	78.7449478582576
453	73.4302822866573	71.6626295761906	75.197934997124	112.706296700349	111.027103818199	114.385489582499	-31.8490587819409	-47.5181936470011	-16.1799239168808	138.858960984666	136.881305839849	140.836616129484	-1.66403131903706	-2.9343847263708	-0.393677911703318	136.559425791084	134.542000197602	138.576851384566	109.715343303614	107.955742189205	111.474944418024	122.108618311919	120.344153732683	123.873082891155	63.8863248428761	59.335159782079	68.4374899036732	136.344964352778	134.541596870261	138.148331835295	85.2029018404283	82.7142144226846	87.6915892581719	110.311853561816	108.637476074669	111.986231048962	262.695600608278	252.397589511042	272.993611705513	133.64833473764	131.788103249061	135.50856622622	262.985184706192	260.399000222864	265.571369189519	111.489558425423	109.878354543095	113.100762307751	78.6070725231325
454	73.4844209962011	71.7222477589391	75.2465942334631	112.607957038323	110.934322875073	114.281591201573	-32.3968750911619	-48.2528736725031	-16.5408765098207	138.660423707763	136.686682228095	140.63416518743	-1.68056508215333	-2.9543219244187	-0.406808239887953	136.263173199583	134.244485479901	138.281860919265	109.463818695138	107.7086098155	111.219027574775	121.90430617468	120.142435171439	123.666177177922	63.6387889023079	59.031883463239	68.2456943413768	136.139392005117	134.336123770787	137.942660239447	85.1517091056479	82.6620626768294	87.6413555344663	110.127930406254	108.450212870365	111.805647942144	261.910229621732	251.476787021411	272.343672222053	133.414566459819	131.558478131075	135.270654788562	262.638438142808	260.060422257407	265.216454028209	111.317686040415	109.705955817217	112.929416263612	78.4691127213812
455	73.5360247160779	71.7791088387099	75.2929405934459	112.506766661914	110.838529853824	114.175003470005	-32.9030145421951	-48.949882054579	-16.8561470298112	138.460935760378	136.491089491878	140.430782028878	-1.69611300293585	-2.97330375811619	-0.4189222477555	135.965769099835	133.946296278476	137.985241921195	109.213632028424	107.462514763257	110.964749293591	121.698171579382	119.938977104349	123.457366054414	63.4007643577082	58.7379716668686	68.0635570485477	135.934118583225	134.129596816515	137.738640349934	85.0995697131945	82.6091623538552	87.5899770725338	109.942239082852	108.261288707408	111.623189458296	261.147617086555	250.576956704597	271.718277468513	133.180510794575	131.32835996647	135.032661622681	262.289735087515	259.719901619162	264.859568555867	111.144073850913	109.53194694844	112.756200753385	78.3311197414089
456	73.5850723713576	71.8331767044597	75.3369680382555	112.402772398751	110.739776806554	114.065767990948	-33.3679364438835	-49.608912537515	-17.1269603502519	138.260593129375	136.294618031195	140.226568227554	-1.71068189599851	-2.99131637757214	-0.430047414424868	135.667391078849	133.647629518061	137.687152639637	108.964876015567	107.217495577794	110.712256453339	121.490325578202	119.733892525694	123.246758630709	63.1721726069047	58.4534907607217	67.8908544530878	135.729174236311	133.922052870248	137.536295602374	85.0465112961489	82.555543858744	87.5374787335538	109.75484930959	108.070812531113	111.438886088066	260.40769834492	249.69843567152	271.116961018321	132.946276674799	131.09782538585	134.794727963748	261.939208213892	259.377553189393	264.50086323839	110.968794376998	109.356415047258	112.581173706738	78.1931444422091
457	73.6315448805476	71.8844187299524	75.3786710311427	112.296021513238	110.638116049223	113.953926977253	-33.7921292081152	-50.2296940032206	-17.3545644130097	138.059491732003	136.097356621479	140.021626842528	-1.7242793655248	-3.00834712303016	-0.440211608019436	135.368220262223	133.348677928236	137.38776259621	108.717641430787	106.973588367851	110.461694493723	121.280885865158	119.527298460575	123.03447326974	62.9529296950377	58.1784983044686	67.7273610856068	135.524591066958	133.713539823717	137.335642310199	84.9925614604545	82.5012372945754	87.4838856263337	109.56583131544	107.878894235339	111.252768395542	259.690392698783	248.841540037247	270.539245360319	132.711971365961	130.866948169862	134.556994562059	261.586990340902	259.033489535837	264.140491145967	110.791924251468	109.179448185717	112.404400317218	78.0552372139195
458	73.6754251712255	71.9328058925599	75.4180444498911	112.186561540544	110.533600053911	113.839523027176	-34.1761093892553	-50.8119935052033	-17.5402252733073	137.857727251791	135.899392236151	139.816062267432	-1.73691378895396	-3.02438459878909	-0.449442979118823	135.068440980935	133.049629310192	137.087252651679	108.472017030749	106.730827098208	110.21320696329	121.069976464162	119.31931553485	122.820637393473	62.7429465060375	57.9130428570477	67.5728501550272	135.32040467725	133.504117531713	137.136691822787	84.9377477604732	82.4462724224898	87.4292230984567	109.37525599945	107.685644615803	111.064867383097	258.995603759209	248.006563688158	269.984643830261	132.477700496937	130.635799543109	134.319601450766	261.233214320437	258.687820830618	263.778607810255	110.61354416533	109.001135133116	112.225953197543	77.9174479391431
459	73.7166981927793	71.978312880218	75.4550835053406	112.074440148632	110.426281378763	113.722598918502	-34.520420692714	-51.3556187551672	-17.6852226302608	137.655394942048	135.700809825255	139.609980058841	-1.74859429956361	-3.03941873897594	-0.457769860151273	134.768240366129	132.750665830468	136.785814901791	108.228089478044	106.489243910107	109.966935045981	120.857727267018	119.110067437765	122.605387096271	62.54212895754	57.6571638408922	67.4270940741878	135.116655589958	133.293858502784	136.939452677133	84.8820976749767	82.3906786227349	87.3735167272186	109.183195077513	107.49117519536	110.875214959666	258.323219811511	247.193777270097	269.452662352926	132.243568080698	130.404448479564	134.082687681831	260.878012924716	258.340654782723	263.41537106671	110.43373872249	108.821565057155	112.045912387824	77.7798259550812
460	73.7553509262371	72.0209181852568	75.4897836672174	111.959705031364	110.316212633261	113.603197429467	-34.8256329546163	-51.8604200978877	-17.790845811345	137.452589396224	135.501692049882	139.403486742565	-1.75933076798271	-3.05344086520228	-0.465220670763152	134.46780787827	132.45196335455	136.48365240199	107.985943267944	106.248869466382	109.723017069506	120.64427342984	118.89968028431	122.388866575369	62.3503781988514	57.4108914573682	67.2898649403347	134.913390482736	133.082848309538	136.743932655935	84.8256385836008	82.3344848569312	87.3167923102705	108.989721220014	107.295597922688	110.683844517341	257.673114195375	246.403427380014	268.942801010736	132.009676515915	130.172962006232	133.846391025599	260.521518733699	257.992096585955	263.050940881444	110.252596208222	108.640827202376	111.864365214068	77.6424200165191
461	73.7913723911774	72.0606041839213	75.5221405984334	111.84240383468	110.203446475702	113.481361193658	-35.0923410945787	-52.3262920152387	-17.8583901739188	137.249404285293	135.302118974362	139.196689596224	-1.76913378267072	-3.06644373621063	-0.471823829130813	134.167334778007	132.153690832372	136.180978723641	107.745660658522	106.009733317276	109.481587999768	120.429754640385	118.688281887263	122.171227393507	62.1675908115761	57.1742466479891	67.160934975163	134.710663176579	132.871185688417	136.550140664741	84.7683977437894	82.2777196316894	87.2590758558895	108.794908183738	107.099024753548	110.490791613927	257.045145699139	245.635735942923	268.454555455356	131.776126561186	129.941405491149	133.610847631224	260.163864022653	257.642248883282	262.685479162025	110.070208277969	108.459010557493	111.681405998445	77.5052782597065
462	73.8247536497132	72.09735720052	75.5521500989064	111.722584116835	110.088035639127	113.357132594543	-35.3211640436411	-52.7531742029825	-17.8891538842997	137.045932063317	135.102167720485	138.989696406149	-1.77801462940107	-3.07842158968074	-0.47760766912141	133.867013546815	131.856009746828	135.878017346801	107.507321604224	105.77186428198	109.242778926468	120.214314272408	118.476000951917	121.952627592899	61.9936590125179	56.9472410962736	67.0400769287623	134.508535324975	132.65898230608	136.358088343869	84.7104022682533	82.2204109637033	87.2003935728034	108.598830941378	106.901567131051	110.296094751704	256.439158967365	244.890899756007	267.987418178723	131.543017274359	129.709842901604	133.376191647115	259.805180650043	257.291211748491	262.319149551596	109.886669574757	108.276203522593	111.497135626921	77.3684481671725
463	73.8554878075507	72.1311675552869	75.5798080598145	111.600293342629	109.970032981612	113.230553703646	-35.5127436494354	-53.1410522646635	-17.8844350342072	136.842263643334	134.901912090324	138.782615196344	-1.78598526978938	-3.08937017641639	-0.482600363162372	133.567037266063	131.55907363541	135.575000896716	107.271003692975	105.535290840033	109.006716545918	119.998098446242	118.262966209539	121.733230682945	61.8284708584698	56.7298772654734	66.9270644514663	134.307076757182	132.446362177199	136.167791337166	84.6516791029683	82.1625863464365	87.1407718595002	108.401565811571	106.703335387528	110.099796235614	255.85498492083	244.169090182224	267.540879659436	131.310445910548	129.478337018786	133.14255480231	259.445599945891	256.939082686007	261.952117205775	109.702077285009	108.09249358619	111.311660983829	77.2319765335126
464	73.8835700121293	72.162029595217	75.6051104290415	111.475578910625	109.849491556658	113.101666264592	-35.6677435607043	-53.4899580661543	-17.8455290552543	136.6384880467	134.701422166359	138.57555392704	-1.79305831890854	-3.09928678717377	-0.48682985064331	133.267598963513	131.26302769385	135.272170233176	107.036782086895	105.300041525929	108.773522647861	119.781255017352	118.049305508307	121.513204526397	61.6719104525035	56.522148467783	66.821672437224	134.106365437768	132.233460726352	135.979270149184	84.5922550057348	82.1042727185122	87.0802372929574	108.203190591628	106.504438095362	109.901943087893	255.292441188058	243.470452976576	267.11442939954	131.078507773619	129.246949596032	132.910065951206	259.085252600763	256.585956649675	261.584548551851	109.516530643733	107.907967020846	111.125094266621	77.0959094321842
465	73.9089974478531	72.1899417073191	75.6280531883871	111.348488211436	109.726464699347	112.970511723525	-35.786848093309	-53.7999697925005	-17.7737263941176	136.43469202997	134.500763899649	138.368620160292	-1.79924702203507	-3.10817027242206	-0.490323771648092	132.968890936531	130.968008469356	134.969773403707	106.804729466689	105.066145319623	108.543313613755	119.563932516496	117.83514488284	121.292720150152	61.5238581513776	56.3240389610379	66.7236773417173	133.906487014655	132.020423494741	135.79255053457	84.5321565253213	82.0454964339102	87.0188166167324	108.00378469417	106.304981396984	109.702587991355	254.751332547483	242.795108229331	266.707556865636	130.847296017305	129.015741449481	132.678850585128	258.724268555536	256.231926081184	261.216611029888	109.330130400958	107.722708604516	110.937552197399	76.9602921833457
466	73.9317693284323	72.2149063139398	75.6486323429248	111.219068714414	109.601006124063	112.837131304765	-35.8707610798857	-54.0712117460594	-17.670310413712	136.23095969432	134.299998698573	138.161920690066	-1.80456523057271	-3.11602105534788	-0.493109405797541	132.671104061398	130.674143649383	134.668064473412	106.574915979781	104.833632025155	108.316199934407	119.346279066324	117.620607625139	121.071950507508	61.3841907736832	56.1355240693009	66.6328574780656	133.707533939354	131.807404500677	135.607663378032	84.4714099812112	81.9862832340624	86.95653672836	107.803429287697	106.105068345155	109.501790230239	254.231451379348	242.143150411723	266.319752346973	130.616901393629	128.784772472344	132.449030314914	258.362776892102	255.8770809687	260.848472815504	109.142978261892	107.536801373113	110.749155150671	76.8251693227703
467	73.9518868863564	72.2369298500264	75.6668439226863	111.087368079385	109.473170029647	112.701566129124	-35.9202047053285	-54.3038539218173	-17.5365554888397	136.027372083331	134.099183032141	137.955561134521	-1.80902737720114	-3.12284113842866	-0.495213615973612	132.37442709815	130.381551950122	134.367302246178	106.347409192234	104.60253262941	108.092285755058	119.128441299759	117.405813380707	120.851069218811	61.2527818083502	55.9565703241145	66.5489932925859	133.509604155303	131.594564271159	135.424644039447	84.4100414439729	81.926658221935	86.8934246660109	107.602207439789	105.904798283614	109.299616595964	253.732578126412	241.514648510934	265.950507741891	130.387411947901	128.554101566975	132.220722328826	258.000905725161	255.521508926077	260.480302524245	108.955176313523	107.350326407906	110.560026219141	76.6905845718678
468	73.9693533595276	72.2560227224115	75.6826839966437	110.95343428952	109.343011208004	112.563857371037	-35.935918330287	-54.4981113924333	-17.3737252681407	135.824006775772	133.898368063036	137.749645488507	-1.8126484502993	-3.12863410390591	-0.496662796692694	132.079046000338	130.090343106795	134.067748893882	106.122274044506	104.372879633083	107.871668455929	118.910563305268	117.190877293653	120.630249316883	61.1295016231434	55.7871356235559	66.4718676227309	133.312799363229	131.382067570394	135.243531156064	84.34807671627	81.8666458381732	86.8295075943667	107.400204260283	105.704266295256	109.09614222531	253.254481762559	240.9096462425	265.599317282617	130.158912661236	128.32378649259	131.994038829881	257.63878209526	255.165295292806	260.112268897713	108.766826450313	107.163362659544	110.370290241082	76.5565808088399
469	73.9841739750884	72.2721992514231	75.6961486987538	110.817315800982	109.210585152288	112.424046449677	-35.9186573048741	-54.6542435321743	-17.1830710775739	135.620937480636	133.697599326267	137.544275635005	-1.81544396769428	-3.13340510849053	-0.497482826898034	131.78514323895	129.80061796562	133.76966851228	105.899572811094	104.144707346283	107.654438275905	118.692785623202	116.975909223659	120.409662022745	61.0142176727823	55.6271694065652	66.4012659389993	133.117222885608	131.170080859697	135.064364911518	84.2855413145285	81.8062698393762	86.7648127896808	107.197507040425	105.503562740632	108.891451340218	252.796920268365	240.328162329554	265.265678207176	129.931485043295	128.093883630495	131.769086456095	257.276531863218	254.808523254593	259.744540471842	108.578029811282	106.97598680864	110.180072813923	76.4232000409998
470	73.9963559304817	72.2854775953321	75.7072342656314	110.679061704667	109.075948160849	112.282175248486	-35.8691917747823	-54.7725531055958	-16.9658304439687	135.418233642278	133.49691646948	137.339550815077	-1.81742994978809	-3.13716087262825	-0.497699026947921	131.492897149583	129.512468674949	133.473325624218	105.679365064072	103.918052141846	107.440677986299	118.475244315785	116.761013055737	120.189475575832	60.906794706325	55.4766128403239	66.3369765723262	132.922977165493	130.958769531805	134.887184799182	84.2224604512769	81.7455532785625	86.6993676239913	106.99420538272	105.302772903998	108.685637861442	252.359641112721	239.770190839522	264.94909138592	129.70520667968	127.864447672939	131.545965686421	256.914279606103	254.45127398417	259.377285228037	108.388886240091	106.78827316115	109.989499319031	76.2904833782772
471	74.0059083717882	72.2958796583457	75.7159370852306	110.538721895109	108.939157433198	112.138286357019	-35.7883054820033	-54.853385243684	-16.7232257203227	135.215960063879	133.296353070631	137.135567057127	-1.81862289211616	-3.13990966464589	-0.497336119586433	131.202481311674	129.225978970666	133.178983652681	105.461707640577	103.692952660407	107.230462620746	118.2580701311	116.546286120833	119.969854141368	60.8070949734639	55.3353990187397	66.2787909281881	132.730160947697	130.748294970942	134.712026924452	84.1588590181711	81.6845184878738	86.6331995484684	106.790391315074	105.101976757916	108.478805872233	251.942381739561	239.23570157005	264.649061909073	129.480150740185	127.635531246018	131.324770234351	256.552148514897	254.093626801575	259.010670228218	108.199493778782	106.600293575274	109.79869398229	76.1584710079343
472	74.0128423693902	72.3034309830367	75.7222537557436	110.396347241559	108.800271154344	111.992423328774	-35.6767945623398	-54.8971263272559	-16.4564627974237	135.014176557696	133.095936547628	136.932416567763	-1.81903973739228	-3.14166128008823	-0.496418194696339	130.914063968255	128.94122454873	132.886903387779	105.246654614235	103.469449962468	107.023859266002	118.041387778667	116.331818741629	119.750956815706	60.7149784293878	55.2034531703462	66.2265036884294	132.538866202294	130.538811497852	134.538920906736	84.0947615697191	81.6231870635607	86.5663360758776	106.586159381949	104.901248850938	108.27106991296	251.544870058794	238.724640476951	264.365099640638	129.2563854558	127.40718448105	131.10558643055	256.190260293992	253.7356593528	258.644861235184	108.009948204602	106.412117415369	109.607778993834	76.0272021705117
473	74.0171708910172	72.3081606282553	75.7261811537791	110.251989756295	108.659348564008	111.844630948582	-35.5354663418837	-54.9042027947524	-16.166729889015	134.812937630584	132.895688172779	136.730187088388	-1.81869784709587	-3.14242701654327	-0.494968677648469	130.627807494249	128.658273515643	132.597341472855	105.034257270559	103.247587624093	106.820926917025	117.825315330938	116.117693913588	119.532936748288	60.6303029378758	55.080692874149	66.1799130016027	132.349174861296	130.330463265978	134.367886456614	84.0301923077151	81.5615798532788	86.4988047621514	106.381606704575	104.700658316646	108.062555092504	251.166824940504	238.236930137922	264.096719743087	129.03397357402	127.179454552433	130.888492595607	255.828735062676	253.377447805238	258.280022320114	107.820342617903	106.223811527463	109.416873708343	75.8967151370241
474	74.018908772232	72.3101010337066	75.7277165107574	110.105702755408	108.516450007556	111.694955503259	-35.3651381346227	-54.8750798891597	-15.8551963800857	134.612292213034	132.69562320232	136.528961223748	-1.8176149726584	-3.14221964423903	-0.493010301077775	130.343867920676	128.377186905983	132.31054893537	104.824564086299	103.027411774435	106.621716398164	117.609963761479	115.903987126516	119.315940396442	60.5529244722952	54.9670282821508	66.1388206624396	132.161155448772	130.12338118078	134.198929716763	83.9651750663937	81.4997169457191	86.4306331870683	106.176833001993	104.500268996668	107.853397007317	250.807956711519	237.772470246628	263.843443176411	128.812971803439	126.952385202783	130.673558404095	255.467691258731	253.019067058016	257.916315459446	107.630767087457	106.035440230411	109.226093944503	75.7670471874211
[truncated: 523 more rows]
[truncated: 17 more columns]
