# Supplementary material for: Collateral flow and pulsatility during large vessel occlusions: insights from a quantitative in vitro study
Source: Front Bioeng Biotechnol. 2024 Jul 17;12:1421714. doi: 10.3389/fbioe.2024.1421714 (PMC11288949; doi:10.3389/fbioe.2024.1421714)
Supplement: Supplementary file 1 [file DataSheet1.ZIP › M1_occlusion.csv]

Time	Q_LACA	Q-SD_LACA	Q+SD_LACA	p_LACA	p-SD_LACA	p+SD_LACA	Q_LICA	Q-SD_LICA	Q+SD_LICA	p_LICA	p-SD_LICA	p+SD_LICA	Q_LMCA	Q-SD_LMCA	Q+SD_LMCA	p_LMCA	p-SD_LMCA	p+SD_LMCA	Q_LPCA	Q-SD_LPCA	Q+SD_LPCA	p_LPCA	p-SD_LPCA	p+SD_LPCA	Q_LVA	Q-SD_LVA	Q+SD_LVA	p_LVA	p-SD_LVA	p+SD_LVA	Q_RACA	Q-SD_RACA	Q+SD_RACA	p_RACA	p-SD_RACA	p+SD_RACA	Q_RICA	Q-SD_RICA	Q+SD_RICA	p_RICA	p-SD_RICA	p+SD_RICA	Q_RMCA	Q-SD_RMCA	Q+SD_RMCA	p_RMCA	p-SD_RMCA	p+SD_RMCA	Q_RPCA
1	96.3671738045669	94.6202720123281	98.1140755968056	57.9143199765928	56.6927714117591	59.1358685414265	111.152321970635	107.492955799078	114.811688142191	73.193144180676	71.7531640936796	74.6331242676723	-0.337436183100781	-1.58497736420228	0.910104998000723	67.8616451058329	66.5113152957439	69.2119749159218	67.2849073196533	65.734915001821	68.8348996374855	62.652225217647	61.3842570156615	63.9201934196325	54.6336018918232	52.7264440952389	56.5407596884074	73.8299689129387	72.4758721343103	75.1840656915671	98.0398949114556	95.9668364437661	100.112953379145	56.5355381138849	55.3533458755683	57.7177303522015	184.537270515681	180.672050242843	188.40249078852	70.1108237744602	68.7467581556397	71.4748893932808	181.315451976799	178.802134386687	183.828769566912	56.1776524622669	55.0171284543147	57.3381764702191	51.5644842674453
2	96.2914103999305	94.5455146157595	98.0373061841015	57.8457976920603	56.6261987484377	59.0653966356829	111.161512096266	107.349666423448	114.973357769084	73.109409142081	71.6715104036619	74.5473078805	-0.337863732621185	-1.58169073683061	0.905963271588237	67.7830748341459	66.4344755760725	69.1316740922194	67.2066473467756	65.6561471411891	68.7571475523621	62.5799550970269	61.3138467617568	63.846063432297	54.6604379793232	52.6980140019303	56.6228619567162	73.7465769236205	72.3948923134578	75.0982615337832	97.9594015222129	95.88262069652	100.036182347906	56.4688911909011	55.2886867621357	57.6490956196665	184.539952501144	180.536232364148	188.54367263814	70.0307375305818	68.6685917455097	71.3928833156538	181.166723998637	178.654140981182	183.679307016092	56.1102778081599	54.9517577749376	57.2687978413823	51.514333107476
3	96.2153522792061	94.4706542669444	97.9600502914678	57.7773370463033	56.559722439143	58.9949516534636	111.195677303067	107.205119151044	115.18623545509	73.0257535081348	71.5898880721052	74.4616189441643	-0.338030091924791	-1.57818085764352	0.902120673793939	67.7048127768204	66.3579725979953	69.0516529556454	67.1284674396254	65.5776281098352	68.6793067694155	62.5079132234741	61.2436753690245	63.7721510779238	54.6963049831891	52.6725293541167	56.7200806122614	73.6629363094133	72.313487061804	75.0123855570227	97.8787336574722	95.7981610110418	99.9593063039026	56.4022979525588	55.2241429099168	57.5804529952008	184.562287409404	180.404895431443	188.719679387364	69.9508154460636	68.5905450673214	71.3110858248057	181.01763162229	178.505868245573	183.529394999006	56.0429199848363	54.8864338199896	57.199406149683	51.464256310587
4	96.1390137565178	94.3957060802164	97.8823214328193	57.7089325473598	56.4933374818494	58.9245276128703	111.255739541227	107.061062564587	115.450416517866	72.9421817157828	71.5082991918909	74.3760642396747	-0.337915334050537	-1.57444358262243	0.898612914521355	67.6268479435764	66.2818027272326	68.9718931599203	67.0504301951851	65.4994225515998	68.6014378387704	62.4360789995526	61.1737284893246	63.6984295097806	54.7414722212867	52.6503478799899	56.8325965625835	73.5791624252029	72.2317556097307	74.926569240675	97.7979171548737	95.7134970815875	99.88233722816	56.3357415463722	55.159695376951	57.5117877157933	184.604903036341	180.279031625416	188.930774447265	69.8710549798709	68.5126115571963	71.2294984025456	180.868232515746	178.357375161691	183.379089869801	55.9755759076022	54.8211588769047	57.1299929382998	51.4142882653807
5	96.0624100747335	94.3206851406475	97.8041350088196	57.640578564272	56.4270374512487	58.8541196772952	111.342616457218	106.919506653091	115.765726261345	72.8586998083004	71.4267480394841	74.2906515771167	-0.337499210049107	-1.5704746958848	0.895476275786587	67.5491656660839	66.2059582792039	68.8923730529639	66.9726000204231	65.4215955131778	68.5236045276683	62.3644285535899	61.1039886695862	63.6248684375937	54.7962059513943	52.631866680067	56.9605452227217	73.4953777186635	72.1498073777961	74.840948059531	97.7169795051914	95.6286700930292	99.8052889173537	56.2692059459351	55.0953255804747	57.4430863113955	184.668421836228	180.159722754641	189.177120917814	69.7914546542856	68.4347861610994	71.1481231474719	180.718587357873	178.208722851193	183.228451864553	55.9082419423017	54.7559340057623	57.060549878841	51.3644646292571
6	95.985557404956	94.2456065141295	97.7255082957824	57.5722694611758	56.3608146686252	58.7837242537264	111.457220230264	106.782615050128	116.131825410401	72.7753155028345	71.3452412162685	74.2053897894004	-0.33676117554403	-1.56626985829547	0.892747507207408	67.471747746014	66.1304274223629	68.8130680696651	66.8950430974054	65.3442122819721	68.4458739128388	62.2929351250162	61.0344355022312	63.5514347478012	54.8607690239468	52.6175139303838	57.1040241175098	73.4117092390709	72.0677598802667	74.755658597875	97.6359498632891	95.5437226554512	99.728177071127	56.2026761432255	55.0310154982342	57.3743367882167	184.753460114956	180.048113405194	189.458806824717	69.7120142126586	68.357065577842	71.0669628474753	180.568759843412	178.059974478623	183.077545208201	55.8409139687689	54.69075887389	56.9910690636477	51.3148223120949
7	95.9084728449854	94.1704852597768	97.6464604301939	57.5039997377338	56.2946604261339	58.7133390493337	111.600456400345	106.652616558423	116.548296242266	72.6920382254596	71.263787739616	74.1202887113033	-0.335680418219516	-1.56182455367131	0.890463717232277	67.3945726925934	66.0551941751109	68.7339512100759	66.8178273456966	65.2673382188961	68.3683164724971	62.2215695366782	60.9650458452881	63.4780932280683	54.9354205353056	52.607740861125	57.2631002094863	73.3282860835496	71.985736486124	74.6708356809753	97.5548590567858	95.4586987366658	99.6510193769059	56.1361383313793	54.9667478499663	57.3055288127922	184.860627220894	179.945387303862	189.775867137927	69.6327347627933	68.2794484637023	70.9860210618843	180.418816683929	177.911195146469	182.926438221389	55.7735874844484	54.6256316537012	56.9215433151955	51.2653994577596
8	95.8311744167518	94.0953364444887	97.567012389015	57.435764171888	56.2285652586293	58.6429630851467	111.773222689452	106.53173930481	117.014706074095	72.6088791145565	71.1823990795469	74.0353591495661	-0.334235886192702	-1.55713403293133	0.888662260545922	67.3176160469079	65.9802385037852	68.6549935900307	66.7410223820614	65.1910385866316	68.2910061774912	62.150300743963	60.8957941128507	63.4048073750754	55.0204154820839	52.6030144020846	57.4378165620833	73.2452368552783	71.9038640911978	74.5866096193589	97.4737395923815	95.3736435927648	99.5738355919983	56.0695800736919	54.9025062568785	57.2366538905053	184.99052473461	179.852747593895	190.128301875325	69.5536189082698	68.2019355991983	70.9053022173413	180.268827604656	177.762451782424	182.775203426888	55.7062577459926	54.560548990317	56.8519665016681	51.21623542344
9	95.7536810627197	94.020175159514	97.4871869659254	57.3675579603973	56.1625192535361	58.5725966672585	111.976407817852	106.422166187517	117.530649448186	72.5258509947701	71.1010891389888	73.9506128505514	-0.332406317225791	-1.5521932566063	0.887380622154715	67.2408507880046	65.9055365264741	68.5761650495351	66.6646994774866	65.1153783739532	68.2140205810199	62.0790964483674	60.8266526346616	63.3315402620733	55.116004417061	52.603810731304	57.6281981028181	73.1626872087827	71.8222707556977	74.5031036618678	97.3926256597984	95.288603696813	99.4966476227837	56.0029904548385	54.8382753784067	57.1677055312704	185.143745658687	179.771401141475	190.516090175899	69.4746708704405	68.1245300201434	70.8248117207376	180.118865337157	177.61381301913	182.623917655184	55.6389199452377	54.4955060428552	56.7823338476203	51.167370756818
10	95.6760126412662	93.945016538858	97.4070087436744	57.2993768523186	56.0965123869635	58.5022413176737	112.210890317102	106.326007878777	118.095772755427	72.4429683251156	71.019874177907	73.8660624723242	-0.330170268731622	-1.54699683618594	0.886656298722695	67.1642478137108	65.831060824181	68.4974348032407	66.5889315115437	65.0404221168576	68.1374409062298	62.0079237613142	60.7575920814343	63.2582554411941	55.2224331072197	52.6106098287192	57.8342563857201	73.0807575559056	71.7410833609449	74.4204317508662	97.3115531332984	95.2036266657797	99.4194796008172	55.9363602106641	54.7740410268737	57.0986793944545	185.320873608894	179.702546598309	190.93920061948	69.3958966039917	68.0472371163294	70.7445560916541	179.969005607764	177.465349066743	182.472662148786	55.5715694146272	54.4304966002789	56.7126422289755	51.1188471710788
11	95.5981899210393	93.8698757793762	97.3265040627025	57.231217270538	56.0305348725098	58.4318996685662	112.477537341646	106.245288977954	118.709785705339	72.3602471258995	70.9387726838221	73.7817215679769	-0.327506148524193	-1.54153897484473	0.886526677796349	67.0877764870635	65.7567808572848	68.4187721168422	66.5137929241198	64.9662337173781	68.0613521308616	61.9367499025978	60.6885819502184	63.1849178549771	55.3399421944413	52.6238910335244	58.0559933553583	72.9995610023613	71.6604253377201	74.3386966670025	97.2305595707391	95.1187611857928	99.3423579556854	55.8696818333556	54.709790261798	57.0295734049131	185.522482007973	179.647365726013	191.397598289933	69.3173039089074	67.9700647019289	70.6645431158859	179.819327121743	177.317131578748	182.321522664739	55.5042018559379	54.3655132695287	56.642890442347	51.0707075177771
12	95.5202345742989	93.7947681623967	97.2457009862011	57.1630764166621	55.9645775080992	58.361575325225	112.777203480785	106.181943253969	119.3724637076	72.2777048899874	70.8578051933496	73.6976045866251	-0.324392246263834	-1.53581340814886	0.887028915621188	67.0114052373585	65.682663481473	68.3401469932441	66.4393596645463	64.8928762611305	67.9858430679621	61.8655429168777	60.6195911018283	63.1114947319272	55.4687668593942	52.6441295341811	58.2934041846074	72.9192015790738	71.5804145164411	74.2579886417065	97.1496842101355	95.0340569358026	99.2653114844684	55.8029496493505	54.6455114663799	56.9603878323212	185.749133283305	179.607017402101	191.891249164508	69.2389025414152	67.8930230619544	70.5847820208759	179.669911543131	177.169233511539	182.170589574723	55.4368135850963	54.3005477304572	56.5730794397355	51.0229957575714
13	95.4421691692488	93.7197090767181	97.1646292617796	57.0949523550357	55.8986320058295	58.291272704242	113.11072957286	106.13781469201	120.083644453709	72.1953604845375	70.776994071283	73.613726897792	-0.320806765544981	-1.5298133454037	0.888199814313741	66.9351022031317	65.6086735535503	68.2615308527132	66.3657091381613	64.8204118348236	67.9110064414989	61.7942723911414	60.5505883402666	63.0379564420162	55.6091364891454	52.6717936798382	58.5464792984526	72.8397728249004	71.5011611464033	74.1783845033975	97.0689679637001	94.9495645097333	99.1883714176668	55.7361598679466	54.5811944090588	56.8911253268343	186.001378069749	179.582633731769	192.420122407729	69.1607043261148	67.8161249788739	70.5052836733556	179.520843470223	177.021728978358	182.019957962088	55.369401784987	54.2355910490212	56.5032125209529	50.975756928851
14	95.3640171613682	93.6447140428244	97.0833202799121	57.0268440723293	55.8326912902296	58.220996854429	113.478941523515	106.114661909363	120.843221137667	72.1132340496429	70.6963632553289	73.5301048439568	-0.316727856572784	-1.52353141235224	0.890075699206678	66.858835902923	65.5347746139519	68.1828971918941	66.2929201503444	64.7489013451767	67.8369389555121	61.722910156023	60.4815430223211	62.9642772897249	55.7612743490272	52.70734298494	58.8152057131144	72.7613567680784	71.4227661274817	74.0999474086751	96.9884534093362	94.8653353372078	99.1115714814646	55.6693105992421	54.5168302929476	56.8217909055366	186.279754418917	179.575317746045	192.984191091788	69.0827232710337	67.7393857428177	70.4260607992497	179.372210406672	176.874693098312	181.869727715032	55.3019647574922	54.170634037441	56.4332954775435	50.9290371142757
15	95.2858028837498	93.5697987381629	97.0018070293367	56.9587515100079	55.7667497515297	58.1507532684861	113.882649129876	106.114164252414	121.651134007338	72.0313469003776	70.6159379758229	73.4467558249323	-0.312133649373282	-1.51695959597655	0.89269229722999	66.7825759185099	65.4609296296145	68.1042222074052	66.2210728480686	64.6784043409195	67.7637413552176	61.6514309542765	60.4124256842032	62.8904362243498	55.9253972592843	52.7512266980712	59.0995678204975	72.6840233430451	71.3453194928621	74.0227271932282	96.9081847795653	94.7814216029323	99.0349479561984	55.6024018407587	54.4524117954437	56.7523918860737	186.584787016178	179.586142246962	193.583431785395	69.0049756869027	67.6628231478299	70.3471282259755	179.224102728179	176.728201841309	181.720003615049	55.2345021656106	54.1056676477786	56.3633366834427	50.8828834052602
16	95.2075515364571	93.4949790233268	96.9201240495875	56.8906755680008	55.70080344248	58.0805476935216	114.322644912535	106.137928472541	122.507361352528	71.9497214385582	70.535744460584	73.3636984165323	-0.30700228748038	-1.51008919218619	0.896084617225425	66.7062935745064	65.3871017782811	68.0254853707318	66.1502486590155	64.6089788398046	67.6915184782263	61.5798130605217	60.3432086712772	62.8164174497662	56.1017152770203	52.8038828154746	59.3995477385661	72.607830267479	71.2688991753253	73.9467613596326	96.8282079478729	94.6978761648388	98.958539730907	55.53543543286	54.3879330994675	56.6829377662525	186.916986406673	179.616149445483	194.217823367864	68.9274803115357	67.5864574754376	70.2685031476339	179.076613644762	176.582331869847	181.570895419678	55.167015256411	54.040683383755	56.293347129067	50.8373438644318
17	95.1292891749118	93.4202709689841	96.8383073808395	56.822618078997	55.6348502098284	58.0103859481656	114.799702957197	106.187495304575	123.411910609819	71.8683810801272	70.4558096354801	73.2809525247743	-0.301311962041534	-1.50291075719546	0.900286833112391	66.6299625978544	65.3132552534833	67.9466699422255	66.0805302283079	64.540681162834	67.6203792937818	61.5080388376008	60.2738667566148	62.7422109185869	56.290431383961	52.8657374344127	59.7151253335094	72.5328233918185	71.1935700821575	73.8720767014795	96.7485704124616	94.6147524710939	98.8823883538292	55.4684149838936	54.3233899167157	56.6134400510715	187.276848231605	179.666351117352	194.887345345858	68.8502584398851	67.5103114655789	70.1902054141913	178.929839158593	176.437160378768	181.422517938417	55.0995070558272	53.9756737147222	56.2233403969322	50.7924674860998
18	95.0510426973231	93.3456908833924	96.7563945112538	56.7545817539406	55.5688897546417	57.9402737532394	115.314577767878	106.264345564762	124.364809970993	71.7873502034891	70.376160831286	73.1985395756922	-0.295040946282818	-1.49541406339519	0.905332170829557	66.5535597408676	65.2393560684785	67.8677634132567	66.0120013529154	64.4735657781931	67.5504369276378	61.436095216444	60.2043777342446	62.6678126986433	56.4917411805404	52.9372043582231	60.0462780028577	72.4590375205006	71.1193834947499	73.7986915462514	96.6693212774063	94.5321044761	98.8065380787127	55.4013457668172	54.2587795021914	56.5439120314431	187.664852476086	179.737729070667	195.591975881505	68.7733340601359	67.4344102737698	70.1122578465019	178.783878017392	176.292764934213	181.274991100571	55.0319825269022	53.9106324755614	56.1533325782429	50.7483041547739
19	94.9728398311742	93.2712553403355	96.674424322013	56.6865701004522	55.5029236190688	57.8702165818355	115.868003133508	106.369905577859	125.366100689156	71.7066541234118	70.2968255070406	73.116482739783	-0.288167630272937	-1.4875880605116	0.911252799965722	66.4770653521497	65.1653728373658	67.7887578669336	65.9447469137936	64.4076851576794	67.4818086699079	61.3639740882279	60.1347229735056	62.5932252029502	56.7058325868092	53.0186848813971	60.3929802922213	72.3864976910807	71.0463767983886	73.7266185837727	96.5905112312087	94.4499865556318	98.7310359067856	55.3342345899293	54.194100658266	56.4743685215925	188.0814627298	179.831235775311	196.331689684289	68.696733996115	67.3587814124129	70.034686579817	178.63883166341	176.14922331317	181.128440013651	54.9644486840457	53.845555236888	56.0833421312034	50.7049046017775
20	94.8947091187809	93.1969812073178	96.5924370302439	56.6185873170083	55.4369551007093	57.8002195333073	116.460691009815	106.505551864049	126.415830155581	71.6263190943063	70.2178309993774	73.0348071892351	-0.280670555924745	-1.47942084281468	0.918079730965191	66.4004638809159	65.0912775124572	67.7096502493746	65.878852805822	64.3430896487122	67.4146159629318	61.2916725997614	60.0648879217437	62.5184572777791	56.9328855506576	53.110567698045	60.7552034032702	72.3152208846284	70.9745735358001	73.6558682334567	96.5121925227546	94.3684534212796	98.6559316242296	55.2670896451695	54.1293537257926	56.4048255645464	188.527125461724	179.94779504877	197.106455874678	68.6204880563025	67.2834546734383	69.9575214391667	178.494804177983	176.006613345195	180.982995010772	54.8969146571748	53.7804396312471	56.0133896831025	50.6623203600006
21	94.8166799019364	93.1228856738445	96.5104741300284	56.5506381667366	55.3709890992732	57.7302872342	117.093330418337	106.672615088632	127.514045748042	71.5463723458426	70.1392043062603	72.9535403854249	-0.272528452171968	-1.47089962309015	0.925842718746219	66.3237443019983	65.0170460586702	67.6304425453263	65.8144058656098	64.2798273652961	67.3489843659235	61.219193345398	59.9948625436603	62.4435241471358	57.1730717638308	53.2132288901353	61.1329146375264	72.2452181286949	70.9039837651689	73.586452492221	96.4344189346815	94.2875600343906	98.5812778349724	55.199920338275	54.064540559472	56.335300117078	189.002269310144	180.088302726952	197.916235893336	68.5446291898226	67.2084620290538	69.8807963505913	178.351902221697	175.865012758025	180.83879168537	54.8293917012141	53.715285622873	55.9434977795552	50.6206037168459
22	94.738782305663	93.0489862796172	96.4285783317087	56.4827278355939	55.3050319035008	57.6604237676869	117.766586364395	106.872383317674	128.660789411116	71.4668421530003	70.0609719122376	72.872712393763	-0.263720270258087	-1.46201071402237	0.934570173506201	66.246900451059	64.942659048121	67.5511418539969	65.751493797242	64.2179441015663	67.2850434929177	61.1465444512961	59.9246416868361	62.3684472157561	57.4265543862076	53.3270319627513	61.526076809664	72.176496943042	70.8346046902732	73.5183891958107	96.3572457541693	94.2073615197378	98.5071299886008	55.1327371058393	53.9996644848645	56.265809726814	189.507304389194	180.253627273978	198.76098150441	68.4691936499264	67.1338375072834	69.8045497925693	178.210234970191	175.724499029002	180.69597091138	54.7618931483136	53.6500957109522	55.8736905856751	50.5798076654198
23	94.661047221084	92.9753009424672	96.3467934997009	56.4148617804509	55.2390909291759	57.590632631726	118.48109877586	107.10610464263	129.85609290909	71.3877579418064	69.9831596607947	72.7923562228181	-0.254225219073703	-1.45273951755231	0.944289079404904	66.1699312622069	64.8681021610722	67.4717603633417	65.6902050960427	64.15748327176	67.2229269203254	61.0737395504688	59.8542253643122	62.2932537366254	57.6934877787984	53.4523279024067	61.9346476551901	72.1090640685246	70.7664215180902	73.4517066189591	96.2807297411705	94.1279130791742	98.4335464031669	55.0655512249997	53.9347302351729	56.1963722148264	190.042621613094	180.444610303412	199.640632922777	68.3942211656203	67.0596170391503	69.7288252920902	178.069914045626	175.585149244384	180.554678846868	54.6944343022248	53.5848750590364	55.8039935454131	50.5399858540286
24	94.5835062874402	92.9018479858477	96.2651645890326	56.3470455731785	55.1731744213416	57.5209167250155	119.237481464495	107.374989244373	131.099973684616	71.3091504312016	69.905792677672	72.7125081847313	-0.244022800478241	-1.44307052267494	0.955024921718455	66.0928409032115	64.793366582746	67.3923152236769	65.6306289704369	64.0984858806023	67.1627720602715	61.0007976497267	59.7836189465916	62.2179763528618	57.974017245907	53.5894552414079	62.358579250406	72.0429284112782	70.6994084889179	73.3864483336385	96.2049290941019	94.0492699055707	98.3605882826331	54.9983746220483	53.8697438671824	56.1270053769142	190.60859203929	180.662066996616	200.555117081963	68.3197551221967	66.9858382747737	69.6536719696197	177.931053443871	175.447039968791	180.415066918951	54.6270322764929	53.5196315461755	55.7344330068104	50.5011925340406
25	94.5061918732653	92.8286461657006	96.18373758083	56.2792847471764	55.1072911353961	57.4512783589568	120.03632111166	107.68021096719	132.39243125613	71.2310518107002	69.8288953471884	72.6332082742121	-0.233092844541478	-1.43298731202719	0.966801622944233	66.0156388067123	64.7184492890604	67.3128283243643	65.5728552619943	64.0409905281461	67.1047199958426	60.9277428922761	59.7128332570853	62.142652527467	58.2682787868852	53.7387401166392	62.7978174571311	71.9781041279004	70.6335300171812	73.3226782386197	96.1299034130238	93.9714870973748	98.2883197286729	54.9312196866889	53.804712657427	56.0577267159508	191.205566231619	180.906786413032	201.504346050206	68.245842751464	66.91254036622	69.5791451367079	177.793769457454	175.310247127194	180.277291787715	54.5597057804036	53.4543757383651	55.6650358224421	50.4634825061795
26	94.429137056746	92.755714696513	96.102559416979	56.2115846528833	55.0414500125056	57.381719293261	120.878176280113	108.022908469399	133.733444090826	71.1534959527643	69.7524913417192	72.5545005638093	-0.221415544640158	-1.4224725774931	0.979641488212788	65.9383395991089	64.6433532178914	67.2333259803263	65.516974363744	63.9850334530383	67.0489152744497	60.8546042223449	59.6418845668999	62.0673238777899	58.5763988578953	53.90049631524	63.2523014005505	71.9146137728223	70.5687418791466	73.2604856664981	96.055713660339	93.894619574172	98.216807746506	54.8640990989216	53.739644981618	55.9885532162252	191.833873644654	181.179531693388	202.48821559592	68.172535332411	66.8397637156214	69.5053069492006	177.658180594336	175.174845901966	180.141515286707	54.4924748588709	53.3891207819388	55.5958289358029	50.4269110653167
27	94.3523756052849	92.6830732763743	96.0216779341955	56.1439503286238	54.9756598647021	57.3122407925455	121.763576453615	108.404186011496	135.122966895734	71.0765186580973	69.6766037025953	72.4764336135994	-0.208971492344873	-1.41150814492035	0.993565160230602	65.8609629320386	64.5680873258459	67.1538385382314	65.4630771368508	63.9306486179648	66.9955056557368	60.7814149607353	59.5707944870097	61.9920354344609	58.8984941440793	54.0750253027003	63.7219629854584	71.8524914266432	70.5049923882756	73.1999904650108	95.982422119045	93.8187219936754	98.1461222444146	54.7970256755962	53.6745501824151	55.9195011687774	192.493822030294	181.481040160863	203.506603899725	68.0998884028615	66.7675496877804	69.4322271179427	177.524407492576	175.040910647655	180.007904337497	54.4253605946056	53.3238822234805	55.5268389657307	50.3915339438354
28	94.2759419542901	92.610742110844	95.9411417977363	56.0763863926902	54.9099290841499	57.2428437012306	122.693021106025	108.825113936177	136.560928275873	71.0001579313517	69.6012549688806	72.3990608938228	-0.195741712032429	-1.40007500790535	1.0085915838405	65.783533224407	64.4926665336123	67.0743999152017	65.4112548257491	63.8778678406286	66.9446418108695	60.7082123026079	59.4995897582808	61.916834846935	59.234671342517	54.2626162311409	64.2067264538932	71.7917857239541	70.4422235111899	73.1413479367183	95.9100923485814	93.7438486706164	98.0763360265463	54.730012243505	53.6094384325136	55.8505860544964	193.185696867683	181.812023327664	204.559370407702	68.0279619823665	66.6959402872108	69.3599836775223	177.392572830959	174.908514826162	179.876630835756	54.3583847828578	53.2586777636348	55.4580918020808	50.3574072536398
29	94.1998711852148	92.53874193544	95.8610004349895	56.0088969618219	54.8442653894412	57.1735285342026	123.666978801498	109.286728888127	138.047228714868	70.9244542840351	69.5264673488239	72.3224412192463	-0.18170769515909	-1.38815337046664	1.02473798014846	65.7060793256904	64.4171115656492	66.9950470857317	65.3615989718316	63.8267209730123	66.896476970651	60.6350367510481	59.4283019425109	61.8417715595853	59.5850269563369	54.4635459271548	64.7065079855189	71.7325627010953	70.3803718980548	73.0847535041357	95.8387891383158	93.6700534980596	98.007524778572	54.6630715454638	53.5443206015308	55.7818224893968	193.909760817479	182.173166815887	205.646354819071	67.9568208061414	66.6249778003245	69.2886638119583	177.262801235675	174.777730965056	179.747871506293	54.2915695907187	53.1935269547596	55.3896122266778	50.324587426889
30	94.1241990028697	92.4670940365571	95.7813039691822	55.9414856002773	54.7786756195533	57.1042955810013	124.685886327394	109.79003381533	139.581738839458	70.8494510606775	69.452262927331	72.246639194024	-0.166851434130431	-1.37572269829133	1.04201983003047	65.6286341136175	64.3414486922165	66.9158195350186	65.3142013257952	63.7772361308467	66.8511665207436	60.5619315020097	59.3569670205233	61.7668959834961	59.9496471003267	54.6780788597122	65.2212153409412	71.6749083883415	70.3193698307353	73.0304469459478	95.7685784587184	93.5973898717114	97.9397670457254	54.5962161851514	53.4792081360851	55.7132242342177	194.666253201463	182.565130202145	206.76737620078	67.8865345692845	66.5547044043373	69.2183647342317	177.135219183122	174.648630641693	179.621807724552	54.2249372143074	53.1284508546257	55.3214235739892	50.2931311555336
31	94.0489617120341	92.395820270628	95.7021031534402	55.8741553025302	54.713165583413	57.0351450216473	125.750147861429	110.335997788129	141.164297934728	70.7751947835681	69.3786639016352	72.171725665501	-0.151155455703941	-1.36276177811206	1.06045086670417	65.5512340412599	64.2657093835373	66.8367586989826	65.2691537587469	63.7294399741454	66.8088675433485	60.4889417980159	59.2856249062986	61.6922586897333	60.3286073183707	54.9064670893951	65.7507475473463	71.6189310770736	70.2591461293674	72.9787160247798	95.6995274102769	93.5259106178405	97.8731442027133	54.5294586155413	53.4141129626261	55.6448042684565	195.455389508447	182.988546795593	207.922232221302	67.8171781798327	66.4851617455663	69.1491946140992	177.009954898953	174.521284495682	179.498625302224	54.1585095480972	53.0634716502475	55.2535474459469	50.2630953297417
32	93.97419619339	92.3249430813432	95.6234493054368	55.8069085113354	54.6477399700775	56.9660770525933	126.860134174555	110.925555667348	142.794712681762	70.7017355105976	69.3056928365132	72.0977781846821	-0.134602853861148	-1.34924878465384	1.08004307693155	65.4739186499883	64.1899298872111	66.7579074127656	65.2265481721793	63.6833580383602	66.7697383059983	60.4161142694492	59.2143188889556	61.6179096499428	60.7219724130204	55.1489502007241	66.2949946253166	71.5647632003908	70.1996271006055	72.929899300176	95.6317041702108	93.4556679254752	97.8077404149463	54.4628111746047	53.3490474219109	55.5765749272985	196.277360927392	183.44402335874	209.110698496044	67.7488320184278	66.4163904912824	69.0812735455732	176.887138253442	174.395762272053	179.378514234831	54.0923078810885	52.9986122673228	55.1860034948541	50.2345369752972
33	93.8999398788052	92.2544855147509	95.5453942428596	55.7397471715621	54.5824023215302	56.897092021594	128.016181871018	111.559607648498	144.472756093537	70.6291271999483	69.2333729299596	72.0248814699369	-0.117177322086716	-1.33516135448621	1.10080671031278	65.3967300656359	64.1141507409176	66.6793093903542	65.1864764069226	63.6390151142065	66.7339376996387	60.3434962833134	59.1430950169343	61.5438975496925	61.1297962874861	55.4057552196336	66.8538373553387	71.5125627751199	70.1407376545194	72.8843878957205	95.565177937045	93.3867132835849	97.7436425905051	54.3962861706242	53.2840242425445	55.5085480987039	197.132333908595	183.932139780097	210.332528037094	67.6815822015294	66.3484298613976	69.0147345416612	176.766900653309	174.272132897146	179.261668409472	54.0263526344779	52.9338959815887	55.118809287367	50.2075131900615
34	93.8262307259917	92.184471232066	95.4679902199175	55.6726728188712	54.5171550672198	56.8281905705226	129.218592666962	112.239018705429	146.198166628495	70.5574280745894	69.1617282802481	71.9531278689307	-0.0988631849928547	-1.32047666602699	1.12275029604128	65.3197124955605	64.0384162330137	66.6010087581074	65.1490301511886	63.5964356725071	66.70162462987	60.2711353199137	59.0720014407826	61.4702691990448	61.552121800315	55.6770965183072	67.4271470823228	71.4625143639822	70.0824027556961	72.8426259722684	95.5000188731109	93.3190974239938	97.680940322228	54.329896018008	53.2190565588132	55.4407354772027	198.020449753794	184.453448707138	211.58745080045	67.615520844244	66.2813171491976	68.9497245392903	176.649374930096	174.150464588843	179.14828527135	53.9606631548767	52.8693460485787	55.0519802611747	50.1820810795881
35	93.7531071925674	92.114924520029	95.3912898651058	55.6056867010776	54.4519996168913	56.759373785264	130.467632708902	112.964617953557	147.970647464247	70.4867009787934	69.0907841458	71.8826178117868	-0.0796454292283337	-1.30517152487295	1.14588066641628	65.2429117441146	63.9627738238965	66.5230496643327	65.1143008478186	63.5556443286	66.6729573670371	60.1990783979152	59.001087732374	61.3970690634564	61.9889806329996	55.9631757096398	68.0147855563595	71.4148295284666	70.0245493994738	72.8051096574594	95.4362980450411	93.2528702708039	97.6197258192783	54.2636534229953	53.1541579753136	55.3731488706771	198.941824235935	185.008475147506	212.875173324363	67.5507463179963	66.2150872442706	68.886405391722	176.534695225236	174.030825002254	179.038565448218	53.8952575759994	52.8049853677297	54.985529784269	50.1582976919838
36	93.680608209546	92.0458702986625	95.3153461204294	55.5387899289562	54.3869365061162	56.6906433517961	131.763531933324	113.737197950153	149.789865916495	70.4170137182231	69.02056719027	71.8134602461761	-0.0595097336125311	-1.28922245358008	1.17020298635502	65.1663747633577	63.8872735410522	66.4454759856631	65.0823796008545	63.516666339005	66.6480928627039	60.1273715676477	58.9304041990608	61.3243389362346	62.4403931707394	56.2641815335707	68.6166048079082	71.3697467553566	69.9671093071352	72.772384203578	95.3740873623333	93.1880808971316	97.560093827535	54.1975716171766	53.0893426778346	55.3058005565186	199.896547249361	185.597716045797	214.195378452924	67.4873634974912	66.1497721758081	68.8249548191743	176.422996871935	173.9132814113	178.93271233257	53.8301527601034	52.74083619552	54.9194693246869	50.1362199521116
37	93.6087731542864	91.9773341262958	95.240212182277	55.4719836523662	54.3219655873067	56.6220017174257	133.106483468593	114.557513946832	151.655452990354	70.3484393746094	68.9511057067289	71.7457730424899	-0.0384424984361847	-1.27260578498244	1.19572078811007	65.0901492547241	63.8119673605776	66.3683311488706	65.0533570815504	63.4795281212584	66.6271860418424	60.0560594913092	58.8600012111829	61.2521177714355	62.9063683965547	56.5802897374726	69.2324470556367	71.3275308524928	69.910022505414	72.7450391995715	95.3134595140599	93.1247774899764	97.5021415381434	54.1316646353731	53.0246255868455	55.2387036839008	200.884682491081	186.221639842663	215.547725139499	67.4254839907428	66.085400700525	68.7655672809606	176.314416274013	173.797900925908	178.830931622118	53.7653643283595	52.6769199203297	54.8538087363892	50.1159045952325
38	93.5376418229268	91.9093422017355	95.165941444118	55.405269256917	54.2570862579367	56.5534522558972	134.496643080302	115.426283107443	153.567003053162	70.281056585676	68.8824298167223	71.6796833546296	-0.01643087387188	-1.25529775812432	1.22243601038056	65.0142833358511	63.736908587691	66.2916580840112	65.0273234339464	63.4442577862122	66.6103890816806	59.9851851268813	58.7899285605095	61.180441693253	63.3869037989289	56.9116629526803	69.8621446451775	71.2884718218321	69.8532418894752	72.723701754189	95.2544879038031	93.0630073240392	97.445968483567	54.0659476331975	52.9600225470121	55.1718727193829	201.906267173754	186.880686022412	216.931848325096	67.3652263454108	66.0219979663122	68.7084547245094	176.20909078184	173.684750743682	178.733430819999	53.7009067868413	52.6132569090902	54.7885566645923	50.0974081001847
39	93.4672544023343	91.8419213634889	95.0925874411797	55.338648575986	54.1922977171816	56.4849994347904	135.934128661097	116.344183702882	155.524073619312	70.2149497808212	68.8145716422452	71.6153279193972	0.00653721256118811	-1.2372746158838	1.25034904100617	64.9388252849427	63.6621512483288	66.2154993215566	65.0043681801266	63.4108856707714	66.5978506894817	59.914789530147	58.7202348656716	61.1093441946224	63.8819852931339	57.2584505691316	70.5055200171363	71.2528832298346	69.7967387637927	72.7090276958765	95.1972465828991	93.0028167452981	97.3916764205	54.0004372385863	52.8955505436564	55.1053239335161	202.961311770957	187.575264654765	218.34735888715	67.3067162243056	65.9595852899352	68.6538471586759	176.107158565526	173.573898433978	178.640418697074	53.6367937520448	52.5498664326454	54.7237210714441	50.0807866222017
40	93.3976514415978	91.7750990859596	95.0202037972361	55.2721241127352	54.1275992421659	56.4166489833045	137.41901976596	117.311854292934	157.526185238987	70.1502093631831	68.7475654511676	71.5528532751987	0.0304730295320299	-1.21851270338611	1.27945876245017	64.8638233729597	63.5877495033249	66.1398972425945	64.9845801252849	63.3794448581237	66.589715392446	59.8449117862629	58.6509670385441	61.0388565339816	64.3915871563662	57.6207886099666	71.1623857027658	71.22110010631	69.7405092193393	72.7016909932807	95.141810182079	92.944251165117	97.339369199041	53.9351519307973	52.8312279351546	55.0390759264399	204.049799795256	188.305755935905	219.793843654607	67.2500865427174	65.8981800938863	68.6019929915484	176.008758485508	173.465412251328	178.552104719688	53.5730382768721	52.4867666732504	54.6593098804938	50.0660959254693
41	93.3288738230947	91.7089034725665	94.9488441736229	55.2056992668332	54.062990475395	56.3484080582714	138.951357193851	118.329892904043	159.572821483659	70.0869318291134	68.6814477792434	71.4924158789833	0.0553870164843645	-1.1989885663409	1.30976259930963	64.789325791649	63.5137570958296	66.0648944874685	64.9680472627246	63.349971672099	66.5861228533501	59.7755890789682	58.5821698229707	60.9690083349657	64.9156719768013	57.9987996078038	71.8325443457987	71.1934764128034	69.6845810550325	72.7023717705744	95.088253841596	92.8873550656141	97.2891526175779	53.8701124398212	52.7670746890919	54.9731501905505	205.171687609541	189.072509733533	221.27086548555	67.1954775601854	65.8377960528938	68.5531590674771	175.914029960714	173.359361474145	178.468698447283	53.5096532749751	52.4239748139721	54.5953317359781	50.0533913155257
42	93.2609627331598	91.6433632457583	94.8785622205613	55.1393785608533	53.9984717156169	56.2802854060896	140.531142616515	119.398856210856	161.663429022174	70.0252198168019	68.6162575343392	71.4341820992645	0.0812887593250722	-1.17867904848539	1.34125656713553	64.7153806830053	63.4402268414652	65.9905345245454	64.9548566789168	63.322506132445	66.5872072253885	59.7068569018236	58.513885414303	60.8998283893443	65.4541906166471	58.3925924842796	72.5157887490146	71.1703821301338	69.6290208115375	72.71174344873	95.0366531399308	92.8321720169458	97.2411342629157	53.8053421588765	52.703112609601	54.9075717081521	206.326904272034	189.875845140183	222.777963403885	67.1430369194689	65.7784435033846	68.5076303355532	175.823112834451	173.255816763639	178.390408905263	53.4466520383546	52.361507206117	54.5317968705922	50.0427275716092
43	93.1939596323879	91.5785077339242	94.8094115308516	55.0731678617459	53.9340442051896	56.2122915183021	142.158338255212	120.519258728518	163.797417781906	69.9651820768311	68.5520360907445	71.3783280629177	0.108186967262892	-1.15756138737488	1.37393532190066	64.6420362732494	63.3672101691597	65.916862377339	64.9450944587448	63.2970923585612	66.5930965589284	59.6387494119662	58.4461531650417	60.8313456588906	66.0070821892553	58.8022624343154	73.2119019441952	71.1522000216273	69.5739403852488	72.7304596580058	94.9870840211721	92.7787447070678	97.1954233352763	53.7408675626365	52.6393655437071	54.842369581566	207.515351415304	190.716050038706	224.314652791901	67.0929196257897	65.7201301680281	68.4657090835512	175.736147238202	173.154850536941	178.317443939462	53.3840488402653	52.2993796073697	54.468718073161	50.0341588790562
44	93.127906225599	91.5143668552324	94.7414455959657	55.0070745933436	53.8697104079069	56.1444387787802	143.832866606014	121.691572021908	165.974161190121	69.9069333587867	68.4888273831446	71.3250393344288	0.136089450843584	-1.13561330782931	1.40779220951648	64.5693411118549	63.294756718606	65.8439255051037	64.938845591063	63.2737789105796	66.6039122715464	59.5712999228737	58.3790093785178	60.7635904672295	66.5742740503227	59.227890816451	73.9206572841945	71.1393221337771	69.5195026550956	72.7591416124587	94.9396227211689	92.7271149844138	97.1521304579241	53.676718624061	52.5758595555934	54.7775776925287	208.73690315959	191.59338068343	225.88042563575	67.0452879599003	65.6628622410397	68.427713678761	175.653273453508	173.056537347605	178.25000955941	53.3218596128818	52.237607480229	54.4061117455346	50.0277387618573
45	93.0628444314972	91.4509710984557	94.6747177645387	54.9411079364996	53.8054742720451	56.0767416009542	145.554610214243	122.916223937345	168.192996491141	69.8505942096976	68.4266780108654	71.2745104085297	0.165003101225603	-1.11281311241789	1.4428193148691	64.4973444135961	63.2229139978411	65.7717748293512	64.9361938746964	63.2526190585584	66.6197686908344	59.5045415286602	58.3124871891196	60.6965958682007	67.1556818031935	59.6695450504688	74.6418185559182	71.1321460994447	69.4659255990717	72.7983665998177	94.8943456925559	92.6773239137901	97.1113674713217	53.6129292231432	52.5126230593426	54.7132353869438	209.99140606065	192.508061300233	227.474750821068	67.0003113191587	65.6066458671023	68.3939767712152	175.574631772108	172.960954265954	178.188309278261	53.260102686898	52.1762063376764	54.3439990361196	50.0235200154758
46	92.9988163520535	91.3883515008755	94.6092812032315	54.8752790141596	53.7413414740866	56.0092165542327	147.323411498543	124.193597861717	170.453225135369	69.7962906819811	68.3656373631481	71.226944000814	0.194933870738033	-1.08913976844105	1.47900750991712	64.4260964990826	63.1517271015929	65.7004658965722	64.9372218250107	63.233670972875	66.6407726771464	59.4385078485995	58.2466165241674	60.6303991730316	67.7512093182468	60.1272785234211	75.3751401130725	71.1310713102909	69.4134844985495	72.8486581220323	94.851329528753	92.6294118456101	97.0732472118959	53.5495375414965	52.4496869027225	54.6493881802705	211.278679092307	193.460283708423	229.097074476191	66.9581659815716	65.5514890270319	68.3648429361113	175.500362354535	172.868181251308	178.132543457761	53.1987995783299	52.1151921208875	54.2824070357724	50.0215546400352
47	92.935864241644	91.3265396233861	94.5451888599018	54.809601059382	53.6773196391118	55.9418824796522	149.139072624987	125.524032013478	172.754113236497	69.7441539506809	68.3057577753623	71.1825501259994	0.225886754760185	-1.06457299094767	1.51634650046804	64.3556493268309	63.0812384878992	65.6300601657627	64.94201058118	63.2169978315183	66.6670233308418	59.3732338770148	58.1814241392946	60.5650436147349	68.3607487663317	60.6011305050694	76.120367027594	71.1364950249555	69.3625120065726	72.9104780433385	94.8106508870449	92.5834184983965	97.0378832756934	53.4865864374544	52.387084396755	54.5860884781538	212.598513663791	194.450206967079	230.746820360503	66.9190347886698	65.497403816919	68.3406657604207	175.430605087346	172.77830150784	178.082908666852	53.137975806276	52.0545815922349	54.221370020317	50.0218937739817
48	92.8740304759729	91.265567522951	94.4824934289949	54.7440895650262	53.6134185342518	55.8747605958005	151.001355431529	126.907818769483	175.094892093574	69.6943198420563	68.2470947241616	71.141544959951	0.257865774959751	-1.03909332140392	1.55482487132343	64.286057107671	63.0114878072704	65.5606264080716	64.95063981428	63.2026678427429	66.6986117858171	59.3087569204956	58.1169337163011	60.5005801246901	68.9841806661874	61.0911260736464	76.8772352587284	71.1488084777025	69.3133960590686	72.9842208963363	94.7723864108459	92.539383054262	97.0053897674298	53.4241237971874	52.3248512879488	54.5233963064261	213.950673671936	195.477957048242	232.42339029563	66.883106744101	65.4444090757866	68.3218044124153	175.365499439187	172.691401815866	178.039597062509	53.0776617242869	51.994392725855	54.1609307227188	50.024587628328
49	92.8133575208136	91.2054677225935	94.4212473190337	54.6787624144944	53.5496502318948	55.807874597094	152.909981403028	128.345204031286	177.474758774769	69.6469282779396	68.1897070666485	71.1041494892307	0.290873963923879	-1.01268220170701	1.59443012955477	64.2173769902369	62.9425117755877	65.492242204886	64.9631876363346	63.190754184291	66.7356210883781	59.2451176017198	58.0531660101155	60.4370691933242	69.6213739457625	61.597276052757	77.645471838768	71.1683930489915	69.2665757994682	73.0702102985147	94.7366126512578	92.4973442668344	96.9758810356811	53.3622028582091	52.2630256720096	54.4613800444087	215.334895588199	196.543626539109	234.126164637288	66.8505765259476	65.3925332823323	68.3086197695629	175.305184315889	172.607572830673	178.002795801104	53.0178933472935	51.9346450776765	54.1011416169105	50.0296854215832
50	92.7538879005961	91.1462731791311	94.3615026220611	54.6136399935229	53.4860292396108	55.7412507474351	154.86463169699	129.836386634093	179.892876759886	69.6021226426553	68.1336573247868	71.0705879605239	0.324913351214879	-0.98532204330998	1.63514874573974	64.1496698045337	62.8743440793288	65.4249955297387	64.9797305104416	63.181334862946	66.7781261579373	59.1823609070612	57.9901390300089	60.3745827841135	70.2721860173251	62.1195769601501	78.4247950745	71.1956165549336	69.222535837779	73.1686972720881	94.70340598803	92.4573405808356	96.9494713952244	53.3008825024969	52.2016478494576	54.4001171555362	216.750888580434	197.6472743752	235.854502785667	66.8216439119964	65.3418176076625	68.3014702163303	175.249797914785	172.526909341572	177.972686487998	52.9587131557274	51.8753601170648	54.04206619439	50.0372353154745
51	92.6956641668745	91.088017248889	94.3033110848599	54.548745283545	53.422572594063	55.6749179730271	156.864947220059	131.381517801309	182.34837663881	69.5600490816146	68.0790120118024	71.0410861514268	0.359984950879553	-0.956996291293495	1.6769661930526	64.0830008491273	62.807015299934	65.3589863983206	65.0003431621049	63.1744925004355	66.8261938237744	59.1205372537287	57.9278682398238	60.3132062676337	70.9364628662316	62.6580109690089	79.2149147634543	71.2308297070637	69.1817992574963	73.279860156631	94.6728425500326	92.4194102622588	96.9262748378064	53.2402275172569	52.1407601248179	54.339694909696	218.198334669281	198.788925606213	237.607743732348	66.7965131184733	65.2923189823701	68.3007072545765	175.199477578469	172.449510484717	177.949444672222	52.9001708585364	51.8165615031548	53.983780213918	50.0472843515646
52	92.6387288667037	91.0307336516528	94.2467240817546	54.4841039375932	53.3592999165758	55.6089079586107	158.910528755237	132.980700647282	184.840356863192	69.5208557428686	68.0258419924959	71.0158694932412	0.396088750438358	-0.927689483283921	1.71986698416064	64.0174407064377	62.7405528435559	65.2943285693194	65.0250984918953	63.170314053529	66.8798829302616	59.0597035514543	57.8663667629879	60.2530403399207	71.6140391532012	63.2125458823316	80.0155324240709	71.2743627875767	69.1449198149964	73.4038057601571	94.6449981353523	92.3835915378103	96.9064047328942	53.1803088220841	52.0804065519465	54.2802110922218	219.676888918966	199.968571196168	239.385206641765	66.7753920541161	65.2441130171683	68.3066710910639	175.154359648184	172.37547990432	177.933239392048	52.8423240972295	51.7582752906119	53.926372903847	50.0598783888677
53	92.5831245109582	90.9744564331392	94.1917925887771	54.4197443400535	53.2962334285806	55.5432552515264	161.000937139681	134.633989730584	187.367884548778	69.484691974839	67.9742228646377	70.9951610850403	0.433223701377739	-0.897387303175814	1.76383470593129	63.9530660699386	62.6749808634157	65.2311512764615	65.0540674895654	63.168890477524	66.9392445016067	58.9999242337296	57.8056455807088	60.1942028867503	72.3047383299193	63.7831351209012	80.8263415389373	71.3265225783605	69.1124737552235	73.5405714014975	94.6199481311249	92.3499227420182	96.8899735202315	53.121203661888	52.0206326287102	54.2217746950658	221.186179662262	201.186167859191	241.186191465332	66.7584914928538	65.1972966101329	68.3196863755747	175.114579317045	172.304925858151	177.924232775939	52.7852390738848	51.7005300520596	53.86994809571	50.0750620425663
54	92.5288935426223	90.9192199262833	94.1385671589613	54.3556976518333	53.2333979258635	55.4779973778031	163.135693492874	136.341390659928	189.929996325821	69.4517074950477	67.9242353444063	70.9791796456892	0.471387711166071	-0.866076629669016	1.80885205200116	63.8899605667804	62.6103201648523	65.1696009687085	65.0873191497385	63.1703163431497	67.0043219563274	58.9412722342675	57.7457137161294	60.1368307524055	73.0083727677733	64.3697177252753	81.6470278102712	71.3875895750562	69.0850516103332	73.6901275397792	94.5977674332155	92.3184424701472	96.8770923962838	53.0629957654711	51.9614849448348	54.1645065861074	222.725808759273	202.441637932197	243.00997958635	66.7460241697909	65.151990082433	68.3400582571487	175.080270483326	172.23796126462	177.922579702031	52.7289910872152	51.6433569078502	53.8146252665803	50.0928786239302
55	92.476078305085	90.8650587116497	94.0870978985202	54.2919978426653	53.1708207113999	55.4131749739307	165.314279494861	138.102859754591	192.525699235132	69.4220515458496	67.8759656355801	70.9681374561191	0.510577636810673	-0.833745579676881	1.85490085329823	63.8282155594508	62.5465880881331	65.1098430307685	65.1249203892928	63.1746894172636	67.075151361322	58.8838298856798	57.6865784034007	60.0810813679589	73.7247438995036	64.9722183721605	82.4772694268466	71.4578155102057	69.0632502717786	73.8523807486328	94.5785303658604	92.2891897348285	96.8678709968923	53.0057754700545	51.9030107875014	54.1085401526075	224.295351889694	203.734869285509	244.855834493879	66.738203806629	65.108338708149	68.368068905109	175.051565603991	172.174703690206	177.928427517776	52.6736649623035	51.5867894583208	53.7605404662863	50.1133700815342
56	92.4247210104683	90.8120075772899	94.0374344436466	54.2286817123427	53.1085314875321	55.3488319371533	167.536137714139	139.918303760968	195.153971667309	69.39587205386	67.8295057603152	70.9622383474047	0.550789279970326	-0.800383546702214	1.90196210664287	63.7679309105394	62.4837983713407	65.0520634497381	65.1669359665561	63.1821102175996	67.1517617155126	58.8276897192352	57.6282452484402	60.0271341900302	74.453642373531	65.5905474054762	83.3167373415858	71.5374212024952	69.0476655460015	74.027176858989	94.5623106013832	92.2622041241044	96.862417078662	52.9496398123544	51.8452577104428	54.0540219142659	225.894358878076	205.065715272365	246.723002483788	66.7352440740836	65.0665135400753	68.4039746080918	175.028595548702	172.115275277444	177.941915819959	52.6193553614936	51.5308636192053	53.707847103782	50.136576943875
57	92.3748637080223	90.7601014783668	93.9896259376779	54.1657889026808	53.0465622092631	55.2850155960986	169.800671984739	141.787579626723	197.813764342755	69.3733148098994	67.7849538291004	70.9616757906985	0.592017383634711	-0.765981234311738	1.95001600158116	63.7092156954382	62.421961005125	64.9964703857514	65.2134284024291	63.1926815513345	67.2341752535236	58.7729551469097	57.5707183972616	59.9751918965578	75.1948482207041	66.224600882354	84.1650955590541	71.6265947423576	69.0388853298758	74.2143041548394	94.5491810800978	92.2375259584227	96.860836201773	52.8946925870348	51.7882730740919	54.0011120999777	227.52235405163	206.433994718064	248.610713385196	66.7373575002323	65.0267114780747	68.44800352239	175.011489454495	172.059802615104	177.963176293886	52.566166966138	51.4756173674338	53.6567165648422	50.1625382634799
58	92.3265482526163	90.7093754968704	93.9437210083623	54.1033619019382	52.9849469014413	55.221776902435	172.107247831923	143.710494333758	200.504001330089	69.3545226858212	67.7424142290191	70.9666311426233	0.634255630379034	-0.73053068486837	1.99904194562644	63.6521888488566	62.3610821025805	64.9432955951327	65.264457903548	63.2065080464409	67.3224077606551	58.7197410096532	57.5140007375944	59.925481281712	75.9481310331904	66.8742606342626	85.0220014321183	71.7254900179038	69.037483480161	74.4134965556465	94.5392139305134	92.2151964440031	96.8632314170237	52.8410443734981	51.7321035669364	53.9499851800597	229.178836630006	207.83949194943	250.518181310581	66.7447543350459	64.989154574308	68.5003540957838	175.000374581355	172.008416553461	177.992332609249	52.5142145214405	51.4210904119698	53.6073386309113	50.1912915626003
59	92.2798162733572	90.6598648017449	93.8997677449694	54.0414460433178	52.9237214435183	55.1591706431173	174.455192945839	145.686804791072	203.223581100605	69.3396349035316	67.7019977127011	70.9772720943621	0.67749664219907	-0.69402530370384	2.04901858810198	63.5969797323074	62.3011638204339	64.8927956441809	65.320082287598	63.2236956837781	67.4164688914179	58.668173978774	57.4580941692335	59.8782537883145	76.7132501552185	67.5393943433969	85.8871059670401	71.8342255794471	69.0440144033824	74.6244367555118	94.5324803899502	92.1952578199315	96.869702959969	52.7888125320406	51.6767947217025	53.9008303423786	230.863281146453	209.281956865091	252.444605427815	66.7576413825508	64.9540886150837	68.5611941500179	174.995376168877	171.961251968662	178.029500369092	52.4636227394601	51.3673238123121	53.5599216666081	50.2228727805826
60	92.2347091423661	90.6116046097343	93.8578136749979	53.9800894990214	52.8629233263176	55.0972556717252	176.843797702406	147.716217788395	205.971377616417	69.3287863698829	67.6638213750739	70.9937513646918	0.721731981928646	-0.656459878932465	2.09992384278976	63.5437286111939	62.2422043812273	64.8452528411605	65.3803569108831	63.2443513367332	67.5163624850331	58.6183928004825	57.4029999870628	59.8337856139021	77.4899548853586	68.2198556344193	86.760054136298	71.9528838358697	69.0590083581193	74.8467593136201	94.5290507256818	92.1777534963453	96.8803479550184	52.7381211703964	51.6223904442863	53.8538518965066	232.5751378997	210.761105046971	254.389170752429	66.776220813123	64.9217810575664	68.6306605686797	174.99661729424	171.918447481111	178.074787107369	52.4145260584119	51.3143595753192	53.5146925415047	50.2573162230018
61	92.1912679437443	90.5646301472428	93.8179057402458	53.9193432711529	52.8025913858222	55.0360951564837	179.272315730616	149.798390011288	208.746241449944	69.3221070889534	67.6280085108247	71.0162056670822	0.766952156238511	-0.617830597120719	2.15173490959774	63.4925870317442	62.1841982589563	64.8009758045321	65.4453345982583	63.2685823240221	67.6220868724944	58.5705483768457	57.3487194266778	59.7923773270137	78.2779846900177	68.9154841815933	87.6404851984421	72.0815105718378	69.0829674385826	75.080053705093	94.5289941567123	92.1627281811356	96.8952601322891	52.6891010816308	51.5689325782901	53.8092695849715	234.31383343585	212.276617913289	256.351048958411	66.8006889692578	64.8925184280536	68.7088595104619	175.004218731689	171.880145133456	178.128292329922	52.3670682596395	51.2622402684193	53.4718962508597	50.294654512645
62	92.149533442757	90.5189766134863	93.7800902720277	53.8592611805738	52.7427655193442	54.9757568418035	181.739964525347	151.932928118275	211.54700093242	69.3197216606131	67.5946883518088	71.0447549694175	0.813146620212367	-0.578135055037057	2.20442829546179	63.4437180897578	62.1271366009587	64.760299578557	65.5150655755227	63.2964959800793	67.733635170966	58.5248036795987	57.2952544245065	59.7543529346909	79.0770694278034	69.6261058313039	88.528033024303	72.2201147714481	69.1163621940595	75.3238673488367	94.5323787762995	92.150227992725	96.9145295598741	52.6418896542305	51.5164605332435	53.7673187752175	236.078771059528	213.828142913205	258.329399205852	66.8312351787669	64.8666033056389	68.7958670518948	175.018298813741	171.846490034238	178.190107593244	52.321401946959	51.2110086932132	53.4317952007048	50.3349185424252
63	92.109546055267	90.4746791451898	93.7444129653443	53.7998998546083	52.6834863896148	54.9163133196019	184.245926104725	154.119388880375	214.372463329075	69.3217488713001	67.5639956899275	71.0795020526728	0.860303783492691	-0.537372267712668	2.25797983469805	63.3972965848931	62.0710079646584	64.7235852051278	65.5895974043724	63.3281992463385	67.8509955624063	58.4813334963709	57.2426086408893	59.7200583518524	79.886929584404	70.3515327399172	89.4223264288909	72.3686687313079	69.1596288308922	75.5777086317235	94.5392714753333	92.1403005566788	96.9382423939878	52.596630755091	51.4650110095926	53.7282505005894	237.869331373491	215.415293763182	260.3233689838	66.8680405896767	64.8443510211305	68.8917301582228	175.03897329431	171.81762997345	178.26031661517	52.2776878963947	51.160707667001	53.3946681257885	50.3781374303059
64	92.0713458174475	90.4317727830568	93.7109188518382	53.7413187142836	52.6247951223458	54.8578423062214	186.789347710986	156.357279383271	217.221416038701	69.3283013797325	67.5360703966521	71.120532362813	0.908411017985896	-0.495542673046899	2.31236470901869	63.3535090559817	62.0157994467746	64.6912186651887	65.6689749200052	63.3637982856858	67.9741515543245	58.4403240118603	57.190788784507	59.6898592392136	80.7072765176109	71.0915635268876	90.3229895083341	72.527108444297	69.2131669401154	75.8410499484787	94.5497378666762	92.1329950841611	96.9664806491914	52.5534745859224	51.4146178576518	53.692331314193	239.684872845829	217.037650725006	262.332094966652	66.9112770411175	64.826086197656	68.9964678845791	175.066355213962	171.793715016299	178.338995411624	52.2360942875251	51.1113799599028	53.3608086151474	50.4243384763111
65	92.0349723558036	90.3902924402118	93.6796522713954	53.6835799615829	52.566733002757	54.8004269204089	189.369342553718	158.646057292186	220.09262781525	69.3394854969857	67.5110568549287	71.1679141390427	0.957454667113231	-0.452648133191451	2.36755746741791	63.3125536945616	61.9614982726374	64.6636091164858	65.7532401714671	63.4033981214664	68.1030822214677	58.4019722292809	57.1398062592377	59.6641381993241	81.5378127121037	71.8459834429834	91.229641981224	72.6953342342849	69.2773376932027	76.1133307753671	94.5638422105726	92.1283624305581	96.9993219905872	52.5125775134108	51.3653121101484	53.6598429166732	241.52473240388	218.694760925302	264.354703882457	66.9611059841933	64.812139248711	69.1100727196755	175.100554767485	171.77489708126	178.426212453711	52.1967958306428	51.0630684311602	53.3305232301254	50.4735471216943
66	92.0004648575318	90.3502728727785	93.6506568422851	53.6267485669886	52.5093411765038	54.7441559574735	191.984990594298	160.9851311794	222.984850009197	69.3554010571295	67.4891033223033	71.2216987919558	1.00742005659079	-0.408691932945433	2.42353204612701	63.2746401354194	61.9080938926683	64.6411863781705	65.842432364826	63.4471023016567	68.2377624279953	58.3664852399844	57.0896791301919	59.643291349777	82.3782320436029	72.6145645534629	92.1418995337429	72.8732116218049	69.3524624495335	76.3939607940763	94.5816473412307	92.1264551329441	97.0368395495174	52.4741018732858	51.3171222279084	53.6310815186633	243.388226053911	220.386138716289	266.390313391533	67.0176774662009	64.8028429339897	69.2325119984121	175.141679173995	171.761329508219	178.52202883977	52.1599728065845	51.015816399345	53.3041292138239	50.5257869103328
67	91.9678620412476	90.3117486527278	93.6239754297674	53.5708922574098	52.4526603604833	54.6891241543364	194.635339370273	163.373860914194	225.896817826351	69.3761413715839	67.4703612455952	71.2819214975726	1.05829150671894	-0.363678775389352	2.48026178882723	63.2399891243983	61.8555806013625	64.6243976474341	65.9365878092533	63.4950125881887	68.3781630303178	58.3340793514927	57.0404343756976	59.6277243272879	83.2282200519858	73.3970659359986	93.059374167973	73.0605724010007	69.438821721509	76.6823230804925	94.6032145946799	92.1273274254496	97.0791017639101	52.4382157482707	51.2700745948302	53.6063569017112	245.274649525598	222.111266077427	268.438032973769	67.0811291906607	64.7985290554543	69.3637293258671	175.189832549733	171.75316662202	178.626498477446	52.1258100383057	50.9696682674898	53.2819518091217	50.5810794524148
68	91.9372021281089	90.2747541430896	93.5996501131282	53.5160815044223	52.3967305692067	54.6354324396379	197.319404858353	165.811558114863	228.827251601843	69.4017932576558	67.454984547328	71.3486019679835	1.11005234615854	-0.317614774980425	2.5377194672975	63.2088320650341	61.8039606523286	64.6137034777395	66.0357398660899	63.5472286709124	68.5242510612673	58.3049790862284	56.9921103590084	59.6178478134483	84.0874542229515	74.1932338931092	93.9816745527939	73.2572159089297	69.5366544463474	76.9777773715119	94.6286037380037	92.1310352319949	97.1261722440125	52.4050927197405	51.2241942909488	53.5859911485321	247.183278940281	223.869593057502	270.496964823059	67.1515856644348	64.7995253576178	69.5036459712518	175.245115783786	171.750563296229	178.739668271343	52.0944958149697	50.9246704061507	53.2643212237887	50.6394443904784
69	91.9085228133645	90.2393234755865	93.5777221511426	53.4623895126005	52.3415908628679	54.5831881623331	200.036172374666	168.297486662311	231.774858087021	69.4324371294821	67.4431289025655	71.4217453563987	1.1626849271683	-0.270507448324566	2.59587730266117	63.1814104467115	61.7532477941982	64.6095730992249	66.1399189009696	63.6038479053041	68.675989896635	58.279416064982	56.9447594212368	59.6140727087272	84.9556042778129	75.0028021788299	94.9084063767959	73.462910469382	69.646157517254	77.27966342151	94.6578729000476	92.1376361362653	97.1781096638299	52.3749115927859	51.1795061607798	53.570317024792	249.113371501956	225.660538256613	272.566204747299	67.2291574418199	64.8061526783039	69.6521622053359	175.307626416877	171.753674521324	178.861578312431	52.0662207903977	50.8808722764133	53.251569304382	50.7008993678596
70	91.8818612383558	90.2054905307108	93.5582319460008	53.4098922075828	52.2872791239163	54.5325052912493	202.784597510814	170.830863274606	234.738331747021	69.4681471379082	67.4349510220697	71.5013432537468	1.21617064227487	-0.222365702832126	2.65470698738187	63.1579751579935	61.7034711016162	64.6124792143709	66.2491522390655	63.6649650727608	68.8333394053703	58.2576277905776	56.8984504699212	59.6168051112339	85.8323324709856	75.8254922393203	95.8391727026508	73.6773949946121	69.7674855307868	77.5873044584374	94.691078503696	92.1471893292045	97.2349676781875	52.3478560942753	51.1360361784324	53.5596760101182	251.064166209918	227.483489347433	274.644843072403	67.3139404739279	64.8187223800577	69.8091585677981	175.377458523431	171.762654980905	178.992262065956	52.0411768781312	50.8383277528295	53.244026003433	50.7654599996029
71	91.8572539629989	90.173288920228	93.5412190057699	53.3586682233822	52.2338318698384	54.483504576926	205.563607104253	173.410858141736	237.716356066771	69.5089913447467	67.4306079541679	71.5873747353255	1.27048994234437	-0.173199823455389	2.71417970814413	63.1387856895788	61.6546789297242	64.6228924494333	66.3634641235244	63.730672162142	68.9962560849068	58.2398563482742	56.8532714201315	59.626441276417	86.7172938947372	76.6610134670757	96.7735743223986	73.9003807296303	69.9007507117728	77.9000107474878	94.7282751998129	92.1597555346884	97.2967948649374	52.3241145434208	51.0938130919436	53.554415994898	253.03488459194	229.337803635042	276.731965548837	67.406015569998	64.8375340783915	69.9744970616044	175.454702597075	171.777658638934	179.131746555215	52.019556165038	50.7970965857724	53.2420157443035	50.8331398458814
72	91.8347369387756	90.1427519720548	93.5267219054965	53.3087988883201	52.1812841108875	54.4363136657527	208.372100241471	176.036595619694	240.707604863249	69.555031916415	67.4302564137461	71.6798074190839	1.32562235602133	-0.123021457695956	2.77426616973861	63.1241092320071	61.6069427866829	64.6412756773313	66.4828756771437	63.8010581711202	69.1646931831672	58.2263470401775	56.8093313405838	59.6433627397713	87.6101367907556	77.509063468386	97.7112101131252	74.1315531248653	70.0460229820257	78.2170832677049	94.7695158029371	92.1753969143968	97.3636346914775	52.3038794942726	51.052870308332	53.5548886802132	255.024731456861	231.222808654536	278.826654259186	67.5054479755534	64.8628736713202	70.1480222797867	175.53944543976	171.798838340398	179.280052539122	52.0015498643316	50.7572459263896	53.2458538022736	50.9039503879718
73	91.8143454822594	90.1139127174246	93.5147782470942	53.260368208819	52.1296692625567	54.3910671550812	211.208949292356	178.707154982888	243.710743601823	69.6063253221341	67.434052142759	71.7785985015092	1.38154651049849	-0.0718435990597461	2.83493662005672	63.1142196737916	61.5603609030961	64.668078444487	66.6074048673462	63.8762089258637	69.3386008088288	58.2173469713275	56.7667621676022	59.6679317750528	88.5105028680895	78.3693283436539	98.6516773925251	74.370573823973	70.2033301443264	78.5378175036197	94.8148512288197	92.1941769532095	97.4355255044299	52.2873473494842	51.0132479599946	53.5614467389739	257.032895665409	233.13780280554	280.927988525278	67.6122870705944	64.8950116651368	70.329562476052	175.631770054651	171.826345427263	179.437194682039	51.9873473270962	50.7188518276577	53.2558428265346	50.9779010068228
74	91.7961142492028	90.0868038802217	93.5054246181838	53.21346285013	52.0790191235045	54.3479065767554	214.073000974148	181.421571233757	246.724430714539	69.6629225226641	67.4421493028883	71.8836957424399	1.4382401535782	-0.0196805691264976	2.8961608762829	63.1093965061351	61.5150612835224	64.7037317287479	66.7370664744987	63.9562069175866	69.5179260314107	58.2131036052037	56.7257198743331	59.7004873360742	89.4180276270119	79.2414829801638	99.5945722738599	74.6170827542924	70.3726581585936	78.8615073499912	94.8643304338885	92.2161603267228	97.5125005410542	52.2747179446018	50.9749950746592	53.5744408145443	259.058550918079	235.082056022695	283.035045813464	67.7265661893339	64.9342017839576	70.5189305947103	175.731755542954	171.860329371067	179.60318171484	51.97713512895	50.6820006336585	53.2722696242415	51.0549989642517
75	91.7800772092139	90.0614578683368	93.4986965500909	53.1681721128966	52.0293639302244	54.3069802955687	216.963077443307	184.178835968352	249.747318918263	69.7248691368951	67.454699897762	71.9950383760282	1.49568017698378	0.0334520016104556	2.9579083523571	63.1099236408367	61.4712040539442	64.7486432277292	66.8718720636162	64.041131154549	69.7026129726835	58.2138633061664	56.6863850184972	59.7413415938355	90.3323406883542	80.1251913568673	100.539490019841	74.8707003078802	70.5539514927745	79.187449122986	94.9180003567224	92.2414127526934	97.5945879607514	52.26619410203	50.9381717575773	53.5942164464827	261.100856558859	237.054810481088	285.14690263663	67.8483025613719	64.9806798450123	70.7159252777316	175.839477004834	171.900937423082	179.778016586585	51.971096245454	50.6467901766028	53.2954023143053	51.1352493868005
76	91.7662676210449	90.0379067668668	93.494628475223	53.1245879042602	51.9807324997808	54.2684433087397	219.877977413592	186.977898296546	252.778056530639	69.7922055754286	67.4718532196604	72.1125579311968	1.55384264087685	0.0875371939896976	3.020148087764	63.1160881484232	61.4289829666736	64.8031933301727	67.0118299594905	64.1310570281629	69.8926028908181	58.2198698858689	56.6489626344276	59.7907771373102	91.2530661278583	81.0201068607299	101.486025394987	75.131029601213	70.7471135366255	79.5149456658005	94.9759058616145	92.2700008283783	97.6818108948506	52.2619811537316	50.9028512880476	53.6211110194156	263.158958393579	239.055281335548	287.262635451611	67.9774973726633	65.0346628777427	70.9203318675839	175.955005444567	171.948314282559	179.961696606575	51.9694093263848	50.6133307165149	53.3254879362547	51.2186552522754
77	91.7547180085203	90.0161823329641	93.4932536840764	53.0828047020155	51.9331524712168	54.2324569328142	222.816477298619	189.817665815406	255.815288781831	69.8649671324887	67.4937553140022	72.2361789509753	1.61270279953441	0.142556821379563	3.08284877768926	63.128178924013	61.3886259840994	64.8677318639266	67.156945225272	64.2260561919542	70.0878342585898	58.2313631699628	56.6136814786426	59.8490448612831	92.1798228150904	81.925872614163	102.433773016018	75.3976588015119	70.9520070720431	79.8433105309806	95.0380896842986	92.3019918558375	97.7741875127596	52.2622864316341	50.8691220339561	53.6554508293121	265.231989521662	241.082657492669	289.381321550656	68.114135943174	65.0963484622712	71.1319234240769	176.078407680067	172.002601783274	180.154213576861	51.9722480752225	50.5817455797966	53.3627505706484	51.305217378992
78	91.7454601371272	89.9963159921184	93.494604282136	53.0429195101211	51.8866506545735	54.1991883656687	225.777332377153	192.697005634178	258.857659120128	69.9431840299836	67.5205484541509	72.3658196058162	1.67223512813726	0.198491451706834	3.14597880456768	63.1464852889403	61.3503949265902	64.9425756512904	67.3072196445338	64.3261964522309	70.2882428368367	58.2485776005093	56.5807926774272	59.9163625235914	93.1122247564659	82.8421218130474	103.382327699884	75.6701635072888	71.1684547988002	80.1718722157774	95.1045923799133	92.337453657323	97.8717311025035	52.2673187246804	50.8370890979418	53.6975483514189	267.319071180003	243.136102414322	291.502039945684	68.2581880167203	65.1659142614886	71.3504617719519	176.209746256923	172.063938598314	180.355553915532	51.9797807362988	50.5521714771868	53.4073899954109	51.3949344177402
79	91.7385249912933	89.9783388356393	93.4987111469473	53.0050318036873	51.8412534937168	54.1688101136578	228.75927797935	195.614745449221	261.903810509479	70.0268814101865	67.5523706191735	72.5013922011996	1.73241335061935	0.255320430206342	3.20950627103236	63.1712955367755	61.3145842294486	65.0280068441023	67.4626517068366	64.4315416694164	70.4937617442569	58.2717408884353	56.5505678557724	59.9929139210982	94.0498814419301	83.7684780748359	104.331284809024	75.9481091701629	71.3962399192573	80.4999784210685	95.1754522732709	92.3764543828722	97.9744501636697	52.2772877015023	50.8068756260315	53.747699776973	269.419313597745	245.214754951419	293.623872244071	68.4096081571405	65.2435177206953	71.5756985935857	176.349079367064	172.132459962823	180.565698771305	51.9921696881939	50.5247585057029	53.4595808706849	51.4878028464815
80	91.7339427523745	89.9622816191006	93.5056038856485	52.9692434613949	51.7969876452832	54.1414992775065	231.761030692141	198.569674667132	264.95238671715	70.1160792762164	67.5893549680274	72.6428035844054	1.79321046852595	0.313021902793052	3.27339903425885	63.2028954330732	61.2815189024269	65.1242719637195	67.6232365968112	64.5421516691149	70.7043215245075	58.3010727291508	56.5232968472438	60.0788486110578	94.9923981948461	84.7045557962074	105.280240593485	76.2310535443426	71.6351067897185	80.8270002989668	95.2507054114975	92.4190623121839	98.0823485108112	52.292403297849	50.7786237320184	53.8061828636795	271.531816860675	247.317730206567	295.745903514783	68.5683362436615	65.329295909232	71.807376578091	176.496460772185	172.208297414271	180.784624130099	52.0095711382991	50.4996698600168	53.5194724165814	51.5838169677838
81	91.7317427773757	89.948174761498	93.5153107932534	52.9356586831692	51.7538806710717	54.1174366952666	234.781289581961	201.560545574226	268.002033589697	70.2107923821461	67.6316293050952	72.7899554591971	1.85459879082637	0.371572839969576	3.33762474168317	63.2415666789668	61.251551819003	65.2315815389307	67.7889661867675	64.6580821620808	70.9198502114541	58.3367835930949	56.4992850935239	60.174282092666	95.939376524643	85.6499605197301	106.228792529556	76.5185491495011	71.884761649468	81.1523366495343	95.3303855191056	92.465345652771	98.1954253854401	52.3128750681968	50.7524950157508	53.8732551206429	273.655671783977	249.444120424263	297.86722314369	68.7342980570913	65.4233654797044	72.0452306344782	176.651939732036	172.291578549703	181.012300914369	52.032134910123	50.4770812942233	53.5871885260226	51.6829689089952
82	91.731953578426	89.9360483448724	93.5278588119797	52.9043838908397	51.7119618352989	54.0968059463805	237.818737432995	204.586074550425	271.051400315565	70.3110300770736	67.679315533879	72.9427446202681	1.91654996462588	0.43094906119342	3.40215086805835	63.2875853495718	61.2250604803396	65.350110218804	67.9598290328355	64.7793846723649	71.1402733933061	58.3790736015149	56.4788508416618	60.2792963613679	96.8904144817791	86.6042893089786	107.17653965458	76.8101457321896	72.144873441102	81.4754180232771	95.4145239555574	92.5153723362712	98.3136755748435	52.3389115014184	50.7286706778913	53.9491523249455	275.789960792077	251.592995907179	299.986925676975	68.9074059473379	65.5258227221124	72.2889891725635	176.815560937673	172.382426799299	181.248695076046	52.0600043120135	50.4571803839518	53.6628282400752	51.785248625153
83	91.7346028030304	89.9259321141516	93.5432734919092	52.8755276094716	51.6712629916106	54.0797922273326	240.872041999103	207.644943325541	274.099140672666	70.4167961097555	67.7325290978273	73.1010631216837	1.97903500671951	0.491125259639521	3.46694475379951	63.3412203190444	61.2024434020865	65.4799972360023	68.1358103746371	64.9061064730049	71.3655142762693	58.428131496217	56.4623222386784	60.3939407537555	97.8451070145834	87.567131131536	108.123082897631	77.1053927105414	72.4150747375345	81.7957106835483	95.5031496753736	92.5692098146567	98.4370895360905	52.3707193010011	50.7073512550235	54.0340873469786	277.933758804315	253.763405957073	302.104111651557	69.0875595717368	65.6367436923097	72.5383754511639	176.987364449777	172.480961215583	181.493767683972	52.0933160736015	50.4401656412101	53.7464665059929	51.8906439046195
84	91.7397172151176	89.9178554769733	93.561578953262	52.8492003270614	51.6318195380351	54.0665811160877	243.939857267613	210.735800275858	277.143914259369	70.5280884023702	67.7913784095258	73.2647983952146	2.04202433592943	0.552075027304701	3.53197364455416	63.4027316849949	61.1841162640258	65.6213471059639	68.3168921384818	65.0382905287122	71.5954937482514	58.4841337103786	56.4500344097195	60.5182330110377	98.8030463275404	88.538067249305	109.068025405776	77.4038415869049	72.6949627920364	82.1127203817734	95.5962891908375	92.6269248579299	98.5656535237451	52.4085026310553	50.6887560153091	54.1282492468015	280.086134125176	255.954379838798	304.217888411553	69.2746466928315	65.7561843966606	72.7931089890024	177.167385642129	172.587296277542	181.747475006715	52.1322003345085	50.4262455310807	53.8381551379362	51.9991403774306
85	91.7473226769045	89.9118475032568	93.5827978505523	52.8255143303511	51.5936714117155	54.0573572489868	247.020824733129	213.857261758831	280.184387707426	70.644898803587	67.8559642717008	73.4338333354733	2.10548780616624	0.613770880411719	3.59720473192077	63.4723692057409	61.1705079467992	65.7742304646827	68.503052944076	65.1759754450889	71.830130443063	58.5472435457881	56.4423265899457	60.6521605016305	99.7638222405912	89.5166716155395	110.010972865643	77.7050483132751	72.9841007279198	82.4259958986304	95.6939665373407	92.6885833547222	98.6993497199593	52.4524623302161	50.6731220652855	54.2318025951467	282.246149337836	258.164927765865	306.327370909806	69.4685440236218	65.8841810174177	73.0529070298259	177.355655150302	172.701541708952	182.009768591653	52.176780668755	50.4156374318504	53.9379239056595	52.1107215263399
86	91.7574441315956	89.9079369243112	93.60695133888	52.8045835146323	51.5568640898553	54.0523029394093	250.113574679548	217.007913483669	283.219235875428	70.7672128323448	67.9263792955102	73.6080463691794	2.16939474015353	0.676184285081424	3.66260519522564	63.5503707645429	61.1620565602355	65.9386849688503	68.6942681147279	65.3191954239771	72.0693408054786	58.6176104601136	56.4395393638749	60.7956815563524	100.72702254903	90.5025112779999	110.95153382006	78.0085755950169	73.2820188840883	82.7351323059455	95.796203241415	92.7542501170423	98.8381563657876	52.5027950964601	50.6607032227592	54.344886970161	284.412862199772	260.39404190594	308.431682493605	69.6691181079257	66.020750166158	73.3174860496933	177.552198825672	172.823802310183	182.28059534116	52.2271741278775	50.4085665700376	54.0457816857174	52.2253687005345
87	91.7701055869355	89.9061521312786	93.6340590425924	52.7865231655897	51.5214495594285	54.0515967717509	253.216727468469	220.186311915472	286.247143021466	70.8950094245602	68.0027073233587	73.7873115257618	2.23371396375419	0.739285683252383	3.728142244256	63.6369608754342	61.1592055471157	66.1147162037527	68.8905096910275	65.4679802246059	72.3130391574491	58.6953694660079	56.4420120504521	60.9487268815637	101.692233383581	91.4951467876317	111.889319979531	78.3139951193858	73.5882163317234	83.0397739070482	95.9030182914867	92.8239886902442	98.9820478927292	52.5596926467846	50.6517687097849	54.4676165837842	286.585326539203	262.640697404663	310.529955673742	69.8762262234324	66.1658891555253	73.5865632913394	177.757037694774	172.954177802829	182.559897586719	52.2834912860051	50.4052649507196	54.1617176212906	52.3430611319954
88	91.7853300996323	89.9065211727334	93.6641390265312	52.7714497114915	51.4874872163475	54.0554122066356	256.328894832179	223.390985710559	289.266803953798	71.0282606953862	68.0850228648726	73.9714985258998	2.29841384083621	0.803044518837873	3.79378316283454	63.7323492455145	61.1623999266875	66.3022985643414	69.0917464479729	65.6223551302577	72.561137765688	58.7806406420692	56.4500802586142	61.1112010255242	102.659039570254	92.4941326121568	112.823946528352	78.6208896967505	73.9021625759743	83.3396168175266	96.0144281113907	92.8978611691189	99.1309950536624	52.6233408565557	50.6466017145764	54.6000799985349	288.76259315114	264.90385342613	312.62133287615	70.0897172952677	66.3195762824663	73.8598583080691	177.970187924097	173.092762686492	182.847613161701	52.3458362710292	50.4059702929334	54.2857022491251	52.4637759544699
89	91.8031397606673	89.9090717512797	93.6972077700549	52.7594804443815	51.4550446552791	54.0639162334839	259.448681169449	226.620437180544	292.276925158354	71.1669317296258	68.1733905556772	74.1604729035745	2.36346230861513	0.867429264120841	3.85949535310942	63.8367294085604	61.172082725093	66.5013760920279	69.2979439155125	65.7823409202224	72.8135469108026	58.8735287539337	56.4640736269763	61.2829838808911	103.627024989575	93.4990175539646	113.755032425185	78.9288553041443	74.2232994547419	83.6344111535467	96.1304465366726	92.9759280208506	99.2849650524947	52.6939188840693	50.6454978632432	54.7423399048954	290.943710691852	267.182454208324	314.70496717538	70.3094328084776	66.4817711190967	74.1370944978586	178.191660790323	173.239646107129	183.143675473517	52.4143067674626	50.4109249707409	54.4176885641844	52.5874882250187
90	91.8235556815067	89.9138312190092	93.7332801440042	52.750733209397	51.4241983142868	54.0772681045072	262.574684842376	229.873143782667	295.276225902084	71.3109804124852	68.2678646492105	74.3540961757598	2.42882691340994	0.932407446397772	3.92524638042211	63.9502774445113	61.1886916256153	66.7118632634073	69.5090644024651	65.9479538468488	73.0701749580813	58.9741229821113	56.4843137525326	61.4639322116901	104.595772934805	94.5093451716836	114.682200697927	79.2375030227635	74.5510432445851	83.9239628009419	96.2510847937081	93.0582479154281	99.4439216719881	52.7715982864368	50.6487636328493	54.8944329400242	293.127726570548	269.475430131807	316.78002300929	70.535207708743	66.6524148102201	74.418000607266	178.421462656084	173.394911736402	183.448013575766	52.4889939785464	50.4203749534322	54.5576130036606	52.7141709480979
91	91.84659798123	89.9208265717104	93.7723693907495	52.745326061937	51.3950339438341	54.09561818004	265.705499472508	233.147559633831	298.263439311185	71.4603573120279	68.3684885519791	74.5522260720767	2.49447484674891	0.997945674892881	3.99100401860495	64.0731507987856	61.2126558602736	66.9336457372976	69.7250670237763	66.1192056175404	73.3309284300122	59.0824967516482	56.5111123067752	61.6538811965212	105.564866468775	95.5246542048142	115.605078732736	79.5464608631939	74.8847869814933	84.2081347448944	96.3763514816602	93.1448775639635	99.6078253993569	52.8565421332578	50.6567147275989	55.0563695389168	295.313687837123	271.781698799916	318.84567687433	70.7668712818526	66.8314303792978	74.7023121844075	178.659594951235	173.558637661505	183.760552240964	52.5699825375406	50.4345687335643	54.705396341517	52.8437951021285
92	91.8722857745871	89.9300844417389	93.8144871074353	52.7433768931397	51.3676468770347	54.1191069092446	268.839715234578	236.442117045755	301.237313423401	71.6150056235133	68.4752944124611	74.7547168345656	2.56037298176174	1.06400966797425	4.05673629554922	64.2054872144715	61.2443933554634	67.1665810734796	69.9459077310658	66.2961033815678	73.5957120805637	59.1987076573538	56.5447693331002	61.8526459816073	106.533888778952	96.5444790007961	116.523298557108	79.8553754743834	75.2239030018039	84.4868479469628	96.5062525572948	93.2358715652451	99.7766335493445	52.9489041246723	50.6696744308996	55.2281338184451	297.500642064813	274.100166128708	320.901118000917	71.0042480039454	67.0187230472659	74.989772960625	178.90605415968	173.730896285018	184.081212034342	52.6573503608168	50.4537562290834	54.8609444925501	52.9763296685056
93	91.9006371609977	89.9416310894874	93.8596432325081	52.7450030249879	51.3421420868201	54.1478639631558	271.975920146128	239.755228078588	304.196612213668	71.7748611842762	68.5883027733217	74.9614195952307	2.62648790979453	1.13056428071384	4.12241153887521	64.3474037892147	61.2843081376056	67.4104994408238	70.1715393464127	66.4786497216002	73.8644289712252	59.3227974772188	56.5855717164499	62.0600232379877	107.502423530392	97.5683499438855	117.436497116899	80.1639137345803	75.5677457059373	84.7600817632233	96.6407913226678	93.3312822607395	99.9503003845962	53.0488277202757	50.687971938254	55.4096835022974	299.687638226659	276.429727444882	322.945549008435	71.2471583562337	67.2141805709425	75.280136141525	179.160831811761	173.911754234348	184.409909389175	52.7511684382631	50.4781876454555	55.0241492310707	53.1117416629914
94	91.9316692145039	89.9554923934189	93.9078460355889	52.7503207773129	51.3186340251933	54.1820075294325	275.112701351402	243.085286110302	307.140116592501	71.9398525659978	68.70752229581	75.1721828361855	2.69278597718428	1.19757353284337	4.18799842152518	64.4989961671174	61.3327879996314	67.6652043346035	70.4019115993262	66.6668426498739	74.1369805487785	59.4547922658141	56.6337918145254	62.2757927171028	108.470055216218	98.5957938852142	118.344316547222	80.4717642245021	75.9156545448965	85.0278739041077	96.779968415696	93.4311595981646	100.128777233227	53.1564452850728	50.7119406697552	55.6009499003904	301.873727564666	278.769268589866	324.978186539465	71.4954195997723	67.4176736097829	75.5731655897617	179.423914482202	174.1012722804	184.746556684004	52.8515005595103	50.5081122852018	55.1948888338189	53.2499961694362
95	91.9653979746838	89.9716938386442	93.9591021107234	52.7594450099593	51.2972462492154	54.2216437707032	278.248646397882	246.430667419132	310.066625376632	72.109901249162	68.8329495641928	75.3868529341312	2.7592333221299	1.26500063716822	4.25346600709158	64.6603378741872	61.3902024251613	67.9304733232132	70.6369711668392	66.8606756089333	74.413266724745	59.5947025189149	56.6896862392809	62.499718798549	109.436369505289	99.6263345733996	119.246404437178	80.7786385847958	76.2669572266717	85.2903199429199	96.9237818036162	93.5355510036682	100.312012603564	53.2718772581643	50.7419165565867	55.8018379597418	304.05796445061	281.117667028285	326.998261872935	71.7488465077849	67.6290561313696	75.8686368842002	179.695283793607	174.299505265118	185.091062322096	52.9584029774834	50.5437772951182	55.3730286598485	53.391056375765
96	92.0018384385384	89.9902605040565	94.0134163730204	52.772488644365	51.2781108471137	54.2668664416164	281.382344503906	249.789732776276	312.974956231536	72.2849218822517	68.9645689769255	75.6052747875779	2.82579591159738	1.33280802851139	4.31878379468338	64.8314798038692	61.4569007640873	68.2060588436511	70.8766617166635	67.0601374768952	74.6931859564319	59.7425234003606	56.7534947775355	62.7315520231856	110.400953586733	100.659493085077	120.14241408839	81.084272761297	76.6209731368676	85.5475723857264	97.0722267793378	93.6445012625808	100.499952296095	53.3952313492645	50.7782362933349	56.0122264051941	306.239407237449	283.473792958958	329.005021515941	72.0072520550158	67.8481658671958	76.1663382428358	179.974916425503	174.506502037616	185.443330813391	53.0719240136972	50.5854263453539	55.5584216820406	53.5348836121639
97	92.0410045533564	90.0112170480489	94.0707920586639	52.7895621697212	51.2613676853482	54.3177566540942	284.512387815824	253.160829046048	315.863946585601	72.4648226258739	69.102352729982	75.8272925217657	2.89243957819734	1.40095739326944	4.38392176312525	65.0124498570065	61.5332106506706	68.4916890633424	71.1209239533386	67.2652125771919	74.9766353294853	59.8982350222114	56.825439440186	62.9710306042368	111.363396511021	101.694788254718	121.032004767323	81.3884281426163	76.9770169651057	85.7998393201269	97.2252959606858	93.7580524086527	100.692539512719	53.5266017675144	50.8212355470302	56.2319679879986	308.417119100336	285.836510426613	330.997727774059	72.2704480654793	68.074824830987	76.4660712999716	180.262784128893	174.72230539862	185.803262859167	53.1921036124468	50.6332982390431	55.7509089858504	53.6814373914002
98	92.0829092105637	90.0345876928657	94.1312307282616	52.8107731396652	51.2471635032233	54.3743827761071	287.637372653226	256.542290790627	318.732454515826	72.6495055795828	69.2462608963971	76.0527502627685	2.95913005697401	1.46940969967221	4.44885041427581	65.2032527382547	61.6194366530591	68.7870688234504	71.3696956673011	67.4758806927612	75.263510641841	60.0618027696006	56.9057236304933	63.2178819087079	112.323289527275	102.731737103112	121.914841951438	81.6908925951184	77.3344025261624	86.0473826640744	97.382979292529	93.87624362164	100.889714963418	53.6660684864417	50.8712471144638	56.4608898584197	310.590168866259	288.20467843246	332.975659300058	72.5382458217542	68.3088399119626	76.7676517315458	180.558853746291	174.946952053001	186.170755439581	53.3189728535148	50.6876254559885	55.950320251041	53.8306754512012
99	92.1275642405635	90.0603962076532	94.1947322734737	52.8362256660639	51.2356508854778	54.4368004466499	290.755900740784	259.93244187648	321.579359605088	72.8388672867786	69.3962416046331	76.2814929689242	3.02583302204578	1.53812522884746	4.51354081524411	65.4038699085818	61.7158591412064	69.0918806759571	71.622911786803	67.6921170846505	75.5537064889555	60.2331776622593	56.9945314231058	63.4718239014127	113.280226416522	103.769855263854	122.79059756919	81.9914814003714	77.6924467625084	86.2905160382344	97.5452640517857	93.9991111330692	101.091416970502	53.8136965484109	50.9285990212726	56.6987940755491	312.757631831375	290.577152041764	334.938111620986	72.8104566405529	68.5500035550741	77.0709097260318	180.863087237201	175.180472570179	186.545701904223	53.4525534351676	50.7486326386709	56.1564742316642	53.9825537986194
100	92.1749804085697	90.0886658902931	94.2612949268463	52.8660199168314	51.2269871452315	54.5050526884313	293.866580425333	263.329597079533	324.403563771133	73.0327993107664	69.5522313168618	76.513367304671	3.09251412303836	1.60706360680099	4.57796463927572	65.6142596910936	61.8227333584932	69.405786023694	71.8805044325976	67.9138925150102	75.847116350185	60.4122967455018	57.0920269467496	63.7325665442541	114.233803820598	104.808657407231	123.658950233964	82.2900380995971	78.0504739130282	86.529602286166	97.7121348552921	94.1266881399813	101.297581570603	53.9695354115476	50.9936125593191	56.9454582637762	314.91859056513	292.952783486561	336.884397643698	73.0868924206154	68.798094539343	77.3756903018879	181.17544170899	175.422891352227	186.927992065752	53.5928571409516	50.8165350333622	56.369179248541	54.1370267563057
101	92.2251674114359	90.1194195481144	94.3309152747574	52.9002516248814	51.2213331498361	54.5791700999267	296.968027876846	266.732063686078	327.203992067614	73.2311888729672	69.7141552066581	76.7482225392762	3.15913902125298	1.67618383743202	4.64209420507393	65.8343575250947	61.940288680907	69.7284263692823	72.142402975314	68.1411732744493	76.1436326761787	60.5990835044566	57.1983538647683	63.9998131441449	115.18362156643	105.847657660833	124.519585472027	82.5864352485626	78.4078198313394	86.7650506657857	97.8835736705184	94.2590047264417	101.508142614595	54.1336183419702	51.0666002627691	57.2006364211712	317.07213570029	295.330423261619	338.813848138962	73.3673661699869	69.0528788639906	77.6818534759831	181.49586945309	175.674226609506	187.317512296674	53.7398853051077	50.8915369031567	56.5882337070587	54.2940470106096
102	92.2781338754803	90.1526794775917	94.4035882733688	52.9390116152311	51.2188521208485	54.6591711096137	300.058868272019	270.138143086371	329.979593457667	73.4339195424504	69.8819276339409	76.9859114509598	3.22567342551343	1.74544433671185	4.70590251431502	66.0640763611074	62.0687280464619	70.0594246757529	72.4085340954343	68.3739212137259	76.4431469771426	60.7934482964745	57.3136349488579	64.2732616440911	116.129282985442	106.886370026267	125.372195944617	82.8805750847301	78.7638364363241	86.9973137331361	98.05955982911	94.3960877925842	101.723031865636	54.3059618542185	51.1478638277387	57.4640598806983	319.217366708067	297.708921211772	340.725812204362	73.651692520379	69.3141107501083	77.9892742906496	181.824317986479	175.934490343692	187.714145629266	53.8936282922271	50.9738299331521	56.813426651302	54.4535656614241
103	92.3338873553068	90.1884674431475	94.4793072674662	52.9823853569801	51.2197084368199	54.7450622771403	303.137736959229	273.546132357803	332.729341560654	73.6408719644863	70.0554527132743	77.2262912156982	3.2920831276372	1.81480296816241	4.76936328711199	66.3033071875997	62.2082275366632	70.3983868385362	72.678821845787	68.6120937797473	76.7455499118268	60.995288797901	57.4379717423416	64.5526058534603	117.070395227817	107.924308791304	126.216481664331	83.1723901064055	79.1178962771966	87.2268839356144	98.2400700432322	94.5379609909581	101.942179095506	54.4865652030647	51.2376919851885	57.7354384209408	321.353392657521	300.087127608702	342.619657706339	73.9396882365588	69.5815337632033	78.2978427099142	182.160730098351	176.203688338068	188.117771858634	54.0540650070767	51.0635916507175	57.0445383634359	54.6155322736898
104	92.3924343336196	90.2268046551814	94.5580640120579	53.0304525463938	51.2240664642191	54.8368386285685	306.203280603692	276.95432583447	335.452235372915	73.8519246147731	70.2346249699002	77.4692242596461	3.3583340374775	1.88421707977849	4.8324509951765	66.5519196784831	62.3589360913188	70.7449032656475	72.9531877164674	68.855644055846	77.0507313770888	61.2044904626992	57.5714443101392	64.8375366152592	118.006569571389	108.960988936815	127.052150205962	83.4618435611662	79.4693971954438	87.4542899268887	98.4250784246877	94.6846446699371	102.165512179438	54.6754099303762	51.3363583416414	58.014461519111	323.479332958502	302.463894215257	344.494771701748	74.2311727285296	69.8548820591344	78.6074633979248	182.505043901907	176.481820154957	188.528267648856	54.2211624503019	51.1609838857141	57.2813410148896	54.7798949304722
105	92.4537802220267	90.2677117474581	94.6398486965953	53.0832867266744	51.2320894378933	54.9344840154555	309.254158311706	280.361016659873	338.147299963539	74.0669545654281	70.4193300761603	77.7145790546958	3.42439221748495	1.9536435425442	4.8951408924257	66.8097629491051	62.5209753379067	71.0985505603035	73.231550702091	69.1045208063012	77.3585805978808	61.4209269917027	57.7141110731651	65.1277429102402	118.937421724914	109.995926537804	127.878916912024	83.7489298381452	79.8177670658981	87.6800926103923	98.6145565067786	94.836155823959	102.392957189598	54.8724594713669	51.4441192070396	58.3007997356942	325.594318087408	304.838075335354	346.350560839462	74.5259685736658	70.1338817527913	78.9180553945404	182.857192891172	176.768879140195	188.945506642149	54.3948753349914	51.2661512966607	57.5235993733222	54.9466002875212
106	92.5179293628282	90.3112087539855	94.724649971671	53.1409549492143	51.2439384082775	55.037971490151	312.289042732896	283.764498319404	340.813587146388	74.2858382487806	70.6094456593423	77.962230838219	3.49022391673933	2.02303879070019	4.95740904277848	67.0766664075168	62.6944395170871	71.4588932979466	73.5138273712882	69.3586685250662	77.6689862175102	61.6444608124959	57.8660087252632	65.4229128997286	119.862572125524	111.028639157866	128.696505093181	84.0336747559172	80.1624685984045	87.90488091343	98.8084732688743	94.9925080503621	102.624438487387	55.0776588253445	51.5612114334131	58.5941062172759	327.697490295059	307.208528847511	348.186451742606	74.8239020549367	70.4182524054801	79.2295517043933	183.217106002748	177.064852434541	189.369359570954	54.5751457778939	51.3792199891475	57.7710715666402	55.1155936292234
107	92.584885031783	90.3573150855175	94.8124549780485	53.2035174802393	51.2597712683128	55.1472636921658	315.306621139487	287.163066149152	343.450176129821	74.5084522054784	70.8048421705197	78.2120622404371	3.55579560440375	2.09235886392219	5.0192323448853	67.3524406872916	62.8793954868191	71.8254858877641	73.7999319383414	69.6180274886607	77.9818363880221	61.8749435710106	58.0271522309568	65.7227349110644	120.781646230126	112.058646236374	129.504646223878	84.3161357349597	80.5030041792207	88.1292672906987	99.0067951636506	95.1537115125982	102.859878814703	55.2909342968889	51.6878502917872	58.8940183019906	329.788004296081	309.574117219999	350.001891372164	75.1248037199429	70.7077086234613	79.5418988164245	183.58470768239	177.369720991929	189.799694372852	54.761903077457	51.500296252316	58.023509902598	55.2868189258547
108	92.6546494418429	90.4060495058166	94.9032493778692	53.2710275557769	51.2797418688904	55.2623132426634	318.305596481622	290.555018817428	346.056174145815	74.734673804373	71.0053838027039	78.4639638060421	3.62107400255573	2.16155945157495	5.0805885535365	67.6368786480968	63.0758827889198	72.1978745072738	74.0897763368685	69.8825338131816	78.2970188605554	62.1122166368294	58.1975349023135	66.0268983713452	121.694274800569	113.085469467653	130.303080133484	84.5964018410964	80.8389207264691	88.3538829557237	99.2094861469554	95.3197729096029	103.099199384308	55.5121933141884	51.8242274177247	59.200159210652	331.86502793917	311.93370850559	351.796347372749	75.4285089637163	71.0019617565715	79.8550561708611	183.959917956314	177.683459604469	190.236376308159	54.9550635888976	51.6294654379528	58.2806617398424	55.4602188920405
109	92.7272237478474	90.4574301078075	94.9970173878873	53.3435311868623	51.3039992277333	55.3830631459912	321.28468841787	293.938659775279	348.630717060461	74.9643819230519	71.2109294456431	78.7178344004607	3.68602611835184	2.23059593920655	5.14145629749713	67.9297564305865	63.2839137637585	72.5755990974145	74.3832702954518	70.1521195153801	78.6144210755235	62.3561116248725	58.377128553136	66.335094696609	122.600094182364	114.108633171414	131.091555193314	84.8745936841684	81.1698145257043	88.5793728426325	99.4165077102581	95.490695451122	103.342319969394	55.7413243319443	51.9705088579354	59.5121398059531	333.927742857678	314.286177313829	353.569308401527	75.7348586361629	71.300721682465	80.1689955898608	184.342652507097	178.006036934114	190.67926808008	55.1545307042803	51.7667910047383	58.5422704038223	55.6357350463278
110	92.8026080521651	90.5114742897516	95.0937418145786	53.4210670158461	51.3326868330659	55.5094471986263	324.242634320078	297.31229867206	351.172969968096	75.1974575796229	71.4213336639238	78.973581495322	3.75061927548456	2.29942345744764	5.20181509352148	68.2308345529364	63.5034737010806	72.9581954047922	74.6803214151116	70.4267125777488	78.9339302524744	62.6064509365797	58.5658837285568	66.6470181446027	123.498746576799	115.127664653663	131.869828499935	85.1508631545758	81.4953359992235	88.8063903099282	99.6278189156331	95.6664788387942	103.589158992472	55.9781968267513	52.1268332513724	59.8295604021301	335.975345100019	316.6304057587	355.320284441337	76.0436996727114	71.6036986588491	80.4837006865737	184.73282275407	178.337415550881	191.12822995726	55.3601949431898	51.9123137474806	58.808076138899	55.8133077717756
111	92.8808014112695	90.5681987315682	95.1934040909709	53.5036662236227	51.3659420402782	55.6413904069671	327.178190251791	300.674252731906	353.682127771675	75.433784508356	71.6364476846869	79.231121332025	3.81482114489243	2.36799693347654	5.26164535630831	68.5398590374347	63.7345210176163	73.345197057253	74.9808352485228	70.7062370175561	79.2554334794895	62.8630483238815	58.7637300079972	66.9623666397658	124.389880306252	116.142094557267	132.637666055238	85.4253929794451	81.8151943458386	89.0355916130516	99.8433764332266	95.8471192528082	103.839633613645	56.2226613930925	52.293310178112	60.152012608073	338.007045739379	318.965284379505	357.048807099253	76.3548857442538	71.9106052232661	80.7991662652416	185.130335938062	178.677551977567	191.583119898557	55.5719341571126	52.0660512278307	59.0778170863944	55.992876377467
112	92.9618018432339	90.6276193714198	95.295984315048	53.5913524865893	51.4038955571424	55.7788094160362	330.090131919555	304.022848086731	356.157415752379	75.6732496739226	71.8561203812814	79.4903789665637	3.87859977468695	2.43627114520563	5.32092840416827	68.856562556913	63.9769874550989	73.7361376587272	75.2847153808706	70.9906129597611	79.5788178019801	63.1257094791922	58.9705763794078	67.2808425789766	125.273150072559	117.151457201333	133.394842943786	85.6983960801106	82.1291619669043	89.2676301933168	100.063134581153	96.0326093439573	104.093659818348	56.4745499480111	52.4700187080637	60.4790811879584	340.022071462322	321.289713032695	358.754429891949	76.6682779198994	72.2211581175736	81.1153977222253	185.535095210361	179.026396740835	192.043793679886	55.7896138481982	52.2279974190878	59.3512302773086	56.1743791608469
113	93.0456063361291	90.6897513826788	95.4014612895794	53.6841419812096	51.4466710110067	55.9216129514125	332.977255596423	307.356421061017	358.598090131829	75.9157437211481	72.0801992395552	79.751288202741	3.94192361926195	2.50420077833493	5.37964646018896	69.1806655923583	64.2307782954737	74.1305528892429	75.5918635122418	71.2797567137359	79.9039703107478	63.394232654361	59.186311682772	67.6021536259499	126.148217208262	118.155290908482	134.141143508043	85.9701147134391	82.4370785709025	89.5031508559756	100.287045367761	96.2229382309274	104.351152504595	56.7336760520797	52.6570061791952	60.8103459249643	342.01966513585	323.602601752296	360.436728519403	76.9837453335187	72.5350802123636	81.4324104546738	185.94699972576	179.383894428591	192.510105022929	56.0130876007314	52.3981225733853	59.6280526280776	56.35775347079
114	93.1322108573057	90.7546091513788	95.5098125632326	53.7820434332127	51.4943845898258	56.0697022765995	335.838379017088	310.673319403336	361.003438630839	76.1611613592896	72.3085312942138	80.0137914243653	4.00476156755358	2.57174048640622	5.43778264870095	69.511877594716	64.4957725933569	74.5279825960751	75.9021795414475	71.573580853717	80.2307782291779	63.6684093110134	59.410805121057	67.9260135009699	127.014749920602	119.153138319048	134.876361522156	86.2408193812905	82.7388548253474	89.7427839372336	100.515058536216	96.4180915026643	104.612025569768	56.9998353534799	52.8542872315673	61.1453834753924	343.999086352587	325.902871576504	362.095301128669	77.301165842629	72.8521024051895	81.7502292800685	186.36594473954	179.749983753543	192.981905725538	56.2421976214849	52.5763733149247	59.9080219280451	56.5429357713022
115	93.2216103635405	90.8222062542521	95.621014472829	53.8850582077581	51.5471447478697	56.2229716676466	338.672342244092	313.97190345909	363.372781029095	76.4094016817858	72.5409640237486	80.277839339823	4.06708297042179	2.63884495397435	5.49532098686924	69.8498981456032	64.7718234290783	74.9279728621282	76.215561651171	71.8719943029032	80.5591289994388	63.9480248040345	59.6439068371304	68.2521427709386	127.872423528113	120.144546691179	135.600300365047	86.5108074950898	83.0344754047518	89.9871395854279	100.747121611325	96.6180512256727	104.876191996977	57.2728061607999	53.0618431191536	61.4837692024461	345.95961195373	328.189455337836	363.729768569624	77.6204266659799	73.1719654656663	82.0688878662936	186.791821708234	180.124597622838	193.45904579363	56.4767753832021	52.7626729581607	60.1908778082435	56.7298617057595
116	93.3137988120271	90.8925554374454	95.7350421866089	53.9931804363431	51.6050519664791	56.3813089062072	341.478008504648	317.250547278432	365.705469730864	76.6603684241079	72.7773461937991	80.5433906544167	4.12885766712619	2.70546896299123	5.55224637126116	70.1944181133068	65.0587581888217	75.3300780377919	76.5319063943381	72.1749024211118	80.8889103675645	64.2328590991133	59.8854485556085	68.5802696426182	128.720920689684	121.129068185692	136.312773193677	86.7804017860166	83.3240012710371	90.236802300996	100.983179948548	96.8227959561105	105.143563940986	57.5523501485964	53.2796213163149	61.8250789808779	347.900536529497	330.461298414152	365.339774644841	77.9414249843566	73.4944218002921	82.388428168421	187.224518394024	180.507663213664	193.941373574384	56.7166423638183	52.956922045104	60.4763626825325	56.91846616159
117	93.4087691721855	90.9656685959961	95.8518697483749	54.1063971758518	51.6681985602675	56.544595791436	344.254264997626	320.507639652739	368.000890342513	76.9139701637032	73.0175286404214	80.8104116869849	4.19005601087226	2.77156746247223	5.60854455927229	70.545120802002	65.3563788813487	75.7338627226553	76.8511087816021	72.4822070958999	81.2200104673043	64.5226875243391	60.1352442891325	68.9101307595457	129.559931625959	122.106260134472	137.013603117446	87.0499484555881	83.6075710222004	90.4923258889759	101.223176785129	97.0323007565488	105.41405281371	57.8382131978472	53.5075354300973	62.1688909655971	349.8211728968	332.717359437644	366.924986355957	78.2640684877454	73.8192371102097	82.7088998652812	187.663918972615	180.899102054702	194.428735890529	56.9616108726886	53.1589990913828	60.7642226539943	57.1086833353022
118	93.5065134382682	91.0415567541468	95.9714701223895	54.2246885949447	51.736668519629	56.7127086702604	347.000023670349	323.741585072228	370.258462268469	77.1701204670344	73.2613649865119	81.0788759475569	4.25064889340597	2.83709564148391	5.66420214532803	70.9016830935197	65.6644625034244	76.1389036836149	77.1730623698406	72.7938068370545	81.5523179026267	64.8172815548352	60.3930911091178	69.2414720005527	130.389154332964	123.075685291087	137.702623374841	87.319815066284	83.8854011594786	90.7542289730893	101.467053293263	97.2465372172734	105.687569369252	58.1301263712186	53.7454654234094	62.5147873190278	351.720852553948	334.956610958707	368.485094149189	78.5882758512161	74.1461919160861	83.030359786346	188.109904144417	181.2988301133	194.920978175533	57.2114849540642	53.3687615265582	61.0542083815702	57.3004467977684
119	93.607022642735	91.1202300465639	96.0938152389062	54.3480281829588	51.8105373812396	56.8855189846779	349.714221964875	326.950804596488	372.477639333262	77.4287379893442	73.5087122865095	81.3487636921789	4.31060776863758	2.90200900545561	5.71920653181955	71.263776582172	65.9827614682477	76.5447916960963	77.4976593515588	73.1095968743487	81.8857218287689	65.1164096284023	60.6587699815233	69.5740492752812	131.208294787849	124.036912062127	138.379677513572	87.5903881771481	84.1577851540978	91.0229912001985	101.71474863524	97.4654734820132	105.964023788466	58.4278070206327	53.9932581478466	62.8623558934188	353.598926112174	337.178040061386	370.019812162963	78.9139771217546	74.4750829258152	83.352871317694	188.562351248864	181.706757888245	195.417944609483	57.4660613573244	53.5860468105848	61.346075904064	57.4936895596679
120	93.7102868703706	91.2016977005216	96.2188760402197	54.4763829766231	51.8898721193337	57.0628938339125	352.395823533491	330.133736628609	374.657910438374	77.6897465330385	73.7594315964019	81.6200614696752	4.36990467527795	2.9662634557762	5.7735458947797	71.6310687040755	66.3110041127868	76.9511332953642	77.8247906450949	73.4294692584588	82.220112031731	65.4198379891339	60.932046668559	69.9076293097087	132.017067146628	124.989514717653	139.044619575602	87.862070734841	84.4250912409461	91.2990502287358	101.966200020488	97.6890742779815	106.243325762995	58.7309600220329	54.2507281786798	63.2111918653859	355.454763703861	339.380648926811	371.528878480911	79.2411139989139	74.8057242228175	83.6765037750103	189.021134381719	182.122790507985	195.919478255453	57.7251305630123	53.8106737053643	61.6395874206603	57.6883441369994
121	93.8162952731133	91.2859680191019	96.3466225271247	54.6097138001878	51.9747310518171	57.2446965485584	355.043818923203	333.288837582383	376.798800264024	77.953075070511	74.0133884679101	81.892761673112	4.42851225847308	3.02981537258984	5.82720914435631	72.0032238630453	66.6488953008326	77.357552425258	78.1543459855249	73.7533129649334	82.5553790061164	65.7273315550243	61.2126726974149	70.2419904126336	132.815193933827	125.933073578954	139.6973142887	88.1352792361794	84.6877589245292	91.5827995478295	102.221342764434	97.9173009501266	106.525384578742	59.0392791296057	54.5176589385403	63.5608993206711	357.287755367337	341.563455340756	373.012055393918	79.5696399935646	75.1379482552941	84.0013317318352	189.48612451517	182.546827834178	196.425421196162	57.9884778534947	54.0424436781361	61.9345120288534	57.884342616572
122	93.925036085567	91.3730483654551	96.4770238056789	54.7479755149891	52.0651637566616	57.4307872733166	357.657226229054	336.414582430589	378.899870027518	78.2186577368861	74.2704533674772	82.166862106295	4.48640379042515	3.09262170065229	5.88018588019801	72.3799045554555	66.9961171387104	77.7636919722007	78.4862140161636	74.0810140011012	82.891414031226	66.0386548047245	61.5003863969838	70.5769232124652	133.60240622395	126.867175181586	140.337637266314	88.4104406836258	84.9462942464839	91.8745871207677	102.480110349102	98.1501114994853	106.810109198719	59.3524484391125	54.7938040907956	63.9110927874293	359.097311408173	343.725493141084	374.469129675263	79.8995204512342	75.4716066098379	84.3274342926304	189.957189620555	182.978764570398	196.935614670711	58.2558844170293	54.2811424120214	62.2306264220373	58.0816167213865
123	94.0364966411628	91.4629451481574	96.6100481341681	54.8911172750256	52.1612109954363	57.6210235546149	360.235091716138	339.509465120599	380.960718311677	78.486433797601	74.5305020222686	82.4423655729333	4.54355318999085	3.15464003805178	5.93246634192992	72.7607724964603	67.3523298199005	78.1692151730202	78.8202823805605	74.4124555158009	83.2281092453201	66.3535726778597	61.7949140031318	70.9122313525876	134.378443814658	127.79141241145	140.965475217866	88.6879893602609	85.2012639266237	92.1747147938982	102.742434485379	98.3874606255434	107.097408345214	59.6701439475165	55.0788891787002	64.2613987163328	360.882862736924	345.865812600463	375.899912873385	80.2307324294862	75.8065705562881	84.6548943026843	190.43419479353	183.418490375848	197.449899211212	58.5271284741254	54.5265413983487	62.5277155499021	58.2800978758179
124	94.1506633889373	91.5556638076945	96.7456629701802	55.0390827857726	52.2629046422253	57.81526092932	362.776490410241	342.571998841506	382.980981978975	78.7563475950682	74.793415696779	82.7192794933575	4.59993504125002	3.21582872753631	5.98404135496372	73.1454897496501	67.7171726132904	78.5738068860097	79.1564378148902	74.7475179118156	83.5653577179648	66.671851482714	62.0959708323208	71.2477321331072	135.143055391594	128.705384611378	141.580726171809	88.968363455337	85.4532885438817	92.4834383667924	103.008245176849	98.6292997725023	107.387190581195	59.99203519385	55.3726134822355	64.6114569054645	362.6438611833	347.983480739297	377.304241627303	80.5632644224287	76.142731354576	84.9837974902814	190.917002381511	183.865889983925	197.968114779097	58.8019864152912	54.7783995853929	62.8255732451896	58.4797172705168
125	94.2675219108936	91.6512088040941	96.8838350176931	55.1918105641848	52.3702676174931	58.0133535108764	365.280526657047	345.600716124505	384.960337189589	79.028348477923	75.0590814047958	82.9976155510501	4.65552461104016	3.27614695012307	6.03490227195726	73.533719861605	68.0902650074637	78.9771747157462	79.4945662406376	75.0860789608896	83.9030535203857	66.9932598046395	62.403262522344	71.583257086935	135.895998684763	129.608697655372	142.183299714153	89.2520015753977	85.7030349638529	92.8009681869425	103.277470785127	98.8755771793598	107.679364390894	60.3177869643267	55.6746520612264	64.960921867427	364.379779786785	350.077581563303	378.681978010268	80.8971159296371	76.4800003185213	85.3142315407528	191.405472113193	184.32084332546	198.490100900926	59.0802339395387	55.0364650587681	63.1240028203093	58.6804059269425
126	94.3870569399079	91.749583605724	97.0245302740919	55.3492341985952	52.4833138276785	58.2151545695119	367.74633464994	348.594168755347	386.898500544532	79.3023907156346	75.3273920623668	83.2773893689024	4.71029786545477	3.33555482059699	6.08504091031255	73.9251290019371	68.4712080203982	79.379049983476	79.8345528574806	75.4280139212029	84.2410917937582	67.3175694082606	62.7164863376294	71.9186524788917	136.637040616405	130.500963987318	142.773117245491	89.5393391790388	85.9512082424875	93.1274701155902	103.550038096599	99.1262379337086	107.973838259489	60.6470610431539	55.9846579508962	65.3094641354115	366.090113063739	352.147216219639	380.033009907839	81.232296871373	76.8183086360258	85.6462851067202	191.899461229972	184.783225656455	199.01569680349	59.361647183347	55.3004767298225	63.4228176368714	58.8820947614504
127	94.5092523781474	91.850790679265	97.1677140770297	55.5112826079684	52.6020481123789	58.4205171035578	370.17307892641	351.55092747428	388.79523037854	79.578433400606	75.5982465880582	83.5586202131538	4.76423148530527	3.39401348443433	6.13444948617621	74.3193871083219	68.8595856803061	79.7791885363378	80.1762822362726	75.7731956571795	84.5793688153657	67.644556126432	63.0353325350837	72.2537797177803	137.36595744028	131.381802620538	143.350112260021	89.8308049755719	86.1985432401111	93.4630667110327	103.825872390474	99.3812240291613	108.270520751787	60.9795179893813	56.3022644745252	65.6567715042374	367.774377251048	354.191503064854	381.357251437242	81.5688268567748	77.1576069498078	85.9800467637418	192.398824619086	185.252907690144	199.544741548028	59.6460038301793	55.5701660099178	63.7218416504409	59.0847146488503
128	94.6340913159578	91.9548314808626	97.313351151053	55.6778803006605	52.7264662019319	58.629294399389	372.559954833163	354.469581434805	390.65032823152	79.8564403393176	75.8715499571697	83.8413307214654	4.8173028805492	3.45148521561652	6.18312054548187	74.7161690347649	69.2549666792372	80.1773713902926	80.5196384120323	76.1214947614998	84.9177820625647	67.9740007289507	63.3594857848502	72.5885156730513	138.08253487231	132.250839094127	143.914230650493	90.1268173290683	86.4457961681319	93.8078384900047	104.104897508079	99.640474426308	108.569320589849	61.3148189194999	56.6270876373153	66.0025502016845	369.432110526435	356.20957763731	382.654643415559	81.9067343164557	77.4978647076185	86.315603925293	192.903414948283	185.72975573319	200.077074163376	59.9330841911012	55.8452584503439	64.0209099318585	59.2881964853628
129	94.7615560511859	92.0617064484581	97.4614056539137	55.8489476334381	52.856554688969	58.8413405779072	374.906188960025	357.34873738787	392.463640532179	80.1363799336193	76.1472132166973	84.1255466505414	4.86949020368869	3.50793351472939	6.231046892648	75.1151556999855	69.6569061966453	80.5734052033257	80.8645049768441	76.4727796791902	85.2562302744981	68.3056897642046	63.6886266387334	72.9227528896759	138.786568212508	133.107705381482	144.465431043535	90.4277807094817	86.6937362661418	94.1618251528215	104.387035923282	99.9039251171145	108.870146729449	61.6526272753851	56.9587285658982	66.346525984872	371.062873205526	358.200592526019	383.925153885033	82.2460555154403	77.8390692956691	86.6530417352116	193.413082801837	186.213631825815	200.612533777859	60.2226722475887	56.1254753297607	64.3198691654167	59.4924712508961
130	94.8916281088932	92.1714149952913	97.6118412224951	56.0244010719728	52.9922910181149	59.0565111258306	377.211039542791	360.187018552554	394.235060533028	80.4182250529253	76.4251534677405	84.41129663811	4.92077236214606	3.5633232066768	6.27822151761532	75.5160352313934	70.064947885544	80.9671225772429	81.2107651725818	76.8269168336583	85.5946135115053	68.639416367231	64.022433037462	73.2563996970001	139.477862458153	133.952039745884	145.003685170422	90.7340822317628	86.9431377741769	94.5250266893486	104.672208813977	100.171509192669	109.172908435285	61.9926105575815	57.2967759591089	66.6884451560541	372.666247915847	360.163717127151	385.168778704544	82.5868334663421	78.1812249736241	86.9924419590601	193.927676817719	186.704393885679	201.150959749759	60.5145566482526	56.41053517341	64.6185781230953	59.6974700705721
131	95.0242882614239	92.2839555045663	97.7646210182815	56.2041534543328	53.1336434984	59.2746634102656	379.47379683518	362.983063127857	395.964530542503	80.7019528978046	76.7052938217564	84.6986119738527	4.97112902962454	3.61762053727584	6.32463752197323	75.9185040987465	70.4786260093392	81.3583821881538	81.5583019833619	77.1837707545437	85.9328332121801	68.9749810280194	64.3605818465034	73.5893802095354	140.156232408138	134.783486537353	145.528978278923	91.0460883221403	87.1947723282372	94.8974043160434	104.960336134522	100.443156914179	109.477515354864	62.3344420048282	57.6408085176083	67.0280754920482	374.241839747898	362.098137278772	386.385542217023	82.9291167659304	78.5243516338408	87.33388189802	194.447043825745	187.201895855302	201.692191796189	60.8085316519445	56.7001551908669	64.9169081130221	59.9031242754337
132	95.1595165487823	92.3993253252631	97.9197077723015	56.3881142591312	53.2805713431502	59.4956571751122	381.693783450096	365.735522392879	397.652044507313	80.9875448552732	76.9875633366088	84.9875263739376	5.02054065646474	3.67079326794738	6.37028804498209	76.3222682302898	70.8974677130904	81.7470687474892	81.9069982276421	77.543204207252	86.2707922480323	69.3121923142944	64.7027504088684	73.9216342197203	140.821502758465	135.601695924348	146.041309592583	91.3641415481091	87.4494018707045	95.2788812255137	105.251336689039	100.718795787134	109.783877590944	62.677802202092	57.9903973225879	67.3652070815962	375.789276383496	364.00305476375	387.575498003243	83.2729583805719	78.8684834113946	87.6774333497492	194.971028986508	187.705987852816	202.2360701202	61.1043980105521	56.994052621738	65.2147433993662	60.1093654622638
133	95.2972922992812	92.5175207690801	98.0770638294822	56.5761898799663	53.4330247421201	59.7193550178124	383.870354670414	368.443058334262	399.297651006567	81.27498634594	77.2718969377853	85.2780757540946	5.06898847900879	3.72281076767082	6.41516619034676	76.7270441030429	71.3209954089863	82.1330927970994	82.2567366498775	77.9050783240407	86.6083949757144	69.6508675434277	65.0486181023221	74.2531169845333	141.473508188829	136.406323553206	146.540692824452	91.6885576452456	87.7077721339208	95.6693431565704	105.545128205499	100.998350638526	110.091905772473	63.0223806011649	58.3451081370528	67.699653065277	377.308208201618	365.877686670293	388.738729732943	83.6184144073342	79.2136671746636	88.0231616400048	195.499475930913	188.21651632585	202.782435535976	61.4019637857253	57.2919459814492	65.5119815900014	60.3161255524543
134	95.4375941504157	92.6385371084821	98.2366511923494	56.7682839076307	53.5909449704552	59.9456228448062	386.002898729533	371.104340730587	400.90145672848	81.5642666630389	77.5582353294985	85.5702979965794	5.11645452798591	3.77364410133928	6.45926495463254	77.1325597979906	71.748729252384	82.5163903435973	82.6074000116517	78.2692527365248	86.9455472867787	69.9908333985286	65.3978678876894	74.5837989093677	142.112093440255	137.197030127535	147.027156752976	92.019622769888	87.9706067266333	96.0686388131426	105.841627410473	101.281743697034	110.401511123913	63.3678769400259	58.704503606948	68.0312502731039	378.798308361947	367.721264599357	389.875352124536	83.9655428377479	79.5599609287041	88.3711247467916	196.032226900128	188.733324208316	203.33112959194	61.7010450947815	57.5935562020502	65.8085339875129	60.5233368498621
135	95.5804000699228	92.7623685758308	98.3984315640147	56.9642974213065	53.7542645387364	60.1743303038766	388.090837061962	373.718043613438	402.463630510485	81.8553788032609	77.846524899682	85.8642327068397	5.16292163593475	3.82326611363212	6.50257715823738	77.5385560102893	72.1801896819612	82.8969223386175	82.9588711822005	78.6355857094693	87.2821566549317	70.3319264841356	65.7501878345409	74.9136651337304	142.737113383761	137.973480899135	147.500745868387	92.3575910021357	88.2386018300048	96.4765801742667	106.140750104479	101.568894676086	110.712605532872	63.7140025495903	59.0681453435832	68.3598597555973	380.259272866395	369.533033708296	390.985512024494	84.3144023503295	79.9074321651824	88.7213725354765	196.569122885779	189.256251079903	203.881994691654	62.0014667821074	57.8986076657705	66.1043258984443	60.7309320975934
136	95.7256873769801	92.88900836357	98.5623663903903	57.164129289636	53.9229073879008	60.4053511913712	390.133624524214	376.282841014725	403.984408033702	82.148319289177	78.1367176221716	86.1599209561824	5.20837344367947	3.87165150751773	6.5450953798412	77.9447870042569	72.6148999954706	83.2746740130433	83.3110332282498	79.003934275738	87.6181321807616	70.6739938172903	66.1052726104734	75.2427150241073	143.348433079998	138.735345061572	147.961521098424	92.7026821187091	88.5124214923642	96.8929427450541	106.442411237812	101.859720859679	111.025101615945	64.0604815390916	59.4355958733215	68.6853672048618	381.690820598857	371.31225158096	392.069389616754	84.6650511560232	80.2561561931259	89.0739461189206	197.110003770186	189.785133328033	204.43487421234	62.3030630134789	58.2068291318621	66.3992968950958	60.9388445336617
137	95.8734327635046	93.018448625434	98.7284169015751	57.3676764822041	54.0967891322621	60.638563832146	392.13074958632	378.797401900347	405.464097272292	82.4430879829212	78.4287709586324	86.45740500721	5.25279440587754	3.91877691651204	6.58681189524303	78.3510215028949	73.0523889313067	83.6496540744832	83.6637695030899	79.3741543722661	87.9533846339137	71.0168932501073	66.462824920445	75.5709615797697	143.945927829863	139.482295037263	148.409560622464	93.0550796501626	88.7926934992877	97.3174658010375	106.746524986779	102.154137190869	111.338912782688	64.4070518540794	59.8064204452162	69.0076832629426	383.092693343481	373.058186916117	393.127199770845	85.0175459178326	80.6062144841308	89.4288773515344	197.654708466493	190.319804312082	204.989612620904	62.6056777918567	58.5179545600183	66.6934010236952	61.1470079454652
138	96.0236123155036	93.1506804786477	98.8965441523595	57.5748343916067	54.2758173531979	60.8738514300156	394.081734494255	381.260384182928	406.903084805581	82.7396878906589	78.7226477620729	86.7567280192449	5.29616979565903	3.96462096984886	6.6277186214692	78.7570435019824	73.49219322561	84.0218937783548	84.0169637348109	79.7461009769263	88.2878264926955	71.3604938203083	66.8225568831501	75.8984307574665	144.529483216046	140.214005649135	148.844960782958	93.4149292319528	89.0800057871507	97.7498526767549	107.053004830228	102.452056362819	111.653953297637	64.7534662037658	60.1801886920956	69.3267437154361	384.464655781757	374.770118029154	394.159193534361	85.3719407622256	80.9576930638793	89.7861884605719	198.20307505848	190.860094529626	205.546055587333	62.9091653943386	58.8317238363139	66.9866069523632	61.3553567230333
139	96.176201534439	93.2856940070833	99.0667090617948	57.7854971659392	54.4598919453283	61.1111023865501	395.98613540362	383.670427703667	408.301843103573	83.0381249572293	79.018316183057	87.0579337314017	5.3384857083778	4.00916434976593	6.66780706698968	79.1626529993817	73.9338601149259	84.3914458838375	84.3705001136271	80.1196282461588	88.6213719810954	71.704676026571	67.1841913321856	76.2251607209564	145.098995135499	140.930153168749	149.26783710225	93.7823372541111	89.3749033631297	98.1897711450925	107.361763626293	102.75338891231	111.970138340276	65.0994928571531	60.5564761453842	69.642509568922	385.806495468739	376.447331166939	395.165659770538	85.7282863956054	81.3106809789042	90.1458918123066	198.75494093991	191.405831784491	206.10405009533	63.2133907310539	59.1478834101046	67.2788980520033	61.5638259109959
140	96.3311753585583	93.4234782653377	99.2388724517788	57.9995580512269	54.6489055161992	61.3502105862546	397.843542484902	386.026146079168	409.660938890636	83.3384078502	79.3157495789815	87.3610661214186	5.37972906449643	4.05238984017747	6.70706828881539	79.5676666310649	74.3769497554452	84.7583835066846	84.7242633782197	80.4945896532355	88.9539371032039	72.0493320260046	67.5474630307114	76.5512010212978	145.654369822817	141.630414234701	149.678325410932	94.1573698099305	89.6778856919898	98.6368539278713	107.672713689246	103.05804331559	112.287384062902	65.4449163099097	60.9348656085683	69.9549670112511	387.11802278872	378.089118643321	396.146926934119	86.0866293344412	81.6652688635746	90.5079898053077	199.310142953233	191.95684135639	206.663444550076	63.5182296278213	59.4661868525645	67.5702724030782	61.77235125923
141	96.4885081841514	93.5640212836938	99.4129950846091	58.216909743056	54.8427438395982	61.5910756465138	399.65358000066	388.32611732972	410.981042671601	83.6405477324386	79.6149264260248	87.6661690388524	5.41988761162751	4.09428236608672	6.7454928571683	79.9719182064784	74.8210375315085	85.1227988814484	85.0781389010287	80.8708381270299	89.2854396750274	72.3943657516144	67.9121197893776	76.8766117138512	146.195523864519	142.314464638439	150.076583090599	94.540051940282	89.9894045092203	99.0906993713436	107.985766866376	103.365926086476	112.605607646276	65.7895378262789	61.3149483985244	70.2641272540335	388.399070890711	379.69477681393	397.103364967493	86.4470112527988	82.0215476274207	90.8724748781768	199.868517527459	192.512946171903	207.224088883016	63.8235690353175	59.7863953494267	67.8607427212083	61.9808692721423
142	96.6481738866907	93.7073100739241	99.5890376994573	58.437444746441	55.0412863616928	61.8336031311891	401.415906354991	390.568873249894	412.262939460088	83.9445580221895	79.9158302325758	87.9732858118032	5.45894992575475	4.13482902319147	6.78307082831803	80.3752591371629	75.2657162282656	85.4848020460601	85.4320127724286	81.2482261911664	89.6157993536909	72.7396929482974	68.2779234784302	77.2014624181647	146.722384204232	142.981977980253	150.462790428211	94.9303671670389	90.3098620207179	99.5508723133598	108.300834614791	103.676941876575	112.924727353006	66.1331758623016	61.6963254677718	70.5700262568313	389.649495604062	381.263603924991	398.035387283134	86.809468446214	82.379607277362	91.239329615066	200.429900815074	193.073966976598	207.785834653549	64.1293071682811	60.1082781419028	68.1503361946594	62.1893172565486
143	96.8101458418117	93.8533306359016	99.7669610477218	58.6610557427961	55.2444067581857	62.0777047274064	403.130214115623	392.752887564195	413.50754066705	84.2504541395736	80.2184494521386	88.2824588270087	5.49690541165809	4.17401909724842	6.81979172606776	80.7775587539935	75.7105980460312	85.8445194619557	85.7857718837244	81.6266061034218	89.944937664027	73.0852411267109	68.6446509260565	77.5258313273653	147.234888138773	143.632624206837	150.837152070709	95.3282573066579	90.6396094508891	100.016905162427	108.617828078055	103.99099357752	113.24466257859	66.4756663782657	62.0786084239484	70.872724332583	390.869175334597	382.794897893247	398.943452775946	87.1740314063598	82.7395358834165	91.6085269293032	200.994128827789	193.639722508045	208.348535147533	64.4353535788403	60.4316129305722	68.4390942271084	62.397633368114
144	96.9743969460939	94.002067964972	99.9467259272158	58.8876359627442	55.4519735396542	62.3232983858341	404.796230009007	394.876563048722	414.715896969292	84.5582532384175	80.5227773928873	88.5937290839477	5.53374430256763	4.21184407288613	6.85564453224914	81.178704509957	76.1553164368638	86.2020925830502	86.1393040089046	82.0058299952551	90.2727780225541	73.4309494352824	69.0120946961466	77.8498041744182	147.732983305146	144.266068054715	151.199898555578	95.7336225532669	90.9789459035458	100.488299202988	108.936658162574	104.307982425118	113.56533390003	66.8168630494971	62.4614204653071	71.1723056336872	392.058010941628	384.287954104581	399.828067778676	87.5407244969713	83.101418690304	91.9800303036385	201.56103757101	194.210029669509	208.91204547251	64.7416291683767	60.7561862571468	68.7270720796066	62.6057566563211
145	97.1408996376012	94.1535060600507	100.128293215152	59.1170795633863	55.6638507011944	62.5703084255783	406.413714888762	396.938218020248	415.889211757276	84.8679739223903	80.8288121202424	88.9071357245383	5.56945765907165	4.24829763168904	6.89061768645426	81.5786020669871	76.5995277470973	86.5576763868769	86.4924978850937	82.3857500113401	90.5992457588472	73.7767684516569	69.3800637397119	78.1734731636019	148.216627658461	144.881967442494	151.551287874428	96.1463218196075	91.3281175031014	100.964526136114	109.257235613626	104.627808105267	113.886663121986	67.1566373853459	62.8443972526912	71.4688775180006	393.215925596237	385.74206335957	400.689787832904	87.9095657181949	83.4653373713065	92.3537940650833	202.130463176837	194.784703704099	209.476222649574	65.0480661423852	61.081793878348	69.0143384064223	62.8136271079343
146	97.3096259161424	94.3076279324009	100.311623899884	59.3492820085405	55.8798984114507	62.8186656056302	407.982463677838	398.936072929331	417.028854426346	85.1796359445876	81.1365563480986	89.2227155410766	5.60403736730432	4.28337563951223	6.92469909509641	81.9771752669923	77.042912652853	86.9114378811315	86.8452432916451	82.766218448979	90.9242681343111	74.1226598959684	69.748383915203	78.4969358767338	148.6857894408	145.479971881011	151.891607000589	96.5661733238082	91.6873167872379	101.445029860379	109.579471090962	104.950368861557	114.208573320367	67.494878766489	63.2271877391932	71.7625697937847	394.342864621199	387.156510146792	401.529219095607	88.2805665440654	83.8313694150844	92.7297636730465	202.702242035471	195.363558369154	210.040925701788	65.3546079125722	61.4082411446682	69.3009746804762	63.0211856889334
147	97.4805473632129	94.4644156150502	100.496679111376	59.5841404503177	56.0999737351212	63.0683071655142	409.502305284765	400.868238281028	418.136372288501	85.4932598899467	81.4460173136841	89.5405024662094	5.63747613643913	4.31707612312544	6.95787614975281	82.3743659887786	77.4851773788448	87.2635545987124	87.1974311278203	83.1470878972739	91.2477743583668	74.4685962694321	70.1168983739186	78.8202941649456	149.140447141061	146.059721005954	152.221173276167	96.9929554101134	92.0566823262682	101.929228493959	109.903275243873	105.275561604401	114.530988883345	67.8314944104577	63.6094549784876	72.0535338424278	395.438795312965	388.53057149072	402.347019135211	88.6537318162735	84.1995876311173	93.1078760014297	203.27621092486	195.946406110631	210.606015739089	65.6612089499721	61.7353433945611	69.5870745053831	63.2283743848902
148	97.653635161581	94.6238501728072	100.683420150355	59.8215541102115	56.3239313821175	63.3191768383055	410.973102494345	402.732705779047	419.213499209643	85.8088668402073	81.7572066305255	89.860527049889	5.66976749551403	4.34939923642186	6.99013575460619	82.7701338940338	77.9260546939552	87.6142130941124	87.5489534890007	83.5282113759351	91.5696956020662	74.8145604228207	70.4854678076243	79.1436530380172	149.580589445798	146.620843384269	152.540335507326	97.42640759224	92.436298548768	102.416516635712	110.228558785652	105.603282021603	114.853835549701	68.1664092746255	63.9908769316391	72.3419416176119	396.503706746083	389.863516700709	403.143896791456	89.0290596768271	84.5700597552724	93.4880595983817	203.852207138459	196.533058237302	211.171356039616	65.9678345922003	62.0629263716944	69.8727428127062	63.4351362397663
149	97.8288601144825	94.7859117128337	100.871808516131	60.0614246576118	56.5516244757768	63.5712248394468	412.394751833162	404.527345459421	420.262158206903	86.1264780215093	82.0701401136834	90.1828159293351	5.70090578961456	4.38034721655801	7.02146436267111	83.1644560668527	78.3653046800178	87.9636074536876	87.8997037413803	83.9094424736061	91.8899650091545	75.1605450603634	70.8539705564453	79.4671195642815	150.006215181118	147.1629558047	152.849474557535	97.8662318088307	92.8261957575467	102.906267860115	110.55523256735	105.933424690223	115.177040444476	68.4995659047988	64.3711472900325	72.627984519565	397.537609560486	391.154608438636	403.920610682336	89.406541522613	84.9428481338681	93.8702349113578	204.43006861096	197.123325094528	211.736812127393	66.274460807166	62.3908266694539	70.1580949448781	63.6414153931107
150	98.0061926643884	94.9505793957319	101.061805933045	60.3036565833157	56.7829053319024	63.8244078347291	413.767183410248	406.249912607408	421.284454213088	86.4461144351482	82.3848375713509	90.5073912989455	5.73088617544092	4.40992433051349	7.05184802036834	83.5573265524005	78.8027152729425	88.3119378318586	88.2495765950921	84.2906354855836	92.2085177046006	75.5065521854203	71.222302576099	79.7908017947416	150.417333245669	147.68566333363	153.149003157708	98.3120938813837	93.2263503245481	103.397837438219	110.883207650752	106.26588318962	115.500532111885	68.8309242360862	64.7499763289946	72.9118721431779	398.540535732057	392.403105618916	404.677965845199	89.7861619661828	85.3180094626343	94.2543144697313	205.009634041863	197.717016237407	212.30225184632	66.5810739146924	62.7188922030579	70.4432556263269	63.8471571156403
151	98.1856029113138	95.1178314471076	101.25337437552	60.5481575651975	57.0176262399852	64.0786888904098	415.090360733282	407.898069291628	422.282652174937	86.7677964724482	82.7013225571349	90.8342703877614	5.75970461628504	4.43813681266987	7.08127241990022	83.9487558011956	79.2381025777348	88.6594090246564	88.5984681757182	84.6716455508137	92.5252908006227	75.8525924949071	71.5903772646355	80.1148077251788	150.813962534779	148.188560496285	153.439364573273	98.7636251659409	93.6366850576626	103.890565274219	111.212395380486	106.600550215538	115.824240545433	69.1604613509682	65.1270918027656	73.1938308991708	399.512538326883	393.608268743417	405.41680791035	90.1678987892241	85.6955945562492	94.6402030221989	205.590743016756	198.31394060309	212.867545430422	66.8876702666114	63.0469827056182	70.7283578276046	64.0523078431874
152	98.3670606306347	95.2876451695669	101.446476091703	60.7948388227348	57.2556402377427	64.334037407727	416.364280500664	409.469426089695	423.259134911632	87.0915435151656	83.019622077874	91.1634649524572	5.78735787644346	4.46499279410427	7.10972295878265	84.3387700261276	79.6713109611052	89.00622909115	88.9462760941407	85.0523287880433	92.8402234002382	76.1986847298155	71.9581251500788	80.4392443095521	151.196131855805	148.671234021239	153.721029690371	99.2204243905859	94.0570697365562	104.383779044616	111.542707455177	106.937317695128	116.148097215227	69.4881711975307	65.502239886848	73.4741025082133	400.453691239632	394.769368334178	406.138014145085	90.5517228779953	86.0756481246797	95.0277976313109	206.173236126192	198.913906682063	213.432565570321	67.1942558850741	63.3749702404662	71.0135415296821	64.2568152090008
153	98.5505352903852	95.459996955109	101.641073625661	61.0436154566053	57.4968018701168	64.5904290430938	417.588972369807	410.961609488846	424.216335250768	87.4173735232862	83.3397662527202	91.4949807938523	5.81384351509118	4.49050222437367	7.13718480580869	84.7274104797123	80.1022129272877	89.3526080321369	89.2928995146888	85.4325424310067	93.1532565983709	76.5448549892916	72.3254934417278	80.7642165368554	151.563879834775	149.133267646341	153.99449202321	99.6820596713764	94.487321818342	104.876797524411	111.874055997589	107.276076902739	116.472035092438	69.814064268781	65.8751861685569	73.7529423690052	401.364088916478	395.88569712783	406.842480705126	90.9375981333468	86.4582085343312	95.4169877323623	206.756955082035	199.516722688189	213.997187475881	67.5008460581162	63.7027397182447	71.2989523979878	64.4606280743902
154	98.7359960680048	95.6348622978756	101.837129838134	61.2944067690986	57.7409679241023	64.8478456140949	418.764498702013	412.372358799332	425.156638604694	87.7453026125128	83.6617879203855	91.8288173046401	5.83915987964174	4.51467678662875	7.16364297265473	85.1147326592199	80.5307087844447	89.698756533995	89.6382392215402	85.8121449625262	93.4643334805541	76.8911360155827	72.6924454493693	81.0898265817961	151.917254814387	149.57424949992	154.260260128854	100.148070699615	94.927207317127	105.368934082103	112.206353623641	107.616718576391	116.795988670891	70.1381672419379	66.2457166810093	74.0306178028664	402.243846063012	396.956586596707	407.531105529317	91.3254813516339	86.843307534943	95.8076551683247	207.34174283118	200.122196727338	214.561288935023	67.8074648909938	64.0301894038521	71.5847403781355	64.6636965577052
155	98.9234118665115	95.8122158072206	102.034607925802	61.547136560685	57.9879981312106	65.1062749901595	419.890954284243	413.699652497665	426.082256070822	88.0753446241717	83.9857221929057	92.1649670554378	5.86330609861784	4.53752980694149	7.18908239029419	85.5008054472403	80.956726110711	90.0448847837695	89.9821976833378	86.1909962474037	93.7733991192718	77.2375664567737	73.0589598762732	81.4161730372742	152.256314743462	149.993782506207	154.518846980717	100.617971093322	95.3764418640398	105.859500322605	112.539513510263	107.959133034747	117.11989398578	70.4605225746936	66.6136389700189	74.3074061793683	403.093097337562	397.981428117821	408.204766557302	91.7153220766689	87.2309699370898	96.199674216248	207.927443666523	200.730136964391	215.124750368654	68.114144811518	64.3572313955016	71.8710582275345	64.8659720616415
156	99.1127513300765	95.9920312210635	102.233471439089	61.8017333977889	58.2377558300171	65.3657109655607	420.968466028142	414.94185744997	426.995074606315	88.407510690681	84.3116059559351	92.5034154254269	5.88628207405648	4.55907615875765	7.21348798935531	85.8857101949887	81.3802190305821	90.3912013593953	90.3246791159826	86.5689576639807	94.0804005679845	77.5841901136686	73.4250299935488	81.7433502337885	152.581127057953	150.391498076391	154.770756039515	101.091250905375	95.8346919562308	106.34780985452	112.873449461983	108.30321029449	117.443688629477	70.7811880538027	66.97878317762	74.5835929299854	403.911997030372	398.959698684013	408.864295376731	92.1070624266571	87.6212132298855	96.5929116234288	208.513903335094	201.340351788461	215.687454881727	68.4209260275956	64.6837920560812	72.1580599991101	65.0674072988711
157	99.3039828589776	96.174281419492	102.433684298463	62.0581308466815	58.4901085820683	65.6261531112947	421.997192646635	416.097886252771	427.896499040499	88.7418088001254	84.639477317388	92.8441402828627	5.90808847347185	4.57933216339511	7.23684478354859	86.2695397552676	81.801167314039	90.7379121964963	90.6655895435666	86.9458922342401	94.385286852893	77.9310551764885	73.7906627052149	82.0714476477622	152.891768553601	150.767073001396	155.016464105806	101.567379279973	96.3015764044449	106.833182155502	113.208075976197	108.648840187936	117.767311764457	71.100236290036	67.3410031204727	74.8594694595992	404.700718729085	399.890990429613	409.510447028557	92.5006369036375	88.0140471337888	96.9872266734863	209.100969143263	201.952649976134	216.249288310392	68.7278559354579	65.0098123758272	72.4458994950886	65.2679563159926
158	99.4970746239138	96.3589384385805	102.635210809247	62.3162676684744	58.7449287354197	65.8876066015292	422.977324308429	417.167340277413	428.787308339445	89.0782433638739	84.9693750080918	93.1871117196561	5.92872672139855	4.59831548750238	7.25913795529472	86.6523974715226	82.2195753125248	91.0852196305204	91.0048368574103	87.3216647523224	94.6880089624982	78.2782134563599	74.1558775151485	82.4005493975713	153.188325250369	151.120248950502	155.256401550237	102.045807247937	96.7766679890747	107.314946506799	113.543308307039	108.995912480761	118.090704133316	71.4177541526512	67.7001773364146	75.1353309688879	405.459454970953	400.775042463605	410.143867478301	92.8959721961278	88.4094730890271	97.3824713032286	209.688490058912	202.566840852579	216.810139265246	69.034988477632	65.3352482451299	72.7347287101341	65.4675745158018
159	99.6919945796615	96.5459734843935	102.838015674929	62.5760879704893	59.0020939312239	66.1500820097547	423.909082270738	418.150612375207	429.667552166269	89.4168147915434	85.3013377399344	93.5322918431523	5.94819899053693	4.61604503837003	7.28035294270384	87.0343961289151	82.6354707476267	91.4333215102035	91.3423308731719	87.6961419113245	94.9885198350193	78.6257196159198	74.5207054088532	82.7307338229864	153.470892248772	151.450853344373	155.49093115317	102.525970649777	97.2594953340698	107.792445965485	113.8790625278	109.344316989678	118.413808065921	71.7338421361148	68.0562100681654	75.4114742040641	406.188416882249	401.611772674839	410.765061089659	93.2929869882987	88.8074836857968	97.7784902908006	210.276316810517	203.18273445035	217.369899170684	69.3423834505694	65.6600706171615	73.0246962839774	65.6662186778839
160	99.8887104780592	96.7353569471442	103.042064008974	62.8375413098125	59.2614875500413	66.4135950695836	424.79271849056	419.048926678977	430.536510302143	89.7575190779464	85.6354035286717	93.8796346272211	5.9665081925214	4.63254085795282	7.30047552708998	87.4156568728219	83.0489033699925	91.7824103756513	91.6779833859954	88.0691924282473	95.2867743437436	78.9736304028469	74.885187664679	83.0620731410149	153.739573578233	151.758819725817	155.720327430648	103.007293173572	97.7495450067093	108.265041340434	114.215255591813	109.693943699941	118.736567483685	72.0486136519031	68.4090321498726	75.6881951539336	406.8878338053	402.401306477333	411.374361133267	93.6915917909495	89.2080620477901	98.175121534109	210.864301983037	203.80014166573	217.928462300344	69.6501057629628	65.9842655419372	73.3159459839883	65.8638469775293
161	100.087189880309	96.9270584154792	103.247321345138	63.100582745614	59.5229990958771	66.6781663953509	425.628515214811	419.864304093093	431.39272633653	90.1003474069572	85.9716089900338	94.2290858238806	5.98365796833187	4.64782401641478	7.31949192024896	87.7963080996962	83.4599435075111	92.1326726918813	92.0117082236675	88.4406871669525	95.5827292803824	79.322003889775	75.2493746106181	83.3946331689319	153.994482037621	152.044205276314	155.944758798927	103.489189492453	98.2462638490568	108.73211513585	114.551805391757	110.044682882501	119.058927901012	72.3621942388382	68.7586017600293	75.9657867176472	407.557952913612	403.143999123169	411.971906704054	94.0916888107263	89.6111811854687	98.5721964359839	211.452300110566	204.418874412467	218.485725808665	69.9582246471175	66.3078340563557	73.6086152378793	66.0604190029788
162	100.287400168581	97.1210466908655	103.453753646296	63.3651728377799	59.7865245172955	66.9438211582643	426.416784549644	420.599457768495	432.234111330794	90.4452857774567	86.3099886189687	94.5805829359446	5.99965267836743	4.66191650595411	7.33738885078075	88.1764843248173	83.8686805229844	92.4842881266503	92.3434212977537	88.810499258987	95.8763433365204	79.6708987238817	75.6133243440116	83.7284731037517	154.235739028114	152.307203022681	156.164275033547	103.971068484068	98.7490615439733	109.193075424162	114.888630817317	110.396425210687	119.380836423947	72.6747206865441	69.1049050034924	76.2445363695958	408.199038815522	403.840448425035	412.557629206009	94.4931718743478	90.0168033396093	98.9695404090862	212.040167765662	205.038745772753	219.041589758572	70.2668128272329	66.6307919185967	73.9028337358691	66.2558957710042
163	100.48930855692	97.3172898020543	103.661327311785	63.6312775905408	60.0519664662649	67.2105887148167	427.157868009256	421.257637426527	433.058098591984	90.7923146566819	86.6505740627366	94.9340552506271	6.01449739220044	4.67484113560307	7.35415364879782	88.5563250311419	84.275221202291	92.8374288599927	92.6730406526867	89.1785042221245	96.1675770832489	80.0203733894559	75.977101432314	84.0636453465978	154.46347437856	152.548146688468	156.378802068652	104.452336511708	99.2573134149431	109.647359608474	115.225651811143	110.749061876221	119.702241746066	72.9863400682314	69.4479562860573	76.5247238504055	408.811373146844	404.491495587139	413.131250706548	94.8959264240688	90.4248793387893	99.3669735093484	212.627763645311	205.65957014532	219.595957145301	70.5759456500188	66.9531691798124	74.1987221202253	66.4502397408316
164	100.692882101445	97.5157550196014	103.870009183288	63.8988683410201	60.3192344965862	67.4785021854541	427.852136044501	421.842449631443	433.861822457559	91.1414086663821	86.9933933991018	95.2894239336624	6.02819787802821	4.68662142763139	7.36977432842502	88.9359735032665	84.6796880942808	93.1922589122522	93.0004865127787	89.5445800764713	96.4563929490861	80.3704854869117	76.3407756134163	84.400195360407	154.6778261635	152.767507066798	156.588145260201	104.932400744194	99.770363454802	110.094438033586	115.562789423056	111.102484704445	120.023094141666	73.2972086810595	69.7877984474145	76.8066189147046	409.395254152942	405.098213248637	413.692295057247	95.2998295992158	90.8353479965104	99.7643112019212	213.214948653459	206.281163390522	220.148733916396	70.8857001846573	67.2750095911195	74.4963907781951	66.6434148264172
165	100.898087709839	97.7164088704241	104.079766549254	64.1679215939016	60.5882452047852	67.747597983018	428.499987551628	422.357681055386	434.64229404787	91.4925363071699	87.3384704310519	95.6466021832879	6.04076059183844	4.69728151611221	7.38423966756467	89.315575650432	85.0822178232772	93.5489334775867	93.3256813271338	89.9086074579745	96.7427551962931	80.7212910319739	76.7044205138459	84.7381615501019	154.878940514048	152.965880041109	156.792000986987	105.410672488969	100.287527573874	110.533817404065	115.899965862446	111.456586268565	120.343345456327	73.6074908947081	70.1245026223969	77.0904791670193	409.950996260709	405.661881520374	414.240111001044	95.7047504164437	91.2481355744938	100.161365258393	213.801585980086	206.903342972269	220.699828987904	71.196154300612	67.5963698492063	74.7959387520176	66.8353864070872
166	101.104892150138	97.9192171523784	104.290567147897	64.438418804673	60.8589223171583	68.0179152921877	429.101849361445	422.807145185718	435.396553537172	91.8456597263283	87.6858240093072	96.0054954433495	6.05219266630372	4.70684604813894	7.39753928446849	89.6952788225491	85.4829593940869	93.9075982510112	93.6485498124365	90.2704697291668	97.0266298957063	81.0728437790806	77.0681124024505	85.0775751557106	155.066971421818	153.143967638903	156.989975204732	105.886570510583	100.808097053203	110.965043967962	116.237104548829	111.811260002754	120.662949094903	73.9173579114148	70.4581678061696	77.3765480166601	410.478929640879	406.18395436005	414.773904921708	96.1105500584732	91.6631553382927	100.557944778654	214.387541176762	207.525928096723	221.2491542568	71.5073857331239	67.9173186891469	75.0974527771008	67.0261213365531
167	101.313262058807	98.1241449488427	104.502379168771	64.7103461150685	61.131196727206	68.2894955029311	429.658175709237	423.194563546865	436.12178787161	92.2007345340884	88.035467393388	96.3660016747887	6.06250189941891	4.71534008811188	7.40966371072594	90.0752306233991	85.8820725078322	94.268388738966	93.9690189935924	90.63005308697	97.3079849002149	81.4251945733508	77.4319289959494	85.4184601507521	155.242080536098	153.302554439665	157.181606632531	106.359524304753	101.33134218368	111.387706425827	116.574130160497	112.166400313946	120.981860007049	74.2269864434759	70.7889201062862	77.6650527806657	410.979399761156	406.666019725739	415.292779796573	96.5170822775992	92.0803072297984	100.9538573254	214.972682228659	208.148739847631	221.796624609688	71.8194711473062	68.2379358379555	75.4010064566569	67.2155879503159
168	101.523163948132	98.3311566432948	104.71517125297	64.9836940453587	61.4050064879581	68.5623816027592	430.169447685755	423.52348384617	436.815411525341	92.5577096729861	88.3874076611965	96.7280116847756	6.07169674289482	4.72278902544532	7.42060446034432	90.4555777254601	86.2797259048312	94.6314295460889	94.2870182422002	90.9872466673771	97.5867898170233	81.7783907357242	77.7959483310661	85.7608331403823	155.404436954493	153.442482058959	157.366391850027	106.828977296872	101.856516067097	111.801438526648	116.910968681242	112.521902692132	121.300034670352	74.5365573169341	71.1169116730727	77.9562029607954	411.452766930589	407.10975736593	415.795776495247	96.9241939163835	92.4994776785663	101.348910154201	215.556879623001	208.771601318202	222.342157927801	72.1324852124986	68.5583108467586	75.7066595782386	67.4037560714758
169	101.734564212916	98.5402159338757	104.928912491957	65.2584571489711	61.6802967636732	68.836617534269	430.636172669599	423.797231444197	437.475113895001	92.916527344341	88.7416451759725	97.0914095127096	6.07978629031996	4.7292184859812	7.43035409465871	90.8364646912032	86.6760957482429	94.9968336341635	94.6024793128344	91.341942646819	97.8630159788499	82.1324754860228	78.1602477159424	86.1047032561032	155.554217007253	153.564624272834	157.543809741673	107.29438993309	102.38285855074	112.20592131544	117.247547445094	112.877663818984	121.617431071204	74.8462540127604	71.4423193092267	78.250188716294	411.899405835671	407.516897844346	416.281913826996	97.3317255438218	92.9205395702797	101.742911517364	216.140006413909	209.394337739441	222.885675088377	72.4464996988931	68.8785418229667	76.0144575748196	67.5905970149616
170	101.947429136502	98.7512858479313	105.143572425072	65.5346336355484	61.9570197451173	69.1122475259794	431.058883741324	424.018887522009	438.09887996064	93.2771229951374	89.0981731181304	97.4560728721444	6.08678026510142	4.73465424733474	7.4389062828681	91.2180328061841	87.0713640594206	95.3647015529476	94.91533637712	91.6940363400185	98.1366364142216	82.487487408682	78.5249027712706	86.4500720460934	155.691604035527	153.669864773114	157.71334329794	107.755242632272	102.909600263172	112.600885001372	117.583795179057	113.233581674613	121.934008683502	75.1562611591485	71.7653427693744	78.5471795489226	412.319705068611	407.88918563244	416.750224504783	97.7395122011109	93.3433523862942	102.135672015928	216.721938283643	210.016776604856	223.42709996243	72.7615826083688	69.198734086317	76.3244311304207	67.7760835901986
171	102.161724896134	98.9643287565305	105.359121035737	65.8122249689266	62.2351345321063	69.3893154057469	431.438139079614	424.1912866272	438.684991532029	93.639425367641	89.4569770879204	97.8218736473617	6.09268900819505	4.73912215834143	7.44625585804866	91.600418929768	87.4657172130103	95.7351206465256	95.2255260555797	92.043426294121	98.4076258170385	82.8434599657014	78.8899865691789	86.7969333622238	155.81678816378	153.759078779008	157.874497548552	108.211038568137	103.435966715632	112.986110420641	117.919642043801	113.589555642272	122.24972844533	75.466762990469	72.0862027700731	78.8473232108649	412.714066648234	408.22834809025	417.199785206219	98.147384247115	93.767762523237	102.527005970993	217.302553600223	210.63874779145	223.966359408996	73.0777973509475	69.5189987740159	76.636595927879	67.9601901022337
172	102.377417567683	99.1793063889583	105.575528746407	66.0912354466663	62.5146069863024	69.6678639070301	431.774521339853	424.317026997404	439.232015682303	94.0033566129588	89.8180347831466	98.188678442771	6.09752346563359	4.74264806272378	7.45239886854339	91.9837543698467	87.8593444969481	96.1081642427454	95.5329874472385	92.3900143788863	98.6759605155906	83.2004210609498	79.2555688754567	87.1452732464429	155.929966066628	153.833118983421	158.026813149835	108.661306252816	103.961182431008	113.361430074624	118.25501967228	113.945486610808	122.564552733751	75.7779417898834	72.4051387398126	79.1507448399542	413.082905533969	408.536071144733	417.629739923206	98.5551682899259	94.1936037962921	102.91673278356	217.881733471422	211.260083676949	224.503383265895	73.3952019773384	69.8394514204143	76.9509525342625	68.142892351336
173	102.594473129738	99.3961798471857	105.792766412291	66.3716717676693	62.7954095564236	69.9479339789149	432.068637015463	424.398488388714	439.738785642212	94.3688324684745	90.1813157543835	98.5563491825655	6.10129517586107	4.74525772705082	7.45733262467133	92.3681637883743	88.2524367397672	96.4838908369813	95.8376621569683	92.7337058727159	98.9416184412207	83.5583926593167	79.621715498277	87.4950698203565	156.031340730351	153.892805721004	158.169875739698	109.105601895958	104.484475060876	113.72672873104	118.589861206255	114.301277074655	122.878445337856	76.0899763335393	72.7224063464396	79.457546320639	413.426649133392	408.813981637326	418.039316629457	98.962688187706	94.6206981242783	103.304678251134	218.459361795136	211.880619253186	225.038104337085	73.7138484767055	70.1602105357387	77.2674864176723	68.3241676310962
174	102.81285746711	99.6149096203217	106.010805313899	66.6535425941117	63.0775210771393	70.2295641110841	432.32111578236	424.437853556043	440.204378008677	94.7357624977292	90.5467812383515	98.9247437571069	6.10401625688039	4.74697677302319	7.46105574073759	92.7537641449137	88.6451850051516	96.8623432846758	96.1394943205596	93.0744095442806	99.2045790968386	83.9173904633384	79.9884877442211	87.8462931824557	156.121121209357	153.938920861564	158.30332155715	109.543511517185	105.005079450581	114.081943583788	118.924101330702	114.656831231164	123.19137143024	76.4030403546063	73.0382748456261	79.7678058635865	413.745736803762	409.063635729127	418.427837878397	99.3697660994168	95.0488563891286	103.690675809705	219.035325306133	212.500192235599	225.570458376666	74.0337821471377	70.4813962065108	77.5861680877646	68.5039947250449
175	103.032536373749	99.835455599056	106.229617148443	66.9368581134176	63.3609265420446	70.5127896847906	432.532609826913	424.437130775492	440.628088878334	95.1040503899168	90.9143840684316	99.2937167114019	6.10569939322018	4.74783061408217	7.46356817235819	93.1406636856222	89.0377793515448	97.2435480196995	96.4384306275057	93.4120377295105	99.4648235255009	84.2774236488649	80.3559419801313	88.1989053175985	156.199522377868	153.972204744828	158.426840010908	109.974652794201	105.522241612975	114.427063975428	119.257676306071	115.012055075063	123.503297537079	76.7173010451865	73.3530242982165	80.0815777921564	414.040619348037	409.286512424946	418.794726271127	99.7762235642016	95.4778794571052	104.074567671298	219.609513619197	213.118643168785	226.10038406961	74.3550410444109	70.8031287375845	77.9069533512373	68.6823539018134
176	103.253475555128	100.057777090101	106.449174020155	67.2216296053368	63.6456168503002	70.7976423603735	432.703793157782	424.398175770916	441.009410544649	95.4735943148063	91.2840686597931	99.6631199698195	6.10635782272641	4.74784439631129	7.46487124914153	93.5289609851474	89.430407652914	97.6275143173807	96.7344203414876	93.7465064036972	99.722334279278	84.6384946601127	80.7241292971282	88.5528600230973	156.266764677118	153.99335543423	158.540173920006	110.398676633924	106.035222573116	114.762130694732	119.590523998402	115.366856489826	123.814191506978	77.0329176133507	73.6669427063231	80.3988925203782	414.311758505796	409.484011161239	419.139505850352	100.181882587181	95.9075593442086	104.456205830154	220.18181926868	213.735815528072	226.627823009288	74.6776555125841	71.1255273524425	78.2297836727256	68.8592269088617
177	103.4756406301	100.281832830648	106.669448429551	67.5078690184041	63.931588525867	71.0841495109411	432.83536090205	424.322712110267	441.348009693833	95.8442873276549	91.6557710653626	100.032803589947	6.10600532318299	4.74704294357515	7.46496770279084	93.9187440487578	89.8232544755127	98.0142336220028	97.0274153185497	94.0777352484574	99.9770953886419	85.0005990631081	81.093095270994	88.9081028552223	156.323073858361	154.003029623888	158.643118092835	110.815268459542	106.543302049086	115.087234869999	119.922583907269	115.721145335733	124.124022478805	77.3500399112802	73.9803231178978	80.7197567046627	414.559626439555	409.657452434153	419.461800444957	100.586566709267	96.3376805039515	104.835452914583	220.752137744479	214.351555817078	227.15271967188	75.0016477978675	71.4487089647445	78.5545866309904	69.0345969647981
178	103.698997132278	100.507581002857	106.890413261699	67.7955885591841	64.218843407789	71.3723337105792	432.92802858605	424.212349615396	441.643707556705	96.2160178175983	92.0294190979109	100.402616537286	6.10465619876518	4.74545070682001	7.46386169071035	94.3100894816603	90.2165000046946	98.4036789586259	97.3173700229554	94.4056477133009	100.22909233261	85.3637254551306	81.4628798110508	89.2645710992105	156.36868072198	154.001844637293	158.735516806666	111.224149212205	107.045781938011	115.402516486398	120.253797191546	116.074833534404	124.432760848687	77.6688071487909	74.2934607473246	81.0441535502572	414.784705216912	409.808080561885	419.76132987194	100.990102039318	96.7680212121062	105.21218286653	221.320367524476	214.965713661214	227.675021387739	75.3270317451217	71.7727870303417	78.8812764599018	69.2084487503163
179	103.923510510969	100.734979248386	107.112041773551	68.0848002968055	64.5073883097375	71.6622122838735	432.982531401334	424.068600635923	441.896462166744	96.5886699921732	92.4049325129229	100.772407471423	6.10232526632858	4.74309171744549	7.46155881521167	94.7030617318764	90.6103190155042	98.7958044482485	97.6042415407162	94.7301710715444	100.478312009888	85.7278554263797	81.8335170876583	89.6221937651011	156.403820853004	153.990381074912	158.817260631097	111.625076071865	107.541989581408	115.708162562322	120.584106692991	116.42783514958	124.740378236403	77.989346704477	74.6066501556477	81.3720432533062	414.987486288991	409.937067831974	420.037904746009	101.392318228521	97.1983550203568	105.586281436685	221.886410103463	215.57814189712	228.194678309805	75.6538125743723	72.0978704852663	79.2097546634782	69.3807683977785
180	104.14914613169	100.963984683004	107.334307580376	68.3755157843875	64.7972346470235	71.9537969217515	432.999623456215	423.892894222703	442.106352689726	96.9621243900579	92.7822232466294	101.142025533486	6.09902784153609	4.73998954464506	7.45806613842712	95.0977124122761	91.0048798808739	99.1905449436783	97.8879895907852	95.051236470314	100.724742711256	86.0929635687906	82.2050355265757	89.9808916110055	156.428734353362	153.969185780496	158.888282926229	112.017842907481	108.031280789977	116.004405024985	120.913456957651	116.78006646393	125.046847451371	78.3117730444289	74.9201825287611	81.7033635600967	415.168469965634	410.045519446284	420.291420484984	101.793049369192	97.6284522490839	105.957646489301	222.450170018583	216.188696658006	228.711643379161	75.9819867329339	72.4240627717597	79.5399106941082	69.5515434794704
181	104.375869276322	101.194553911287	107.557184641357	68.6677456981262	65.0883980295156	72.2470933667367	432.980077013365	423.686588338846	442.273565687884	97.3362584138648	93.1611957036101	101.511321124119	6.09477972482434	4.73616725660532	7.45339219304337	95.4940797064354	91.4003436117674	99.5878158011035	98.1685765339124	95.3687789743792	100.968374093446	86.4590175257965	82.577457856743	90.34057719485	156.443665571166	153.938774892445	158.948556249886	112.402280472029	108.513042614924	116.291518329135	121.241794255069	117.131446051662	125.352142458476	78.6361867560431	75.234343085691	82.0380304263953	415.328164887801	410.134478825049	420.521850950553	102.192134803192	98.0580814888674	106.326188117517	223.01155487135	216.797237454879	229.22587228782	76.3115418171983	72.7514609513507	79.871622683046	69.7207629945579
182	104.603645142925	101.426643041436	107.780647244414	68.961499494072	65.3808978193579	72.542101168786	432.924681713942	423.450980295299	442.398383132584	97.7109468748683	93.5417470886624	101.880146661074	6.08959718721063	4.73164738544887	7.4475469889724	95.8921878619399	91.7968629244694	99.9875127994105	98.4459673791552	95.6827376035708	101.20919715474	86.8259780759516	82.9508011966552	90.7011549552481	156.448862827366	153.899636823809	158.998088830922	112.778256362461	108.986695860581	116.56981686434	121.569066595321	117.481894846702	125.656238343941	78.9626737019736	75.5494086424834	82.3759387614639	415.46708749763	410.204932957397	420.729242037862	102.589419828647	98.487011080747	106.691828576547	223.570475346252	217.40362725366	229.737323438845	76.6424565569053	73.080154901451	80.2047582123595	69.8884173547769
183	104.832438845272	101.660207700253	108.004669990292	69.2567850820282	65.674756653027	72.8388135110293	432.83424378875	423.187315614058	442.481171963442	98.0860625419049	93.9237677781087	102.248357305701	6.08349695594096	4.72645189580406	7.44054201607786	96.2920467736461	92.1945813313777	100.389512215915	98.7201297880446	95.9930553635401	101.447204212549	87.1937992427611	83.3250771635235	91.0625213219987	156.444578140102	153.85223507319	159.036921207014	113.145674768588	109.451697341441	116.839652195735	121.89522374387	117.831336206246	125.959111281494	79.291304296861	75.8656453506026	82.7169632431194	415.585761506607	410.257817586833	420.913705426382	102.984756297599	98.9150105468141	107.054502048384	224.126845226035	218.00773254816	230.24595790391	76.974700853853	73.4102265899642	80.5391751177418	70.0544983688834
184	105.06221541214	101.895203048284	108.229227775997	69.5536085155767	65.9699999280945	73.137217103059	432.709585256964	422.896795518869	442.52237499506	98.4614766873037	94.3071417263022	102.615811648305	6.07649619997909	4.72060215688474	7.43239024307343	96.6936516582957	92.5936322530487	100.793671063543	98.9910340764037	96.2996792696313	101.682388883176	87.5624284228492	83.7002919889676	91.4245648567308	156.431066947073	153.797010811454	159.065123082692	113.504476037774	109.907541895365	117.101410180184	122.220217234256	118.179695969448	126.260738499064	79.6221329072212	76.1833066225424	83.0609591919	415.684717362304	410.294022097696	421.075412626911	103.378003101303	99.3418519452838	107.414154257323	224.68058140367	218.609423428932	230.751739378409	77.308235866531	73.7417494210302	80.8747223120318	70.2189992258985
185	105.292939786399	102.131583795178	108.45429577762	69.8519736969997	66.2666552560199	73.4372921379796	432.551543112954	422.580583239731	442.522502986176	98.8370596235566	94.6917469036988	102.982372343414	6.06861251533647	4.71411891796615	7.42310611270679	97.096982820799	92.9941381508031	101.199827490795	99.2586532138213	96.602560363654	101.914746063989	87.9318065247757	84.0764466251472	91.7871664244041	156.408587826266	153.734385218964	159.082790433569	113.854636084095	110.353764173546	117.355507994645	122.544000378637	118.526902511046	126.561098246227	79.9551973728498	76.5026312518184	83.4077634938813	415.764491714117	410.314394025864	421.214589402369	103.769026544019	99.767311127696	107.770741960342	225.231603891101	219.208573647984	231.254634134218	77.6430141321078	74.0747876442562	81.2112406199594	70.3819144771795
186	105.524576823958	102.369304215298	108.679849432619	70.1518820958255	66.5647518833686	73.7390123082825	432.360968501774	422.239809299052	442.482127704496	99.2126812254482	95.0774557634118	103.347906687485	6.05986391024221	4.70702228714683	7.41270553333759	97.5020055115144	93.3962096808387	101.60780134219	99.5229628207825	96.9016537233642	102.144271918201	88.3018681113792	84.4535368260879	92.1501993966705	156.377402215381	153.664761567944	159.090042862818	114.196165671261	110.789940236227	117.602391106295	122.866528276183	118.87288678972	126.860169762647	80.2905186463711	76.8238417298314	83.7571955629107	415.825626878477	410.319743157697	421.331510599256	104.157700610107	100.191168880187	108.124232340026	225.779835824801	219.805060679351	231.75461097025	77.9789797175728	74.4093958195749	81.5485636155708	70.5432400173498
187	105.757091292609	102.608318163603	108.905864421616	70.4533324798738	66.864320084971	74.0423448747766	432.138725883916	421.875575927475	442.401875840357	99.5882114334766	95.4641357335874	103.712287133366	6.05026879015223	4.69933171329256	7.4012058670119	97.9086698729642	93.7999448724239	102.017394873505	99.7839411634607	97.1969184644848	102.370963862436	88.6725415394645	84.8315531904987	92.5135298884304	156.337774130283	153.588527057332	159.087021203234	114.529109598001	111.215688990937	117.842530205066	123.187757819365	119.217582390996	127.157933247734	80.6281005461529	77.1471427583126	84.1090583339933	415.868670303951	410.31084520917	421.426495398732	104.543907132853	100.613211935675	108.474602330031	226.325203468219	220.39876577554	232.251641160899	78.3160683925944	74.7456183301825	81.8865184550062	70.7029730641229
188	105.990447870814	102.848579091855	109.132316649773	70.7563206579765	67.1653905336664	74.3472507822866	431.885692189914	421.488960737893	442.282423641934	99.9635207355272	95.8516497331917	104.075391737863	6.03984594259655	4.69106597106505	7.38862591412806	98.3169109736719	94.2054283342619	102.428393613082	100.041569146178	97.488317735127	102.594820557228	89.0437490919118	85.2104811545781	92.8770170292455	156.289969882829	153.506054414948	159.073885350709	114.853545812874	111.630673516387	118.076418109361	123.507647698131	119.560925564513	127.454369831749	80.9679296167533	77.4727199531725	84.4631392803341	415.894174036689	410.288445095402	421.499902977976	104.927535876533	101.0332338491	108.821837903966	226.867636211178	220.989574019828	232.745698402527	78.6542078177725	75.0834889367715	82.2249266987736	70.8611121370536
189	106.224611146498	103.09004006518	109.359182227816	71.0608392339658	67.4679936523367	74.6536848155949	431.602755965447	421.081019768143	442.124492162751	100.338480624832	96.2398567088442	104.437104540819	6.02861452186332	4.68224314894607	7.37498589478058	98.7266489261573	94.6127304944195	102.840567357895	100.295830301539	97.7758187025047	102.815841900574	89.4154070987865	85.5903009260718	93.2405132715012	156.2342577984	153.417703285855	159.050812310945	115.169584482626	112.034602319504	118.304566645748	123.826158402026	119.90285525549	127.749461548562	81.3099750903387	77.80073873347	84.8192114472074	415.902694186652	410.253259812077	421.552128561227	105.308484545659	101.451035733322	109.165933357995	227.407066566278	221.577374374444	233.236758758113	78.993317743372	75.4230303674245	82.5636051193196	71.0176570352536
190	106.459545615887	103.33265377902	109.586437452754	71.3668773720035	67.7721589548756	74.9615957891314	431.290816507586	420.652789986692	441.92884302848	100.712964033204	96.6286121901847	104.797315876223	6.01659403351837	4.67288064017649	7.36030742686026	99.137789085587	95.0219068802185	103.253671290955	100.546710778259	98.0593925318756	103.034029024641	89.7874260456769	85.9709873540303	93.6038647373234	156.170907933483	153.323821427345	159.017994439622	115.477367034491	112.427230574609	118.527503494374	124.143252220251	120.243313130236	128.043191310266	81.654188942121	78.1313433877706	85.1770344964714	415.894790395046	410.205980956498	421.583599833594	105.686658737053	101.866426858702	109.506890615405	227.943430162404	222.162059724603	233.724800600206	79.3333102152314	75.7642539389918	82.902366491471	71.172608814107
191	106.695215682449	103.576372576524	109.814058788373	71.6744205738259	68.0779143835092	75.2709267641426	430.950782992855	420.205291341472	441.696274644239	101.086845739333	97.01776886092	105.155922617745	6.00380431875897	4.66299513653894	7.344613500979	99.5502223251157	95.4329974451368	103.667447205095	100.794199326675	98.3390143576788	103.249384295671	90.1597106691761	86.3525097321623	93.96691160619	156.100191793633	153.224745731108	158.975637856158	115.777065188278	112.808361391369	118.745768985187	124.458893239719	120.582243595584	128.335542883854	82.0005060327545	78.4646563092254	85.5363557562836	415.87102530341	410.147276918906	421.594773687914	106.06197185125	102.279225124444	109.844718578056	228.47666573538	222.743526918426	234.209804552334	79.6740897862617	76.1071592074596	83.2410203650637	71.3259697610226
192	106.931585655983	103.821148466406	110.042022845559	71.983450468954	68.3852856504379	75.5816152874701	430.58357359781	419.739528419725	441.427618775895	101.460002752507	97.407177142242	105.512828362772	5.99026553860048	4.65260262492246	7.3279284522785	99.9638253835727	95.8460259500293	104.081624817116	101.038287281987	98.6146632468885	103.461911317086	90.5321600410687	86.7348315371974	94.3294885449399	156.022382052156	153.120803092277	158.923961012034	116.068879989064	113.177847151056	118.959912827073	124.773047341121	120.919593812132	128.62650087011	82.3488443307986	78.8007773901392	85.896911271458	415.831964024757	410.077794775209	421.586133274305	106.434344979755	102.689257414404	110.179432545106	229.006715115867	223.321676802717	234.691753429017	80.0155537336698	76.4517336466523	83.5793738206874	71.4777433702611
193	107.168619751915	104.066933141312	110.270306362518	72.2939446193429	68.6942955920985	75.8935936465874	430.190114612841	419.256491776299	441.123737449383	101.832314672559	97.7966857847729	105.867943560345	5.97599815789485	4.64171838661733	7.31027792917237	100.378461280837	96.2609994058774	104.495923155796	101.278968545219	98.8863221546516	103.671614935786	90.9046676442853	87.1179101070883	94.6914251814824	155.93775226984	153.012311143687	158.863193395993	116.353040845932	113.535590937759	119.170490754106	125.085682193045	121.255313701195	128.916050684894	82.699105208738	79.1397835664737	86.2584268510023	415.778173617213	409.998161911422	421.558185323003	106.803706783941	103.096359853842	110.511053714041	229.533523214574	223.896414254622	235.170632174527	80.3575922836528	76.7979523565008	83.9172322108049	71.6279343168759
194	107.406282090849	104.313677996746	110.498886184953	72.6058763402926	69.0049635444419	76.2067891361432	429.77133954995	418.75715897889	440.785520121009	102.203664027031	98.1861424646837	106.221185589379	5.96102292918004	4.63035699929833	7.29168885906174	100.793979796028	96.6779075848578	104.910052007198	101.516239561923	99.1539778723268	103.878501251519	91.2771214450198	87.5016962670343	95.0525466230052	155.846576616071	152.899578872056	158.793574360086	116.629804576704	113.881548071986	119.378061081422	125.396767244185	121.589355945425	129.204178542945	83.0511738066324	79.4817285025778	86.6206191106869	415.710222560552	409.908987408301	421.511457712802	107.16999337982	103.500377986589	110.839608773052	230.057038004861	224.467648209136	235.646427800585	80.7000888467169	77.1457778039816	84.2543998894522	71.7765484298056
195	107.64453669842	104.561334150566	110.727739246273	72.9192145397042	69.3173047474973	76.521124331911	429.328188245249	418.242495411249	440.413881079249	102.573936586657	98.5753943792091	106.572478794105	5.94536087635962	4.61853234166425	7.272189411055	101.210218003541	97.0967226058557	105.323713401227	101.750099298665	99.4176209680994	104.08257762923	91.6494039664978	87.8861339140667	95.4126740189289	155.749129591643	152.782907131101	158.715352052185	116.899454453294	114.215727728405	119.583181178183	125.706273713682	121.92167598303	129.490871444333	83.4049194581897	79.8266424063723	86.9831965100071	415.628680236042	409.810863212405	421.446497259678	107.533148240799	103.901166893951	111.165129587647	230.57721050281	225.03529168249	236.119129323131	81.0429202678923	77.495159601582	84.5906809342025	71.9235926641592
196	107.8833475055	104.809852463121	110.956842547879	73.2339235779421	69.6313297871713	76.836517368713	428.861605956966	417.713454869001	440.009757044931	102.943021660216	98.9642888365249	106.921754483907	5.92903327821242	4.60625760071107	7.25180895571377	101.62700086198	97.5173985997318	105.736603124227	101.980549217292	99.6772457204027	104.283852714181	92.0213923707648	88.2711595732054	95.7716251683242	155.645685753594	152.662589064924	158.628782442264	117.1622992373	114.538194588201	119.786403886399	126.014174579627	122.252231995619	129.776117163635	83.7601961748911	80.1745319652306	87.3458603845516	415.534116410004	409.704365117379	421.363867702628	107.893122127874	104.298591277445	111.487652978303	231.093994744866	225.599261791368	236.588727698364	81.3859570968741	77.846034329705	84.9258798640431	72.0690750727334
197	108.12267834882	105.059183558027	111.186173139614	73.5499631506449	69.9470440817381	77.1528822195517	428.372542459751	417.170979977443	439.574104942058	103.310812369757	99.3526738349349	107.26895090458	5.91206165173205	4.59354528162513	7.23057802183897	102.044141851251	97.9398714587605	106.148412243742	102.207593247021	99.9328500444321	104.48233644961	92.3929585554917	88.6567019399154	96.1292151710679	155.536519442383	152.538910453429	158.534128431337	117.418672190935	114.849070441496	119.988273940374	126.320444565789	122.580984889653	130.059904241924	84.116843184694	80.5253803928993	87.7083059764888	415.427100721477	409.590053576721	421.264147866233	108.249873053717	104.692525527049	111.807220580385	231.607347763098	226.159479767981	237.055215758216	81.7290638834891	78.1983254107039	85.2598023562744	72.213004776803
198	108.362492972033	105.309277843643	111.415708100423	73.8672881968248	70.264447419837	77.4701289738127	427.861951136098	416.616002456156	439.10789981604	103.677205907071	99.7403986265506	107.614013187591	5.89446773529698	4.58040722029072	7.20852825030325	102.461443653465	98.3640586737794	106.558828633151	102.431237754372	100.184435412096	104.678040096647	92.7639692732065	89.0426814247403	96.4852571216727	155.421904511699	152.412149990047	158.431659033352	117.668930044663	115.148535620028	120.189324469298	126.625060126597	122.907898271595	130.3422219816	84.4746855227593	80.8791475780106	88.0702234675081	415.308202174382	409.468474366872	421.147929981893	108.60336628392	105.082853795071	112.123878772768	232.117229558196	226.715870970951	237.518588145441	82.0720995038572	78.5519430431624	85.5922559645519	72.3553919362263
199	108.602755027282	105.560085535264	111.645424519301	74.1858488345137	70.5835335560371	77.7881641129903	427.330788065724	416.049443251567	438.61213287988	104.042103772229	100.127314261175	107.956893283283	5.87627347167218	4.56685459841409	7.18569234493027	102.878698873797	98.7898592617865	106.967538485808	102.651491510977	100.432006765808	104.870976256146	93.1342862805482	89.4290097165785	96.839562844518	155.302114061223	152.282579500756	158.32164862169	117.913451899964	115.436830109235	120.390073690693	126.927999430434	123.232938416796	130.623060444071	84.8335346725556	81.2357703251235	88.4312990199876	415.177988634561	409.340159117218	421.015818151904	108.953574375455	105.469470093093	112.437678657817	232.623603070269	227.268364892023	237.978841248516	82.414917522202	78.9067842055653	85.9230508388386	72.4962477189074
200	108.843428077318	105.811556678056	111.875299476579	74.5055903260442	70.9042898691709	78.1068907829175	426.780011113738	415.472212555376	438.0878096721	104.405411994951	100.513274106867	108.297549883034	5.85750099084372	4.55289796127173	7.1621040204157	103.295690798212	99.2171537860542	107.37422781037	102.868365659301	100.675572426563	105.061158892038	93.5037665251034	89.8155893811234	97.1919436690834	155.177420172615	152.150464112179	158.204376233051	118.15263804374	115.714254167618	120.591021919861	127.229242341281	123.55607423227	130.902410450292	85.1931892565373	81.595162679812	88.7912158332626	415.037026332065	409.205625721427	420.868426942703	109.300477249304	105.852278425836	112.748676072773	233.126434147541	227.816895158552	238.435973136531	82.7573665925229	79.2627327385879	86.2520004464578	72.6355842696564
201	109.084475598201	106.063641170768	112.105310025634	74.8264530748198	71.2266970876895	78.4262090619502	426.210579018482	414.885209724135	437.535948312828	104.767041339528	100.898134344646	108.63594833441	5.83817259268875	4.5385472380957	7.1377979472818	103.712194185717	99.6458044703302	107.778583901104	103.081873676301	100.91514399683	105.248603355773	93.872262377145	90.2023135105705	97.5422112437196	155.04809364903	152.016062375493	158.080124922567	118.386908650061	115.981168275139	120.792649024982	127.528770398784	123.877277213484	131.180263584083	85.5534357763442	81.957216330156	89.1496552225325	414.885879369056	409.06537864264	420.706380095472	109.644062291321	106.231192971389	113.056931611253	233.62569151302	228.361399531771	238.889983494269	83.0992909033144	79.6196595148775	86.5789222917514	72.7734146784926
202	109.325860982644	106.316288790231	112.335433175058	75.1483726551183	71.5507290852618	78.7460162249747	425.623450479903	414.28932311301	436.957577846796	105.12690749403	101.281754435864	108.972060552196	5.81831072948356	4.52381176511191	7.11280969385522	104.12797609373	100.075655408399	108.180296779062	103.292031335075	101.15073625878	105.433326411369	94.2396219131317	90.5890654398695	97.8901783863939	154.914403758418	151.879626351964	157.949181164873	118.616702345318	116.237992245666	120.995412444969	127.826566796766	124.196521395346	131.456612198187	85.9140494030808	82.3218010780767	89.5062977280849	414.72510923368	408.919909123301	420.530309344058	109.984324472875	106.60613831233	113.362510633419	234.121346729233	228.901819900805	239.340873557661	83.4405306673052	79.9774227043956	86.9036386302148	72.909752948432
203	109.567547544024	106.569449216663	112.565645871385	75.4712798761002	71.8763527487184	79.066207003482	425.019583249366	413.68542983484	436.353736663892	105.484931244463	101.663997561893	109.305864927034	5.79793798825328	4.5087003112481	7.08717566525847	104.542796736029	100.506532870183	108.579060601876	103.498856664522	101.38236706848	105.615346260564	94.6056892571538	90.9757185436406	98.2356599706671	154.776617980892	151.741401665111	157.811834296674	118.842474614374	116.485203372881	121.199745855866	128.122616360269	124.51378329761	131.731449422929	86.2747948186863	82.6887653752983	89.8608242620742	414.555274320249	408.769695308814	420.340853331684	110.321266480674	106.977049716956	113.665483244391	234.613374161115	229.438102272411	239.788646049819	83.7809226568539	80.3358681421805	87.2259771715272	73.0446139628028
204	109.809498521105	106.823072059802	112.795924982408	75.7951008807659	72.2035279192348	79.386673842297	424.399933221791	413.074395454008	435.725470989574	105.841038634512	102.044731036811	109.637346232212	5.77707707296753	4.49322110652732	7.06093303940775	104.956410373586	100.938245705656	108.974575041515	103.702369907082	101.610057246666	105.794682567498	94.9703049856293	91.3621361264635	98.578473844795	154.635001760401	151.601627523775	157.668375997028	119.064696028076	116.723333532968	121.406058523183	128.416905521153	124.829041864938	132.004769177367	86.6354271096588	83.0579369202596	90.2129172990581	414.376929456079	408.615202292819	420.138656619338	110.654898843535	107.343873464595	113.965924222474	235.101750937132	229.97019675642	240.233305117843	84.1203007842758	80.6948298038159	87.5457717647356	73.1780134521338
205	110.051677083517	107.077106885854	113.026247281179	76.1197572801184	72.5322074063582	79.7073071538787	423.765453531031	412.457073623244	435.073833438818	106.195161111328	102.423826694641	109.966495528015	5.75575078658714	4.47738187315883	7.03411970001544	105.368566239299	101.370585848067	109.366546630531	103.902593474573	101.833830466768	105.971356482378	95.3333065994638	91.7481714176698	98.9184417812577	154.489818260971	151.460536719762	157.519099802179	119.283850276349	116.952965235554	121.614735317145	128.709422292328	125.142278401896	132.27656618276	86.9956927144415	83.429123313986	90.562262114897	414.190625435296	408.456882090651	419.924368779942	110.985240042724	107.706567203885	114.263912881563	235.586456908722	230.498057546859	240.674856270584	84.4584967250502	81.0541303920098	87.8628630580906	73.3099679606583
206	110.294046338008	107.331503245288	113.256589430729	76.4451663222604	72.8623370731081	80.0279955714127	423.117093649411	411.834305670309	434.399881628513	106.547235657681	102.801161253342	110.293310062019	5.73398201296778	4.46118985933173	7.00677416660383	105.779009498171	101.803328918305	109.754690078036	104.099551902194	102.053713140871	106.145390663516	95.6945290666118	92.1336676800951	99.2553904531285	154.34132812773	151.318355603164	157.364300652296	119.500431996004	117.174726688322	121.826137303685	129.000156240673	125.453476503194	132.546835978153	87.3553304255935	83.802112774679	90.9085480765079	413.996908559941	408.29517354639	419.698643573492	111.312316591946	108.065100328381	114.55953285551	236.067474608148	231.02164289873	241.113306317565	84.795340580642	81.4135820355732	88.1770991257108	73.4404948124777
207	110.536569335524	107.586210701444	113.486927969604	76.7712410955832	73.1938559889605	80.3486262022059	422.455798492343	411.206920140479	433.704676844206	106.897204910493	103.17661665814	110.617793162846	5.71179369862732	4.44465187570652	6.97893552154812	106.187482244725	102.236234932575	110.138729556876	104.293271800733	102.269734304315	106.316809297151	96.0538054365236	92.518458440548	99.5891524324993	154.18978925296	151.175304038	157.20427446792	119.714944388188	117.389286010717	122.040602765659	129.289098458688	125.762621979494	132.815574937882	87.714072447452	84.1766749124708	91.2514699824332	413.79632018866	408.130502177961	419.46213819936	111.636163073065	108.419454350069	114.85287179606	236.544789204839	231.540915100427	241.54866330925	85.1306615766058	81.772987099805	88.4883360534065	73.5696120774302
208	110.779209079112	107.841178859969	113.717239298255	77.0978907646048	73.5266966460771	80.6690848831325	421.782507528949	410.575732299868	432.989282758029	107.245017265558	103.550080406865	110.939954124251	5.68920883438443	4.42777433458661	6.95064333418224	106.5937245395	102.669049115801	110.518399963199	104.483781807038	102.481925499641	106.485638114435	96.410967526367	92.9023678480573	99.9195672046768	154.035456547359	151.031595340374	157.039317754345	119.927896626985	117.597344788644	122.258448465326	129.576241534948	126.069702779164	133.082780290732	88.0716455093475	84.5525615673327	91.5907294513623	413.589396293286	407.963279963837	419.215512622736	111.956822114293	108.769623248519	115.144020980067	237.018388460303	232.055840441779	241.980936478827	85.4642887907638	82.1321391049342	88.7964384765934	73.6973385367076
209	111.021928532711	108.09635739906	113.947499666361	77.4250208363991	73.8607852327365	80.9892564400618	421.098153899623	409.941543603832	432.254764195415	107.590626967879	103.92144585973	111.259808076027	5.6662504368771	4.41056329173443	6.92193758201976	106.997475486107	103.101502823359	110.893448148854	104.671112532805	102.690320660595	106.651904405014	96.7658466772053	93.2852111642901	100.24648219012	153.87858171674	150.887436201006	156.869727232474	120.139801067677	117.799631198054	122.4799709373	129.861579523422	126.374708906344	133.348450140499	88.4277720335707	84.9295077143866	91.9260363527547	413.376667023588	407.793905074165	418.959428973011	112.27434429876	109.115613771712	115.433074825807	237.488262681701	232.566389177703	242.410136185699	85.7960519055669	82.4908237469055	89.1012800642283	73.8236936482642
210	111.264690630819	108.351696100489	114.17768516115	77.7525334549536	74.1960419566157	81.3090249532915	420.403663541455	409.305141134022	431.502185948889	107.933994186834	104.290612535534	111.577375838133	5.64294152997039	4.39302449077544	6.89285856916533	107.398474349772	103.533314573609	111.263634125935	104.855296511731	102.894955996866	106.815637026596	97.1182745765266	93.6667953888616	100.569753764192	153.71941304433	150.743026593633	156.695799495026	120.351170270565	117.996892937381	122.705447603749	130.145107911701	126.677632335746	133.612583487655	88.7821713562482	85.3072324417644	92.2571102707321	413.158656280453	407.622761548438	418.694551012469	112.588787993188	109.457445664027	115.72013032235	237.954404674153	233.072535487464	242.836273860841	86.1257819782738	82.8488200125186	89.402743944029	73.948697512063
211	111.507458289081	108.607144881388	114.407771696775	78.0803277202182	74.5323814094493	81.6282740309871	419.699954322444	408.667297007013	430.732611637876	108.275085075089	104.65748639553	111.892683754647	5.61930512606383	4.37516341010809	6.86344684201956	107.796461717335	103.964191193413	111.628732241258	105.036368145114	103.095869880248	106.976866409981	97.4680841417047	94.0469200205511	100.889248262858	153.558195178857	150.598559670502	156.517830687211	120.56251386356	118.189890197656	122.935137529464	130.426823588211	126.978466924604	133.875180251818	89.1345609980965	85.6854400066142	92.5836819895789	412.935881297767	407.4502189213	418.421543674234	112.900219088684	109.795151797581	116.005286379788	238.416809691863	233.574257429556	243.259361954171	86.4533122223013	83.2059013788068	89.7007230657959	74.0723708352023
212	111.750194415794	108.862653826763	114.637735004825	78.4083000281151	74.8697129637318	81.9468870924984	418.987935185432	408.02876775686	429.947102614005	108.613871809967	105.021980115318	112.205763504616	5.59536420730971	4.35698531220801	6.83374310241142	108.19118069748	104.393829078132	111.988532316828	105.214363645936	103.293102732863	107.135624559008	97.8151104571695	94.4253779536424	101.204842960697	153.395168928574	150.454221645917	156.336116211231	120.774335273795	118.379388868898	123.169281678691	130.706724808463	127.277208322224	134.136241294701	89.4846579807438	86.0638209748072	92.9054949866804	412.708852233228	407.2766317976	418.141072668856	113.208710648375	110.128778184992	116.288643111759	238.875475388147	234.071536892198	243.679413884095	86.7784787929955	83.5618370846476	89.9951205013434	74.1947348969665
213	111.992861924358	109.118173222696	114.86755062602	78.736344427382	75.2079411915976	82.2647476631664	418.268505302668	407.390293693417	429.146716911918	108.950332615835	105.384013344133	112.516651887537	5.57114170675457	4.33849529518088	6.80378811832827	108.58237815847	104.821915566563	112.342840750378	105.389320981503	103.486696918036	107.29194504497	98.1591917563298	94.8019565066659	101.516427005994	153.23057106138	150.310191668577	156.150950454183	120.987128364992	118.566154138471	123.408102591512	130.984811160397	127.573853877588	134.395768443205	89.8321801830086	86.4420534493561	93.2223069166611	412.478071768328	407.102339377461	417.853804159195	113.514342459716	110.458383854616	116.570301064815	239.330401764417	234.564359539484	244.096443989351	87.1011215711216	83.9163934609796	90.2858496812637	74.3158115138441
214	112.23542374667	109.37365359018	115.09719390316	79.0643529888714	75.5469662958734	82.5817396818693	417.542553241911	406.752598237708	428.332508246114	109.284451765932	105.743512949855	112.825390582009	5.54666048941687	4.31969834638051	6.77362263245323	108.969805998967	105.24813042988	112.691481568053	105.561279814721	103.67669663439	107.445862995052	98.500170437671	95.1764385786879	101.823902296654	153.06463411115	150.166641683215	155.962626539084	121.201374022884	118.75094458844	123.651803457328	131.26108352889	127.868402545472	134.653764512308	90.1768477302447	86.8198043915044	93.533891068985	412.244034717727	406.927664931931	417.560404503524	113.817200492554	110.784040573296	116.850360411812	239.781591118238	235.052714753214	244.510467483262	87.4210849375538	84.2693353047242	90.5728345703833	74.4356230045564
215	112.477842847479	109.629045719556	115.326639975403	79.3922161828262	75.88668454357	82.8977478220824	416.810956144989	406.116387235193	427.505525054786	109.616219562039	106.100413247107	113.13202587697	5.52194333331508	4.30059939786717	6.74328726876299	109.353222445548	105.672147471835	113.034297419261	105.730281444052	103.863147813658	107.597415074446	98.8378941029919	95.548603925942	102.127184280042	152.89758619042	150.023736281907	155.771436098932	121.417536735483	118.934506851162	123.900566619804	131.535544059477	128.160854791561	134.910233327393	90.5183844086774	87.1967310369481	93.8400377804067	412.00722764822	406.752915229691	417.261540066749	114.117376267424	111.105832406401	117.128920128446	240.229047990482	235.536595570461	244.921500410502	87.7382185329213	84.6204272805917	90.856009785251	74.5541921551397
216	112.720082239691	109.884300705464	115.555863773919	79.7198232597235	76.2269886927772	83.2126578266699	416.074578919674	405.482348247222	426.666809592127	109.945632290404	106.45465620498	113.436608375828	5.49701291046104	4.28120338343627	6.71282243748581	109.732393368564	106.093636235326	113.371150501803	105.896368742233	104.046098022639	107.746639461827	99.1722166044895	95.918230549022	102.426202659957	152.729650809519	149.881632545216	155.577669073822	121.636061218126	119.117570840186	124.154551596066	131.808196121355	128.451212497043	135.165179745667	90.8565190956112	87.5724824077639	94.1405557834586	411.768128507483	406.578379915408	416.957877099558	114.414966141806	111.423855110368	117.406077173245	240.672779111696	236.015998616931	245.329559606462	88.0523779963293	84.9694353344301	91.1353206582285	74.6715421841204
217	112.962105000631	110.13936998227	115.784840018992	80.0470626305089	76.5677684050152	83.5263568560027	415.334273445774	404.851149820515	425.817397071033	110.272692152453	106.806191630326	113.73919267458	5.47189176783449	4.26151529690057	6.68226823876842	110.107093605862	106.512263807989	113.701923403734	106.059586093831	104.225596369677	107.893575817985	99.5029990863977	96.2850961780805	102.720901994715	152.561046702239	149.740479873236	155.381613531243	121.85736913492	119.300845540206	124.413892729634	132.079044269713	128.739478863139	135.418609676288	91.1909871955332	87.9467009184505	94.4352734726158	411.527206262798	406.40433084065	416.650081684945	114.7100705252	111.738215358714	117.681925691687	241.112793347726	236.490924036193	245.734662659258	88.3634256776747	85.3161281016426	91.4107232537067	74.7876967078286
218	113.203874289255	110.394205359873	116.013543218636	80.3738222424303	76.9089106365262	83.8387338483344	414.590877796287	404.223440733965	424.958314858609	110.597407168987	107.154977322201	114.039837015773	5.44660230835544	4.24154025125974	6.65166436545114	110.477108281937	106.927696716834	114.02651984704	106.219979331701	104.401693415953	108.03826524745	99.8301110061631	96.6489798405662	103.01124217176	152.391987658139	149.600419806477	155.183555509802	122.081855968326	119.485015316524	124.678696620129	132.348094207469	129.025658316077	135.670530098861	91.5215320714965	88.3190240721485	94.7240400708445	411.284920549899	406.23102134887	416.338819750928	115.002793036516	112.049029808476	117.956556264557	241.549101644672	236.961375414893	246.136827874451	88.6712313185272	85.6602782944643	91.6821843425902	74.9026797058861
219	113.445353364302	110.648759059831	116.241947668772	80.6999899471984	77.2503000036761	84.1496798907208	413.845215474465	403.599849221491	424.090581727439	110.91979105688	107.500979193033	114.338602920726	5.42116677187193	4.22128353834226	6.62105000540161	110.842234108278	107.33960289921	114.344865317346	106.377595672421	104.574441091793	108.180750253048	100.153431119753	97.0096634930935	103.297198746413	152.222682361532	149.461585836425	154.983778886638	122.309888087159	119.670736691001	124.949039483318	132.615352746451	129.309756412966	135.920949079937	91.8479064607772	88.689086240735	95.0067266808193	411.041721332113	406.058685516863	416.024757147363	115.293239619542	112.356424019876	118.230055219208	241.981716973251	237.42735970403	246.536074242473	88.975672696997	86.0016640525035	91.9496813414905	75.0165154869121
220	113.686505603376	110.902983751716	116.470027455035	81.0254538588328	77.5918191194896	84.4590885981759	413.098094667601	402.980982169122	423.215207166081	111.239863077584	107.844171352294	114.635554802875	5.39560721618159	4.20075068845553	6.59046374390765	111.20228064913	107.747653734709	114.656907563551	106.532483650783	104.743892618146	108.321074683419	100.472848415649	97.3669336961873	103.578763135111	152.053334237221	149.324103205592	154.782565268851	122.541800060279	119.858635526632	125.224964593926	132.880827768091	129.591779749029	136.169875787154	92.1698738636463	89.0565205202023	95.2832272070903	410.798048569921	405.88753735647	415.708559783372	115.581517633832	112.660531247608	118.502504020056	242.410654272615	237.888887136467	246.932421408762	89.2766362324768	86.3400702419076	92.213202223046	75.1292286544833
221	113.927294522934	111.156832589597	116.697756456271	81.3501026992588	77.9333489002391	84.7668564982785	412.350307518356	402.367424283794	422.333190752917	111.557647857209	108.184536149014	114.930759565405	5.36994549810598	4.1799475295341	6.55994346667785	111.557071535811	108.151526120086	114.962616951535	106.684693053417	104.910102433251	108.459283673584	100.788262982421	97.7205833080443	103.855942656798	151.884141303034	149.188088696805	154.580193909263	122.777892258802	120.049304564739	125.506479952865	133.144528183683	129.871735866671	136.417320500695	92.4872098941919	89.4209606506537	95.5534591377301	410.554331901079	405.717769982095	415.390893820062	115.867734939302	112.961491127058	118.773978751546	242.835930393695	238.345971140793	247.325889646597	89.5740175466022	86.6752896897271	92.4727454034773	75.2408440733879
222	114.167683799172	111.410259248583	116.92510834976	81.6738261304821	78.2747688428512	85.072883418113	411.60262941438	401.759737230663	421.445521598097	111.873175178312	108.522064170153	115.224286186471	5.34420325463762	4.15888024523311	6.52952626404214	111.906445612079	108.550904567051	115.261986657108	106.834274851623	105.073126124476	108.595423578769	101.099586795504	98.070413171256	104.128760419752	151.715296029162	149.053650411538	154.376941646786	123.018428783908	120.243301265464	125.793556302353	133.406463894265	130.149633166807	136.663294621722	92.7997035824341	89.782042988483	95.8173641763852	410.310990331404	405.549554752045	415.072425910763	116.151998993036	113.259448283006	119.044549703066	243.257564042137	238.798628251719	247.716499832556	89.867721977217	87.0071243414952	92.7283196129387	75.3513868362088
223	114.407637289768	111.663217961295	117.152056618241	81.9965150729207	78.6159572755673	85.3770728702741	410.855818297007	401.158458734915	420.5531778591	112.186479744036	108.856754192711	115.516205295362	5.31840188418023	4.13755543137725	6.49924833698321	112.250257992977	108.945483300923	115.555032685031	106.981281133485	105.233020365201	108.729541901769	101.4067444099	98.4162337648127	104.397255054988	151.546985204344	148.920887537128	154.173082871561	123.263635750492	120.441145911671	126.086125589313	133.666645750172	130.425480822879	136.907810677465	93.107158617466	90.1394085168983	96.0749087180338	410.068431936331	405.38304039488	414.753823477781	116.434415976286	113.554550891446	119.314281061127	243.675575720877	239.246878017202	248.104273424552	90.1576650425585	87.3353863316335	92.9799437534835	75.4608822302734
224	114.647119056476	111.915663554192	117.37857455876	82.3180620101931	78.9567915857122	85.679332434674	410.110613989725	400.56410164318	419.65712633627	112.497600915642	109.188613088379	115.806588742904	5.29256252790315	4.11598015014572	6.46914490566057	112.588381020086	109.334968336759	115.841793703413	107.125765035365	105.389842856524	108.861687214207	101.709673547023	98.7578667927974	104.661480301249	151.379389808897	148.789890102893	153.968889514901	123.513699949156	120.643319946933	126.384079951379	133.925085510325	130.699288697979	137.15088232267	93.4093945219856	90.4927048799572	96.326084164014	409.827053573332	405.218352135986	414.435755010678	116.715089968447	113.846949227145	119.583230709748	244.089987672407	239.690742902477	248.489232442338	90.4437728532881	87.6598989579896	93.2276467485865	75.5693557050035
225	114.886093388516	112.167551483622	117.60463529341	82.6383612812789	79.297148429512	85.9795741330458	409.367737547132	399.977152938621	418.758322155644	112.80658242489	109.517655680454	116.095509169326	5.2667060512318	4.09416198135312	6.43925012111048	112.920705097254	109.71907950863	116.122330685879	107.26778067283	105.543652273516	108.991909072144	102.008325565675	99.0951466811391	104.921504450211	151.212684894574	148.660738725334	153.764631063814	123.76876790079	120.850264528566	126.687271273013	134.181795801293	130.971067265457	137.392524337129	93.7062477493086	90.8415884246801	96.5709070739372	409.587240605272	405.055590844557	414.118890365986	116.99412218293	114.136794230203	119.851450135657	244.50082382081	240.130248191252	248.871399450369	90.7259824703795	87.9804975535512	93.4714673872079	75.6768328396997
226	115.124524826742	112.418837871505	117.830211781978	82.9573093614515	79.6369039296232	86.2777147932799	408.627890625051	399.398072702657	417.857708547445	113.113472063141	109.84390455357	116.383039572711	5.24085302549632	4.07210907017614	6.4095969808165	113.247139392513	110.09755242735	116.396726357675	107.407383071117	105.694508215663	109.120257926571	102.302665809296	99.4279219547068	105.177409663885	151.047039471255	148.533504342973	153.560574599537	124.028945309304	121.062379285742	126.995511332866	134.436790076194	131.240827533382	137.632752619006	93.9975726947255	91.1857262355711	96.8094191538798	409.34936663476	404.894832227345	413.803901042175	117.271610277514	114.424236124125	120.118984430902	244.90810971358	240.565421884278	249.250797542883	91.0042422072484	88.2970302501166	93.7114541643802	75.7833393117907
227	115.362378188541	112.669479540528	118.055276836554	83.2748051336959	79.9759338663717	86.5736764010202	407.891754872424	398.827293014949	416.956216729898	113.418321349341	110.167389817578	116.669252881104	5.21502370976094	4.049830170678	6.38021724884388	113.567612394106	110.470140342047	116.665084446166	107.544628095197	105.842471161032	109.246785029363	102.592673823933	99.7560564689662	105.429291178899	150.882616400427	148.408247941785	153.356984859068	124.294296909491	121.280021279802	127.308572539179	134.690082573473	131.508580973202	137.871584173743	94.2832426138458	91.5247981459511	97.0416870817405	409.113793249569	404.736126102778	413.49146039636	117.547647748929	114.709423115833	120.385872382024	245.311872463302	240.996294595555	249.627450331049	91.2785118748544	88.6093586304145	93.9476651192943	75.8889008655811
228	115.599618593429	112.919434048747	118.279803138111	83.5907501524488	80.3141138686799	86.8673864362176	407.159991345608	398.265216781827	416.054765909389	113.721185179412	110.488148827498	116.954221531325	5.18923803285734	4.02733468449812	6.35114138121657	113.882072311202	110.836615881525	116.927528740879	107.679572379543	105.987602423702	109.371542335383	102.878343443908	100.07943047337	105.677256414446	150.719572295424	148.285020272799	153.154124318048	124.564846698626	121.503504168847	127.626189228404	134.941688275612	131.774339452914	138.10903709831	94.5631504413387	91.8584987108092	97.2678021718682	408.880869779144	404.579495797561	413.182243760726	117.822323418397	114.992500204678	120.652146632117	245.712140689231	241.422899446455	250.001381932008	91.5487629688449	88.91735826683	94.1801676708598	75.9935432815233
229	115.836211489278	113.168659723468	118.503763255089	83.9050489014408	80.6513196103296	87.158778192552	406.433239945637	397.712216481694	415.154263409581	114.022121459766	110.806225861936	117.238017057597	5.16351557564516	4.0046326941034	6.32239845718692	114.190487312805	111.196772652414	117.184201973196	107.812273257647	106.129964113869	109.494582401425	103.159682744803	100.397941487538	105.921424002068	150.558057428385	148.16386156422	152.95225329255	124.840578532674	121.73309758128	127.948059484067	135.191622867821	132.038115175027	138.345130560615	94.8372095042078	92.1865391263468	97.4878798820688	408.650933062237	404.424937717389	412.876928407085	118.095721011613	115.273608123004	120.917833900222	246.108944458809	241.845271958019	250.372616959599	91.8149787981318	89.2209191465157	94.4090384497478	76.0972923460447
230	116.072122679158	113.417115694319	118.727129663997	84.2176090471969	80.9874270166367	87.4477910777571	405.712118878984	397.168632814035	414.255604943932	114.321190727957	111.121671762729	117.520709693184	5.13787555352337	3.98173499004201	6.29401611700473	114.492845601667	111.550426672446	117.435264530888	107.942788691408	106.269619100041	109.615958282776	103.436713866005	100.711504975985	106.161922756025	150.398215643869	148.044801231442	152.751630056295	125.121437061072	121.969026703535	128.273847418608	135.439902696745	132.299920619587	138.579884773902	95.1053541244444	92.5086490819309	97.7020591669579	408.424307225704	404.272421153782	412.576193297625	118.367918833424	115.552882425438	121.182955241411	246.502315229163	242.26344994173	250.741180516596	92.0771545546164	89.5199459842576	94.6343631249753	76.2001738219547
231	116.307318348707	113.664761925378	118.949874772035	84.5283416893878	81.3223124858693	87.7343708929062	404.997224142326	396.634773236645	413.359675048008	114.618455763574	111.434543538778	117.80236798837	5.11233679921637	3.9586530916981	6.26602050673464	114.789155323302	111.897417618996	117.680893027607	108.07117720044	106.406630972677	109.735723428202	103.709472707682	101.020054812397	106.398890602966	150.240184279066	147.927857589605	152.552510968526	125.407328968247	122.21147208595	128.603185850545	135.686544729245	132.559768492476	138.813320966014	95.3675401065824	92.8245785307321	97.9105016824327	408.201303474449	404.121888399593	412.280718549305	118.638989534387	115.830452738055	121.447526330719	246.892285788639	242.677473389064	251.107098188214	92.3352973240902	89.8143584260024	94.8562362221781	76.3022134194558
232	116.541765094	113.911559246267	119.171970941732	84.8371616087682	81.655853128907	88.0184700886294	404.289129031791	396.110910373333	412.467347690249	114.91398119272	111.744903937253	118.083058448187	5.08691774585865	3.93539926111813	6.23843623059917	115.079444313643	112.2376098751	117.921278752186	108.197497791387	106.541064008616	109.853931574159	103.978008509536	101.32354353015	106.632473488922	150.084094090538	147.81303757494	152.355150606137	125.698124485524	122.460569668167	128.93567930288	135.931566511288	132.817671679181	139.045461343396	95.6237451063552	93.1340993658292	98.1133908468812	407.982219892538	403.973255255729	411.991184529347	118.908999963476	116.106442172219	121.711557754732	247.27889019838	243.087384360103	251.470396036656	92.5894260386469	90.1040911474629	95.074760929831	76.4034367677829
233	116.775429949845	114.157469382089	119.393390517601	85.1439875129135	81.9879270297654	88.3000479960617	403.588383677088	395.597280271964	411.579487082212	115.20783308942	112.052820985467	118.362845193372	5.06163641040203	3.91198650956365	6.21128631124041	115.363759692158	112.570893357576	118.15662602674	108.321809887344	106.672983135602	109.970636639086	104.242383320957	101.62194236142	106.862824280495	149.930069187409	147.700336483097	152.159801891722	125.993659133931	122.716411021973	129.270907245889	136.174986126987	133.073643204195	139.276329049779	95.8739688773303	93.4370069889678	98.3109307656929	407.767341255464	403.826412019699	411.708270491229	119.178011098741	116.380966901562	121.97505529592	247.662163734013	243.493226871536	251.831100596491	92.8395713712369	90.3890938536411	95.2900488888326	76.5038693874921
234	117.008280418451	114.402454982123	119.614105854778	85.4487422794117	82.3184135287617	88.5790710300617	402.895514600934	395.094080490007	410.696948711862	115.500078577425	112.358367506922	118.641789647928	5.03651037736942	3.88842859654075	6.18459215819809	115.642167310337	112.897184114637	118.387150506036	108.444173257423	106.802453896242	110.085892618604	104.50267137422	101.91524107281	107.090101675629	149.77822697092	147.589737735026	151.966716206815	126.293735656823	122.979043805693	129.608427507953	136.416822157833	133.327696196159	139.505948119506	96.1182333930856	93.7331217594332	98.5033450267381	407.556938853548	403.681225051039	411.432652656056	119.446078045643	116.654135894572	122.238020196715	248.042142827463	243.895046784337	252.189238870589	93.0857755732658	90.6693311864387	95.5022199600928	76.6035366634173
235	117.240284498398	114.646479647171	119.834089349626	85.7513531956162	82.6471935292979	88.8555128619346	402.211024304127	394.601467982196	409.820580626057	115.790785435836	112.661620615211	118.919950256461	5.01155678297889	3.8647400211601	6.15837354479767	115.914751068308	113.216424683478	118.613077453139	108.564647946586	106.929542410727	110.199753482445	104.758958374062	102.203447610518	107.314469137606	149.628678080263	147.481212683686	151.776143476841	126.598126101031	123.248472420544	129.947779781518	136.657093642161	133.579843858836	139.734343425486	96.3565828431896	94.0222903106243	98.690875375755	407.351270326453	403.537539007393	411.165001645513	119.71325009126	116.926050789844	122.500449392677	248.41886500892	244.292891691435	252.544838326405	93.328092256387	90.9447825486975	95.7114019640765	76.7024638183143
236	117.471410713857	114.889507955459	120.053313472254	86.0517521935426	82.9741498285282	89.129354558557	401.535390876558	394.119556762328	408.951224990789	116.080021711925	112.962661189731	119.19738223412	4.98679229966182	3.84093600579181	6.13264859353184	116.181612114773	113.528584201817	118.83464002773	108.683294205783	107.054315337667	110.312273073899	105.011340718275	102.486587572486	107.536093864065	149.481526344598	147.374720478085	151.58833221111	126.906574006516	123.524658856118	130.288489156914	136.895820034881	133.830099447948	139.961540621813	96.5890835019631	94.3043867219006	98.8737802820255	407.150579508781	403.395179835351	410.905979182212	119.979570801628	117.196805896577	122.76233570668	248.792368849009	244.686810805675	252.897926892343	93.5665861198443	91.2154418539797	95.9177303857088	76.8006758872065
237	117.701628143969	115.131505487028	120.271750800909	86.34987607802	83.2991674715532	89.4005846844869	400.869067634472	393.648415309182	408.089719959763	116.36785534443	113.261573337476	119.474137351384	4.96223312099838	3.81703247209213	6.10743376990464	116.442867947441	113.833658271288	119.052077623594	108.800172422493	107.176839832439	110.423505012548	105.259924664792	102.764703528608	107.755145800975	149.336868741152	147.270208004636	151.403529477668	127.218796666992	123.807523709725	130.63006962426	137.13302116751	134.078476253889	140.187566081132	96.8158234697292	94.5793135331718	99.0523334062865	406.955096286708	403.25395857972	410.656233993696	120.245078149189	117.466488299461	123.023667998918	249.162693901163	245.076854848351	253.248532953974	93.80133262489	91.4813172120976	96.1213480376824	76.8981976924487
238	117.930906452341	115.372438846507	120.489374058175	86.6456667458151	83.6221341282516	89.6691993633785	400.212482784177	393.188063685281	407.236901883074	116.654353800425	113.558443845509	119.750263755341	4.93789494709345	3.79304600959295	6.08274388459395	116.698651432648	114.131668574873	119.265634290424	108.915343051734	107.297183502493	110.533502600976	105.504825461152	103.037854212707	107.971796709598	149.194795359307	147.167609929615	151.221980788999	127.534487427565	124.096947362802	130.972027492328	137.368717208547	134.324987590254	140.41244682684	97.0369122870084	94.8470025895653	99.2268219844516	406.765036465618	403.113676041204	410.416396890031	120.509804657623	117.735178044894	123.284431270352	249.529880644251	245.463075938618	253.596685349884	94.0324176179319	91.7424305607882	96.3224046750756	76.9950538195197
239	118.159215916563	115.612275684224	120.706156148901	86.9390713931462	83.9429404914061	89.9352022948863	399.566039112429	392.738470337468	406.393607887391	116.939583728676	113.853361629093	120.02580582826	4.9137929704157	3.76899383715526	6.05859210367614	116.949109763749	114.422662255298	119.4755572722	109.028866547609	107.415414359109	110.642318736108	105.746166452111	103.306113611599	108.186219292623	149.055389370556	147.066848870327	151.043929870785	127.853317989812	124.392771297048	131.313864682575	137.60292862421	134.569646788117	140.636210460302	97.2524804228776	95.1074157034592	99.397545142296	406.58060164868	402.974128264413	410.187075032948	120.773777552297	118.002948384504	123.544606720091	249.893970425463	245.845527484026	253.9424133669	94.2599369041479	91.998817253956	96.5210565543398	77.0912685935548
240	118.386527457684	115.850984715577	120.922070199791	87.2300427088238	84.2614806943881	90.1986047232596	398.93011370363	392.299548551021	405.56067885624	117.223610632075	114.146417180753	120.300804083397	4.88994186212197	3.7448937576923	6.03498996655165	117.194403378183	114.706711066291	119.682095690076	109.140803295465	107.531600765184	110.750005825746	105.984078180487	103.569569977112	108.398586383861	148.918727004233	146.967835726146	150.869618282321	128.174940699734	124.69479953331	131.655081866157	137.835676139579	134.812467195905	140.858885083254	97.4626786394903	95.3605451213278	99.5648121576527	406.401979126325	402.835112776039	409.968845476611	121.037018906039	118.269866052166	123.804171759912	250.255005403483	246.22426407246	254.285746734505	94.4839957733755	92.2505256165634	96.7174659301876	77.186866056628
241	118.61281266957	116.088535738614	121.137089600527	87.5185390501909	84.577652746307	90.4594253540748	398.30505768397	391.871152535642	404.738962832298	117.50649856141	114.437702025765	120.575295097055	4.86635575888848	3.72076410666408	6.01194741111287	117.434704852803	114.983910313734	119.885499391872	109.251213544736	107.645811378683	110.85661571079	106.218697495255	103.828324786476	108.609070204034	148.784877528903	146.870470203447	150.699284854359	128.498990799251	125.002800177394	131.995181421107	138.066980700172	135.053462184707	141.080499215637	97.6676772355445	95.6064137833713	99.7289406877177	406.22934177654	402.696435419808	409.762248133272	121.299545771855	118.535991552064	124.063099991645	250.613028491972	246.59934136572	254.626715618224	94.7047084801342	92.4976164755486	96.9118004847197	77.28186994579
242	118.838043848069	116.324899649777	121.351188046361	87.8045245991112	84.891358982189	90.7176902160334	397.691195992592	391.453073134115	403.92931885107	117.788309832277	114.727308189634	120.84931147492	4.84304825026996	3.6966236949295	5.98947280561042	117.670197796081	115.254377608818	120.086017983344	109.360157342518	107.758115091494	110.962199593543	106.450166679248	104.082491675052	108.817841683443	148.653903239297	146.774641570002	150.533164908592	128.825088627246	125.316507058682	132.333670195811	138.296863433968	135.292645158787	141.30108170915	97.8676651722698	95.845075364946	99.8902549795937	406.06284797594	402.557917556417	409.567778395464	121.561370296492	118.801379437556	124.321361155429	250.968083303377	246.970815994963	254.965350611791	94.9221976797074	92.7401626751382	97.1042326842766	77.3763036718672
243	119.062194019896	116.56004845778	121.564339582011	88.0879694954462	85.2025065253819	90.9734324655104	397.088827179827	391.045033165498	403.132621194155	118.069104766373	115.01532768295	121.122881849797	4.82003236660707	3.67249174661341	5.96757298660072	117.901075754258	115.518251460004	120.283900048512	109.467694467965	107.868580963504	111.066807972425	106.678632606849	104.332195363262	109.025069850437	148.525859448691	146.680229673837	150.371489223544	129.152841761297	125.6356214495	132.670062073094	138.52534561393	135.530029571028	141.520661656832	98.0628490862796	96.0766140905141	100.049084082045	405.902641521536	402.419403322002	409.385879721071	121.822499811217	119.066078563576	124.578921058858	251.320214093075	247.338745458222	255.301682727928	95.1365938223019	92.9782485836515	97.2949390609523	77.470190299026
244	119.285236971179	116.793955295588	121.776518646771	88.3688499457519	85.5110077589652	91.2266921325386	396.498223232495	390.646682448047	402.349764016942	118.348941457816	115.301852008625	121.396030907006	4.79732056750132	3.64838783270253	5.9462533023001	118.12754114639	115.775689734795	120.479392557985	109.573884367547	107.977278151801	111.170490583293	106.904245939798	104.577570596771	109.230921282825	148.400794486604	146.587106258082	150.214482715125	129.481847095944	125.959813855361	133.003880336527	138.752448621027	135.765628942993	141.73926829906	98.2534521943819	96.3011443133038	100.20576007546	405.748851563136	402.280766578971	409.216936547301	122.082936898707	119.330132298703	124.835741498711	251.669465703883	247.703188020195	255.635743387572	95.348034507445	93.2119695974717	97.4840994174182	77.5635525251032
245	119.507147275571	117.026594430479	121.987700120663	88.6471483052852	85.8167808024311	91.4775158081393	395.919629426263	390.257592597345	401.581666255181	118.627875564406	115.58697169583	121.668779432982	4.77492473087664	3.62433180112502	5.92551766062825	118.349804240667	116.026868025532	120.672740455802	109.678786091243	108.084275834997	111.273296347489	107.127160366722	104.818761115913	109.435559617531	148.278749701719	146.495136595953	150.062362807486	129.81169285755	126.288725868235	133.334659846864	138.978193907797	135.999456889246	141.956930926348	98.4397130961481	96.518809857158	100.360616335138	405.601592546306	402.141917160107	409.061267932505	122.342679437492	119.593578686711	125.091780188273	252.015883510932	248.064202614451	255.967564407413	95.556663800971	93.4414316463384	97.6718959556035	77.6564126627029
246	119.727900321845	117.25794127219	122.1978593715	88.922853131783	86.1197499892747	91.7259562742914	395.353264204978	389.877251768211	400.829276641745	118.905960123098	115.870775864071	121.941144382125	4.75285614264494	3.6003437040923	5.90536858119758	118.568082181485	116.27197795566	120.86418640731	109.782458229719	108.189643132792	111.375273326646	107.34753188955	105.055918667058	109.639145112042	148.15975946991	146.404181457926	149.915337481893	130.141960559259	126.621972076765	133.661949041752	139.202602962465	136.23152714551	142.17367877942	98.6218844806937	96.7297831211285	100.513985840259	405.46096416582	402.00280601076	408.919122320879	122.60172062768	119.856450551155	125.346990704204	252.359513366925	248.421848748235	256.297177985616	95.7626315172002	93.6667507026093	97.8585123317911	77.7487926210578
247	119.947472340921	117.487972379153	122.406972302689	89.1959592098394	86.4198463403791	91.9720720792997	394.799319086885	389.505059611268	400.093578562502	119.183245388198	116.153351819741	122.213138956654	4.73112548699289	3.57644372349096	5.88580725049483	118.782598073592	116.511225463719	121.053970683464	109.884958852547	108.293449020928	111.476468684167	107.565518157457	105.289202065397	109.841834249517	148.043851207265	146.314099405841	149.773603008688	130.472226902293	126.959142028586	133.985311776001	139.425697273642	136.461853600236	142.389540947048	98.8002317447392	96.9342639521147	100.666199537364	405.327051329526	401.863428880227	408.790673778825	122.860049003759	120.118775540171	125.601322467347	252.700401547793	248.776186409955	256.624616685631	95.9660924692092	93.8880522956817	98.0441326427367	77.8407138886525
248	120.165840432207	117.716665462813	122.615015401601	89.4664675450028	86.7170080272107	92.2159270627949	394.257958597598	389.14032285297	399.375594342225	119.459778690271	116.434784686294	122.484772694249	4.70974283730545	3.55265209510465	5.86683357950625	118.993580126397	116.744829101768	121.242331151027	109.986345447521	108.395762241826	111.576928653215	107.781277846773	105.518776315569	110.043779377978	147.931045388012	146.224749386101	149.637341389922	130.80206563169	127.299802240583	134.304329022797	139.647498295618	136.690450329073	142.604546262163	98.975031529586	97.1324782960291	100.817584763143	405.199924132557	401.723828301102	408.676019964012	123.117648441973	120.380576112127	125.85472077182	253.038594698751	249.127275979498	256.949913418004	96.1672056904292	94.1054710314305	98.228940349428	77.9321975166013
249	120.382982589211	117.943999390081	122.821965788341	89.7343853269532	87.0111808179154	92.457589835991	393.729320229655	388.782252085571	398.676388373738	119.735604313236	116.71515706793	122.756051558542	4.68871764774106	3.52898903242534	5.84844626305679	119.201260858362	116.973018382924	121.4295033338	110.086674861111	108.496651211239	111.676698510983	107.994970083256	105.744811793702	110.245128372809	147.821355567235	146.1359935672	149.506717567269	131.131049355646	127.643498253053	134.618600458238	139.868027414277	136.917331631724	142.81872319683	99.1465701851879	97.3246766432663	100.968463727109	405.079637841811	401.584093716045	408.575181967577	123.374498170998	120.641869465924	126.107126876073	253.374139780767	249.475178141413	257.27310142012	96.3661336311784	94.3191501153222	98.4131171470346	78.0232641027773
250	120.598877724321	118.169954183926	123.027801264717	89.9997258612785	87.3023184984925	92.6971332240645	393.213514428471	388.429960569491	397.997068287451	120.010763386822	116.994548745479	123.026978028165	4.66805874547215	3.50547465077834	5.83064284016596	119.405876358349	117.196032209257	121.61572050744	110.186003240116	108.596183921345	111.775822558888	108.206753901518	105.96748349195	110.446024311086	147.714788408285	146.047700337265	149.381876479304	131.458751337885	127.989756723246	134.927745952523	140.087305913643	137.142512070627	143.032099756659	99.3151421700379	97.511132289277	101.119152050799	404.966232890631	401.444359750179	408.488106031083	123.630572795449	120.902667422548	126.358478168351	253.707084017456	249.819953801063	257.594214233848	96.563041334127	94.529240876841	98.596841791413	78.1139337766808
251	120.813505692695	118.39451102217	123.232500363219	90.2625084694814	87.5903832604202	92.9346336785426	392.710624604454	388.082466092285	397.338783116623	120.2852937915	117.273036402059	123.29755118094	4.64777432360323	3.48212889244111	5.81341975476536	119.607665598125	117.414117406605	121.801213789645	110.284385974546	108.694427840755	111.874344108337	108.416787735197	106.186970324312	110.646605146081	147.611343714793	145.959747348172	149.262940081415	131.784747271973	128.338087552889	135.231406991058	140.305354943081	137.366006510878	143.244703375285	99.4810483961453	97.6921394353649	101.269957356926	404.859734883619	401.304802765848	408.414667001391	123.885842342032	121.162976266972	126.608708417092	254.037474842395	250.161664003746	257.913285681045	96.7580955931081	94.7359022919961	98.78028889422	78.2042261850404
252	121.026847315164	118.61765223451	123.436042395818	90.5227583569381	87.8753460455232	93.1701706683531	392.220707171041	387.738697164726	396.702717177357	120.559230073086	117.550693375216	123.567766770956	4.62787193477814	3.45897145338084	5.79677241617543	119.80686978789	117.627527387205	121.986212188574	110.381877641777	108.791449811978	111.972305471575	108.625228930692	106.403454490571	110.847003370813	147.511014467194	145.872024467915	149.150004466474	132.108617045366	128.687986043151	135.52924804758	140.522195485161	137.587830160777	143.456560809546	99.6445945289543	97.8680111580626	101.421177899846	404.760154611511	401.165635956246	408.354673266776	124.140272337911	121.422796561524	126.857748114299	254.365359846881	250.500369856832	258.230349836929	96.9514641001068	94.9393004999838	98.9636277002298	78.2941604781336
253	121.238884400102	118.83936129785	123.638407502354	90.7805064486264	88.1571868385956	93.4038260586571	391.743791608363	387.397505007044	396.090078209681	120.832603364552	117.82758943149	123.837617297615	4.60835848548608	3.4360217121749	5.78069525879726	120.003731764906	117.836520954651	122.170942575161	110.478531952032	108.887315946917	112.069747957147	108.832233277071	106.617120893399	111.047345660743	147.413786863673	145.784436486589	149.043137240757	132.429946499267	129.038935069275	135.820957929258	140.737848324203	137.807998612387	143.667698036019	99.8060892526808	98.0390772772679	101.573101228094	404.667488076049	401.027103321144	408.307872830954	124.393823930185	121.682122943457	127.105524916912	254.690786728116	250.836132454905	258.545441001328	97.1433145856825	95.1396083095186	99.1470208618464	78.3837552968157
254	121.449599764162	119.059622829984	123.83957669834	91.0357891925836	88.4358948983992	93.635683486768	391.279880552245	387.057682795975	395.502078308516	121.105441313073	118.103790558969	124.107092067178	4.58924023107546	3.41329866161163	5.76518180053929	120.198495404052	118.041361258904	122.355629549199	110.574401695206	108.982091521005	112.166711869407	109.037954544954	106.828156602128	111.24775248778	147.319640365452	145.696905417644	148.94237531326	132.748329188293	129.390407266019	136.106251110567	140.952334015513	138.02652788145	143.878140149576	99.9658425121938	98.2056821535786	101.726002870809	404.581716524795	400.889472913471	408.273960136118	124.646454054139	121.94094392057	127.351964187707	255.013803237851	251.169012807879	258.858593667823	97.3338139584663	95.3370046899236	99.3306232270089	78.473028760242
255	121.658977251827	119.27842258172	124.039531921934	91.2886483312628	88.7114689181864	93.8658277443392	390.828949908208	386.717993385077	394.93990643134	121.377768010969	118.379358773154	124.376177248785	4.57052277148276	3.39082084339978	5.75022469956574	120.39140503848	118.242314902356	122.540495174605	110.669538689073	109.075840866625	112.26323651152	109.242544027865	107.036750355294	111.448337700436	147.228547746349	145.609372247749	148.847723244949	133.063368141501	129.741867214313	136.384869068689	141.16567285533	138.243434446043	144.087911264617	100.124163743253	98.3681824439406	101.880145042565	404.502806495817	400.753029749352	408.252583242282	124.89811565641	122.19924167931	127.59698963351	255.334457131461	251.499071772071	259.169842490851	97.5231274497229	95.531674241777	99.5145806576688	78.5619984542696
256	121.867001753696	119.495747427509	124.238256079884	91.5391306412446	88.983917107862	94.0943441746273	390.390948990117	386.377206049205	394.404691931029	121.649603929875	118.654351931481	124.644855928268	4.55221104768257	3.36860628634415	5.73581580902098	120.582704878524	118.439651191409	122.72575856564	110.763993728917	109.168627266466	112.359360191367	109.446150080619	107.243092092866	111.649208068371	147.140475146528	145.52179801643	148.759152276625	133.374677623776	130.09277361928	136.656581628271	141.37788485148	138.458735283319	144.297034419641	100.281360103609	98.5269448419907	102.035775365227	404.430709872203	400.618068741976	408.243351002431	125.148757977231	122.456991919837	127.840524034625	255.65279611749	251.826369984163	259.479222250817	97.7114177692323	95.7238066417484	99.6990288967163	78.6506814205218
257	122.07365922345	119.711585354667	124.435733092234	91.7872876421366	89.2532571912602	94.3213180930129	389.965800683109	386.034141653829	393.897459712388	121.920965858184	118.928823552159	124.913108164209	4.53430933886335	3.34667244827497	5.72194622945172	120.772638417537	118.633641522209	122.911635312865	110.857816538599	109.260512847455	112.455120229743	109.648917650701	107.447372508096	111.850462793306	147.055382130376	145.43416414867	148.676600112083	133.681884893972	130.442581470059	136.921188317886	141.588989694757	138.672447903725	144.505531485788	100.437734718156	98.6823438256687	102.193125610643	404.365363946343	400.484887961465	408.245839931221	125.398326893762	122.714163731973	128.08249005555	255.968867807635	252.150967797993	259.786767817278	97.8988442789065	95.9135960562498	99.8840925015632	78.7390941460976
258	122.278936693419	119.925925451284	124.631947935553	92.0331752759403	89.5195163137383	94.5468342381423	389.55340163041	385.687724044653	393.419079216168	122.191866842478	119.202822633407	125.180911051548	4.51682126033249	3.3250361619507	5.70860635871427	120.961447814454	118.824558884051	123.098336744857	110.951055723095	109.351558475941	112.550552970249	109.850987800235	107.649782608179	112.052192992292	146.973221748461	145.34647201547	148.599971481453	133.984631953656	130.790744172882	137.178519734431	141.799006731042	138.884590382101	144.713423079983	100.593584951939	98.8347594302397	102.352410473638	404.306691493937	400.353782450272	408.259600537602	125.646765324156	122.970719524822	128.32281112349	256.282719667202	252.472925224081	260.092514110323	98.0855621905918	96.1012405186923	100.069883862491	78.8272525539092
259	122.482822288702	120.138757892903	124.826886684501	92.2768535586677	89.7827308572736	94.7709762600617	389.153622443634	385.337033621064	392.970211266204	122.46231613422	119.476393469941	125.4482387985	4.49974976215229	3.30371358508859	5.69578593921599	121.149373244421	119.01267745991	123.286069028931	111.043758722524	109.441823654751	112.645693790296	110.05249721787	107.850513272539	112.254481163202	146.89394060349	145.258741752564	148.529139454416	134.282577277914	131.136715650424	137.428438905403	142.007954934157	139.095181385064	144.92072848325	100.74920072537	98.9845750602982	102.513826390441	404.254600857689	400.225038747479	408.284162967899	125.894013689619	123.22661502118	128.561412358057	256.594398966008	252.792301871818	260.396496060199	98.2717217943882	96.2869412655129	100.256502323263	78.9151719936276
260	122.685305239783	120.350073928069	125.020536551496	92.5183862065228	90.0429461624417	94.9938262506038	388.76630793613	384.981357447939	392.551258424322	122.732319143516	119.749575464411	125.715062822622	4.48309712850764	3.28272015461692	5.68347410239837	121.336652210758	119.198272300508	123.475032121008	111.135971767686	109.531366422753	112.74057711262	110.2535777217	108.049754797507	112.457400645893	146.817478920247	145.171010419075	148.463947421419	134.575397517573	131.479952402645	137.670842632501	142.21585287947	139.304240194174	145.127465564766	100.904862886345	99.1321753501125	102.677550422577	404.20898604064	400.098930204289	408.319041876992	126.140010429323	123.481799325605	128.798221533041	256.903952729767	253.109156894196	260.698748565338	98.4574677235313	96.4709020267418	100.444033420321	79.0028672332161
261	122.886375893569	120.559865862856	125.212885924283	92.7578402395006	90.300216158928	95.2154643200732	388.391277378959	384.620229459741	392.162325298176	123.001877402087	120.022402932625	125.981351871549	4.4668649778044	3.26207054518669	5.67165941042212	121.523518813728	119.381619046386	123.66541858107	111.22773983713	109.620243257506	112.835236416753	110.454355755976	108.247696416614	112.661015095338	146.743770619453	145.083329619431	148.404211619475	134.862789160345	131.819915527078	137.905662793612	142.422718718252	139.511786724364	145.333650712139	101.060841654137	99.2779440782046	102.843739230069	404.169726809122	399.975713112716	408.363740505527	126.384692560867	123.736215072404	129.03317004933	257.211427691919	253.423548934967	260.999306448871	98.6429382614281	96.65332826773	100.632548255126	79.0903524510326
262	123.086025722829	120.76812704446	125.403924401198	92.9952855657672	90.5546029085143	95.4359682230202	388.028324779028	384.25345482423	391.803194733826	123.270988537899	120.29490490265	126.247072173149	4.45105426349634	3.24177863193018	5.66032989506249	121.710202973909	119.562993671607	123.85741227621	111.319106615758	109.70850898159	112.929704249926	110.654951885822	108.444525786593	112.86537798505	146.672743395509	144.99576273899	148.349724052029	135.144470136924	132.156072699752	138.132867574096	142.628570152792	139.717841537214	145.53929876837	101.217395149789	99.4222621396369	103.01252815994	404.13668880528	399.855623622607	408.417753987953	126.627996276969	123.989798656837	129.266193897101	257.516870245948	253.735536078125	261.298204413771	98.8282646958086	96.834426379768	100.822103011849	79.1776412284779
263	123.284247333953	120.974851843978	125.593642823928	93.2307945506442	90.8061760666831	95.6554130346052	387.677219178947	383.881114512504	391.47332384539	123.539646264055	120.567104909274	126.512187618835	4.43566527563696	3.22185745740883	5.64947309386509	121.896929610369	119.742672222889	124.051186997849	111.410114454992	109.796216673119	113.024012236866	110.855480295315	108.640428430607	113.070532160024	146.604318798103	144.90838195461	148.300255641597	135.420181357	132.487900121528	138.352462592471	142.833424412278	139.922425848668	145.744422975888	101.374768027279	99.5655055782119	103.184030476347	404.109723669174	399.738875389245	408.480571949103	126.869857567499	124.242480549729	129.497234585269	257.82032639816	254.045175799576	261.595476996744	99.013570724176	97.0144028186566	101.012738629695	79.2647465431686
264	123.481034473016	121.180035638468	125.782033307565	93.4644415744012	91.0550122710184	95.8738708777841	387.337704978111	383.503549194539	391.171860761682	123.807840384609	120.839020786819	126.776659982399	4.42069764315135	3.20231920265389	5.63907608364881	122.083917776139	119.920930529042	124.246905023236	111.500804334498	109.883417580946	113.118191088051	111.056048295108	108.835587132028	113.276509458188	146.538412317642	144.821265176622	148.255559458663	135.689688159491	132.814884438689	138.564491880293	143.037298229437	140.125561530889	145.949034927984	101.533190218919	99.7080436806637	103.358336757174	404.088669170403	399.625657873437	408.551680467368	127.110212854727	124.494185692605	129.72624001685	258.121841720939	254.352524920859	261.89115852102	99.198971913831	97.1934631918249	101.204480635837	79.3516807626133
265	123.676382030087	121.383674792399	125.969089267775	93.6963025833391	91.3011944663654	96.0914107003129	387.009502274555	383.121324923419	390.897679625691	124.075556819993	121.110664464766	127.040449175221	4.4061503368217	3.1831751621703	5.6291255114731	122.271379755683	120.098043857608	124.444715653759	111.591215825485	109.97016104502	113.212270605951	111.256755846158	109.030181274391	113.483330417925	146.474933474501	144.734493061233	148.215373887769	135.952781661043	133.136524650924	138.769038671162	143.240207817948	140.327271107993	146.153144527903	101.692875807171	99.8502371357653	103.535514478576	404.073349349266	399.516135206167	408.630563492365	127.348999628953	124.744833967572	129.953165290333	258.421461306486	254.657639564805	262.185283048166	99.3845752187512	97.3718112962501	101.397339141252	79.4384556383688
266	123.870286041752	121.585766638608	126.154805444896	93.9264546387951	91.5448111781771	96.3080980994131	386.692307227086	382.735185744205	390.649428709966	124.342777654591	121.382041772112	127.30351353707	4.39202167297885	3.16443572274614	5.61960762321156	122.459520131019	120.274286498222	124.644753763817	111.681387055581	110.056494422288	113.306279688874	111.457695106236	109.224386125678	113.691004086794	146.413785912063	144.648146206392	148.179425617733	136.209279987011	133.45233402447	138.966225949553	143.442168850626	140.527577745475	146.356759955776	101.854022033487	99.9924362628292	103.715607804145	404.063574667439	399.410445528059	408.716703806818	127.586157071492	124.994340733698	130.177973409287	258.719229721027	254.960575112977	262.477884329077	99.5704785545855	97.5496481111428	101.591308998028	79.5250823006536
267	124.062743691823	121.786309458856	126.33917792479	94.1549754687222	91.7859557465532	96.5239951908912	386.385792437206	382.345999701247	390.425585173166	124.609481208837	121.653152257631	127.565810160043	4.37830931789127	3.14611034588852	5.61050828989402	122.648534824888	120.449931255631	124.847138394144	111.771354675286	110.142463018523	113.40024633205	111.658950005542	109.418372067873	113.89952794321	146.354867493547	144.562302614027	148.147432373067	136.459029369695	133.761842032918	139.156216706472	143.64319643837	140.726505233224	146.559887643516	102.016808452695	100.134979316026	103.898637589364	404.05914216816	399.308700717679	408.809583618642	127.821626652339	125.242617419648	130.40063588503	259.015190959524	255.261386164778	262.76899575427	99.7567704320246	97.7271707510452	101.786370113004	79.6115712533967
268	124.253753310199	121.985302464099	126.522204156299	94.3819430263586	92.0247255341187	96.7391605185984	386.089607350345	381.954704575851	390.22451012484	124.875642137914	121.923989034283	127.827295241546	4.36501029284103	3.12820755368863	5.60181303199344	122.838610130773	120.62524883908	125.051971422466	111.861153826012	110.228110026396	113.494197625627	111.860595857259	109.612303775651	114.108887938868	146.29807040262	144.477035471217	148.119105334023	136.701905099469	134.064596352885	139.339213846053	143.843305109893	140.92407796208	146.762532257705	102.181396239112	100.278190872938	104.084601605286	404.059835645929	399.210986429979	408.908684861879	128.055352690688	125.489572161067	130.62113322031	259.309388400858	255.560126498071	263.058650303644	99.9435296479012	97.9045713865488	101.982487909254	79.6979323696973
269	124.443314369857	122.18274577458	126.703882965135	94.6074350602248	92.2612211210682	96.9536489993814	385.803378675898	381.562258404174	390.044498947622	125.141231558689	122.194538656677	128.087924460701	4.35212097987592	3.11073491790711	5.59350704184473	123.029921740721	120.800507139055	125.259336342387	111.950818109693	110.313476470074	113.588159749312	112.062699008097	109.806339350914	114.31905866528	146.243281247782	144.392411275358	148.094151220206	136.937812315654	134.360164946072	139.515459685237	144.042508792209	141.120320893976	146.964696690443	102.347927647918	100.422380317486	104.27347497835	404.065425825714	399.117362375449	409.013489275978	128.287282867937	125.735110470635	130.839455265238	259.60186476352	255.856849031209	263.346880495831	100.13082503261	98.0820361412097	102.179613924011	79.7841748876738
270	124.631427481953	122.378640399833	126.884214564073	94.8315286992766	92.4955455004164	97.1675118981369	385.52671082559	381.169597988538	389.883823662643	125.406217206008	122.464781040833	128.347653371183	4.33963712822494	3.09369905206166	5.58557520438821	123.222633782684	120.975970386837	125.46929717853	112.040379559989	110.39860115657	113.682157963407	112.265316533047	110.000629422732	114.530003643363	146.190381170536	144.308488305448	148.072274035624	137.166686625385	134.64813826259	139.685234988181	144.240820791905	141.315259525758	147.166382058052	102.51652563252	100.567840428589	104.465210836451	404.075670551681	399.027862780391	409.12347832297	128.517368684578	125.979135928909	131.055601440248	259.892662061798	256.151605786314	263.633718337281	100.318715251864	98.2597439743687	102.37768652936	79.8703074066797
271	124.818094389021	122.572988218721	127.063200559321	95.0543000565052	92.727803285775	97.3807968272353	385.259186369671	380.777606784755	389.740765954587	125.67056361884	122.734689435312	128.606437802369	4.32755386136397	3.07710560629491	5.57800211643303	123.416897879602	121.15189819693	125.681897562273	112.129868615044	110.483520634047	113.77621659604	112.468495977723	110.195316224823	114.741675730623	146.139245957347	144.225315424238	148.053176490457	137.388494540359	134.928131602125	139.848857478593	144.438253777167	141.508919846874	147.367587707461	102.687293615767	100.714846086376	104.659741145159	404.09031498545	398.942496978483	409.238132992417	128.745565854649	126.221550885004	131.269580824295	260.181821562466	256.444447853713	263.919195271219	100.507248660436	98.4378655604374	102.576631760435	79.9563378838625
272	125.003317956253	122.765791959575	127.24084395293	95.2758238536623	92.9580999428809	97.5935477644437	385.000366510448	380.387092090385	389.613640930512	125.934232356007	123.004230452201	128.864234259812	4.3158656847171	3.06095926479902	5.57077210463518	123.612852242593	121.328544496951	125.897159988235	112.219314091827	110.568269157203	113.87035902645	112.672275150846	110.390532665055	114.954017636636	146.089746155401	144.14293118397	148.036561126833	137.603233723059	135.199787668383	140.006679777734	144.634819760586	141.701328291146	147.568311230026	102.860315410115	100.863653107458	104.856977712773	404.109091813892	398.861250092866	409.356933534918	128.971834633789	126.462257157705	131.481412109873	260.469383741996	256.735425357392	264.203342126601	100.696463205425	98.6165621758045	102.776364235046	80.0422736310446
273	125.187102160861	122.957055180557	127.417149141164	95.4961730691179	93.1865410547128	97.805805083523	384.749791572687	379.998770513074	389.5008126323	126.197182240458	123.273364165311	129.121000315605	4.30456649397796	3.04526374557531	5.56386924238061	123.810620810498	121.506156353964	126.115085267033	112.308743162025	110.652878659855	113.964607664196	112.876681968782	110.586401403348	115.166962534216	146.041747192166	144.061363201289	148.022131183043	137.810933035846	135.462779347064	140.159086724627	144.830530082716	141.892511682937	147.768548482494	103.035655279255	101.014497219603	105.056813338908	404.131721466471	398.784083776057	409.479359156885	129.196140079568	126.701156729644	131.691123429492	260.755388244283	257.024587421368	264.486189067197	100.886386376664	98.795984604863	102.976788148464	80.1281213119053
274	125.369452079515	123.146782250314	127.592121908715	95.7154186101749	93.4132316284418	98.0176055919079	384.506981510377	379.613260232471	389.400702788284	126.459369630283	123.542044281482	129.376694979084	4.29364958403501	3.0300218023115	5.55727736575852	124.01031244763	121.684972710189	126.335652185071	112.398181329493	110.73737873477	114.058983924216	113.081734353469	110.783033955791	115.380434751147	145.995109498785	143.980627763743	148.009591233827	138.011652388107	135.716812726772	140.306492049442	145.025395396399	142.082497178052	147.968293614745	103.213358131477	101.167593184225	105.259123078729	404.157912342164	398.710936982028	409.6048877023	129.418452245223	126.9381524295	131.898752060947	261.0398738389	257.31198213687	264.76776554093	101.077035202194	98.9762720768128	103.177798327575	80.2138869394403
275	125.550373873861	123.334978329017	127.765769418706	95.9336290105184	93.6382754507667	98.2289825702701	384.271436429416	379.231078465278	389.311794393554	126.720748713865	123.810218388981	129.63127903875	4.2831076584834	3.01523522816543	5.55098008880137	124.212020210958	121.865223044602	126.558817377315	112.487652409237	110.821796620763	114.15350819771	113.287440184712	110.98052984363	115.594350525795	145.949688637305	143.900729630136	147.998647644474	138.205482378425	135.961630364349	140.449334392501	145.219425651848	142.271312199777	148.167539103919	103.393449833214	101.32313407262	105.463765593808	404.187361045958	398.641726750706	409.732995341211	129.638746310265	127.173148599611	132.10434402092	261.322878379899	257.59765653023	265.048100229568	101.2684162872	99.1575512449056	103.379281329495	80.2995758736818
276	125.729874774132	123.521649349859	127.938100198405	96.1508701528906	93.8617744964603	98.439965809321	384.042637125713	378.852642664766	389.232631586659	126.981271825922	124.077828284812	129.884715367032	4.27293283970556	3.00090486125241	5.54496081815872	124.415820697138	122.047125979815	126.784515414462	112.577178507939	110.906157197027	114.24819981885	113.49379730758	111.178975805931	115.808618809228	145.905335431764	143.821661988895	147.989008874634	138.392543730494	136.197014769885	140.588072691104	145.412630082481	142.458984370476	148.366275794486	103.575937629844	101.481290698869	105.670584560819	404.219752634952	398.576348990066	409.863156279837	129.857002653383	127.406051748626	132.307953558141	261.604438765152	257.881656531406	265.327220998898	101.460525895361	99.3399352197132	103.58111657101	80.385192819656
277	125.907963060853	123.706802001085	128.10912412062	96.367205016599	94.083828393293	98.6505816399051	383.820045638275	378.478274219084	389.161817057466	127.240889780613	124.34481038042	130.136969180807	4.26311667950196	2.9870305916429	5.53920276736103	124.621773478804	122.230887855937	127.01265910167	112.666780005992	110.990482984635	114.34307702735	113.700793595472	111.378445094223	116.023142096721	145.861896103152	143.743406541873	147.980385664431	138.572986523236	136.422792051772	140.723180994701	145.605017191502	142.645541439226	148.564492943777	103.760810660021	101.642211209245	105.879410110797	404.254760874071	398.51467924496	409.994842503181	130.07320687457	127.636771190723	132.509642558417	261.88459089626	258.164026943043	265.605154849477	101.653350072223	99.523522667869	103.783177476577	80.4707418255619
278	126.084648044669	123.890443708609	128.278852380728	96.5826934491023	94.3045339449462	98.8608529532583	383.603105816811	378.108203677167	389.098007956455	127.499552217442	124.611096182795	130.388008252089	4.25365017025271	2.97361136968797	5.53368897081744	124.829920638454	122.416701294654	127.243139982254	112.75647554105	111.074794155092	114.438156927008	113.908407069386	111.578996866139	116.237817272633	145.819212408261	143.665933684871	147.972491131651	138.746989217274	136.638835619669	140.85514281488	145.796594739228	142.831011205978	148.762178272479	103.948040549457	101.806020824754	106.09006027416	404.292048501421	398.456573445029	410.127523557813	130.287349774308	127.865219674223	132.709479874394	262.163369639025	258.444811410009	265.881927868042	101.846864810842	99.7083969875726	103.985332634111	80.5562262811511
279	126.259940044317	124.072582619287	128.447297469347	96.7973919606904	94.523984712142	99.0707992092387	383.391243903394	377.742576780169	389.03991102662	127.757207955367	124.876612845566	130.637803065168	4.24452375659037	2.96064521550195	5.52840229767879	125.040286407074	122.604743777568	127.475829036581	112.84628199306	111.159108545796	114.533455440324	114.116606073787	111.780675693075	116.4525364545	145.777121782448	143.589202760327	147.965040804569	138.914757481676	136.845069796043	140.984445167309	145.987369731162	143.015421442754	148.959318019569	104.137582070318	101.972821730579	106.302342410057	404.331267503284	398.401868626557	410.26066638001	130.499427297984	128.091314003047	132.90754059292	262.440808784517	258.724052389344	266.157565179691	102.041036260529	99.8946255719771	104.187446949081	80.6416489162933
280	126.433850362757	124.253227584876	128.614473140637	97.0113535411787	94.7422706510159	99.2804364313415	383.183869127775	377.381460788034	388.986277467516	128.013805350374	125.14128378237	130.886326918377	4.23572734756385	2.94812922944363	5.52332546568407	125.252876913406	122.795176262966	127.710577563846	112.936214470786	111.243441682202	114.62898725937	114.32534950939	111.983511194218	116.667187824562	145.735457486321	143.513162361611	147.957752611031	139.076522826619	137.041473140401	141.111572512837	146.177348406785	143.1987998124	149.155897001169	104.329373852997	102.142693103618	106.516054602376	404.37205939877	398.350383625052	410.393735172488	130.709440453349	128.31497565424	133.103905252458	262.716941010734	259.001791120566	266.432090900902	102.235820980013	100.082259171381	104.389382788646	80.72701179971
281	126.606391261505	124.432388146729	128.78039437628	97.2246274975545	94.9594778067584	99.4897771883506	382.980374315883	377.024850758657	388.935897873109	128.269292651719	125.405029332728	131.133555970709	4.22725032927267	2.93605960345081	5.51844105509453	125.467680048509	122.988141864505	127.947218232513	113.026286299788	111.327806806454	114.724765793122	114.534587122892	112.187517805997	116.881656439788	145.694048756358	143.437750672113	147.950346840602	139.232541049455	137.228081251892	141.237000847018	146.366536229092	143.381173785422	149.351898672762	104.523339138097	102.315691267358	106.730987008837	404.414055534146	398.301919736841	410.526191331451	130.917395207998	128.536131393804	133.298659022192	262.991797844878	259.278067596297	266.705528093459	102.431166236665	100.271331364888	104.591001108441	80.8123163378631
282	126.7775759332	124.610074521238	128.945077345161	97.437259311634	95.1756880597496	99.6988305635184	382.780136511114	376.672675563529	388.887597458698	128.523618352124	125.667767468912	131.379469235337	4.21908157795093	2.92443163309558	5.51373152280628	125.684665449004	123.183764614063	128.185566283945	113.11650901186	111.412214912222	114.820803111497	114.744259853379	112.392694692274	117.095825014485	145.652720959482	143.362895825641	147.942546093323	139.383090503517	137.404988794652	141.361192212383	146.554937874841	143.562570555425	149.547305194257	104.719386557813	102.491849961944	106.946923153681	404.456877386819	398.256261349044	410.657493424594	131.123302372383	128.7547138913	133.491890853466	263.265409626262	259.552920533165	266.977898719359	102.627010353583	100.461858151832	104.792162555334	80.8975632739825
283	126.94741847244	124.786297586046	129.108539358834	97.6492905169616	95.3909789207807	99.9076021131425	382.582517607989	376.324803515056	388.840231700921	128.776731527411	125.92941453095	131.624048523871	4.21120947347997	2.91323973024163	5.50917921671831	125.903784601094	123.38214832907	128.425420873117	113.206892335897	111.496674785412	114.917109886381	114.954300234566	112.599025796515	117.309574672617	145.61129575159	143.288516277504	147.934075225675	139.528470200933	137.572350494757	141.484589907108	146.742557225523	143.743016953676	149.74209749737	104.917410937455	102.671180716594	107.163641158316	404.500136879006	398.213176538138	410.787097219873	131.327177472142	128.970662331291	133.683692612993	263.537805469865	259.826387342967	267.249223596763	102.823283106269	100.653837672733	104.992728539805	80.9827526872218
284	127.115933844938	124.961068867029	129.270798822846	97.8607585943928	95.6054233714791	100.116093817307	382.386864997776	375.981047544026	388.792682451526	129.028582161328	126.18988597603	131.867278346626	4.20362191330846	2.90247743619771	5.50476639041922	126.12497106621	123.583375602269	128.666566530152	113.297444190189	111.581193050404	115.013695329975	115.164632851469	112.806480033076	117.522785669862	145.569591240041	143.214521178134	147.924661301948	139.66899776266	137.730380894358	141.607614630963	146.929397359041	143.922539363286	149.936255354796	105.117294109642	102.853673311417	107.380914907866	404.543436701056	398.172417637843	410.914455764269	131.529040611485	129.183923016863	133.874158206106	263.809013230553	260.098504104077	267.51952235703	103.019906170294	100.847250068757	105.192562271831	81.0678839919311
285	127.283137855038	125.134400526029	129.431875184047	98.0716968860014	95.819089745701	100.324304026302	382.192512225685	375.641169908039	388.74385454333	129.279121451726	126.449097128132	132.10914577532	4.19630632675892	2.89213743527517	5.50047521824266	126.34814082789	123.787506929005	128.908774726776	113.388170676121	111.665774221422	115.11056713082	115.375174849354	113.015011610745	117.735338087964	145.527422150114	143.14081074308	147.914033557148	139.805007230958	137.879352718931	141.730661742985	147.115460542093	144.101163633492	150.129757450694	105.318905735431	103.039296316188	107.598515154675	404.586370644432	398.13372177749	411.039019511374	131.728916327288	129.394449957381	134.063382697195	264.079059467988	260.369305533086	267.78881340289	103.216793620838	101.042057487591	105.391529754085	81.1529559370349
286	127.449047111653	125.306305349316	129.591788873989	98.2821345271252	96.0320416474028	100.532227406848	381.998779659239	375.304886438523	388.692672879955	129.52830209462	126.706963913765	132.349640275475	4.18924968969938	2.88221156867017	5.49628781072858	126.573192758261	123.994579984153	129.151805532368	113.479076073261	111.750420758618	115.207731387904	115.58583649209	113.224560478118	117.947112506061	145.484599995416	143.067276614878	147.901923375953	139.936846761433	138.019593812757	141.854099710109	147.300748223257	144.278914994514	150.322581452	105.522104128507	103.227997694528	107.816210562486	404.628523944317	398.096811392257	411.160236496376	131.926833431579	129.602205429624	134.251461433533	264.347969412236	260.63882495668	268.057113867791	103.413852484172	101.238204242162	105.589500726183	81.2379666055088
287	127.613678992668	125.476796736741	129.750561248596	98.4920963964911	96.244337900336	100.739854892646	381.804975167464	374.971870350057	388.638079984872	129.776078543183	126.963403570192	132.588753516175	4.18243853955935	2.8726908486043	5.4921862305144	126.800009201385	124.204609057573	129.395409345198	113.570162835833	111.835133128387	115.305192543279	115.79652176628	113.435052877449	118.157990655112	145.44093325224	142.993802213594	147.888064290885	140.064876213748	138.151482714103	141.978269713392	147.485261026761	144.455817973406	150.514704080116	105.726737080214	103.41970546321	108.033768697219	404.669473631829	398.061394706792	411.277552556867	132.122824838358	129.807160498711	134.438489178005	264.615766930114	260.907094283772	268.324439576455	103.610983340145	101.435617126798	105.786349553493	81.3229134139469
288	127.777051607882	125.645888691509	129.908214524255	98.7016030844285	96.4560325248182	100.947173644039	381.6103948105	374.641755644322	388.579033976678	130.02240723923	127.218335313458	132.826479165001	4.17585899066914	2.86356547266982	5.48815250866847	127.028456669615	124.417584653901	129.63932868533	113.661431590549	111.919909867443	115.402953313656	116.007129026957	113.646401991543	118.367856062371	145.396227537854	142.920263073889	147.872192001819	140.18946466185	138.275443058711	142.103486264989	147.668998746947	144.631896311331	150.706101182563	105.932642684865	103.614328397714	108.250956972016	404.708788895802	398.027166193805	411.390411597799	132.316927369435	130.009295483033	134.624559255836	264.882474492279	261.174143977892	268.590805006666	103.808080973531	101.634205893138	105.981956053924	81.4077931122143
289	127.939183760536	125.813595810523	130.064771710548	98.9106708792012	96.667174736806	101.154167021596	381.414323539288	374.314140144704	388.514506933872	130.267246815241	127.471680954796	133.062812675686	4.16949674990208	2.85482483833781	5.48416866146635	127.258386648095	124.63347325957	129.88330003662	113.752881135798	112.004747650125	115.501014621471	116.217551680011	113.858508667135	118.576594692888	145.350285792699	142.84652716724	147.854044418158	140.310987846246	138.391937100023	142.23003859247	147.851960343404	144.807172882614	150.896747804194	106.139650166112	103.811756776702	108.467543555522	404.74603145408	397.993807009196	411.498255898963	132.509181533155	130.208600346011	134.809762720298	265.148113141097	261.440003029874	268.856223252319	104.005035070784	101.833863885492	106.176206256077	81.4926017831808
290	128.100094907507	125.979933275188	130.220256539825	99.119311771461	96.8778089645218	101.3608145784	381.216035904973	373.988588198111	388.443483611835	130.510558265583	127.723365455598	133.297751075567	4.16333713259939	2.84645755759948	5.4802167075993	127.489636501644	124.85221727728	130.127055726007	113.844508442167	112.089641358387	115.599375525946	116.427678896194	114.071262198125	118.784095594262	145.302908466465	142.772455208572	147.833361724358	140.429825592232	138.5014587016	142.358192482863	148.034143936782	144.981669615957	151.086618257607	106.347580706339	104.011863159476	108.683298253201	404.780755934277	397.960985405244	411.60052646331	132.699631269767	130.405074996971	134.994187542564	265.412702459306	261.704698930862	269.120705987751	104.201730957364	102.034468832374	106.368993082355	81.577334842533
291	128.259805118233	126.144916842586	130.374693393881	99.3275334767539	97.087974877954	101.567092075554	381.014796777658	373.664633079172	388.364960476144	130.752305086065	127.973317412992	133.531292759138	4.15736507875797	2.83845147172189	5.47627868579404	127.722030477383	125.073735125951	130.370325828815	113.936308654291	112.174584153905	115.698033154676	116.637396351167	114.28454115293	118.990251549403	145.253893708001	142.697900946977	147.809886469026	140.546359219135	138.604526182017	142.488192256253	148.215546805266	145.1554074181	151.275686192432	106.55624828186	104.214503191816	108.897993371905	404.812510263931	397.928357123275	411.696663404588	132.888323657645	130.598729484002	135.177917831289	265.676260539514	261.968257645679	269.384263433349	104.398050369471	102.235883787884	106.560216951058	81.6619870386641
292	128.418335032438	126.308562836896	130.52810722798	99.5353394759137	97.2977074266541	101.772971525173	380.809862074178	373.341779129512	388.277945018844	130.992453381592	128.221469470066	133.763437293117	4.15156516946165	2.8307936661104	5.47233667281289	127.955380795703	125.297921502317	130.612840089089	114.028275094022	112.259567551728	115.796982636316	116.846586985927	114.498214232035	119.19495973982	145.20303755903	142.622711440576	147.783363677484	140.660968966372	138.701675373434	142.620262559309	148.39616538171	145.328406100245	151.463924663175	106.765460507261	104.419516436723	109.111404577799	404.840836069955	397.895565767143	411.786106372768	133.075308575682	130.789584063274	135.36103308809	265.938803954536	262.230703586597	269.646904322476	104.59387225284	102.437958213451	106.749786292228	81.7465524526416
293	128.575705816731	126.470888140932	130.680523492531	99.742729073054	97.5070368813818	101.978421264726	380.600479494539	373.019503661765	388.181455327314	131.230971942156	128.46775864695	133.994185237362	4.14592164353721	2.82347048528041	5.46837280179401	128.189488821428	125.524647798994	130.854329843862	114.120399264896	112.344581494871	115.896217034921	117.055131781755	114.712141144272	119.398122419237	145.150134151591	142.546727315746	147.753540987435	140.774031462422	138.793453198382	142.754609726463	148.575995251428	145.500684307484	151.651306195372	106.975019492346	104.626727227497	109.323311757195	404.865269087313	397.862243158728	411.868295015898	133.260638318868	130.977669131919	135.543607505817	266.200347728627	262.492059587556	269.908635869699	104.789073580251	102.640529187451	106.937617973052	81.8310244982546
294	128.731939120171	126.631910187637	130.831968052705	99.9496974707295	97.7159888753306	102.183406066129	380.385889266689	372.697258654752	388.074519878626	131.467832287989	128.71212659116	134.223537984819	4.14041841441678	2.81646754795041	5.46436928088315	128.424146306386	125.753762672872	131.0945299399	114.212670857896	112.429614429266	115.995727286527	117.262910543761	114.926173493385	119.599647594136	145.094975909163	142.469783011132	147.720168807193	140.885917262721	138.880411986436	142.891422539006	148.755031150625	145.672259451464	151.837802849785	107.184722715031	104.8359455413	109.533499888761	404.885339576792	397.828009676492	411.942669477091	133.444367166181	131.163025015201	135.725709317161	266.46090530961	262.752346878884	270.169463740337	104.983530178717	102.843422727537	107.123637629897	81.9153959221459
295	128.887057028856	126.791646951382	130.98246710633	100.156235861702	97.9245844409145	102.387887282489	380.165324899267	372.374472263063	387.956177535471	131.703008685175	128.954519747833	134.451497622517	4.13503908718909	2.8097697622781	5.46030841210009	128.659136693953	125.985092757178	131.333180630727	114.305077758504	112.514653378461	116.095502138547	117.469802687049	115.140155669654	119.799449704444	145.037353751388	142.391707006941	147.683000495835	140.996988481748	138.963104657807	143.030872305689	148.933266965473	145.843147646492	152.023386284453	107.394363912999	105.046967891936	109.741759934062	404.900572751752	397.792474578034	412.008670925471	133.626550902406	131.345701603033	135.907400201778	266.720488541953	263.011585062575	270.429392021331	105.177117556889	103.046455208244	107.307779905533	81.9996588040316
296	129.041082019641	126.950116938891	131.132047100391	100.362331536618	98.1328400384525	102.591823034783	379.93801394202	372.05055016123	387.825477722809	131.936478133494	129.194889452589	134.678066814398	4.12976697582247	2.80336134126925	5.45617261037569	128.894236475571	126.218443510315	131.570029440828	114.397606055023	112.599684017497	116.195528092548	117.675688019444	115.353925744619	119.997450294268	144.977057302312	142.312322040066	147.641792564557	141.10759654344	139.042080807917	143.173112278964	149.110695731816	146.013363649239	152.208027814393	107.603733996168	105.259578240995	109.947889751341	404.910489213721	397.755236307407	412.065742120034	133.807246298136	131.525757835815	136.088734760458	266.979107640811	263.269792088177	270.688423193444	105.369711723189	103.249434854719	107.489988591658	82.0838045570169
297	129.194036913051	127.107339179602	131.280734646499	100.5679680068	98.3407675735906	102.79516844001	379.703178753511	371.724876739828	387.681480767193	132.168220328721	129.433191951818	134.903248705623	4.12458512054333	2.79722581839763	5.45194442268904	129.129216588737	126.45360019466	131.804832982814	114.490240048175	112.684690745376	116.295789350975	117.880447514751	115.567316370029	120.193578659472	144.913875102045	142.231445305608	147.596304898483	141.218080072291	139.117883646785	143.318276497798	149.287309635507	146.182920802205	152.39169846881	107.812621980993	105.4735489269	110.151695035086	404.914605396656	397.715882787825	412.113328005487	133.986510554872	131.703261044789	136.269760064955	267.23677116707	263.526984229355	270.946558104785	105.561189985416	103.452163292437	107.670216678395	82.1678239280167
298	129.345944825485	127.263333215277	131.428556435694	100.773125141302	98.5483744009902	102.997875881615	379.460037275816	371.396816168265	387.523258383366	132.398217601955	129.669388357015	135.127046846895	4.11947630535457	2.79134606348117	5.44760654722798	129.363843845471	126.690328978768	132.037358712174	114.582962261961	112.769656755574	116.396267768349	118.083964070527	115.780155684742	120.387772456312	144.847594821748	142.148888645363	147.546300998133	141.328762945267	139.191047686345	143.466478204188	149.463100013364	146.351830981051	152.574369045678	108.020815946456	105.688641611728	110.352990281184	404.912434019725	397.673991700223	412.150876339227	134.164400724594	131.87828615738	136.450515291808	267.493486003428	263.783176061179	271.203795945678	105.751431723148	103.654437132419	107.848426313877	82.2517069982878
299	129.496829120801	127.418119088643	131.575539152958	100.977779317334	98.755663312682	103.199895321986	379.207803815834	371.065713336667	387.349894295	132.626454838869	129.903444541376	135.349465136362	4.1144230756789	2.78570429886666	5.44314185249115	129.597882379948	126.928378156754	132.267386603142	114.675753455775	112.854564104078	116.496942807473	118.286123244417	115.992268235351	120.579978253482	144.778003481811	142.064458723829	147.491548239794	141.439952521933	139.262097030691	143.617808013176	149.638057354739	146.520104545908	152.756010163569	108.228104010285	105.904608246087	110.551599774484	404.903484548396	397.629130748023	412.17783834877	134.340973115364	132.050914783006	136.631031447722	267.749257331537	264.038380438206	271.460134224867	105.940319125109	103.856049571925	108.024588678293	82.335443184088
300	129.646713361355	127.57171733088	131.72170939183	101.181903583226	98.9626325105664	103.401174655886	378.945689832884	370.730894687159	387.160484978609	132.852919382015	130.13533098819	135.570507775841	4.1094077561131	2.78028211598121	5.438533396245	129.831095103658	127.167479479093	132.494710728223	114.768592637775	112.939393774444	116.597791501107	118.4868139632	116.203475917555	120.770152008846	144.70488767312	141.977957192259	147.43181815398	141.551938067058	139.331544108038	143.772332026079	149.812171303696	146.687750296728	152.936592310664	108.434275322652	106.12119205276	110.747358592544	404.887263663627	397.580857908245	412.193669419008	134.516282696176	132.2212341994	136.811331192951	268.004088610244	264.292608473419	271.71556874707	106.127737884721	104.056791991704	108.198683777737	82.4190212374714
301	129.79562125861	127.724148947718	131.867093569502	101.385467833155	99.1692755637739	103.601660102536	378.672904732227	370.391668942952	386.954140521502	133.077600919456	130.36502260146	135.790179237452	4.10441246827975	2.77506049231411	5.43376444424539	130.063245156341	127.407349589476	132.719140723205	114.861457079505	113.024125739436	116.698788419573	118.685929198869	116.413598945654	120.958259452084	144.62803378125	141.889180841273	147.366886721227	141.66498937642	139.399888685961	143.930090066878	149.9854306618	146.854775432745	153.116085890855	108.639121073304	106.338128530371	110.940113616236	404.863275738933	397.52872166904	412.197829808825	134.690382515366	132.389336263297	136.991428767435	268.257981554979	264.545869518067	271.970093591891	106.313577848282	104.256455532627	108.370700163938	82.5024292472356
302	129.943576623379	127.875435403963	132.011717842795	101.588438992978	99.3755813529636	103.801296632992	378.388656664146	370.047327741961	386.729985586332	133.300491363044	130.592498489731	136.008484236357	4.09941914876384	2.77001980889761	5.42881848863008	130.294097340915	127.647691562727	132.940503119103	114.954322331758	113.108739018828	116.799905644687	118.88336660621	116.622456856976	121.144276355444	144.547228213456	141.79792174251	147.296534684402	141.779355612816	139.467617028699	144.091094196933	150.157823391487	147.021185516077	153.294461266898	108.842435506952	106.555146478901	111.129724535003	404.831023325083	397.472261253505	412.18978539666	134.863323147377	132.55531627224	137.171330022514	268.510936118292	264.798171142479	272.223701094105	106.497733611531	104.454832636733	108.540634586329	82.5856546400363
303	130.09060331581	128.025598606216	132.155608025403	101.790781216666	99.5815340050505	104.000028428282	378.092153328233	369.697146180174	386.487160476291	133.521584719627	130.817741734104	136.225427705149	4.09440956712247	2.7651398683591	5.42367926588583	130.523419530813	127.888196539089	133.158642522537	115.047162241692	113.193211733011	116.901112750372	119.079029116615	116.829869556505	121.328188676725	144.462257628285	141.703967379816	147.220547876754	141.895264355329	139.535201082093	144.255327628565	150.329336620045	147.186984439509	153.471688800582	109.044016940727	106.771969049541	111.316064831913	404.790007642142	397.411006829561	412.169008454723	135.035152182399	132.719271806109	137.351032558689	268.76295047161	265.049519117902	272.476381825319	106.680105061671	104.651718540244	108.708491583098	82.6686841816852
304	130.2367251952	128.174660883616	132.298789506785	101.99245609296	99.7871128232482	104.197799362671	377.782602782482	369.340383268634	386.22482229633	133.740876958284	131.040739151045	136.441014765523	4.08936534395635	2.76039991362052	5.41833077429218	130.750984038478	128.128545450312	133.373422626643	115.139948971184	113.277521152104	117.002376790264	119.272825483095	117.035658404588	121.509992561602	144.372909167644	141.607100770447	147.138717564842	142.012920860889	139.603097603279	144.422744118499	150.499956644161	147.352174398437	153.647738889884	109.243668776696	106.988314821942	111.499022731449	404.739729078592	397.344479705509	412.134978451675	135.205913772511	132.881301577617	137.530525967405	269.014020988226	265.299917399406	272.728124577046	106.860597863261	104.8469127087	108.874283017822	82.7515039786491
305	130.381966069733	128.32264496639	132.441287173077	102.193422862006	99.9922922185887	104.394553505423	377.459214256825	368.976282306715	385.942146206935	133.958365876471	131.26148105968	136.655250693262	4.084267969033	2.75577864732338	5.41275729074261	130.976568934346	128.368410832929	133.584727035764	115.232653016432	113.361643740313	117.10366229255	119.464670771769	117.239647347348	121.68969419619	144.278970691139	141.507100576802	147.050840805475	142.132507533301	139.671747184471	144.593267882131	150.669668935059	147.516755867008	153.82258200311	109.441200501886	107.203898912475	111.678502091296	404.679687697197	397.27219251078	412.087182883613	135.375648246404	133.04150432053	137.709792172278	269.264142227565	265.549368109933	272.978916345197	107.039123887549	105.040220206911	109.038027568186	82.8340994797707
306	130.526349646225	128.469573962054	132.583125330396	102.393638641839	100.197041650166	104.590235633512	377.121198970679	368.604071173279	385.638326768079	134.174050967583	131.479961062008	136.868140873159	4.0790988194517	2.7512542520598	5.4069433868436	131.199959306387	128.607458723812	133.792459888961	115.325243228797	113.445555195345	117.204931262249	119.654486795447	117.441664085681	121.867309505212	144.180231012483	141.403741209266	146.9567208157	142.254183591089	139.7415731499	144.766794032279	150.838458144212	147.680727578405	153.996188710019	109.636428667889	107.418434117453	111.854423218325	404.6093837473	397.193649361273	412.025118133328	135.544391802599	133.199977742621	137.888805862576	269.51330692076	265.7978715255	273.22874231602	107.215601585927	105.231452998663	109.199750173192	82.9164554782292
307	130.669899479976	128.61547132909	132.724327630863	102.593058664603	100.401325582136	104.784791747069	376.767770954118	368.222962536393	385.312579371844	134.387933292028	131.696175842777	137.07969074128	4.07383917784141	2.74680441149052	5.4008739441923	131.420948451164	128.845350632473	133.996546269855	115.417686836899	113.529230482754	117.306143191044	119.842202485296	117.641541274433	122.042863696158	144.076480137778	141.296792920789	146.856167354767	142.378084922088	139.812980330106	144.943189514069	151.006308109617	147.844086509275	154.168529709959	109.829177841997	107.631632095403	112.026723588592	404.528318183195	397.108346008584	411.948290357805	135.712176288496	133.356817567582	138.06753500941	269.761505957579	266.045426061628	273.47758585353	107.389956309103	105.420431172898	109.359481445307	82.9985561137638
308	130.812638924824	128.760360847964	132.864917001684	102.791636522415	100.605103465941	104.97816957889	376.398147872219	367.832153981443	384.964141762995	134.600015353407	131.91012499393	137.289905712885	4.06847025058323	2.74240633243164	5.39453416873483	131.639338988455	129.08174558364	134.19693239327	115.509949469949	113.612643865124	117.407255074774	120.027754197006	117.839117739049	122.216390654963	143.967509505437	141.186021893986	146.748997116888	142.50432410959	139.886353737047	145.122294482132	151.173201862636	148.006827868254	154.339575857017	110.019281521916	107.843204592275	112.195358451558	404.435993188185	397.015769972356	411.856216404014	135.879029069595	133.512116686329	138.245941452861	270.008728374728	266.292028261018	273.725428488437	107.562120574286	105.606984094298	109.517257054274	83.0803848751807
309	130.954591083472	128.904266589363	133.004915577582	102.989324422685	100.808329756228	105.170319089141	376.011551852147	367.430828056842	384.592275647452	134.810300980817	132.121810866399	137.498791095234	4.06297318604978	2.73803676799062	5.38790960410895	131.85494389255	129.316302222297	134.393585562803	115.601995182343	113.695768926104	117.508221438581	120.211085948361	118.034239692741	122.387932203982	143.853112227525	141.071190321668	146.635034133382	142.6329906123	139.962057176589	145.30392404801	151.339121635391	148.168945088547	154.509298182235	110.206583006331	108.052864712863	112.360301299799	404.331912703956	396.915400654907	411.748424753005	136.044972989991	133.665964433597	138.423981546384	270.254961345584	266.537672782525	273.972249908642	107.732034283275	105.790951476676	109.673117089875	83.1619246031677
310	131.095778758209	129.047212879557	133.144344636861	103.186073452514	101.010953968534	105.361192936494	375.607210312513	367.018152235952	384.196268389075	135.018795217696	132.331238449965	137.706351985427	4.05732909285429	2.73367204183091	5.38098614387768	132.067587434554	129.548680971702	134.586493897406	115.693786479499	113.778578589314	117.608994369683	120.392149585691	118.2267619335	122.557537237882	143.733083332273	140.952056481939	146.514110182607	142.764151078308	140.040431842138	145.487870314478	151.504048868717	148.33042982451	154.677667912924	110.390936214017	108.260328240737	112.521544187297	404.215582964822	396.806709437307	411.624456492337	136.210026421947	133.818446000578	138.601606843317	270.500190171375	266.78235239143	274.21802795132	107.899644894627	105.972184377426	109.827105411828	83.2431574934399
311	131.823346327775	129.804261960165	133.842430695385	104.137558169974	102.023656089054	106.251460250893	373.222268022823	364.869138940923	381.575397104723	136.010913612919	133.336739571719	138.685087654119	4.19803297711403	1.7477828073545	6.64828314687355	133.065898405235	130.671310530274	135.460486280197	116.100123428736	114.082695249319	118.117551608153	121.249367967555	119.151340729395	123.347395205714	142.92937687893	139.943734183525	145.915019574335	143.412746662068	140.427103377435	146.398389946702	152.252664709415	148.953414974788	155.551914444043	111.251818799962	109.262734576523	113.240903023402	403.379960738099	396.047535241721	410.712386234478	136.996766394474	134.544588923004	139.448943865944	271.70622136137	268.033448182863	275.378994539877	108.694259405682	106.845463071242	110.543055740122	83.6426900550155
312	131.959372496909	129.942040373875	133.976704619944	104.327958834406	102.221732780008	106.434184888803	372.694967094576	364.38257633494	381.007357854212	136.208692594629	133.53229738444	138.885087804818	4.18807755825868	1.77381269353743	6.60234242297993	133.258379595358	130.884194340855	135.632564849861	116.189248113529	114.16231375092	118.216182476139	121.416378953825	119.325553553259	123.507204354392	142.773776585463	139.805723715589	145.741829455337	143.557921520755	140.525545395204	146.590297646306	152.410891738409	149.112376301065	155.709407175754	111.416791302377	109.452023372604	113.381559232149	403.181136122636	395.884450079852	410.477822165419	137.156126104521	134.689358141621	139.622894067421	271.943020138413	268.269211516866	275.616828759959	108.847754028962	107.008053525392	110.687454532533	83.72078542226
313	132.094781821718	130.078913875698	134.110649767737	104.516990935772	102.418447643404	106.615534228141	372.144665557467	363.879096644346	380.410234470588	136.404663002848	133.725494863081	139.083831142615	4.17776166467819	1.80015086619863	6.55537246315776	133.44691323858	131.092418308769	135.801408168391	116.277840629474	114.241501237832	118.314180021116	121.580894079087	119.496233018412	123.665555139762	142.611209367733	139.66192453013	145.560494205337	143.705540431751	140.62843918246	146.782641681043	152.568028744922	149.27080111539	155.865256374454	111.578045900914	109.637017220903	113.519074580925	402.966686195909	395.709509785842	410.223862605976	137.314590781839	134.833133110759	139.796048452918	272.178696565848	268.503892506016	275.853500625679	108.998687027916	107.166988071856	110.830385983977	83.798447076367
314	132.229592968159	130.214908976943	134.244276959375	104.704610295475	102.613735033851	106.795485557098	371.570666703958	363.357785052341	379.783548355575	136.598838437462	133.91636689811	139.281309976814	4.16707002312124	1.82671875074874	6.50742129549373	133.631434808108	131.295750719205	135.967118897012	116.365851928213	114.320225711519	118.411478144907	121.742926941564	119.663346198758	123.822507684371	142.441492202471	139.512081266459	145.370903138482	143.855511565473	140.735905151355	146.975117979592	152.724050582955	149.428657056106	156.019444109803	111.735540150232	109.817513820373	113.653566480091	402.736154488911	395.52214297105	409.950166006772	137.472154420959	134.975963740768	139.96834510115	272.413221644598	268.737472368819	276.088970920376	109.147066498445	107.322238166145	110.971894830745	83.8756529710703
315	132.363823901332	130.350052268548	134.377595534115	104.890776323917	102.807533438569	106.974019209264	370.972286602906	362.817708080889	379.126865124923	136.791235155425	134.104956209214	139.477514101635	4.15598759523656	1.8534356017608	6.45853958871233	133.811898085318	131.493988915002	136.129807255635	116.453231681936	114.398454274492	118.508009089379	121.902499773574	119.82688080639	123.978118740759	142.264446116356	139.355934794782	145.17295743793	144.007725988695	140.848034364097	147.167417613293	152.878931345311	149.585909857614	156.171952833008	111.889248520332	109.993334292578	113.785162748086	402.489091768099	395.321770054498	409.656413481699	137.628810521696	135.117899366946	140.139721676446	272.64656446471	268.969930307562	276.323198621857	109.292910414006	107.473797193356	111.112023634655	83.9523804532019
316	132.497491844724	130.48437034818	134.510613341267	105.075451838366	102.999785017967	107.151118658764	370.348854913697	362.257912225544	378.439797601849	136.981871565685	134.291312149337	139.672430982033	4.14449958854733	1.88021856009311	6.40878061700155	133.988274751155	131.686959449279	136.289590053031	116.539928322706	114.476153116202	118.603703529211	122.059642594732	119.986843730731	124.132441458733	142.079896428961	139.193222182421	144.966570675501	144.162058181643	140.964888391851	147.359227971435	153.032644378666	149.742523422587	156.322765334745	112.039162111082	110.164323483245	113.914000738919	402.225056591573	395.107803010703	409.342310172444	137.784552154539	135.258988502249	140.31011580683	272.878692211624	269.20124350911	276.556140914137	109.436246192708	107.621679137388	111.250813248028	84.0286062691549
317	132.630613240692	130.617889743887	134.643336737497	105.258602853331	103.190435195045	107.326770511618	369.699715696373	361.677422416842	377.722008975905	137.170767689736	134.475489502168	139.866045877305	4.1325914672556	1.9069827132641	6.3582002212471	134.160553840419	131.87451799693	136.446589683907	116.625889083098	114.553287497745	118.698490668451	122.214392296524	120.14325940164	124.285525191409	141.887672993734	139.023676664984	144.751669322485	144.318366532818	141.086499249254	147.550233816382	153.185162299214	149.898459896807	156.47186470162	112.185288246146	110.330350139541	114.040226352751	401.943615864286	394.879645078604	409.007586649968	137.939371954588	135.399278577812	140.479465331364	273.109570174303	269.431387147469	276.787753201136	109.577110197277	107.765917105629	111.388303288925	84.1043065719682
318	132.763203712262	130.750636834738	134.775770589787	105.440198358979	103.379432258094	107.500964459864	369.024228217063	361.075240311399	376.973216122726	137.357944604952	134.657547275247	140.058341934657	4.1202489628893	1.93364116007268	6.30685676570592	134.328741079116	132.056549020945	136.600933137287	116.711060038115	114.62982173567	118.792298340561	122.366791684434	120.296168017034	124.437415351834	141.687610436664	138.847027628982	144.528193244346	144.476493816984	141.212869393844	147.740118240123	153.336457008887	150.053679746426	156.619234271349	112.32764995933	110.491306946732	114.163992971928	401.644345391602	394.636690433709	408.652000349495	138.093262043181	135.538815654346	140.647708432016	273.339161755253	269.660334388107	277.017989122399	109.715547179373	107.906561735246	111.5245326235	84.1794569290615
319	132.895278026289	130.882637768901	134.907918283676	105.62021010181	103.566726950099	107.673693253521	368.321767747942	360.450342423069	376.193193072816	137.543423887372	134.8375474925	140.249300282245	4.10745808480387	1.96010508073798	6.25481108886976	134.492858125101	132.232965193741	136.752751056461	116.795386148418	114.705719185193	118.885053111644	122.5168885038	120.445623674821	124.588153332778	141.479548392278	138.663000614123	144.296096170433	144.636267664399	141.343971783482	147.928563545317	153.486499712144	150.208141837456	156.764857586833	112.466285385955	110.647110409361	114.285460362549	401.326830430561	394.37832382732	408.275337033801	138.246213878878	135.67764408924	140.814783668515	273.567428482468	269.888056393995	277.246800570941	109.851609679677	108.043679503073	111.659539856282	84.2540323306488
320	133.026850058048	131.013918379644	135.039781736453	105.798612380195	103.752272033293	107.844952727097	367.591726360989	359.801678114567	375.38177460741	137.72722706956	135.015553995158	140.438900143962	4.09420513055036	1.9862838141587	6.20212644694202	134.652941731749	132.403706583644	136.902176879854	116.878811304827	114.780942223088	118.976680386566	122.66473447478	120.591692450294	124.737776499266	141.263331736608	138.47131734543	144.055346127787	144.797501031606	141.479749988675	148.115252074537	153.635260933299	150.361803517268	156.908718349331	112.601247071218	110.797700569959	114.404793572477	400.990666238133	394.103920199084	407.877412277181	138.398218041969	135.815806148409	140.980629935529	273.794330023321	270.114522333343	277.474137713298	109.985357394817	108.177350960775	111.793363828859	84.3280071988564
321	133.157932757323	131.14450409975	135.171361414897	105.97538186534	103.936021834866	108.014741895815	366.833513714711	359.128167483556	374.538859945866	137.909375127587	135.191631266658	140.627118988517	4.08047669612157	2.01208494426904	6.14886844797411	134.809042853469	132.568739630045	137.049346076894	116.961278374113	114.855452230551	119.067104517676	122.810384360186	120.734450462327	124.886318258045	141.038810816777	138.271695807547	143.805925826007	144.959992685884	141.620118360352	148.299867011415	153.7827105344	150.514620697885	157.050800370915	112.732601206752	110.9430405704	114.522161843104	400.63545861577	393.812844272003	407.458072959538	138.549263959117	135.953341557607	141.145186360627	274.019824200432	270.339699388993	277.699949011871	110.116856521771	108.307668919672	111.926044123869	84.4013553975716
322	133.28853811602	131.274419874873	135.302656357167	106.150497456056	104.117931796428	108.183063115685	366.046557833058	358.428699195059	373.664416471057	138.089888009287	135.365843303373	140.813932715202	4.06625968608709	2.0374143978955	6.09510497427867	134.961225710533	132.728055944828	137.194395476238	117.04272924607	114.929209576294	119.156248915846	122.953895087636	120.873981973588	125.033808201684	140.805841676817	138.063850375984	143.547832977649	145.123527716778	141.764962256896	148.48209317666	153.928817733631	150.666547940855	157.191087526406	112.860426805767	111.083116074773	114.637737536761	400.260824449536	393.504450142786	407.017198756286	138.699339577021	136.090286994414	141.308392159627	274.243867009541	270.56355276943	277.924181249651	110.246179089748	108.434736613846	112.057621565649	84.4740502430465
323	133.418677137383	131.403690076343	135.433664198423	106.323940173319	104.297958062743	108.349922283894	365.230305875649	357.702128335125	372.758483416172	138.268784213629	135.538252557405	140.999315869852	4.05154132362761	2.06217655699772	6.0409060902575	135.109566829083	132.881670989846	137.33746266832	117.12310488184	115.002173600119	119.244036163561	123.095324944597	121.010377570256	125.180272318938	140.564286279381	137.847492022648	143.281080536114	145.287878088823	141.914138336971	148.661617840674	154.073551124238	150.817538543466	157.32956370501	112.984814826342	111.217934585141	114.751695067544	399.866392245076	393.178080884951	406.554703605202	138.848430995985	136.226675528301	141.470186463669	274.466412639398	270.786045721378	278.146779557417	110.373402288779	108.558665874589	112.188138702968	84.5460645152816
324	133.548359806844	131.532338413949	135.56438119974	106.495693098196	104.476057152492	108.5153290439	364.384224898468	356.947274389603	371.821175407334	138.446080428577	135.708918979136	141.183241878017	4.03630916047836	2.08627438870168	5.98634393225504	135.254154070291	133.029622688105	137.478685452477	117.20234536351	115.07430259723	119.33038812979	123.234732861482	121.143732464674	125.32573325829	140.314012722967	137.622328615645	143.00569683029	145.452803249698	142.06747492674	148.838131572656	154.216878693965	150.96754462607	157.466212761859	113.105867251714	111.347524690423	114.864209813005	399.451802656701	392.833068187617	406.070537125785	138.996522075956	136.362536021757	141.630508130155	274.687413493708	271.007139543936	278.367687443481	110.498607803329	108.679575352543	112.317640254116	84.6173704702098
325	133.677595064557	131.660387849196	135.694802279918	106.665741354316	104.652185754559	108.679296954074	363.507802604136	356.162919487328	370.852685720945	138.621791232225	135.877899185562	141.365683278887	4.02055108679034	2.10960959709611	5.93149257648457	135.395085660635	133.17197002869	137.61820129258	117.280389944947	115.1455538035	119.415226086394	123.372177794237	121.274144959668	125.470210628806	140.054895454292	137.388065335883	142.721725572701	145.61805080757	142.224772471465	149.011329143674	154.358767844979	151.116517220276	157.601018469682	113.223696135697	111.47193529194	114.975456979454	399.016709009815	392.46873205951	405.56468596012	139.143594028826	136.497892509753	141.789295547899	274.90682021514	271.226793604205	278.586846826075	110.621881158188	108.797588825027	112.44617349135	84.6879398527046
326	133.80639077965	131.787860509564	135.824921049736	106.834072133759	104.826300687687	108.84184357983	362.600548080836	355.347807089038	369.853289072634	138.795928859364	136.045245775687	141.546611943041	4.00425534091757	2.13208280134789	5.87642788048726	135.532469233112	133.30879172159	137.756146744635	117.357177103861	115.215883381899	119.498470825824	123.507718213905	121.401715105997	125.613721321814	139.78681547545	137.144405235255	142.429225715645	145.783357290197	142.385804082073	149.180910498321	154.499185414294	151.264406357756	157.733964470833	113.338422620822	111.591234846181	115.085610395462	398.560777815942	392.084380635395	405.03717499649	139.289625011634	136.632763577682	141.946486445586	275.124581711411	271.444965354378	278.804198068444	110.743311082702	108.912833624686	112.573788540718	84.7577439104289
327	133.934753726246	131.914777604231	135.954729848261	107.000674763116	104.998359050265	109.002990475966	361.661992528982	354.500641351236	368.823343706728	138.968503033148	136.211006807157	141.725999259138	3.98741051913747	2.15359374527403	5.82122729300092	135.666420887053	133.440184949079	137.892656825026	117.432644595096	115.285246410299	119.580042779892	123.641411706608	121.526543575169	125.756279838047	139.509660545499	136.891049962812	142.128271128186	145.948448996677	142.550316187185	149.346581806169	154.638097694665	151.411161159418	157.865034229911	113.450175936245	111.705510656267	115.194841216222	398.083689279581	391.679310130924	404.488068428239	139.434589735635	136.767161759339	142.102017711931	275.340645183487	271.66161035024	279.019680016734	110.862988898105	109.025439221486	112.700538574725	84.826753408545
328	134.062689561271	132.041159341733	136.084219780809	107.165540804587	105.168318572132	109.162763037041	360.691689974662	353.620087446121	367.763292503203	139.139520859184	136.375225439802	141.903816278567	3.97000558531041	2.17404154405214	5.76596962656868	135.797064272028	133.566264246356	138.027864297701	117.506729505104	115.353596870823	119.659862139385	123.773314683436	121.648730759532	125.897898607341	139.223325376115	136.627700686091	141.818950066139	146.113042950365	142.718029300239	149.50805660049	154.775470455945	151.556729924673	157.994210987217	113.559092382078	111.814868229682	115.303316534474	397.585137796109	391.252805001605	403.917470590613	139.578459106042	136.9010929764	142.255825235684	275.554956155883	271.876682271034	279.233230040732	110.981007931321	109.135535983748	112.826479878894	84.8949386453011
329	134.190202804088	132.16702485	136.213380758176	107.328664185319	105.336138163527	109.321190207111	359.689217968898	352.704773170909	366.673662766887	139.308986777349	136.537939742786	142.080033811911	3.95202988048355	2.19332497420981	5.71073478675728	135.924529699245	133.687160527582	138.161898870908	117.579368307614	115.4208876409	119.737848974328	123.903482195974	121.768376100977	126.038588290971	138.927711820947	136.354059234034	141.50136440786	146.276847958722	142.888638909821	149.665057007622	154.911268966907	151.701060220532	158.121477713281	113.665314306408	111.919430703161	115.411197909654	397.064832439969	390.804138372042	403.325526507896	139.721199906618	137.034556039645	142.407843773592	275.767458509094	272.090132940663	279.444784077524	111.09746295716	109.243254135899	112.951671778421	84.9622694685083
330	134.317296817987	132.292392099184	136.342201536791	107.490041346877	105.501778639628	109.478304054126	358.654178271734	351.753292226251	365.555064317216	139.476902564873	136.69918265375	142.254622475996	3.93347313244281	2.21134281334226	5.65560345154336	136.048953281788	133.803020256337	138.294886307239	117.650496920447	115.487070486195	119.8139233547	124.031967849724	121.885577639786	126.178358059663	138.622729058344	136.069829485492	141.175628631196	146.439565782645	143.061816499205	149.817315066084	155.045458017498	151.844098970269	158.246817064728	113.76898908097	112.019338318578	115.518639843361	396.522497442356	390.332572812147	402.712422072565	139.862774542145	137.167542229837	142.558006854453	275.978094514159	272.301912350185	279.654276678134	111.212449669374	109.348722921638	113.076176417109	85.0287152929218
331	134.443973793544	132.417277827645	136.470669759443	107.649671405739	105.665203584439	109.634139227038	357.586197520149	350.764209575273	364.408185465025	139.643267382978	136.858982071303	142.427552694653	3.91432546521585	2.22799423608966	5.60065669434203	136.170476103227	133.914004743777	138.426947462677	117.72005076347	115.552096055522	119.888005471418	124.158823804701	122.000431766774	126.317215842629	138.30829376709	135.774719022461	140.841868511718	146.600892414331	143.237210698537	149.964574130125	155.17800194154	151.985792541356	158.370211341725	113.87026808119	112.114747918801	115.625788243579	395.957872657617	389.837361547094	402.07838376814	140.00314085018	137.300034973179	142.706246727181	276.186804869371	272.511968681558	279.861641057184	111.32606417962	109.452069972189	113.200058387051	85.0942451185357
332	134.57023473388	132.541697471467	136.598771996292	107.807556315056	105.826380306375	109.788732323738	356.484927878792	349.736069300115	363.233786457469	139.808077858367	137.017361057166	142.598794659567	3.89457740852727	2.24317927266398	5.54597554439057	136.289243412418	134.020289545069	138.558197279767	117.787964817653	115.615913877885	119.960015757421	124.284100849927	122.113033155441	126.455168544414	137.984330294816	135.468441059713	140.50021952992	146.760519459103	143.414448570159	150.106590348046	155.308864639839	152.126086832413	158.491642447265	113.969305676069	112.205832421769	115.73277893037	395.370714017599	389.317750196147	401.423677839051	140.14225199147	137.432009622731	142.852494360208	276.39352873912	272.720248332621	280.066809145619	111.438402542028	109.553420870762	113.323384213294	85.1588275498012
333	134.696079441834	132.665665097798	136.726493785869	107.963701017652	105.985280830842	109.942121204462	355.350047672502	348.667405337639	362.032690007366	139.971328190456	137.174338121374	142.768318259537	3.87421990720656	2.25679933554541	5.4916404788677	136.405403840891	134.12206391597	138.688743765813	117.85417368521	115.678472361734	120.029875008687	124.407848536659	122.223474846554	126.592222226763	137.650770818767	135.150716651922	140.150824985613	146.918135612883	143.593137024439	150.243134201326	155.438009603719	152.264927358882	158.611091848556	114.066258233205	112.292780225948	115.839736240462	394.76079397315	388.772979140792	400.748608805507	140.280056425915	137.563433353392	142.996679498438	276.598203794898	272.926695943262	280.269711646533	111.54956029988	109.652898896949	113.446221702811	85.2224308157735
334	134.821506509059	132.78919334231	136.853819675808	108.118113580314	106.141882872785	110.094344287843	354.181261999595	347.556755385207	360.805768613983	140.133010275125	137.329927563209	142.936092987041	3.8532443305474	2.26875781875455	5.43773084234026	136.519108638098	134.219530287208	138.818686988988	117.918611650783	115.739718796539	120.097504505028	124.530115353831	122.331848455347	126.728382252315	137.307555498581	134.821277165929	139.793833831233	147.073428223422	143.772864360373	150.373992086472	155.565399938951	152.402259337141	158.728540540761	114.161283144056	112.375794501251	115.946771786862	394.127901922014	388.202286623043	400.053517220984	140.416497978221	137.694265174155	143.138730782287	276.800766258432	273.131254422756	280.470278094108	111.659632049922	109.75062492877	113.568639171075	85.285022791192
335	134.946513307056	132.912293351017	136.980733263096	108.270805299913	106.29617073434	110.245439865486	352.97830332486	346.402678108398	359.553928541321	140.293113836117	137.48413984176	143.102087830473	3.83164248161617	2.27896077223776	5.38432419099458	136.630510918941	134.312903714373	138.94811812351	117.981212743637	115.799599356752	120.162826130522	124.650948928526	122.43824447108	126.863653385972	136.954632620786	134.479866989473	139.429398252099	147.226084919956	143.953201922248	150.498967917664	155.690998390076	152.538027766797	158.843969013355	114.254537874408	112.45509232616	116.053983422657	393.471844622343	387.60491266829	399.338776576395	140.551515994337	137.824456057537	143.278575931137	277.001150946976	273.333864978263	280.66843691569	111.768711019096	109.846717475729	113.690704562462	85.346571018496
336	135.071095980156	133.034974726678	137.107217233634	108.421790772681	106.448136079048	110.395445466314	351.740932051237	345.203773549064	358.27809055341	140.451626555861	137.636981952769	143.266271158952	3.80940660650553	2.28731765128741	5.33149556172365	136.739764917555	134.402411264672	139.077118570438	118.041910800838	115.858059108242	120.225762493433	124.770396234176	122.542752619642	126.99803984871	136.591958734707	134.126246429588	139.057671039826	147.375795292889	144.13370586111	150.617884724669	155.814767365104	152.672177510872	158.957357219335	114.34617904477	112.530903642843	116.161454446697	392.792446591069	386.980103911396	398.604789270742	140.685045586681	137.953949182479	143.416141990884	277.199291320725	273.534467144454	280.864115496997	111.87688864807	109.941292813447	113.812484482693	85.407042730774
337	135.19524944044	133.157245479946	137.233253400934	108.571087919107	106.597778543374	110.544397294839	350.468937069125	343.958706329785	356.979167808465	140.60853419848	137.788457792256	143.428610604703	3.7865294035282	2.29374213749849	5.27931666955791	136.847025241156	134.488291308188	139.205759174124	118.100639531361	115.915042017238	120.286237045484	124.888503789729	122.645462261702	127.131545317757	136.219498779478	133.760194734885	138.678802824071	147.52225260251	144.313918987784	150.730586217236	155.936668960589	152.804653373629	159.06868454755	114.436361545212	112.603470015986	116.269253074437	392.08955048638	386.327119377935	397.851981594825	140.817017962989	138.082680283664	143.551355642315	277.395119532357	273.732998814267	281.057240250448	111.984254175894	110.034465189162	113.934043162625	85.466404875646
338	135.318967364621	133.279111985434	137.358822743809	108.71871795834	106.745106157681	110.692329759	349.16213628226	342.666230901821	355.658041662699	140.7638207189	137.938568491867	143.589072945932	3.76300403234419	2.29815302354551	5.22785504114286	136.952446118023	134.570792689043	139.334099547003	118.157332581102	115.970490961847	120.344174200356	125.005317834054	122.746462801211	127.264172866898	135.837226201895	133.381513157946	138.292939245843	147.665155493625	144.493372703	150.83693828425	156.056664987061	152.935400175762	159.177929798361	114.525237688796	112.673043195787	116.377432181805	391.363017473562	385.645237232973	397.08079771415	140.94736083066	138.210578097282	143.684143564038	277.588566478688	273.929396270785	281.247736686592	112.090894220371	110.126347067422	114.05544137332	85.5246241400706
339	135.442242192862	133.400578942789	137.483905442935	108.864705327623	106.890135560941	110.839275094305	347.820377109143	341.325217728988	354.315536489298	140.917468353329	138.087312715358	143.7476239913	3.73882412301357	2.30047514913861	5.17717309688852	137.056180634203	134.650173760115	139.462187508291	118.21192359873	116.024347746184	120.399499451277	125.120884461387	122.845844081437	127.395924841337	135.445123064829	132.990027958983	137.900218170676	147.804209691615	144.671588989871	150.93683039336	156.174716994804	153.064362826723	159.285071162885	114.612956407321	112.739883499471	116.486029315171	390.612727573474	384.933762457203	396.291692689744	141.075998865737	138.337564890774	143.8144328407	277.779561854425	274.12359422024	281.435529488609	112.196892349453	110.217049386404	114.176735312501	85.5816669760709
340	135.565065129537	133.521649342889	137.608480916186	109.009077544058	107.032892005421	110.985263082696	346.443536958959	339.934678996614	352.952394921304	141.069457687801	138.234686909931	143.90422846567	3.71398378496554	2.3006403700879	5.12732719984318	137.15837995442	134.726701272763	139.590058636076	118.264346302357	116.076553117137	120.452139487577	125.235249705604	122.943696747972	127.526802663236	135.043180145951	132.585593241799	137.500767050104	147.939129654652	144.848082454752	151.030176854553	156.290786299978	153.191486393944	159.390086206011	114.699662492507	112.80425803723	116.595066947784	389.838579992945	384.192035345808	395.485124640082	141.202854233356	138.4635570621	143.942151404612	277.968034207987	274.31552582615	281.620542589824	112.302328639916	110.306681797305	114.297975482526	85.6374996273689
341	135.68742614593	133.6423244392	137.732527852661	109.151865007934	107.173409158243	111.130320857626	345.031523680965	338.493792247143	351.569255114786	141.219767702901	138.380685509769	144.058849896033	3.68847761587303	2.29858853679341	5.07836669495266	137.259192523811	134.800649119851	139.717735927771	118.314534546944	116.127046783809	120.502022310078	125.348459563371	123.040112560124	127.656806566618	134.631397026516	132.168093509967	137.094700543064	148.069640156863	145.022362404386	151.11691790934	156.404834011064	153.316716168725	159.492951853403	114.785495885075	112.866438816842	116.704552953308	389.040493436387	383.419440652478	394.661546220296	141.327847144657	138.588465792667	144.067228496648	278.153910999394	274.505122744606	281.802699254182	112.407279220931	110.395352861921	114.419205579941	85.6920881569129
342	135.80931398485	133.762603724343	137.856024245357	109.293100748706	107.311728715662	111.274472781749	343.584275986327	337.001920328704	350.16663164395	141.36837579422	138.525301092043	144.211450496397	3.66230071042084	2.29426845313451	5.03033296770718	137.358763248512	134.872296935887	139.845229561137	118.362422392423	116.175767439656	120.54907734519	125.460559948759	123.135184633916	127.785935263602	134.209782169987	131.737445836108	136.682118503866	148.195477778028	145.19393495025	151.197020605805	156.516821055633	153.439997728605	159.593644382662	114.870591013361	112.926700766017	116.814481260704	388.218406397948	382.615417125176	393.821395670721	141.450896433971	138.712197737235	144.189595130707	278.337118660173	274.692315160732	281.981922159614	112.51181580166	110.483170186767	114.540461416553	85.7453984752859
343	135.930716167153	133.882484911862	137.978947422444	109.432820116596	107.447899852481	111.417740380712	342.101763841399	335.458626231788	348.74490145101	141.515257769375	138.668524487812	144.361991050937	3.63544866895401	2.28763878220792	4.9832585557001	137.45723265471	134.941928562369	139.97253674705	118.407944172458	116.222652787342	120.593235557573	125.571596574558	123.229007601524	127.914185547593	133.778352990289	131.293601550884	136.263104429694	148.316392276968	145.362305135047	151.270479418889	156.62670820742	153.561276996025	159.692139418814	114.955076182241	112.985319712854	116.924832651628	387.372277433537	381.779467109551	392.965087757524	141.571920139503	138.83465573388	144.309184545126	278.517582655268	274.877031826347	282.158133484188	112.616005183733	110.570240475686	114.66176989178	85.7973963699741
344	136.05161900016	134.001963923198	138.101274077123	109.571060424512	107.581978533383	111.560142315642	340.583988831449	333.863681775674	347.304295887223	141.660387823608	138.810344851501	144.510430795715	3.60791760599181	2.27866886226398	4.93716634971964	137.554736027565	135.009830389512	140.099641665618	118.451034563787	116.267639566335	120.63442956124	125.681614758235	123.321677673811	128.041551842659	133.337135909481	130.836547380015	135.837724438946	148.432147828106	145.526979081221	151.337316574991	156.734456113692	153.680500293128	159.788411934256	115.039073012277	113.042570363276	117.035575661279	386.502085412081	380.911165839705	392.093004984457	141.690836070906	138.955739517488	144.425932624324	278.695227546919	275.059200098867	282.331254994971	112.719908761273	110.656669486812	114.783148035734	85.8480475354751
345	136.172007587945	134.121034879817	138.222980296074	109.707860546516	107.714026715082	111.70169437795	339.030984493866	332.217069641121	345.844899346612	141.803738497012	138.950749693315	144.656727300708	3.57970415859149	2.26733939510672	4.89206892207626	137.651402533264	135.07628958789	140.226515478638	118.4916286561	116.310663583262	120.672593728938	125.79065915305	123.413292594509	128.168025711591	132.886166404677	130.366305985675	135.406026823679	148.542524103652	145.687466166811	151.397582040493	156.84002532291	153.797614392552	159.882436253268	115.1226959281	113.098724310519	117.14666754568	385.607829745394	380.01017000386	391.205489486929	141.807562347935	139.075346421271	144.539778274598	278.869977060472	275.238745981492	282.501208139451	112.823582012914	110.742561883889	114.90460214194	85.8973176042245
346	136.291865843467	134.239690100449	138.344041586486	109.843260480453	107.844111468466	111.84240949244	337.442816619904	330.518978846216	344.366654393592	141.945280617215	139.089724879042	144.800836355388	3.55080549454474	2.25364297063633	4.84796801845314	137.747354329398	135.141592245317	140.353116413479	118.529662022369	116.351659745063	120.707664299675	125.898773407352	123.503951477088	128.293595337616	132.425489044052	129.882935900349	134.968042187754	148.647317187443	145.843281239609	151.451353135276	156.943376312667	153.912566564131	159.974186061203	115.206051694293	113.154048106702	117.258055281885	384.689530596068	379.076225172561	390.302836019576	141.92201789588	139.193372052281	144.650663739478	279.041754152076	275.41559416473	282.667914139422	112.927073991962	110.82802097622	115.026127007705	85.945172178312
347	136.411176502535	134.357920103352	138.464432901718	109.977300883414	107.972304048755	111.982297718073	335.819583524018	328.769794330916	342.869372717119	142.084983231992	139.227254601388	144.942711862596	3.52121932038877	2.2375843954	4.80485424537753	137.842705670806	135.206021425964	140.479389915648	118.565070789575	116.390562094946	120.739579484204	126.005999757246	123.593754518196	128.418244996297	131.955157511772	129.386530873589	134.523784149955	148.74634031045	145.993946885867	151.498733735033	157.044469517887	154.025304617395	160.063634418378	115.289238996343	113.208801420679	117.369676572007	383.747229062801	378.109171713885	389.385286411716	142.034122885543	139.309710928971	144.758534842115	279.210481078237	275.58966806932	282.831294087155	113.030426822386	110.913148345867	115.147705298906	85.9915768619608
348	136.529921139567	134.475713613532	138.584128665601	110.110022589507	108.098678939522	112.121366239493	334.161416279924	326.970081765446	341.352750794401	142.222813536642	139.363321326596	145.082305746687	3.49094388921266	2.21918079997065	4.76270697845466	137.93756201985	135.269855170347	140.605268869353	118.597791709766	116.427303851216	120.768279568316	126.112378559792	123.682802584982	128.541954534603	131.475234621738	128.877218681775	134.073250561701	148.83942440225	146.13899577405	151.53985303045	157.14326535929	154.135776939852	160.150753778727	115.372348063705	113.263235300689	117.481460826721	382.780987342638	377.108948893637	388.453025791638	142.14379910811	139.424257071299	144.863341144921	279.376079467169	275.760889890622	282.991269043716	113.133675209581	110.998043365005	115.269307054156	86.0364972947391
349	136.648080185119	134.593057574787	138.70310279545	110.241466119959	108.22331289374	112.259619346178	332.468478922494	325.1205689715	339.816388873489	142.358736801158	139.497905719595	145.219567882721	3.45997800823883	2.19846150935307	4.72149450712459	138.032019171815	135.333364456609	140.730673887022	118.627762231361	116.461817448992	120.79370701373	126.217947775531	123.771196677484	128.664698873577	130.985792320014	128.355159475405	133.616425164623	148.926418457145	146.277973096725	151.574863817566	157.239724272099	154.243932531008	160.235516013189	115.455460331703	113.317590554934	117.593330108472	381.790888869604	376.075596962827	387.506180776381	142.250970278205	139.536904536628	144.965036019783	279.538470391897	275.929180644552	283.147760139242	113.236845975804	111.082802610481	115.390889341127	86.0798991854697
350	136.765632945156	134.709937166483	138.821328723829	110.371671195739	108.346283992067	112.397058399411	330.74096861467	323.222125426111	338.25981180323	142.492716302154	139.630986550546	145.354446053763	3.42832104615835	2.17546767175329	4.68117442056341	138.12616240762	135.396811145413	140.855513669826	118.654920570636	116.494034584885	120.815806556386	126.322742410444	123.859037271395	128.786447549493	130.48691167586	127.820543755571	133.153279596148	149.007189717918	146.41043913367	151.603940302166	157.333806734985	154.349721032153	160.317892437818	115.538648138812	113.372096258646	117.705200018978	380.777038429244	375.009257159279	386.544819699208	142.35556226163	139.647547897608	145.063576625652	279.697574445064	276.094460215149	283.30068867498	113.339957630765	111.167519186438	115.512396075091	86.1217483468019
351	136.882557622023	134.826335824916	138.938779419131	110.500676262842	108.467670735685	112.533681789999	328.979115778585	321.27574122685	336.682490330321	142.624713264269	139.762540585503	145.486885943035	3.39597294019807	2.15025165301295	4.64169422738318	138.220065687219	135.46044593268	140.979685441759	118.679205783315	116.523886264712	120.834525301917	126.426793928531	123.946423550797	128.907164306266	129.978682861282	127.273590080292	132.683775642272	149.08162368427	146.53597195602	151.62727541252	157.425473299242	154.45309275196	160.397853846523	115.62197445594	113.426968392394	117.816980519485	379.739562248621	373.910169680758	385.568954816484	142.45750322753	139.756082661214	145.158923793846	279.853311815373	276.256647403857	283.449976226888	113.443019987989	111.252281969256	115.633758006722	86.1620107304094
352	136.99883133709	134.942235269123	139.055427405056	110.628518039944	108.587551188292	112.669484891596	327.183184190154	319.282506680127	335.083861700181	142.754686815317	139.892542463853	145.616831166782	3.36293420289671	2.12287621572816	4.60299219006525	138.31379089794	135.524506336129	141.103075459751	118.700557836183	116.551302854317	120.849812818049	126.530129646899	124.033452544527	129.02680674927	129.46120511906	126.714542602471	132.207867635648	149.149623956638	146.654170283849	151.645077629427	157.514684618169	154.553998687979	160.475370548359	115.705492644592	113.482408613491	117.928576675693	378.67860806136	372.778669808714	384.578546314006	142.556723727935	139.862405630918	145.251041824951	280.005602365609	276.41565998064	283.595544750578	113.54603383735	111.337174791866	115.754892882834	86.2006524627709
353	137.114430155023	135.057615530991	139.171244779055	110.755231097473	108.706002179323	112.804460015623	325.353471036405	317.243593388545	333.463348684266	142.882593958868	140.020964565434	145.744223352302	3.32920592856642	2.09341351247391	4.56499834465893	138.407387172387	135.589214743025	141.225559601749	118.718917678639	116.576214133612	120.861621223667	126.6327721258	124.120218183519	129.145326068082	128.9345867192	126.143668535401	131.725504903	149.211111929176	146.764656497515	151.657567360836	157.601401476676	154.65239054414	160.550412409212	115.789246241248	113.538603160175	118.039889322321	377.594345147351	371.615182461435	383.573507833267	142.653156710519	139.966415216487	145.339898204551	280.154365712184	276.571414737029	283.737316687339	113.648990683436	111.422275586623	115.875705780249	86.2376398814946
354	137.22932910966	135.172454989498	139.286203229822	110.88084747618	108.823098578223	112.938596374137	323.490306934889	315.160237411441	331.820376458337	143.00838956716	140.147776870508	145.869002263811	3.29478979941552	2.0619439307264	4.52763566810464	138.500890290529	135.654776547348	141.347004033711	118.734227314114	116.598549353972	120.869905274256	126.734738566283	124.206810299449	129.262666833118	128.398944903812	125.561255630561	131.236634177063	149.266026348151	146.867079786051	151.664972910251	157.685584821068	154.748220744409	160.622948897727	115.873268765911	113.595721886836	118.150815644987	376.48696434676	370.420215523771	382.553713169748	142.746737472955	140.068011697923	145.425463247988	280.299521306121	276.723827541225	283.875215071017	113.751872558387	111.507655507323	115.996089609451	86.2729395721379
355	137.343502231426	135.286730408916	139.400274053935	111.005396352104	108.938912647458	113.071880056749	321.594055914543	313.033724795585	330.154387033502	143.132026396457	140.272946816179	145.991105976734	3.25968809130788	2.02855483238589	4.49082135022987	138.594322179967	135.72137840477	141.467265955165	118.746429871254	116.618237299115	120.874622443393	126.83604022804	124.293313587125	129.378766868955	127.854405820397	124.967609737904	130.741201902889	149.314322753785	146.96111939407	151.6675261135	157.767195789027	154.841442442789	160.692949135264	115.957583553609	113.653917427659	118.261249679559	375.356678048054	369.194352333739	381.519003762369	142.837403569149	140.167097451458	145.50770968684	280.440988515412	276.872813395373	284.00916363545	113.85465191635	111.593378051553	116.115925781148	86.3065184054798
356	137.456922576267	135.400416980809	139.513428171725	111.128903753468	109.053513479995	113.204294026942	319.665115357444	310.865379544852	328.464851170036	143.253455126034	140.396439153144	146.110471098923	3.22390367913375	1.99333923297343	4.45446812529406	138.687690527288	135.789186633086	141.58619442149	118.7554696748	116.635206349657	120.875732999943	126.936681879759	124.379806554088	129.493557205431	127.301104443584	124.363052502595	130.239156384572	149.355972824614	147.046487903038	151.665457746189	157.846195739766	154.93200952988	160.760381949651	116.042203608502	113.713324485732	118.371082731272	374.203720149752	367.938243705177	380.469196594327	142.92509467896	140.263577146198	145.586612211722	280.578686708683	277.018286495166	284.1390869222	113.957291615055	111.679498204467	116.235085025642	86.3383435751936
357	137.569562256049	135.513488369619	139.625636142478	111.251392333504	109.166966524999	113.335818142008	317.703915900912	308.656553928659	326.751277873166	143.372624421075	140.518215806971	146.227033035178	3.18744004176658	1.95639446469252	4.41848561884064	138.780988511725	135.858345784083	141.703631239366	118.761292316055	116.649384551539	120.87320008057	127.036661293605	124.466360480899	129.60696210631	126.739184485354	123.747919236027	129.730449734682	149.390963643813	147.122934454985	151.658992832642	157.922546284349	155.019876636223	160.825215932474	116.127131481298	113.774059244676	118.48020371792	373.028345995682	366.652599835728	379.404092155637	143.009752453562	140.357357919906	145.662146987219	280.712535340074	277.160160291895	284.264910388252	114.059744988028	111.766061624224	116.353428351832	86.3683826358726
358	137.681392470371	135.625916761667	139.736868179074	111.372881201597	109.279333203631	113.466429199563	315.710921299534	306.408620917636	325.013221681432	143.489481018904	140.638235748198	146.340726289609	3.15030126658034	1.91782086400938	4.3827816691513	138.874194670164	135.928977410229	141.819411930098	118.763844722865	116.66069968856	120.866989757169	127.135968794493	124.55303841443	129.718899174557	126.168798293807	123.122556983917	129.215039603698	149.419296906682	147.190247799533	151.64834601383	157.996209316165	155.104999132725	160.887419499605	116.212359171671	113.836218900264	118.588499443078	371.830832283555	365.338182398562	378.323482168549	143.091320348438	140.448349541598	145.734291155278	280.842454035252	277.298347557109	284.386560513395	114.16195600898	111.853103887913	116.470808130047	86.3966035413547
359	137.792383539758	135.73767291736	139.847094162157	111.49338581353	109.390670614874	113.596101012186	313.686628246663	304.122968473443	323.250288019884	143.603969837148	140.756454875499	146.451484798797	3.11249205350131	1.87772051883431	4.3472635881683	138.967272899897	136.001179046041	141.933366753753	118.763075229013	116.669079359284	120.857071098741	127.234586873601	124.639894214477	129.829279532725	125.590106740563	122.487322801377	128.69289067975	149.440988087622	147.24825902201	151.633717153235	158.067147041547	155.18733312845	160.946960954645	116.29786805844	113.899881310143	118.695854806737	370.611476946693	363.99579705341	377.227156839977	143.169743455168	140.536464567084	145.803022343252	280.968362678487	277.43276045005	284.503964906924	114.263859547752	111.940649814789	116.587069280714	86.4229746832923
360	137.902504940179	135.848726226406	139.956283653951	111.612917919901	109.501031329426	113.724804510375	311.631566155082	301.800995396832	321.462136913332	143.716034101743	140.872825915923	146.559242287563	3.07401771856871	1.8361961035122	4.31183933362521	139.060172602487	136.075023419675	142.045321785299	118.758933642932	116.674451058618	120.843416227245	127.332489873965	124.726971671206	129.938008076723	125.003279096896	121.842582234272	128.16397595952	149.456065583702	147.2968437953	151.615287372104	158.135322010523	155.266835466098	161.003808554947	116.383628861184	113.965104760545	118.802152961823	369.370599008828	362.626286545935	376.114911471721	143.244968341757	140.621618491576	145.868318191938	281.090181500677	277.563310588012	284.617052413343	114.365381715191	112.028712881275	116.702050549107	86.4474649299136
361	138.011725338828	135.959044765818	140.064405911838	111.731485570253	109.610463267783	113.852507872723	309.546296896516	299.444108442617	319.648485350414	143.825615492123	140.987298345864	146.663932638382	3.03488419697852	1.79334982238632	4.27641857157072	139.152828968848	136.150557905394	142.155100032303	118.751371315648	116.6767422644	120.826000366895	127.429643754314	124.814303707623	130.044983801004	124.408492898726	121.188707998212	127.62827779924	149.464569850203	147.335923995208	151.593215705198	158.200697147686	155.343463715532	161.05793057984	116.469601637816	114.03192784984	118.907275425791	368.108538411883	361.23052450084	374.986552322925	143.316942909321	140.703729901044	145.930155917597	281.207831168249	277.689909119805	284.725753216692	114.466440292305	112.117294739453	116.815585845158	86.4700436649164
362	138.120012631147	136.068595360507	140.171429901788	111.849093168902	109.719009656762	113.979176681042	307.431414499797	297.053720432201	317.809108567393	143.932654300525	141.099818335863	146.765490265186	2.99509804558476	1.74928247533538	4.24091361583415	139.245163402243	136.227804222215	142.262522582271	118.740341207853	116.67588052936	120.804801886345	127.526005935349	124.901911677767	130.150100192931	123.805933800606	120.526078840842	127.085788760371	149.466552541717	147.365468531345	151.567636552089	158.263235783181	155.417176165686	161.109295400676	116.555735823267	114.100369489595	119.011102156939	366.825655816739	359.809409958178	373.841901675299	143.3856162708	140.782720621498	145.988511920101	281.321232872828	277.812466802511	284.829998943146	114.566945237232	112.206384847901	116.927505626563	86.4906808264382
363	138.227333979008	136.177343646233	140.277324311783	111.965741577053	109.826709056914	114.104774097192	305.287544807513	294.631249125793	315.943840489233	144.037089602089	141.21032872184	146.863850482339	2.95466644483327	1.70409265191041	4.20524023775614	139.337084072531	136.306758378646	142.367409766416	118.725797956013	116.671793578867	120.779802333159	127.621525230708	124.989804767743	130.253245693672	123.195795418874	119.855078569599	126.536512268148	149.462075670324	147.385493274852	151.538658065796	158.322901683785	155.487931815277	161.157871552292	116.641970314847	114.170429024558	119.113511605136	365.522332376996	358.363862656612	372.680802097381	143.450938655039	140.85851586288	146.043361447199	281.430308421587	277.930894081692	284.929722761482	114.666799261893	112.295960220734	117.037638303051	86.5093469460423
364	138.333655850016	136.285254134703	140.38205756533	112.081428254577	109.933595451642	114.229261057512	303.115345091053	292.178116651599	314.052573530506	144.13885943238	141.318769004725	146.958949860035	2.91359720010306	1.6578760548606	4.16931834534552	139.428486591842	136.387390858055	142.46958232563	118.707697937416	116.664409414887	120.750986459944	127.716141862913	125.077979503488	130.354304222338	122.578279164131	119.176095225238	125.980463103024	149.451210790359	147.39606000948	151.506361571238	158.379659084072	155.555690362667	161.203627805477	116.728233610007	114.242086473451	119.214380746563	364.198969485811	356.894819032731	371.503119938891	143.512861337291	140.931044352105	146.094678322478	281.534980328154	278.045101175263	285.024859481044	114.765898468787	112.385985297777	117.145811639796	86.5260131876602
365	138.43894405788	136.392290280579	140.485597835182	112.196147433763	110.039698387351	114.352596480175	300.915503624039	289.695749324263	312.135257923815	144.23790096905	141.425075379965	147.050726558135	2.87189874243105	1.61072494912371	4.13307253573839	139.519254799015	136.469647034261	142.568862563768	118.685999334059	116.65365642663	120.718342241488	127.809787562765	125.166419366311	130.453155759219	121.953594063275	118.489520380994	125.417667745556	149.434038217333	147.397274390604	151.470802044061	158.433472717659	155.620412195307	161.24653324001	116.814444002066	114.315302892475	119.313585111657	362.855988495914	355.403228881514	370.308748110314	143.571336595114	141.000238448057	146.142434742171	281.635171903996	278.154998161208	285.115345646784	114.864133037205	112.476411935969	117.251854138442	86.5406513864287
366	138.543163803791	136.498414550181	140.5879130574	112.309890316572	110.145043152832	114.474737480312	298.688739214186	287.185577717263	310.191900711109	144.33415071466	141.529180797855	147.139120631465	2.82958012859659	1.56272772881445	4.09643252837873	139.609261637747	136.553447802523	142.665075472972	118.660662195282	116.639463508355	120.681860882209	127.902385749004	125.255094515038	130.54967698297	121.32195657128	117.795748547761	124.8481645948	149.410646286714	147.389282961515	151.432009611912	158.484307848504	155.682058379161	161.286557317846	116.900509839013	114.390020863022	119.410998815003	361.493830412984	353.890052608334	369.097608217633	143.626317686897	141.066034230258	146.186601143536	281.730807350156	278.260495069331	285.201119630981	114.961387947283	112.567179519512	117.355596375054	86.5532340873604
367	138.64627971875	136.603588491651	140.688970945849	112.422645286404	110.249650985271	114.595639587536	296.43580069372	284.649036882704	308.222564504737	144.427544678072	141.631015055224	147.224074300921	2.78665104054285	1.51396859231732	4.05933348876839	139.698370111619	136.638690407372	142.758049815867	118.631648499043	116.621760184866	120.641536813221	127.993851783667	125.343961611972	130.643741955362	120.683590372968	117.095176666855	124.272004079081	149.381130656647	147.372269340506	151.389991972787	158.532130302259	155.740590648515	161.323669956004	116.986329849723	114.466165104072	119.506494595375	360.11295556257	352.356258995844	367.869652129296	143.677758848856	141.128371552493	146.227146145219	281.821811849231	278.36150197724	285.282121721222	115.057543729748	112.658215183909	117.456872275588	86.5637345837841
368	138.748255906803	136.707772806341	140.788739007264	112.534398125165	110.35353928988	114.715256960449	294.157466368554	282.087566636425	306.227366100684	144.518018552368	141.730504918613	147.305532186123	2.74312178411312	1.46452731415176	4.02171625407448	139.786434297907	136.725249445909	142.847619149905	118.598922211751	116.600476745189	120.597367678314	128.084093297463	125.432963748975	130.735222845951	120.038726175028	116.388203673589	123.689248676468	149.345593657227	147.346449748074	151.344737566379	158.576906497656	155.795971396577	161.357841598735	117.071793540831	114.54364320808	119.599943873582	358.713843230833	350.802823407836	366.624863053829	143.725615305465	141.187194052938	146.264036557992	281.908111657487	278.457929110756	285.358294204219	115.15247722902	112.74943414701	117.55552031103	86.5721269554923
369	138.8490559891	136.810927421206	140.887184556993	112.645132226536	110.456721860287	114.833542592785	291.854543426481	279.502611846713	304.206475006248	144.605507887818	141.827574278679	147.383441496956	2.69900328708089	1.41447910166179	3.98352747249999	139.873300401548	136.812978023131	142.933622779965	118.562449346541	116.575544384948	120.549354308133	128.173010578619	125.522030469598	130.823990687641	119.387601488557	115.675230116692	123.099972860422	149.304143687697	147.312068084203	151.296219291191	158.618603477905	155.848163667287	161.389043288523	117.156781666168	114.622346496998	119.691216835339	357.296991279387	349.230726355073	365.3632562037	143.769843287858	141.242449113284	146.297237462432	281.989634196991	278.549686948929	285.429581445053	115.246062367429	112.840740138477	117.651384596381	86.5783861065333
370	138.948643148747	136.913011561956	140.984274735539	112.754828796752	110.559209087338	114.950448506166	289.527867304739	276.895622681455	302.160111928022	144.689948259027	141.922144335163	147.457752182891	2.65430709645383	1.36389452461177	3.94471966829588	139.958807830656	136.901709034789	143.015906626522	118.52219801991	116.546895357939	120.497500681881	128.260497018088	125.611077883309	130.909916152866	118.730460402393	114.956657820535	122.504262984251	149.256894661903	147.269390786946	151.24439853686	158.65718894211	155.897131148712	161.417246735508	117.241166769111	114.702150992288	119.780182545935	355.862915734603	347.640952353727	364.084879115479	143.81040005477	141.294087760912	146.326712348628	282.066308147632	278.636686333849	285.495929961415	115.338170898818	112.932025917675	117.74431587996	86.5824878025816
371	139.046980176375	137.013983826749	141.079976526002	112.863467034945	110.661008145061	115.065925924828	287.178301017375	274.26805478172	300.088547253031	144.771275425951	142.014133811337	147.528417040565	2.60904537503268	1.31283950627483	3.90525124379053	140.042790275558	136.99125655292	143.094323998196	118.478138506619	116.514463137346	120.441813875892	128.346439603603	125.700008868303	130.992870338903	118.067553347571	114.232889579007	121.902217116136	149.203965501436	147.218701703811	151.18922929906	158.692631276665	155.942838168423	161.442424384907	117.324813796424	114.782918489671	119.866709103176	354.412150351761	346.034489014215	362.789811689306	143.847243911033	141.342064510229	146.352423311838	282.138063538931	278.718838585413	285.557288492448	115.42867314058	113.02317386895	117.834172412209	86.5844087078259
372	139.144029516366	137.11380226019	141.174256772543	112.971024286118	110.762123143995	115.179925428241	284.806734442888	271.621369340086	297.992099545689	144.849425488957	142.103459196394	147.59539178152	2.56323089720766	1.26137536542664	3.86508642898869	140.125076774489	137.0814172897	143.168736259278	118.430243292749	116.478182587009	120.38230399849	128.430719454935	125.788713359928	131.072725549941	117.399136853195	113.504328871609	121.293944834781	149.145479675158	147.160297188468	151.130662161847	158.724899586628	155.985249691222	161.464549482033	117.407580780389	114.864497726022	119.950663834757	352.94524615448	344.412326306068	361.478166002892	143.88033421946	141.386337141735	146.374331297185	282.204831841491	278.796055621219	285.613608061763	115.517438674302	113.114056662509	117.920820686095	86.5841264213079
373	139.239753313689	137.212424427409	141.267082199969	113.077476161081	110.862555243948	115.292397078215	282.414083572732	268.95703306997	295.871134075495	144.92433503851	142.190035013754	147.658635063266	2.51687704397596	1.20955889967834	3.82419518827357	140.205492750526	137.171972116235	143.239013384817	118.378487126841	116.43799014306	120.318984110621	128.513212392645	125.877068722317	131.149356062974	116.725473294082	112.771379594006	120.679566994158	149.081564783166	147.094481600889	151.068647965442	158.753963727048	156.024331319567	161.483596134529	117.489319584192	114.946725622486	120.031913545897	351.462770949928	342.775455952333	360.150085947522	143.909631402996	141.426866420058	146.392396385935	282.266546057992	278.868250081711	285.664842034274	115.60433700655	113.204537968729	118.00413604437	86.5816195126502
374	139.33411346127	137.309807487997	141.358419434543	113.18279661917	110.962302720448	115.403290517892	280.001289721339	266.27651805822	293.726061384459	144.99594130035	142.273774112825	147.718108487874	2.46999779716566	1.15744250169578	3.78255309263554	140.283861006249	137.262687614478	143.305034398021	118.322847069009	116.393824006151	120.251870131867	128.593789532824	125.964940201169	131.222638864478	116.046830630514	112.034445796639	120.05921546439	149.012352182663	147.021563344691	151.003141020634	158.779794334244	156.060049297032	161.499539371455	117.569876703745	115.029428584804	120.110324822686	349.965308820318	341.124870914543	358.805746726093	143.935096935312	141.463615754937	146.406578115686	282.323140813579	278.93533546072	285.710946166438	115.689238182881	113.294473213617	118.084003152144	86.5768675571086
375	139.427071647849	137.40590826958	141.448235026118	113.286958011209	111.061360981519	115.512555040899	277.569318698365	263.581301497749	291.557335898981	145.064182277168	142.35458798127	147.773776573066	2.42260773285288	1.10507430098199	3.74014116472378	140.36000266463	137.35331764229	143.366687686971	118.263302537954	116.345624344346	120.180980731562	128.672317900526	126.052181455727	131.292454345325	115.363482140471	111.293931426331	119.433032854611	148.937976652738	146.941851526868	150.934101778608	158.802362856986	156.092370515101	161.51235519887	117.649094117588	115.11242383925	120.185764395925	348.453459591279	339.46156493614	357.445354246417	143.956693319304	141.496550811808	146.4168358268	282.374552445528	278.997226241461	285.751878649595	115.772013349898	113.383710363444	118.160316336351	86.5698511698864
376	139.518589406245	137.500683340815	141.536495471675	113.389931081911	111.159722533914	115.620139629909	275.119159943979	260.872865300225	289.365454587733	145.128996887864	142.432387074429	147.825606701299	2.37472201396026	1.05249832499147	3.69694570292904	140.433738046853	137.443604893762	143.423871199945	118.199835355769	116.293333506603	120.106337204935	128.748661055057	126.138635167679	131.358686942435	114.675706144715	110.55024006687	118.801172222559	148.858576094554	146.855653277414	150.861498911695	158.8216415876	156.121262523594	161.522020651607	117.726810175063	115.195520780692	120.258099569434	346.927838277709	337.786532118403	356.069144437014	143.974384054335	141.525639081041	146.423129027629	282.420719092067	279.053838038081	285.787600146054	115.852535261868	113.472090727102	118.232979796634	86.5605520396484
377	139.608628161989	137.594089083609	141.623167240369	113.4916849327	111.257376900464	115.725992964937	272.651825628068	258.152695591202	287.150955664934	145.190325105367	142.507081158228	147.873569052506	2.32635638202705	0.999754674363031	3.65295808969108	140.50488748	137.533282439142	143.476492520857	118.132429790472	116.236896246571	120.027963334373	128.822679720729	126.224133724124	131.421225717333	113.983785725116	109.803774675469	118.163796774763	148.774291263044	146.763271723735	150.785310802352	158.837603692946	156.146693544958	161.528513840935	117.802860511918	115.278522308326	120.32719871551	345.389074507769	336.100766508221	354.677382507316	143.988133594247	141.550849416983	146.425417771511	282.461580780211	279.105087742764	285.818073817658	115.930678730207	113.559449765686	118.301907694729	86.5489529611723
378	139.697149282242	137.68608176435	141.708216800135	113.592186947678	111.354310492572	115.830063402784	270.168349714292	255.422282091672	284.914417336912	145.248108093885	142.578579661627	147.917636526142	2.27752714814247	0.946879707980806	3.60817458830413	140.573272029718	137.622075230967	143.524468828469	118.061072596164	116.176259956183	119.945885236145	128.894232417318	126.308499970694	131.479964863942	113.288008436631	109.054937312818	117.521079560444	148.685265525746	146.665004579561	150.705526471932	158.850223245258	156.168632492658	161.531813997859	117.877078981643	115.361226124656	120.39293183863	343.837811925723	334.405261681665	353.27036216978	143.997907299302	141.572151559603	146.423663039	282.497079512482	279.150893678382	285.843265346582	116.006321015745	113.645617899943	118.367024131547	86.5350378670773
379	139.784114124952	137.776617603966	141.791610645937	113.691402687149	111.450506444087	115.932298930211	267.669786990043	252.683117391113	282.656456588973	145.3022883462	142.646792034577	147.957784657824	2.22825118303587	0.893906234392299	3.56259613167944	140.638714155133	137.70970156528	143.567726744986	117.985753050743	116.111374908299	119.860131193186	128.963176085113	126.391548029671	131.534804140555	112.58866601333	108.304128865054	116.873203161606	148.591644644032	146.561143281763	150.622146006302	158.859475252835	156.18704899385	161.531901511819	117.949298590442	115.443425974506	120.455171206379	342.27470757436	332.701010311082	351.848404837638	144.003671386069	141.589515652743	146.417827119395	282.527159352398	279.191175756633	285.863142948163	116.079342165189	113.730421307649	118.428263022729	86.5187918585692
380	139.869484088171	137.865652846635	141.873315329707	113.789295754638	111.545944414673	116.032647094604	265.157212063377	249.936696117752	280.377728009001	145.352809821404	142.711628107471	147.993991535336	2.17854590631934	0.840863706823844	3.51622810581483	140.701038285267	137.795874489048	143.606202081485	117.906462991092	116.042194507336	119.770731474848	129.029366700143	126.473084176525	131.58564922376	111.886054068909	107.551748756519	116.220359381298	148.493576571471	146.451972590994	150.535180551947	158.865335690544	156.201913416493	161.528757964594	118.019352423598	115.52491280305	120.513792044146	340.700431257783	330.989003706643	350.411858808924	144.005392879948	141.60291177365	146.407873986246	282.551766508576	279.225855641535	285.877677375618	116.149625294517	113.813682704594	118.485567884441	86.5002012351441
381	139.953220659493	137.953143826954	141.953297492033	113.885827644684	111.640600372332	116.131054917035	262.631718328103	247.184514012135	278.078922644071	145.399618083145	142.772998448303	148.026237717987	2.12842927487996	0.787778419643242	3.46908013011669	140.760071318141	137.880303147051	143.639839489231	117.823196845663	115.968675546524	119.677718144803	129.092659875916	126.552907766831	131.632411985001	111.180471792114	106.798194652602	115.562748931626	148.391211263684	146.337770562666	150.444651964703	158.867781530129	156.213196901002	161.522366159257	118.087074551215	115.605475815142	120.568673287289	339.115664885381	329.270231325851	348.961098444912	144.003039575406	141.612309488689	146.393769662122	282.570849417343	279.25485691811	285.886841916575	116.217056823068	113.895222104508	118.538891541628	86.4792535231926
382	140.035285465522	138.039047035436	142.031523895608	113.98095757978	111.73444636581	116.227468793749	260.09441689827	244.428066910246	275.760766886293	145.442660438271	142.8308147141	148.054506162442	2.07791977042125	0.734673704631994	3.4211658362105	140.815643045515	137.962694063605	143.668592027426	117.735951664386	115.890778470114	119.581124858658	129.152911448726	126.630812204255	131.675010693197	110.472221637523	106.043862152315	114.90058112273	148.284700493583	146.218808792393	150.350592194772	158.86679077029	156.220871396526	161.512710144054	118.152300901844	115.684903422295	120.619698381393	337.521101797846	327.545680246606	347.496523349085	143.996580009167	141.617677449872	146.375482568462	282.584358823701	279.278105266001	285.890612381401	116.281526662938	113.974857555024	118.588195770852	86.4559375034485
383	140.115640321329	138.123319182166	142.107961460492	114.074642345673	111.82745029829	116.321834393055	257.546435513341	241.668849642386	273.424021384296	145.481886075458	142.884989993747	148.078782157169	2.02703638615497	0.68157012585484	3.37250264645511	140.867586507837	138.042752356455	143.692420659219	117.644727145833	115.808467638513	119.480986653154	129.209978044297	126.706585939308	131.713370149286	109.761609012122	105.289144470513	114.234073553731	148.174197665484	146.095352843113	150.253042487856	158.862342466508	156.224909701879	161.499775231136	118.214870093238	115.762984068366	120.66675611811	335.917446076121	325.816334601088	346.018557551154	143.985983451486	141.618983046139	146.352983856832	282.592247860539	279.295528637701	285.888967083376	116.342928368878	114.052405848384	118.633450889372	86.4302432372277
384	140.194247279827	138.20591725849	142.182577301164	114.166836134668	111.919575713869	116.414096555467	254.988917415455	238.908354853914	271.069479976997	145.517246203263	142.935439139963	148.099053266562	1.97579861264705	0.628485672261733	3.32311155303236	140.915738285482	138.120182882036	143.711293688928	117.549525661576	115.721711593991	119.377339729161	129.263717624209	126.780013488004	131.747421760414	109.048941958155	104.534432109892	113.563451806418	148.05985762134	145.967662768361	150.15205247432	158.854416760605	156.225285511115	161.483548010095	118.274624210439	115.839506929965	120.709741490913	334.305411834222	324.08317496903	344.527648699415	143.971219920268	141.616192122212	146.326247718323	282.594472125938	279.307057441005	285.881886810871	116.401159254194	114.127683207114	118.674635301275	86.4021620914033
385	140.271068680998	138.286798596615	142.255338765381	114.257490406739	112.010781608004	116.504199205474	252.423020200183	236.14807175373	268.697968646635	145.548694186874	142.98207908889	148.115309284858	1.92422642282274	0.575435947436229	3.27301689820925	140.959938733679	138.194691313022	143.725186154336	117.450352277667	115.630483324315	119.27022123102	129.313990011128	126.850876459492	131.777103562765	108.334530832683	103.780112523058	112.888949142307	147.941836432096	145.835993656322	150.04767920787	158.842994909993	156.221973463679	161.464016356307	118.331409522492	115.914262492674	120.74855655231	332.685722496873	322.347177729964	343.024267263782	143.952260222253	141.609268776379	146.295251668128	282.590989758461	279.312624725191	285.869354791731	116.456120478361	114.200505946206	118.711735010515	86.3716867620671
386	140.346067200921	138.365920927021	142.326213474821	114.346553777936	112.101022272227	116.592085283645	249.849914642303	233.389484796173	266.310344488434	145.576185682683	143.024829166443	148.127542198923	1.872340256139	0.522434356123816	3.22224615615418	141.000032169617	138.265985150615	143.734079188618	117.347214773198	115.534760521353	119.159669025043	129.36065739238	126.918954582223	131.802360202538	107.618687984345	103.026569765085	112.210806203605	147.82029116723	145.700596131117	149.939986203343	158.828059316597	156.214949199047	161.441169434147	118.385077130236	115.987043008864	120.783111251608	331.059110062964	320.609314374792	341.508905751136	143.929076024669	141.598175246704	146.259976802634	282.58176151029	279.312166370376	285.851356650205	116.507717111956	114.270691114305	118.744743109607	86.3388112968269
387	140.419205900525	138.443242433589	142.395169367461	114.43397194492	112.190247182164	116.677696707676	247.270783498147	230.634072301662	263.907494694633	145.599678769705	143.063611381195	148.135746158215	1.82016100193352	0.469492287342246	3.1708297165248	141.035867021139	138.333774675387	143.73795936689	117.240123655859	115.43452583146	119.045721480258	129.403584801831	126.984026719255	131.823142884407	106.901727427776	102.274184137054	111.529270718497	147.695379635697	145.561716760561	149.829042510832	158.809593555422	156.204189415698	161.414997695146	118.435483538874	116.057642847143	120.813324230606	329.426314355852	318.870550777604	339.982077934101	143.901639959784	141.58287189302	146.220408026547	282.566750818086	279.305621279372	285.827880356799	116.555858184415	114.338057117088	118.773659251742	86.3035311156927
388	140.490448274015	138.518721806372	142.462174741658	114.519687653365	112.278400936195	116.760974370534	244.686820286128	227.883305021182	261.490335551074	145.61913407677	143.098350704024	148.139917449516	1.76770998196247	0.416619294000741	3.1188006699242	141.067295947016	138.39777384157	143.736818052461	117.129092174484	115.329767094301	118.928417254667	129.442640580357	127.045871864782	131.839409295933	106.183964516167	101.523331821161	110.844597211172	147.567260091903	145.419598332409	149.714921851397	158.787582402732	156.189671934222	161.385492871242	118.482491150272	116.125858746946	120.839123553598	327.788082261548	317.131846429078	338.444318094018	143.869925763689	141.56331727959	146.176534247788	282.545923871443	279.292931571306	285.79891617158	116.600456719742	114.402424326292	118.798489113193	86.2658430305072
389	140.559758296906	138.59231829196	142.527198301851	114.603640716552	112.365423250156	116.841858182949	242.099228047128	225.138644649348	259.059811444907	145.634514904291	143.128975335047	148.140054473534	1.71500893214071	0.363823269042704	3.06619459523872	141.094175939112	138.457701120572	143.730650757652	117.014136328494	115.220477566609	118.80779509038	129.477696815444	127.104270115878	131.85112351501	105.465715612443	100.774384507964	110.157046716923	147.436090901036	145.274479973526	149.597701828547	158.762011863816	156.171375764323	161.352647963308	118.525968671229	116.191489994403	120.860447348055	326.145166955871	315.39415363308	336.896180278661	143.833908449364	141.539468360642	146.128348538087	282.519249678831	279.274042776156	285.764456581507	116.641429764968	114.46361567773	118.819243852206	86.2257452628753
390	140.627100473602	138.663991741392	142.590209205812	114.685768088737	112.451249011318	116.920287166156	239.509218086472	222.40154229052	256.616893882424	145.645787339379	143.155416958488	148.13615772027	1.66207998350077	0.311110618182731	3.01304934881882	141.116368416714	138.513280300015	143.719456533413	116.895274874237	115.106656127425	118.683893621049	129.508629760612	127.15900361562	131.858255905603	104.747297759548	100.027709016425	109.466886502671	147.302030158935	145.126597097909	149.47746321996	158.732869200302	156.149281175428	161.316457225176	118.565791435308	116.254338537297	120.87724433332	324.49832712167	313.658416668257	335.338237575084	143.793564512784	141.511280768115	146.075848257452	282.486700130884	279.248904029277	285.72449623249	116.678698415606	114.521457261132	118.835939570079	86.1832374605557
391	140.692439884467	138.733702655595	142.65117711334	114.766003995891	112.535808392711	116.99619959907	236.918008699255	219.673436882097	254.162580516412	145.652920362988	143.177610985979	148.128229739997	1.60894564238857	0.258486429338103	2.95940485543904	141.133739322948	138.564241244958	143.703237400939	116.772529328154	114.988307461375	118.556751194934	129.535320235502	127.209857465953	131.860783005052	104.0290283503	99.2836669073545	108.774389793245	147.165235262905	144.976181179845	149.354289345965	158.700142956998	156.123369770556	161.27691614344	118.601841637155	116.314209057634	120.889474216676	322.848326157246	311.925570916512	333.77108139798	143.748872169498	141.478709198002	146.019035140994	282.44825006093	279.217468264902	285.679031856959	116.712187841896	114.575778903883	118.84859677991	86.1383207122714
392	140.755742232319	138.801412228349	142.710072236288	114.844280124337	112.619027026701	117.069533221973	234.326823880838	216.955753578864	251.697894182812	145.655885947759	143.195496788569	148.116275106949	1.55562876991627	0.205954638861619	2.90530290097092	141.146159232476	138.610320627934	143.681997837018	116.645923966768	114.865442216757	118.426405716779	129.5576540075	127.256620610877	131.858687404122	103.311224797321	98.5426140908882	108.079835503754	147.025862431297	144.823459357514	149.228265505079	158.663822988219	156.093624563085	161.234021413354	118.634008479682	116.370909020218	120.897107939145	321.195931377094	310.196541960291	332.195320793898	143.69981161782	141.441707888716	145.957915346924	282.403877302658	279.179692407521	285.628062197795	116.74182731901	114.626414749668	118.857239888351	86.0909975609083
393	140.816973888287	138.867082386784	142.76686538979	114.920525865613	112.700826234801	117.140225496426	231.736892024383	214.249902101914	249.223881946852	145.654659145241	143.209017917233	148.100300373249	1.50215256069451	0.153518194669971	2.85078692671904	141.153503478638	138.651262634272	143.655744323004	116.515485823444	114.738077135487	118.292894511401	129.5755221558	127.299086692467	131.851957619133	102.594204203513	97.8049004286165	107.383507978409	146.884066171317	144.668653879935	149.099478462699	158.623900483571	156.060030055971	161.187770911172	118.662188235949	116.424248714628	120.90012775727	319.541913206157	308.472244650572	330.611581761741	143.646365323537	141.400231182077	145.892499464998	282.353562744779	279.135537559981	285.571587929576	116.767550263881	114.673203832005	118.861896695757	86.0412720150643
394	140.876101936987	138.930675829439	142.821528044535	114.994668613811	112.781123308981	117.20821391864	229.149444607316	211.557275055439	246.741614159194	145.649218161171	143.218122311138	148.080314011203	1.44854052086835	0.101179216332881	2.79590182540382	141.155652306893	138.686819648733	143.624484965052	116.381244681914	114.606235152306	118.156254211522	129.588821418817	127.337054883755	131.840587953879	101.878283033554	97.0708693309491	106.685696736159	146.739998696405	144.511981416248	148.968015976562	158.580367993155	156.022572322969	161.13816366334	118.686284229101	116.474041306433	120.898527151769	317.887044368741	306.753582147393	329.02050659009	143.588518319981	141.354234154849	145.822802485113	282.297290382611	279.084969187083	285.509611578139	116.789294280785	114.715990641498	118.862597920072	85.9891495589218
395	140.933094220939	138.992156061936	142.874032379942	115.066634109699	112.859831838396	117.273436381003	226.56571486866	208.879246214355	244.252183522965	145.639544417607	143.222762492378	148.056326342836	1.39481644548331	0.0489391521454852	2.74069373882113	141.152491059817	138.716752928936	143.588229190699	116.243233066546	114.469945461153	118.016520671939	129.597454525752	127.370330703573	131.82457834793	101.163776786905	96.3408573502946	105.986696223516	146.593809296504	144.35365225106	148.833966341947	158.533219452158	155.981239091348	161.085199812967	118.706206735248	116.52010291139	120.892310559107	316.232099073315	305.041444934672	327.422753211957	143.526258516372	141.303673306452	145.748843726292	282.235047366457	279.027957293395	285.44213743952	116.807001217275	114.75462568483	118.85937674972	85.9346371604131
396	140.987919384183	139.051487430323	142.924351338043	115.136346824258	112.936862074473	117.335831574043	223.986936479193	206.217168785479	241.756704172908	145.625622600781	143.222895745239	148.028349456323	1.34100439520961	-0.00320106684775734	2.68520985726698	141.143910397218	138.740833270331	143.546987524105	116.10148622934	114.329243547129	117.87372891155	129.601330513055	127.398726818833	131.803934207277	100.450999672792	95.6151937705969	105.286805574986	146.445643666599	144.193869392845	148.697417940353	158.482450204799	155.936019825553	161.028880584046	118.72187281575	116.562252704026	120.881492927475	314.57785219436	303.336709810937	325.818994577783	143.459577006597	141.248507286442	145.670646726753	282.166824046688	278.964476593994	285.369171499381	116.820617231646	114.788966032833	118.85226843046	85.8777432776562
397	141.040546915027	139.108635152162	142.972458677891	115.203730372862	113.012121326729	117.395339418994	221.414342206448	203.572373644714	239.256310768181	145.607440693702	143.21848427763	147.996397109774	1.28712867245488	-0.055240875972786	2.62949822088254	141.129806553004	138.758841666678	143.500771439329	115.956042133645	114.184171183085	117.727913084204	129.600365026333	127.422063839419	131.778666213248	99.7402642876345	94.8942001937546	104.586328381514	146.295643200988	144.032827624439	148.558458777537	158.428057027586	155.886905811266	160.969208243905	118.733206086834	116.600313069486	120.866099104182	312.925078452524	301.640238857438	324.20991804761	143.388468370093	141.188697643886	145.588239096301	282.092614015422	278.894506676812	285.290721354032	116.830092872627	114.818875854749	118.841309890506	85.8184778636364
398	141.090947187881	139.163565345464	143.018329030298	115.2687079504	113.085514381494	117.451901519306	218.849162576538	200.946167552413	236.752157600663	145.584989992778	143.209495361891	147.960484623665	1.23321379689715	-0.107179929355078	2.57360752314938	141.110081628599	138.770569969124	143.449593288074	115.806941434607	114.034776390526	117.579106478689	129.594480608021	127.440171109877	131.748790106165	99.0318812953956	94.1781901234221	103.885572467369	146.143944262715	143.870712525524	148.417175999906	158.370038151846	155.833890239254	160.906186064437	118.740136435926	116.634109805076	120.846163066776	311.274551594263	299.952878384982	322.596224803545	143.312930956208	141.124209579691	145.501652332725	282.012414144734	278.818032155271	285.206796134197	116.835383171568	114.844226935885	118.826539407251	85.756852369117
399	141.139091504117	139.216245055565	143.061937952669	115.331202777035	113.156943935884	117.505461618185	216.292624534881	198.339831348865	234.245417720896	145.558265107959	143.195901452025	147.920628763894	1.17928448047195	-0.159017955899647	2.51758691684354	141.084643920785	138.775821546022	143.393466295549	115.654227456333	113.881113365143	117.427341547524	129.583606970805	127.45288750037	131.71432644124	98.3261591112951	93.4674685466745	103.184849675916	145.990677439462	143.707699496761	148.273655382164	158.308393285508	155.776968288402	160.839818282613	118.74259969537	116.663472375602	120.821727015138	309.627043572226	298.27545786065	320.978629283802	143.232967143423	141.055012682465	145.410921604381	281.926224621272	278.73504280992	285.117406432625	116.83644774693	114.864899176364	118.807996317496	85.6928797437614
400	141.184952131902	139.266642280077	143.103261983728	115.391138544184	113.226311039862	117.555966048506	213.74595010785	195.754618131609	231.737282084092	145.527263946283	143.17768027442	147.876847618147	1.12536560184877	-0.210754619141876	2.46148582283943	141.05340828009	138.774411944652	143.332404615529	115.49794616579	113.723242367957	117.272649963624	129.567681256379	127.460062197023	131.675300315734	97.6234035893547	92.7623315140046	102.484475664705	145.83596679882	143.543952814162	148.127980783478	158.243123634075	155.716137207297	160.770110060853	118.740537285299	116.688234224482	120.792840346115	307.983323727588	296.608788815372	319.357858639805	143.148583565093	140.981081628572	145.316085501614	281.834048977232	278.645533717821	285.022564236644	116.833250920385	114.880781069421	118.785720771349	85.6265744354543
401	141.228502344954	139.314725992024	143.142278697884	115.448439850603	113.293515539902	117.603364161304	211.210355067435	193.191751416017	229.228958718853	145.491987679104	143.154814889374	147.829160468833	1.071482180434	-0.262389381368304	2.40535374223631	141.016296494233	138.76616955488	143.266423433586	115.338146143457	113.561229583647	117.115062703267	129.546648278586	127.461555488988	131.631741068183	96.9239177142121	92.0630657181171	101.784769710307	145.679929157214	143.379624740425	147.980233574002	158.174231920768	155.651396393739	160.697067447797	118.733895838348	116.708233140846	120.75955853585	306.344157975573	294.953663733171	317.734652217974	143.059791293959	140.902396827683	145.217185760235	281.735894117588	278.549505368505	284.92228286667	116.825761843302	114.891770158651	118.759753527953	85.5579523878114
402	141.269716460165	139.360466161326	143.178966759004	115.503032619141	113.358456518693	117.64760871959	208.687047600968	190.652423280422	226.721671921514	145.452440693779	143.127293721222	147.777587666335	1.01765934993869	-0.313921372483759	2.34924007236114	140.973237689763	138.750936273679	143.195539105846	115.17487855074	113.395146948188	116.954610153291	129.520460749461	127.457239546406	131.583681952516	96.2280012976421	91.3699480719881	101.086054523296	145.522673377813	143.214854717525	147.830492038101	158.101722405791	155.582747471533	160.620697340049	118.722626819456	116.723311681226	120.721941957686	304.710307995387	293.310854922717	316.109761068057	142.966605978578	140.818944996371	145.114266960786	281.631770343521	278.446963765396	284.816576921645	116.813954631839	114.897773474576	118.730135789102	85.487031035871
403	141.308569874053	139.403833774769	143.213305973337	115.554844485828	113.421032726291	117.688656245364	206.177226988018	188.137792496822	224.216661479214	145.408630531125	143.095110555562	147.722150506688	0.963922331551292	-0.36534926417421	2.29319392727679	140.924168743905	138.728568168079	143.119769319731	115.008197094182	113.225071948386	116.791322239979	129.489079486068	127.446999180215	131.53115979192	95.5359506802145	90.68324528668	100.388656073749	145.364299713386	143.049768661979	147.678830764794	158.025600904678	155.510194363937	160.541007445419	118.706686154291	116.733317643264	120.680054665317	303.082530425789	291.681113371622	314.483947479956	142.869047926033	140.730719644063	145.007376208003	281.521691371977	278.337920511701	284.705462232254	116.797808508255	114.898707951653	118.696909064857	85.4138292999646
404	141.34503909798	139.444800854628	143.245277341332	115.603805154276	113.481142999198	117.726467309354	203.682082286502	185.648982648049	221.715181924956	145.360567810513	143.058264502927	147.662871118098	0.910296406756524	-0.416671149980714	2.23726396349376	140.869034697809	138.698936132689	143.039133262928	114.838157986499	113.051087396297	116.625228576701	129.452473595456	127.430732571684	131.474214619228	94.8480584385056	90.0032134494377	99.6929034275734	145.204899210313	142.884478381059	147.525320039568	157.945874805692	155.433743363165	160.45800624822	118.686033879702	116.73810458776	120.633963171643	301.461576067502	290.065167583772	312.857984551232	142.767142126703	140.63772145795	144.896562795456	281.40567435129	278.222392879898	284.588955822681	116.777307945484	114.894500827298	118.66011506367	85.3383675777645
405	141.379101792101	139.4833404761	143.274863108102	115.649846710032	113.538686664855	117.76100675521	201.202791030106	183.187080232123	219.218501828089	145.308266145024	143.016759929293	147.599772360755	0.856806889842966	-0.467884431956248	2.18149821164218	140.807789161901	138.661926536301	142.953651787501	114.664819904464	112.873281181776	116.456358627152	129.410620634539	127.408351956835	131.412889312243	94.1646130982713	89.3300976026483	98.9991285938944	145.044553189724	142.719081124886	147.370025254562	157.862553086226	155.353403195329	160.371702977123	118.660633829089	116.737532404568	120.58373525361	299.848189093681	288.463722399817	311.232655787545	142.660918218592	140.539958576213	144.781877860971	281.283739872809	278.100403864073	284.467075881545	116.752442811425	114.885090024352	118.619795598497	85.2606677345116
406	141.41073679799	139.519426783727	143.302046812252	115.692903891221	113.593563930053	117.792243852389	198.740517939063	180.753132754444	216.727903123681	145.251742049598	142.970606354815	147.53287774438	0.803479100143104	-0.518985714621373	2.12594391490758	140.740394703844	138.617441850232	142.863347557456	114.488243943708	112.691746006599	116.284741880817	129.363506741285	127.379784248925	131.347229233644	93.4858988539793	88.6641313243326	98.307666383626	144.883332821018	142.55365928602	147.213006356016	157.775646328166	155.269185080282	160.282107576049	118.630453364614	116.731467917087	120.529438812141	298.243106269632	286.87745780082	309.608754738443	142.55041039047	140.437446742034	144.663374038906	281.155911978504	277.971982214524	284.339841742483	116.723208508855	114.870424517615	118.575992500095	85.180753091429
407	141.439924169907	139.553035006986	143.326813332829	115.732914313668	113.645676252643	117.820152374694	196.29641364635	178.348146808377	214.244680484323	145.191014845483	142.919818323342	147.462211367624	0.750338334050568	-0.569970706964231	2.07064737506537	140.666823209743	138.565401249095	142.76824517039	114.308493570449	112.506579103648	116.11040803725	129.311126733331	127.34497158093	131.277281885731	92.8121952950838	88.0055363109496	97.618854279218	144.72129880182	142.388280254886	147.054317348754	157.685166732184	155.181102785812	160.189230678556	118.595463166806	116.71978551946	120.471140814151	296.647056182952	285.307027694942	307.987084670962	142.435657225015	140.330209334344	144.541105115686	281.022218164472	277.837162454195	284.20727387475	116.689606106385	114.850464683504	118.528747529267	85.0986484123312
408	141.466645204662	139.584141475209	143.349148934115	115.76981865047	113.69492669662	117.844710604321	193.871613441324	175.973086144848	211.770140737799	145.126106564608	142.864415246263	147.387797882953	0.697409836860274	-0.620834133242828	2.01565380696338	140.587056209623	138.505741172514	142.668371246732	114.125634570236	112.317881944674	115.933387195799	129.253484170079	127.303871749822	131.203096590336	92.1437771394172	87.354521963447	96.9330323153875	144.558501156713	142.222996436296	146.894005877131	157.591128130918	155.089172675723	160.093083586113	118.555637090316	116.702367839978	120.408906340654	295.060758485266	283.753058686988	306.368458283545	142.316701485028	140.21827727495	144.415125695107	280.882689380347	277.695984876676	284.069393884017	116.651642455459	114.825182629664	118.478102281254	85.0143798884388
409	141.490882470026	139.612723632035	143.369041308018	115.803560767648	113.741220271259	117.865901264038	191.467236032806	173.628869731646	209.305602333966	145.057041857554	142.804421225197	147.30966248991	0.644718774478027	-0.671569653341323	1.96100720229738	140.50108515887	138.438415834204	142.563754483537	113.939734993736	112.125759939985	115.753710047486	129.190591374406	127.256458545361	131.124724203451	91.4809139740564	86.7112849776881	96.2505429704247	144.394979164995	142.057845429525	146.732112900465	157.493546000986	154.993413751347	159.993678250626	118.510952092407	116.679106423643	120.34279776117	293.484923146697	282.216148830618	304.753697462776	142.193589847621	140.101688815509	144.285490879733	280.737360024544	277.548495525688	283.926224523401	116.609330288049	114.79456249847	118.424098077627	84.9279751214156
410	141.51261983167	139.638760049544	143.386479613797	115.834087819001	113.784464255257	117.883711382744	189.08438233361	171.316369803359	206.852394863862	144.98384790876	142.739864858868	147.227830958653	0.592290205046847	-0.722169793405364	1.90675020349906	140.408911668159	138.363397662805	142.454425673514	113.75086509964	111.930322133273	115.571408066008	129.122469410464	127.202721948152	131.042216872776	90.8238700040101	86.0760089406346	95.5717310673855	144.230761425156	141.892850371908	146.568672478404	157.392437473824	154.893847686125	159.891027261522	118.46138823826	116.649902426292	120.272874050227	291.920249724199	280.696866363107	303.14363308529	142.066372592979	139.980489211678	144.15225597428	280.586267935354	277.394746156101	283.777789714606	116.562688289525	114.758600735254	118.366775843797	84.8394631046461
411	141.531842478575	139.662230442271	143.401454514879	115.861350304484	113.824568506971	117.898132101998	186.724134268445	169.036409903207	204.411858633684	144.906554362299	142.670779040082	147.142329684516	0.540149050537931	-0.772625887433786	1.85292398850965	140.310547675412	138.280677657237	142.340417693588	113.559097294762	111.731680894514	115.38651369501	129.049148014543	127.142668184819	130.955627844267	90.1729038090585	85.4488639339717	94.8969436841452	144.06586606097	141.72802044373	146.403711678209	157.287821345269	154.790498852916	159.785143837622	118.406928784464	116.614667312182	120.199190256747	290.367426644854	279.195748422645	301.539104867062	141.935103255776	139.854730295497	144.015476216055	280.429454377831	277.234794176759	283.624114578903	116.511741141093	114.717306308907	118.306175973279	84.7488742027732
412	141.548536946893	139.683115681263	143.413958212524	115.885302097368	113.861445761729	117.909158433007	184.387553607128	166.789762918591	201.985344295665	144.82519326107	142.597200749162	147.053185772978	0.488320068354653	-0.822928030434872	1.79956816714418	140.206015554429	138.190265638277	142.221765470582	113.364506071378	111.529951613607	115.199060529149	128.970665476641	127.076319632106	130.865011321175	89.5282681090627	84.8300061472466	94.2265300708788	143.900301071011	141.563351530372	146.23725061165	157.179718083891	154.683394343783	159.676041823999	118.347560339191	116.573323546444	120.121797131937	288.827130505214	277.713299748487	299.940961261941	141.799838248534	139.724469960523	143.875206536544	280.266964026507	277.068702575483	283.465225477531	116.456519526325	114.670700869781	118.24233818287	84.6562401295219
413	141.562691142219	139.701397808327	143.423984476112	115.905900445957	113.895011916878	117.916788975037	182.075680824973	164.577149112907	199.574212537038	144.739799001597	142.519170850243	146.960427152951	0.436827822998386	-0.873065043665435	1.74672068966221	140.095348156013	138.092190377854	142.098505934172	113.167167941912	111.325252397083	115.009083486742	128.887068471191	127.003714566303	130.770422376078	88.8902095380439	84.2195775030482	93.5608415730396	143.734064820223	141.398827036032	146.069302604414	157.068149837995	154.572563982057	159.563735693933	118.283273094674	116.525805273336	120.040740916011	287.300025387728	276.249991364646	298.35005941081	141.660636467111	139.589771577275	143.731501356947	280.098844943892	276.89653982682	283.301150060965	116.397060096676	114.618818827831	118.175301365521	84.5615939238352
414	141.574294360247	139.71706005066	143.431528669834	115.923105955946	113.925186304803	117.921025607088	179.789533992197	162.399234157181	197.179833827212	144.650408305783	142.436733896682	146.864082714884	0.385696657845238	-0.923024452361642	1.69441776805212	139.97858877857	137.986499588316	141.970677968825	112.967161371028	111.117703769881	114.816618972176	128.798411836282	126.924906759372	130.671916913193	88.2589684273192	83.6177052973123	92.9002315573262	143.567146668923	141.234418841921	145.899874495925	156.953140441289	154.458040326553	159.448240556025	118.214061124881	116.472058970694	119.956063279068	285.786762195283	274.806259248441	296.767265142125	141.517558889075	139.450703359033	143.584414419116	279.925148554791	276.718379783207	283.131917326375	116.333405391393	114.561707333101	118.105103449685	84.4649699243528
415	141.583337305776	139.730086835973	143.436587775579	115.936882559348	113.951891953646	117.92187316505	177.530107694133	160.256627166446	194.803588221819	144.55706020999	142.349937951303	146.764182468677	0.334950667082929	-0.972792476243684	1.64269381040954	139.855791066392	137.873259755924	141.838322376859	112.764566705225	110.907428383857	114.621705026593	128.704758301633	126.839964928012	130.569551675254	87.6347785979631	83.0245018584857	92.2450553374405	143.399527731425	141.070088400385	145.728967062464	156.834715417158	154.339858667868	159.329572166447	118.139922738738	116.412044070483	119.867801406992	284.287978004847	273.382502986061	295.193453023634	141.370668175911	139.307337699841	143.433998651982	279.745929616432	276.534301550361	282.957557682503	116.265603708072	114.499426141181	118.031781274963	84.3664037422648
416	141.58981211005	139.740463808263	143.439160411837	115.947197475624	113.975055834969	117.91933911628	175.29837198398	158.149878747485	192.446865220475	144.459796070823	142.258834426406	146.66075771524	0.284613667857091	-1.02235403293511	1.59158136864929	139.727018834904	137.752555805923	141.701481863885	112.55946610002	110.694550734339	114.424381465701	128.606178166482	126.748972046492	130.463384286473	87.0178671628474	82.4400642300532	91.5956700956416	143.231181753409	140.905787954876	145.556575551941	156.712901981518	154.218057016768	159.207746946269	118.060860877129	116.345733534721	119.775988219537	282.80429544117	271.979084418415	293.629506463925	141.220028289922	139.159750507592	143.280306072251	279.561246184442	276.344389347797	282.778103021087	116.193708921093	114.432047348273	117.955370493913	84.2659322325766
417	141.593712346396	139.748177844355	143.439246848437	115.954021169999	113.994609097179	117.913433242818	173.095271369781	156.079479066773	190.111063672789	144.358659585915	142.163477947374	146.553841224456	0.234709172676214	-1.07169275428526	1.54111109963769	139.592345823354	137.624490590859	141.560201055849	112.351943444821	110.479196885745	114.224690003897	128.502748929434	126.652024537877	130.35347332099	86.4084543384954	81.8644738818072	90.9524347951835	143.062076094316	140.741461873934	145.382690314698	156.587729044219	154.09267608473	159.082782003708	117.976883540217	116.273114375414	119.68065270502	281.336322071461	270.59632628205	292.076317860872	141.065704136195	139.008020555267	143.123387717124	279.371159574673	276.148732355456	282.59358679389	116.117780246397	114.35965498397	117.875905508824	84.1635934638233
418	141.595033044149	139.753217071315	143.436849016983	115.95732731321	114.010487283322	117.904167343097	170.921723837249	154.045855950236	187.797591724263	144.253696827051	142.063926242408	146.443467411693	0.185260362124267	-1.12079101542372	1.49131173967225	139.451855376413	137.489184198964	141.414526553862	112.142084285581	110.261494206979	114.022674364184	128.394554873021	126.549231361154	130.239878384888	85.8067532669692	81.2977964562526	90.3157100776857	142.892172798457	140.577048085176	145.207297511738	156.459227208945	153.963759256774	158.954695161117	117.888004230481	116.194188106513	119.581820354449	279.884649821932	269.234510851799	290.534788792065	140.907761239338	138.852228872716	142.963293605959	279.175734320937	275.947424547513	282.404044094361	116.037881952392	114.282344454543	117.793419450242	84.0594266862735
419	141.593770700835	139.755570884824	143.431970516846	115.957092746041	114.022630531753	117.89155496033	168.778619910008	152.049373029796	185.507866790221	144.144956282105	141.960240059482	146.329672504729	0.136290057929725	-1.16962997621375	1.4422100920732	139.305640057281	137.346773085313	141.264507029248	111.929975745338	110.041571117051	113.818380373624	128.281686606451	126.44071301349	130.122660199413	85.2129698479901	80.7400815576593	89.6858581383209	142.721429736269	140.412479592777	145.030379879762	156.327428771606	153.831352556758	158.823504986454	117.794242396286	116.108971115285	119.479513677287	278.449854417047	267.893878594255	289.005830239839	140.746265463637	138.692458199853	142.800072727421	278.975038128668	275.740564514447	282.209511742889	115.954083018266	114.200221835196	117.707944201336	83.9534722986678
420	141.589923292605	139.755229968599	143.424616616612	115.953297451028	114.030983758367	117.87561114369	166.666821748744	150.090327955912	183.243315541576	144.03248890158	141.85248311006	146.212494693101	0.0878206964393329	-1.21818963461112	1.39383102748979	139.153801195864	137.197409034526	141.110193357202	111.715706442751	109.819556841157	113.611856044345	128.164240570499	126.326600467488	130.001880673509	84.6273025814763	80.1913625925212	89.0632425704315	142.549801795281	140.247686058947	144.851917531614	156.192367717163	153.695504605387	158.689230828938	117.695623860884	116.017494940224	119.373752781544	277.032494842291	266.574626844197	287.490362840384	140.581282784159	138.528792519742	142.633773048577	278.769141824571	275.528255274516	282.010028374627	115.866456742387	114.113403015795	117.61951046898	83.8457718135361
421	141.583490282898	139.752186314886	143.414794250909	115.945924532772	114.035496819372	117.856352246172	164.587162290697	148.168950700258	181.005373881136	143.916348145092	141.740722037631	146.091974252553	0.0398743025443995	-1.26644889128107	1.34619749636987	138.99644837665	137.041257969791	140.95163878351	111.499366408745	109.595581177221	113.403151640268	128.042318508976	126.207034062781	129.877602955171	84.0499424206606	79.6516566715127	88.4482281698085	142.377242098825	140.082595426607	144.671888771042	156.05407971487	153.556266571213	158.551892858526	117.592181222303	115.919806442607	119.264556001999	275.633112831208	265.276908519757	285.989317142659	140.412879114868	138.361316686957	142.464441542779	278.558119302314	275.31060407577	281.805634528857	115.775080305006	114.022012710788	117.528147899224	83.7363678211424
422	141.57447262932	139.74643324609	143.402512012551	115.934960207392	114.036124654058	117.833795760727	162.540444430855	146.285401978699	178.79548688301	143.796590022978	141.62502640769	145.968153638266	-0.00752753589321204	-1.31438562468286	1.29933055289644	138.833698871828	136.87849862837	140.788899115286	111.281047001362	109.369774272774	113.192319729951	127.916026911546	126.082162369985	129.749891453107	83.4810726359361	79.1209645844361	87.841180687436	142.203703229522	139.917135556995	144.490270902049	155.91260211191	153.413692114964	158.411512108855	117.483954210792	115.815967859533	119.15194056205	274.252232377451	264.000830896682	284.50363385822	140.241120198323	138.190116162823	142.292124233822	278.342047464306	275.087722189729	281.596372738883	115.680034290754	113.926183349626	117.433885231882	83.6253039521086
423	141.562872788743	139.737965437507	143.387780139979	115.920393800814	114.032827407559	117.807960194068	160.527440246127	144.439771831664	176.615108660589	143.673273128278	141.505468714573	145.841077541982	-0.0543636930689828	-1.36197677570293	1.25324938956497	138.665677026128	136.709321128233	140.622032924022	111.060840818962	109.142266411867	112.979415226057	127.785476432898	125.952141043036	129.618811822759	82.9208686895563	78.5992708610687	87.2424665180439	142.029138433934	139.751235852504	144.307041015364	155.767973925381	153.267837327557	158.268110523205	117.370989992055	115.706056727651	119.035923256459	272.890359272495	262.74645446736	283.03426407763	140.066071559854	138.015276864891	142.116866254817	278.121006159661	274.859724697851	281.382287621472	115.581402177724	113.826053868893	117.336750486556	83.512624838768
424	141.548694720595	139.726778941183	143.370610500006	115.902217754875	114.025570534164	117.778864975587	158.54889026371	142.632078407056	174.465702120364	143.546458654691	141.382124399571	145.710792909812	-0.100613529671959	-1.40919844080696	1.20797138146304	138.492513600664	136.533925453797	140.45110174753	110.838841611866	108.91318781167	112.764495412062	127.65078129351	125.817131673544	129.484430913477	82.3694981212996	78.0865439321838	86.6524523104154	141.853502784697	139.584828831929	144.122176737465	155.620235832622	153.118760662188	158.121711003057	117.253343406533	115.590165669115	118.91652114395	271.547980669657	261.513791916627	281.582169422687	139.887798527375	137.836885133444	141.938711921307	277.895078118388	274.626730271853	281.163425964924	115.479269800938	113.721768431063	117.236771170813	83.3983760753046
425	141.531943888357	139.712871210822	143.351016565892	115.880427639706	114.014324882241	117.746530397171	156.605502774769	140.862266999938	172.3487385496	143.41621039671	141.255071874055	145.577348919365	-0.146256916684698	-1.45602597259139	1.16351213922199	138.314345083741	136.352519890661	140.27617027682	110.615144192586	108.682668428253	112.54761995692	127.512058667409	125.677300658477	129.34681667634	81.827120445186	77.5827364062372	86.0715044841347	141.676754276875	139.417851622872	143.935656930879	155.469430159849	152.966522860923	157.972337458775	117.131077137145	115.468402034454	118.793752239837	270.225564675006	260.302807253664	280.148322096348	139.706366316173	137.655027813102	141.757704819244	277.664348881916	274.388860948927	280.939836814904	115.373724798857	113.613475097234	117.133974500479	83.2826041767341
426	141.512627259256	139.696241127682	143.32901339083	115.855022170371	113.999066762234	117.710977578507	154.697953194475	139.13020941324	170.26569697571	143.282594728858	141.12439254103	145.440796916685	-0.191274258503394	-1.50243408654755	1.11988556954077	138.131312977136	136.165319439905	140.097306514367	110.389844344754	108.450837771065	112.328850918444	127.369428062437	125.53281809027	129.206038034603	81.2938870573196	77.0877854781667	85.4999886364724	141.498854836207	139.250247334504	143.74746233791	155.315600869078	152.811186876207	157.820014861949	117.004261800322	115.340887401013	118.667636199631	268.923559965687	259.113415147501	278.733704783873	139.521840176232	137.469792443014	141.573887909449	277.428906730027	274.146241902834	280.71157155722	115.264856052226	113.501324482448	117.028387622004	83.1653565367853
427	141.490753302152	139.67688902737	143.304617576933	115.826003225563	113.979777999415	117.672228451712	152.826883469367	137.435703714545	168.218063224189	143.145680561893	140.990170808511	145.301190315276	-0.235646515335825	-1.54839697280767	1.07710394213602	137.94356306679	135.972544241835	139.914581891745	110.163038730884	108.217824725557	112.108252736211	127.223010698736	125.383856676778	129.062164720694	80.7699411549067	76.6016134872893	84.9382688225242	141.319771218491	139.081966273666	143.557576163316	155.158793543327	152.652817787738	157.664769298916	116.872975957434	115.207756930131	118.538194984737	267.642395436154	257.94548052274	277.339310349568	139.334285597859	137.281267544719	141.387303650999	277.188842604303	273.89900121178	280.478683996826	115.152753124878	113.385468422145	116.920037827611	83.0466813847406
428	141.466331983629	139.65481672739	143.277847239868	115.793375865949	113.956445973099	117.630305758799	150.992901532896	135.778474475135	166.207328590657	143.005539274765	140.852494088466	145.158584461063	-0.279355224836006	-1.59388841162188	1.03517796194986	137.751244687081	135.774418037409	139.728071336753	109.934824799093	107.983757383377	111.885892214809	127.072928891261	125.230590697381	128.915267085142	80.2554176664839	76.1241286412336	84.3867066917343	141.139475781454	138.912966968425	143.365984594483	154.999055370061	152.491482715146	157.506628024976	116.737306046043	115.069158590988	118.405453501097	266.382479872739	256.798818481708	275.96614126377	139.143768569666	137.08954299288	141.197994146452	276.944250028173	273.647269623944	280.241230432402	115.037505716229	113.266058677372	116.808952755087	82.9266277413
429	141.439374762296	139.630027555295	143.248721969297	115.757148349776	113.929063643853	117.585233055699	149.196580809952	134.158173588512	164.234988031391	142.862244622089	140.711452775721	145.013036468457	-0.32238252293582	-1.63888189131865	0.994116845447008	137.554509987961	135.571166693032	139.53785328289	109.705300688919	107.748762879582	111.661838498255	126.919305442298	125.073195001085	128.765415883511	79.7504431933685	75.6552259220054	83.8456604647317	140.957947113162	138.743216966043	143.172677260281	154.836435122886	152.327250726923	157.34561951885	116.597346232406	114.925252263728	118.269440201084	265.14420165694	255.673194629106	274.615208684774	138.950355881368	136.894710450748	141.006001311987	276.69522502369	273.391180321444	279.999269725936	114.919203135034	113.143245704516	116.695160565553	82.8052453735279
430	141.409894581299	139.602526377262	143.217262785336	115.717332143432	113.897629569828	117.537034717035	147.438459771046	132.574381775546	162.302537766547	142.715872617867	140.567140202057	144.864605033678	-0.36471116383533	-1.68335072752568	0.953928399855019	137.353513214229	135.363016811412	139.344009617046	109.474565136359	107.512967236322	111.436163036396	126.7622630501	124.911844052593	128.612682047607	79.2551359623285	75.1947881884452	83.3154837362118	140.7751705043	138.572693376712	142.977647631887	154.670983141466	152.160192746024	157.181773536909	116.453198188489	114.776208738662	118.130187638317	263.927928497767	254.568325884549	273.287531110986	138.754115462447	136.696863849602	140.811367075291	276.441866025126	273.130868683444	279.752863366809	114.797933803445	113.017177512933	116.578690093956	82.6825847489509
431	141.377905859063	139.572319626865	143.183492091261	115.673941924757	113.862147912776	117.485735936739	145.719041536768	131.02661089138	160.411472182156	142.566501397006	140.41965256185	144.713350232162	-0.406324539115044	-1.72726818247321	0.914619104243124	137.14841000602	135.150194447806	139.146625564235	109.242717378276	107.276495212463	111.20893954409	126.601923739861	124.746711032928	128.457136446793	78.7696057894454	74.7426874862876	82.7965240926032	140.591138255449	138.401383140437	142.780893370461	154.502751309655	151.990381452572	157.015121166737	116.304970798186	114.622208631728	117.987732964644	262.734007193414	253.483881876442	271.984132510385	138.555116746514	136.496099889657	140.614133603371	276.184273789526	272.866472049065	279.502075529986	114.673784799702	112.887998630949	116.459570968454	82.5586969888686
432	141.343424478276	139.539415333811	143.14743362274	115.626995577149	113.822628433654	117.431362720643	144.038793533007	129.514307153676	158.563279912337	142.414211057006	140.269088806761	144.559333307251	-0.447206695935022	-1.77060758326406	0.876194191394014	136.939356729308	134.932923947594	138.945789511023	109.009857056297	107.039470158651	110.980243953943	126.438408323314	124.577967002076	128.298849644552	78.2939540551304	74.2987865725954	82.2891215376654	140.405849814754	138.229283001875	142.582416627633	154.331793031842	151.817891184063	156.845694879621	116.152779798554	114.463441238705	117.842118358404	261.562763422484	252.419487016173	270.706039828794	138.353431050258	136.292518539042	140.414343561474	275.922551304328	272.598129480676	279.24697312798	114.546841446709	112.755849197499	116.33783369592	82.4336338209473
433	141.306467773129	139.503823152374	143.109112393885	115.576514172693	113.779086476975	117.373941868411	142.39814719736	128.036855411097	156.759438983622	142.259083482847	140.11555050831	144.402616457383	-0.487342354287434	-1.81334243807153	0.838657729496666	136.726509844803	134.711426917824	138.741592771782	108.776084120346	106.802013877368	110.750154363324	126.271835893223	124.405780132033	128.137891654413	77.8282736902299	73.8629406553765	81.7936067250834	140.219311745983	138.056399186512	142.382224305454	154.158163207504	151.642797833454	156.673528581555	115.996747362629	114.300103351746	117.693391373513	260.41450156495	251.374723353185	269.454279776715	138.149131955257	136.086223507555	140.212040402959	275.656803692203	272.325981528091	278.987625856314	114.417186952483	112.620864193238	116.213509711728	82.3074475311613
434	141.267054514839	139.465554389229	143.068554640448	115.52252194287	113.731542942338	117.313500943403	140.797497737041	126.59358456321	155.001410910871	142.101202158663	139.959141688493	144.243262628832	-0.526716923270972	-1.85544654931538	0.802012702773436	136.510025323054	134.485921342219	138.534129303889	108.541498731952	106.564246487534	110.518750976371	126.102323358961	124.230315019452	127.974331698471	77.3726491731428	73.4349993416789	81.3102990046067	140.031537531899	137.882746780963	142.180328282835	153.981918203959	151.465178745504	156.498657662414	115.837001630724	114.132398061594	117.541605199854	259.289504552957	250.349134307405	268.229874798508	137.942295680655	135.877322672933	140.007268688376	275.387138113214	272.050169994112	278.724106232317	114.284902106979	112.483172821291	116.086631392667	82.180190915153
435	141.225204895456	139.424622030376	143.025787760537	115.465046235638	113.680024240988	117.250068230288	139.237203938509	125.183774226124	153.290633650894	141.940651970238	139.799968619877	144.0813353206	-0.565316516357378	-1.89689412296326	0.766261090248504	136.290058112879	134.256620846254	138.323495379504	108.306201167466	106.326286293299	110.286116041634	125.929985029116	124.051732087432	127.808237970799	76.9271565378505	73.0148087784799	80.8395042972211	139.84254722287	137.708348830027	141.976745615713	153.803115827323	151.285112611698	156.321119042949	115.673676197226	113.960533567436	117.386818827016	258.188033751533	249.342229363883	267.033838139183	137.733001434799	135.665928439347	139.80007443025	275.113663664479	271.770837701837	278.45648962712	114.150065038195	112.342898043978	115.957232032411	82.0519172290785
436	141.180940510013	139.381040766826	142.980840253201	115.404117457996	113.624562234704	117.183672681289	137.717588028937	123.806662710262	151.628513347612	141.777519002672	139.638139597874	143.916898407469	-0.603127965622294	-1.93765987320873	0.731403941964142	136.066761669379	134.023734116173	138.109789222585	108.070291721323	106.088249656672	110.052333785975	125.754932246735	123.870187085953	127.639677407517	76.4918633927458	72.6022139605007	80.3815128249908	139.652366945642	137.533235172975	141.771498718309	153.621815291683	151.102679364059	156.140951219306	115.506909559665	113.784722013903	117.229097105426	257.110328869228	248.353489793394	265.867167945063	137.521331734436	135.45215801062	139.590505458252	274.836491277437	271.488128264085	278.184854290788	114.012751028756	112.200156277966	115.825345779546	81.9226801400099
437	141.134284337008	139.334827018702	142.933741655314	115.339769003463	113.56519415405	117.114343852876	136.238935589552	122.461456336112	150.016414842992	141.611890337718	139.473764689008	143.750015986429	-0.640138834914635	-1.97771912188289	0.697441452053617	135.840287546807	133.787464473338	137.893110620276	107.833870609493	105.850250873693	109.817490345294	125.577273082285	123.685830699665	127.468715464906	76.0668289501249	72.1970611681311	79.9365967321187	139.461028291997	137.357441050991	141.564615533004	153.438077186473	150.917960068154	155.958194304792	115.33684453645	113.605178371535	117.068510701366	256.056607898629	247.382375430763	264.730840366495	137.307372680926	135.236133564179	139.378611797673	274.555733612908	271.202185855231	277.909281370586	113.873032392514	112.055057246205	115.691007538823	81.7925336759641
438	141.085260717272	139.285998957391	142.884522477154	115.272037164128	113.501962492854	117.042111835401	134.801495520772	121.14734005978	148.455650981764	141.443853855368	139.306955459901	143.580752250836	-0.676337431940755	-2.01704789206352	0.664373028182015	135.610785060376	133.548009602837	137.673560517915	107.597037873256	105.612402053904	109.581673692607	125.397112088721	123.498808270439	127.295415907003	75.6521040661953	71.7992004875899	79.5050076448007	139.268567611413	137.181005526257	141.356129696569	153.251963442092	150.731036815522	155.772890068661	115.163627659144	113.422119373319	116.905135944968	255.027067086655	246.42833249862	263.625801674689	137.091214184162	135.017982315808	139.164446052516	274.271504954071	270.913154985726	277.629854922417	113.730978409095	111.907703981087	115.554252837103	81.6615321756285
439	141.033895331248	139.234576525394	142.833214137102	115.200961027259	113.43491487585	116.967007178668	133.405480058973	119.863489313089	146.947470804857	141.273498044081	139.137824692484	143.409171395678	-0.711712819241765	-2.05562299545031	0.632197356966779	135.378401019802	133.305561432971	137.451240606633	107.359893283436	105.374813002909	109.344973563962	125.214550122201	123.30925964004	127.119840604362	75.2477312914288	71.408488355079	79.0869742277785	139.075025235666	137.003969760607	141.146080710725	153.063537293747	150.541992615783	155.585081971712	114.987408544557	113.235762516115	116.739054572999	254.021880934487	245.490802408569	262.552959460406	136.87295012644	134.797836469608	138.948063783271	273.983921097526	270.621180279542	277.34666191551	113.586655312904	111.758192969311	115.415117656496	81.5297302378542
440	140.980215174706	139.180581453496	142.779848895915	115.126582356651	113.364103896599	116.889060816703	132.051064844623	118.609082884916	145.49304680433	141.100911823856	138.966486091393	143.23533755632	-0.746254824044571	-2.09342211317546	0.600912465086318	135.143279535925	133.060306159846	137.226252912004	107.122536245235	105.137591107849	109.107481382621	125.029684230945	123.117319115716	126.942049346174	74.8537449310787	71.0247900579739	78.6826998041835	138.880444666344	136.826375207492	140.934514125197	152.87286324356	150.350911288601	155.394815198519	114.808339251453	113.04632513209	116.570353370816	253.041202226935	244.569231405873	261.513173047997	136.652678460307	134.575833052076	138.729523868537	273.693099242608	270.326406254739	277.059792230476	113.440126331887	111.606614425412	115.273638238362	81.3971826709875
441	140.924248532944	139.124037274906	142.724459790983	115.048945459122	113.289586923196	116.808303995047	130.738389041419	117.383316585315	144.093461497523	140.9261843859	138.793053989755	143.059314782046	-0.779954046969357	-2.13042386981474	0.570515775876025	134.905561900247	132.812424408978	136.998699391516	106.885065703799	104.900841225686	108.869290181912	124.842607613527	122.92311555845	126.762099668605	74.4701711156596	70.6479821199931	78.2923601113262	138.684871758288	136.648261775148	140.721481741427	152.680007020938	150.15787735571	155.202136686166	114.626573626133	112.854023532058	116.399123720207	252.085162090966	243.663080851322	260.50724333061	136.430501236425	134.352113633528	138.508888839322	273.399157879106	270.028977107334	276.769338650878	113.291451770443	111.453052677639	115.129850863248	81.2639444421107
442	140.866024953506	139.064969335993	142.667080571018	114.96809703675	113.21142586967	116.72476820383	129.467555505978	116.185417348044	142.749693663911	140.749405052107	138.617643059513	142.881167044701	-0.812801869578535	-2.16660790045239	0.541004161295317	134.66538653565	132.562091523412	136.768681547887	106.647580050648	104.664665574203	108.630494527094	124.653409646579	122.726772590237	126.580046702921	74.0970278811743	70.2779544947246	77.916101267624	138.488353932894	136.469666021032	140.507041844756	152.485035541255	149.962975933134	155.007095149377	114.442266640899	112.659072220008	116.22546106179	251.153870083119	242.771837860492	259.535902305746	136.206524559559	134.126823944062	138.286225175056	273.102216673562	269.729036498651	276.475396848474	113.140689130286	111.297586647306	114.983791613265	81.1300706262622
443	140.805575217448	139.003404803304	142.607745631591	114.884086025624	113.129686931624	116.638485119624	128.238631007521	115.014657348167	141.462604666876	140.570663156921	138.440368032094	142.700958281747	-0.844790460754429	-2.20195491073477	0.512373989225907	134.422889014999	132.309477965498	136.536300064499	106.410177031109	104.429163625675	108.391190436542	124.462175980434	122.528408913197	126.395943047671	73.7343252588574	69.9146124935489	77.5540380241658	138.290939454898	136.290619437818	140.291259471978	152.288016862843	149.766292623735	154.809741101951	114.255573729169	112.461683176184	116.049464282153	250.247414305419	241.895025953413	258.599802657424	135.980858472897	133.900113394672	138.061603551123	272.802396354312	269.426727346294	276.178065362331	112.987893262831	111.14029040077	114.835496124893	80.9956163557067
444	140.742931309215	138.939372666506	142.546489951924	114.796963422001	113.044440285286	116.549486558716	127.051646496932	113.870367648814	140.232925345049	140.390047953349	138.261343434644	142.518752472054	-0.875912781895299	-2.23644672992058	0.484621166129978	134.178202142853	132.054749817198	136.301654468507	106.172953652872	104.194432003231	108.151475302512	124.268988699798	122.328138729814	126.209838669781	73.3820653741901	69.5578783802588	77.2062523681214	138.092676804569	136.111146889557	140.074206719581	152.089020142338	149.567913410215	154.61012687446	114.06665012099	112.262065204998	115.871235036982	249.365861549402	241.032215315286	257.699507783519	135.753616772963	133.672134516802	137.835099029124	272.499818595443	269.122191618895	275.877445571991	112.833116546765	110.981233752007	114.684999341522	80.8606367693243
445	140.678126385156	138.872903736985	142.483349033327	114.706782096968	112.955759749983	116.457804443953	125.906597424422	112.751950854158	139.061243994686	140.207648544039	138.080683346196	142.334613741883	-0.906162590921616	-2.27006635700008	0.457741175156843	133.931456094102	131.798069361644	136.06484282656	105.936006095811	103.960564379924	107.911447811698	124.073926545009	122.126072250253	126.021780839766	73.0402425549267	69.2076925754852	76.8727925343682	137.893614174329	135.93126525303	139.855963095628	151.888115588411	149.367924548637	154.408306628185	113.875650182813	112.060423343618	115.690877022008	248.509257467794	240.183032239712	256.835482695876	135.524916759202	133.443042335526	137.606791182878	272.194605899846	268.81557013479	275.573641664902	112.67640908486	110.820482893513	114.532335276207	80.7251869621897
446	140.611194740726	138.804030641813	142.41835883964	114.61359660085	112.863722414976	116.363470786724	124.803444105016	111.658892242388	137.947995967644	140.023553837362	137.898501177089	142.148606497635	-0.935534445086893	-2.30279800001197	0.431729109838186	133.682778602138	131.539595726804	135.825961477471	105.699429623183	103.72765138061	107.671207865757	123.877065188078	121.922316269759	125.831814106396	72.7088434478585	68.8640144288686	76.5536724668483	137.693799114547	135.750982314126	139.636615914968	151.685374413918	149.166412462559	154.204336365276	113.682726765559	111.856958327249	115.50849520387	247.677626773323	239.347167327196	256.008086219451	135.294878924016	133.212993692544	137.376764155487	271.886881481528	268.50700236475	275.266760598306	112.51781891478	110.658101033703	114.377536795856	80.5893219354076
447	140.542171776432	138.732787812848	142.351555740015	114.517462958801	112.768408232676	116.266517684926	123.742112130922	110.590768888059	136.893455373785	139.837852527453	137.714909473708	141.960795581197	-0.964023702589682	-2.33462710873446	0.406579703555096	133.432295188099	131.279485570544	135.585104805654	105.463318494336	103.495780486755	107.430856501918	123.678477556317	121.716974796741	125.639980315892	72.3878471440312	68.5268225348028	76.2488717532596	137.493278347946	135.570295962382	139.41626073351	151.480868786502	148.963463637837	153.998273935166	113.488030565354	111.651866107775	115.324195022933	246.87097346414	238.524382047601	255.217564880679	135.06362659032	132.982146535333	137.145106645307	271.576769147369	268.196626238948	274.956912055789	112.357392229447	110.494149020436	114.220635438458	80.453096546274
448	140.471093962556	138.65921147078	142.282976454331	114.418438459229	112.669899581438	116.166977337021	122.722492829803	109.547256358824	135.897729300781	139.650633096106	137.53001974922	141.771246442991	-0.991626522985787	-2.36554040096685	0.382287354995281	133.180129421932	131.017893785262	135.342365058602	105.227765879043	103.26503594434	107.190495813745	123.478234195256	121.510149710366	125.446318680146	72.0772253121154	68.1961145871897	75.9583360370412	137.292097765725	135.389193718875	139.195001812575	151.274671777699	148.759164518127	153.79017903727	113.291709501587	111.445337423253	115.138081579921	246.089281075228	237.714513345996	254.46404880446	134.831285504784	132.750659188166	136.911911821401	271.264393178493	267.884577958301	274.644208398684	112.19517360354	110.328685932333	114.061661274747	80.3165654588305
449	140.397998802727	138.583339603946	142.212658001507	114.316581436934	112.568280802472	116.064882071397	121.744443767866	108.528132683348	134.960754852385	139.461983833413	137.343942339529	141.580025327296	-1.01833986640204	-2.39552588265061	0.358846149846522	132.926403205387	130.754974199592	135.097832211182	104.99286377358	103.03549867508	106.950228872079	123.276403661565	121.301941425537	125.250865897593	71.776942339621	67.8719067884767	75.6819778907652	137.090302611445	135.207652623739	138.972952599151	151.066857310586	148.55360140115	153.580113220023	113.093908117357	111.237557416674	114.95025881804	245.332512955175	236.917476072305	253.747549838046	134.597983395567	132.518689619347	136.677277171787	270.94987821144	267.57099181039	274.328764612491	112.031206223682	110.161769622367	113.900642824997	80.179783094876
450	140.322924796374	138.505211941816	142.140637650932	114.211951053071	112.463637716717	115.960264389425	120.807789296617	107.533279426464	134.08229916677	139.271992873037	137.156786282137	141.387199463937	-1.04416149155544	-2.42457286210401	0.336249878993119	132.671237066758	130.490880254623	134.851593878892	104.758702918668	102.807246191224	106.710159646113	123.073052936047	121.092449542932	125.053656329163	71.4869554816338	67.5542328467332	75.4196781165345	136.887937851172	135.02563949986	138.750236202484	150.857500106025	148.346860335715	153.368139876335	112.894767007649	111.02870530323	114.760828712069	244.600612567624	236.13326313738	253.067961997869	134.363849503758	132.286394717106	136.44130429041	270.633349119308	267.255999990126	274.010698248489	111.865532120843	109.993457201373	113.737607040313	80.0428035855023
451	140.24591140013	138.424869923074	142.066952877185	114.104607074288	112.356057128871	115.853157019704	119.912321142027	106.562679861675	133.26196242238	139.080748237175	136.96865921417	141.19283726018	-1.06908995258371	-2.45267195866391	0.314492053496485	132.414750457068	130.225765632494	134.603735281641	104.525372719384	102.580352514259	106.470392924509	122.868247846435	120.88177346244	124.854722230429	71.207215016744	67.2431426103144	75.1712874231737	136.685048720534	134.843111599035	138.526985842033	150.646675627541	148.139027019557	153.154324235526	112.694422280871	110.818954085846	114.569890475896	243.89350381667	235.361943429232	252.425064204107	134.129014097729	132.053929584245	136.204098611213	270.314930893041	266.939732425412	273.69012936067	111.698192404367	109.823805452736	113.572579355998	79.9056807232169
452	140.166998988227	138.34235665828	141.991641318174	113.994609653631	112.245626327021	115.743592980242	119.057799034823	105.616414385224	132.499183684422	138.888337885533	136.779667284501	140.997008486565	-1.09312459469575	-2.47981510604121	0.293565916649709	132.157062037606	129.959784816341	134.354339258871	104.292961167142	102.354888097879	106.231034236404	122.662053489691	120.670012939791	124.654094039591	70.9376644098236	66.9387004017036	74.9366284179437	136.481681431589	134.660017626295	138.303345236883	150.434460024913	147.930186697974	152.938733351853	112.493005059551	110.608470318984	114.377539800118	243.211091395448	234.603657649598	251.818525141299	133.89360797937	131.821446859036	135.965769099704	269.994748523056	266.622316608008	273.367180438104	111.529227497683	109.652871173127	113.405583822238	79.7684679147158
453	140.086228811959	138.25771688713	141.914740736789	113.882019115982	112.132432587328	115.631605644635	118.243951380491	104.694653455373	131.793249305609	138.694849762184	136.589915073826	140.799784450541	-1.11626554865279	-2.50599555070522	0.273464453399634	131.898289949139	129.69309356223	134.103486336049	104.061554763865	102.130919755664	105.992189772066	122.45453464394	120.457268568401	124.45180071948	70.6782404813044	66.6409831198018	74.715497842807	136.277884014884	134.476299127201	138.079468902567	150.220930076507	147.720424063306	152.721436089709	112.290641026062	110.397413920543	114.183868131582	242.55326115712	233.85861233997	251.247909974269	133.657761990656	131.589096067208	135.726427914105	269.672926881362	266.303877429896	273.041976332828	111.358677376276	109.480711437782	113.236643314771	79.6312181343659
454	140.003642958246	138.170996930401	141.83628898609	113.766895750954	112.016562694055	115.517228807853	117.470475967563	103.797648452797	131.143303482329	138.500371833878	136.399505515713	140.601238152042	-1.13851372409326	-2.53120784561573	0.254180397429214	131.638552053849	129.42584926595	133.851254841747	103.831238448435	101.908510593971	105.7539663029	122.245756160828	120.243642171299	124.247870150357	70.4288735825975	66.3500781831029	74.507668982092	136.073707265184	134.291892212057	137.855522318311	150.006163130436	147.509823155263	152.502503105609	112.087450019153	110.185938031214	113.988962007093	241.919880507397	233.127072447834	250.71268856696	133.421606528254	131.357023007275	135.486190049233	269.349590604363	265.984537025427	272.714644183299	111.186581808738	109.307383792146	113.06577982533	79.4939838784596
455	139.919284307378	138.082244636704	141.756323978052	113.649299616287	111.898102485617	115.400496746957	116.737040712648	102.925720934615	130.548360490681	138.304992113456	136.208539811246	140.401444415665	-1.15987080171671	-2.55544783962196	0.235706236188536	131.377966141989	129.158211210373	133.597721073606	103.602095525515	101.687719950587	105.516471100443	122.035783330208	120.029237091425	124.042329568992	70.1894877772892	66.066081385118	74.3128941694605	135.869205753225	134.106729580067	137.631681926384	149.790237044594	147.298467262121	152.282006827066	111.883545686872	109.974188919839	113.792902453904	241.31079881776	232.409352832314	250.212244803207	133.185271072983	131.125369169129	135.245172976837	269.024863976514	265.664414619587	272.385313333441	111.012980601719	109.132946374698	112.89301482874	79.3568171202965
456	139.83319648999	137.991509324196	141.674883655785	113.529290354771	111.777136437412	115.281444272131	116.043284440639	102.079250791847	130.007318089431	138.108798662258	136.0171173298	140.200479994716	-1.18033922434444	-2.57871266284409	0.218034214155207	131.116650096465	128.890340682307	133.342959510623	103.374207596836	101.468603339806	105.279811853867	121.824682210337	119.814158372335	123.835206048338	69.9600010277412	65.7890947287095	74.130907326773	135.664438860767	133.920742795701	137.408134925833	149.573230125639	147.086438822817	152.060021428462	111.679035201086	109.76230593239	113.595764469783	240.725847858457	231.705809122752	249.745886594162	132.948883739923	130.894271183869	135.003496295977	268.698870814994	265.343626382746	272.054115247242	110.837913849462	108.957457978186	112.718369720739	79.219769266151
457	139.745423843328	137.898841717482	141.592005969173	113.406927027717	111.653747291754	115.160106763679	115.388817698452	101.258663819179	129.518971577726	137.911879566021	135.825335488881	139.99842364316	-1.19992218687645	-2.60100070834752	0.201156334594617	130.854722009896	128.622400951434	133.087043068358	103.14765449505	101.251212404644	105.044096585455	121.612519918263	119.598512825303	123.626527011222	69.7403253867166	65.5192242985102	73.9614264749229	135.459471792433	133.733864759148	137.185078825719	149.355221066996	146.873819329975	151.836622804016	111.474019038335	109.550421481187	113.397616595484	240.164842250344	231.016828326955	249.312856173733	132.712570853801	130.663860301312	134.761281406291	268.371734355578	265.022285292301	271.721183418856	110.661422188205	108.780978058439	112.54186631797	79.0828911121797
458	139.656011366862	137.804293879946	141.507728853778	113.282267967846	111.52801574437	115.036520191322	114.773223600601	100.464419172032	129.082028029171	137.714322879513	135.633289606737	139.795356152289	-1.21862362516672	-2.62231161041164	0.18506436007821	130.592300250338	128.354557107808	132.830043392869	102.922514220195	101.035594876985	104.809433563406	121.399364876705	119.382408982765	123.416320770646	69.5303671936493	65.256578221249	73.8041561660497	135.254376515376	133.546032302738	136.962720728015	149.136288885939	146.660689233909	151.61188853797	111.268590831087	109.338661070103	113.198520592071	239.627579934627	230.342819544288	248.912340324967	132.47645655311	130.434261890652	134.518651215568	268.043577139866	264.700501001648	271.386653278084	110.483547055244	108.603566701174	112.363527409315	78.9462328023213
459	139.565004677328	137.707919141787	141.422090212868	113.155370654297	111.400020195619	114.910721112974	114.196058704864	99.6969971269311	128.695120282798	137.516216536198	135.441072722629	139.591360349768	-1.23644820384077	-2.64264621968547	0.169749812003925	130.329503473473	128.086975758403	132.572031188544	102.698862878896	100.821794546564	104.575931211228	121.185287015289	119.165956941786	123.204617088792	69.3300272751709	65.001264753527	73.6587897968149	135.049232576982	133.357188836223	136.741276317741	148.916512859846	146.447127847643	151.385897872049	111.062837292791	109.127143350811	112.99853123477	239.113842659503	229.684205080229	248.543480238778	132.240662425118	130.205594959192	134.275729891044	267.714520904027	264.378379716982	271.050662091072	110.304330951907	108.425284557938	112.183377345876	78.8098437872405
460	139.472449963229	137.60977202409	141.335127902368	113.026291612164	111.269836572872	114.782746651456	113.656853916252	98.9568874861341	128.35682034637	137.317648220335	135.248775381166	139.386521059504	-1.25340130308158	-2.66200657551087	0.155203969347701	130.066450580848	127.819824587263	132.313076574434	102.476774626326	100.609851239752	104.343698012901	120.970357925521	118.94926810462	122.991447746422	69.1392011495016	64.753390526173	73.5250117728303	134.844127751564	133.167286955949	136.52096854718	148.695972461683	146.233213253042	151.158731670324	110.856838219251	108.915980204775	112.797696233727	238.623396482702	229.041412191777	248.205380773626	132.005307172656	129.977971684073	134.032642661239	267.384686469241	264.056024082451	270.713348856031	110.123817709002	108.246192762437	112.001442655568	78.6737727843651
461	139.378393938891	137.509908159267	141.246879718515	112.895086338677	111.137538228422	114.652634448933	113.155115417437	98.2445788852858	128.065651949588	137.1187052002	135.056485378859	139.180925021542	-1.26948900441182	-2.68039587568248	0.141417866858847	129.803260625488	127.553271787695	132.053249463281	102.256321611035	100.39980080921	104.112842412859	120.754650970209	118.732454826257	122.776847114161	68.9577792343159	64.5130589644344	73.4024995041973	134.639158469438	132.976290927041	136.302026011835	148.474747294818	146.019022208116	150.930472381521	110.650666567985	108.705276845673	112.596056290297	238.155992288893	228.414865624407	247.897118953379	131.770506312238	129.751496952327	133.789515672149	267.054193633964	263.73353307423	270.374854193698	109.942052752783	108.066352838174	111.817752667391	78.5380677390633
462	139.282883798109	137.408384208225	141.157383387993	112.761809257736	111.003195915024	114.520422600448	112.690325623778	97.5605491812454	127.820102066311	136.919474122408	134.864287472952	138.974660771864	-1.28471807550234	-2.69781844390004	0.128382292895367	129.540052667922	127.287485378678	131.792619957167	102.037573922674	100.191675135562	103.883472709785	120.538241349129	118.515629981144	122.560852717113	68.7856470576852	64.2803688943795	73.2909252209909	134.434429985805	132.784178944344	136.084681027265	148.25291702723	145.804630055614	150.701203998846	110.444388616239	108.495131937241	112.393645295238	237.711366320922	227.804981036964	247.61775160488	131.536371901811	129.526267905377	133.546475898245	266.723161068202	263.411001904168	270.035320232236	109.759083368813	107.88582660749	111.632340130136	78.4027757870057
463	139.185967167464	137.305257774655	141.066676560274	112.626513704067	110.866877838631	114.386149569502	112.261944161022	96.9052570220073	127.618631300036	136.720040768596	134.672263054605	138.767818482586	-1.29909595403888	-2.71427969515614	0.116087787078383	129.27694558727	127.022632420971	131.53125875357	101.820599542699	99.9855021423128	103.655696943086	120.321206123594	118.298906462801	122.343505784388	68.6226854717049	64.0554133383116	73.1899576050983	134.230056252507	132.590945077732	135.869167427282	148.0305613252	145.590110633024	150.471012017375	110.238064197373	108.285637722206	112.19049067254	237.289240723795	227.21215935484	247.36632209275	131.303012295229	129.302373485255	133.303651105204	266.391706209914	263.088521933637	269.694890486191	109.574958960699	107.704676110992	111.445241810406	78.2679432177562
464	139.087692059369	137.200587316822	140.974796801916	112.489251937764	110.72864978541	114.249854090117	111.86940886375	96.2791346357303	127.45968309177	136.520489776969	134.480489790343	138.560489763595	-1.31263073068033	-2.72978609928843	0.104524637927766	129.0140578535	126.758878151323	131.269237555677	101.605464298088	99.7813058253132	103.429622770863	120.103624203153	118.082396631	122.124851775306	68.4687708684079	63.8382784958344	73.0992632409814	134.026159462755	132.396600811398	135.655718114113	147.80775978658	145.375536184134	150.239983389027	110.031747014233	108.076880158824	111.986613869642	236.889324100345	226.636782046103	247.141866154586	131.07053191945	129.079893981205	133.061169857696	266.059945163711	262.76618059833	269.353709729093	109.389731300191	107.522963544926	111.256499055456	78.1336154396307
465	138.988106824899	137.094432057264	140.881781592535	112.350075189368	110.588575317601	114.111575061135	111.512136792609	95.6825818232656	127.341691761952	136.320904332326	134.289041237518	138.352767427133	-1.32533113114404	-2.74434514291235	0.0936828806242667	128.751507268229	126.496385055472	131.006629480987	101.392231818116	99.5791062981128	103.20535733812	119.88557629797	117.866211721444	121.904940874496	68.3237753975712	63.629042902479	73.0185078926634	133.822869247224	132.201176095372	135.444562399077	147.584591873718	145.160977272321	150.008206475115	109.825485027094	107.868939062536	111.782030991651	236.511312077486	226.079207280597	246.943416874376	130.839031069555	128.858900576999	132.819161562112	265.727992601979	262.444061344743	269.011923859214	109.203454764869	107.340751222399	111.066158307338	77.9998369458642
466	138.887260106481	136.986851890792	140.787668322171	112.209033735002	110.446716030497	113.971351439508	111.189525268328	95.1159610986657	127.26308943799	136.121365829159	134.097986441021	138.144745217296	-1.33720649745504	-2.75796528993698	0.0835522950268996	128.489410682462	126.235311902258	130.743509462667	101.180963494241	99.3789198545973	102.983007133885	119.667144840606	117.650461232633	121.683828448578	68.1875671860227	63.4277767544053	72.9473576176401	133.620321509293	132.00471984121	135.235923177377	147.361136846126	144.946502695776	149.775770996476	109.619320912627	107.661888251389	111.576753573864	236.154887881962	225.539766907776	246.770008856148	130.608605716004	128.639454901135	132.577756530872	265.395961668561	262.122243579155	268.669679757967	109.016186559404	107.158101562602	110.874271556207	77.8666512821207
467	138.785200790499	136.877907291211	140.692494289788	112.066177000335	110.303131860795	113.829222139875	110.900952920532	94.5795938942452	127.222311946819	135.92195351329	133.907389519743	137.936517506836	-1.34826676839766	-2.77065594085364	0.0741224040583248	128.227883700384	125.975812762072	130.479954638696	100.971718443121	99.1807590502915	102.762677835951	119.448413880828	117.435252303876	121.461575457779	68.0600105580573	63.2345413854712	72.8854797306434	133.418656897345	131.807299812529	135.030013982161	147.137473692994	144.73217940489	149.542767981097	109.413292589213	107.455795694809	111.370789483617	235.819722924466	225.018764174059	246.620681674874	130.379347318084	128.421608584044	132.337086052124	265.063963885137	261.800802629913	268.327125140362	108.827986916249	106.975077110205	110.680896722293	77.7341010153797
468	138.681977959875	136.767659217136	140.596296702614	111.921553691386	110.157881434904	113.685225947868	110.645780749334	94.0737577294137	127.217803769254	135.7227441081	133.717309252193	137.728178964007	-1.35852245920959	-2.78242739097473	0.0653824725555485	127.967040378743	125.718036032907	130.21604472458	100.764553472803	98.9846328036935	102.544474141912	119.229468956953	117.220689097307	121.238248816599	67.940966256575	63.0493888817426	72.8325436314073	133.218018922758	131.609001884241	134.827035961275	146.913681065631	144.518072422078	149.309289709184	109.207433802802	107.250723666295	111.164143939308	235.505477391045	224.516472093032	246.494482689059	130.15134263741	128.205402828575	132.097282446245	264.732109060419	261.47980972391	267.984408396929	108.638919271569	106.791740585179	110.486097957958	77.6022277042323
469	138.577640846694	136.656169017306	140.499112676083	111.775211949407	110.011022444667	113.539401454147	110.423353197673	93.5986842338693	127.248022161477	135.523811431906	133.527798671247	137.519824192565	-1.36798464055964	-2.79329078778784	0.0573215066685659	127.706992931437	125.462123496523	129.95186236635	100.55952305209	98.7905465189261	102.328499585254	119.010396946989	117.006872195459	121.013921698519	67.8302916645576	62.8723618180938	72.7882215110214	133.018551743217	131.409928670949	134.627174815484	146.689837209936	144.30424476433	149.075429655541	109.001774766349	107.046728901296	110.956820631402	235.211800840654	224.033132380369	246.39046930094	129.924673545448	127.990868002201	131.858479088694	264.400505202276	261.159331978109	267.641678426442	108.449050412283	106.60815496119	110.289945863377	77.4710718706144
470	138.472238784932	136.543498335764	140.400979234101	111.627199526301	109.862612037278	113.391787015324	110.232999232389	93.1545579139492	127.31144055083	135.325226013278	133.338904678224	137.311547348331	-1.37666491685193	-2.8032580875795	0.0499282538756474	127.447851448612	125.208209425686	129.687493471538	100.356679283126	98.5985022308702	102.114856335383	118.791285902547	116.793898024381	120.788673780713	67.7278410265072	62.703493101749	72.7521889512654	132.820397641958	131.21019755335	134.430597730565	146.466019898981	144.090757368843	148.841282429118	108.796342844715	106.84386276201	110.74882292742	234.938332807762	223.568954868041	246.307710747482	129.699416819579	127.77802326167	131.620810377487	264.069258432914	260.839432407015	267.299084458813	108.258450590202	106.424383568743	110.092517611661	77.3406729730037
471	138.365821163341	136.42970901726	140.301933309422	111.477563976364	109.712707206111	113.242420746618	110.074033431996	92.7415155541555	127.406551309836	135.127054711185	133.150667686404	137.103441735965	-1.38457540390037	-2.81234201147168	0.0431912036709314	127.189723639019	124.956419761112	129.423027516926	100.15607187719	98.4084987737587	101.903644980622	118.572224868295	116.581858310794	120.562591425796	67.6334656694713	62.5428059082559	72.7241254306867	132.623694244259	131.009938159643	134.237450328874	146.242306365818	143.877669022109	148.606943709528	108.591163275778	106.642171411076	110.540155140481	234.684703408891	223.124117318096	246.245289499685	129.475643922982	127.566876223131	131.384411622834	263.738472907212	260.520169946961	266.956775867462	108.067193599453	106.240490217277	109.893896981629	77.2110693811049
472	138.258437378565	136.314863013233	140.202011743897	111.326352859547	109.561365169588	113.091340549507	109.945757079133	92.3596461525353	127.531868005731	134.929360346773	132.963121303717	136.89559938983	-1.39172870601841	-2.82055600100465	0.0370985889678275	126.932714603378	124.706871373798	129.158557832959	99.9577481337143	98.2205319739564	101.694964293472	118.353303689434	116.370839580149	120.33576779872	67.5470142232905	62.3903136963378	72.7037147502432	132.428571522647	130.809289384853	134.047853660441	146.018773236596	143.665036292884	148.372510180308	108.386259917448	106.441695996014	110.330823838883	234.450533951991	222.698765563622	246.20230234036	129.253420764756	127.357422693104	131.149418836408	263.408250734306	260.201599498081	266.614901970532	107.87535681372	106.056539328585	109.694174298854	77.0822983520438
473	138.150136788532	136.199022288681	140.101251288384	111.173613951006	109.408643726208	112.938584175803	109.847459255701	92.0089912973765	127.685927214026	134.732201353321	132.776292063705	136.688110642938	-1.39813789257001	-2.82791417339057	0.0316383882505453	126.676926645367	124.45967142493	128.894181865804	99.7617529225272	98.0345948673258	101.488910977729	118.134612809576	116.16092270102	120.108302918133	67.4683328397083	62.2460202892042	72.6906453902125	132.235148651578	130.608396052465	133.861901250691	145.79549646408	143.452913469514	148.138079458647	108.181656009221	106.242472845801	110.120839172641	234.235437547546	222.293013912752	246.17786118234	129.03280743805	127.149646477882	130.915968398218	263.078691902538	259.883771984763	266.273611820313	107.683021180146	105.872596072314	109.493446287978	76.9543960080907
474	138.040968666196	136.082248730236	139.999688602156	111.019395451469	109.254601575152	112.784189327786	109.778417938662	91.6895459025502	127.867289974774	134.535631450577	132.590199213047	136.481063688108	-1.40381647402885	-2.83443127655356	0.0267983284958568	126.422459125348	124.214916831685	128.630001419012	99.5681286693158	97.8506779411692	101.285579397462	117.916243061228	115.952182479857	119.880303642598	67.3972654099926	62.1099200111322	72.684610808853	132.043530780536	130.4074053384	133.679656222672	145.572551261687	143.241352502128	147.903750021246	107.977374936096	106.044533680256	109.910216191936	234.039019720328	221.906945759955	246.171093680702	128.813857935632	126.943519291028	130.684196580236	262.749894207826	259.56673443535	265.933053980303	107.490271167241	105.688726492923	109.29181584156	76.8273973159279
475	137.930982153668	135.964604055725	139.89736025161	110.86374619289	109.099298593606	112.628193792174	109.73790109455	91.4012592290088	128.074542960091	134.339699349238	132.404854562977	136.2745441355	-1.40877837759345	-2.84012264406484	0.0225658888779403	126.169408360385	123.972693843139	128.366122877632	99.3769153442917	97.6687694002525	101.085061288331	117.698285451067	115.744687308885	119.651883593249	67.3336537807248	61.9819978693816	72.685309692068	131.853805801307	130.206463085957	133.501148516657	145.350012038117	143.030402950271	147.669621125963	107.773440981946	105.847905831778	109.698976132113	233.860879020721	221.540614356961	246.181143684481	128.596619844046	126.739000780299	130.454238907792	262.421953185571	259.250530081715	265.593376289427	107.297194664627	105.50499761649	109.089391712765	76.7013360674748
[truncated: 522 more rows]
[truncated: 17 more columns]
