# Supplementary material for: Collateral flow and pulsatility during large vessel occlusions: insights from a quantitative in vitro study
Source: Front Bioeng Biotechnol. 2024 Jul 17;12:1421714. doi: 10.3389/fbioe.2024.1421714 (PMC11288949; doi:10.3389/fbioe.2024.1421714)
Supplement: Supplementary file 1 [file DataSheet1.ZIP › Physiological_reference.csv]

Time	Q_LACA	Q-SD_LACA	Q+SD_LACA	p_LACA	p-SD_LACA	p+SD_LACA	Q_LICA	Q-SD_LICA	Q+SD_LICA	p_LICA	p-SD_LICA	p+SD_LICA	Q_LMCA	Q-SD_LMCA	Q+SD_LMCA	p_LMCA	p-SD_LMCA	p+SD_LMCA	Q_LPCA	Q-SD_LPCA	Q+SD_LPCA	p_LPCA	p-SD_LPCA	p+SD_LPCA	Q_LVA	Q-SD_LVA	Q+SD_LVA	p_LVA	p-SD_LVA	p+SD_LVA	Q_RACA	Q-SD_RACA	Q+SD_RACA	p_RACA	p-SD_RACA	p+SD_RACA	Q_RICA	Q-SD_RICA	Q+SD_RICA	p_RICA	p-SD_RICA	p+SD_RICA	Q_RMCA	Q-SD_RMCA	Q+SD_RMCA	p_RMCA	p-SD_RMCA	p+SD_RMCA	Q_RPCA
1	76.2910687652822	74.7062969344269	77.8758405961376	58.4914871800329	57.2772301612327	59.7057441988331	149.369419761834	146.001371783913	152.737467739756	70.4611559865418	69.0861640496972	71.8361479233865	126.805893769521	124.897432300973	128.714355238069	58.457992336803	57.2706891195902	59.6452955540158	48.5881184755248	47.2688357603527	49.9074011906969	61.3568182445398	60.1354508681674	62.5781856209121	52.4837387726212	50.5055778188836	54.4618997263589	71.2469746922088	69.9172870365401	72.5766623478775	72.5665027997546	70.3855604412622	74.7474451582469	56.6651978356048	55.5166376497914	57.8137580214182	160.813864429038	157.137295771467	164.490433086609	67.8780715401644	66.5563408820498	69.1998021982789	132.638789393525	130.586534435239	134.691044351812	59.0027297185601	57.8090046615082	60.196454775612	45.9220838263728
2	76.2373193878944	74.6490203269514	77.8256184488374	58.4230862569215	57.211006830113	59.63516568373	149.362527648562	145.866101401713	152.858953895412	70.3795320934599	69.0059820863456	71.7530821005742	126.678154800374	124.769245138494	128.587064462253	58.3864394225459	57.200870699108	59.5720081459838	48.5295274977646	47.210781781683	49.8482732138462	61.2831535979034	60.0636133344633	62.5026938613434	52.5197264968892	50.4751700270193	54.564282966759	71.1654665343795	69.8370106868335	72.4939223819256	72.5010970486926	70.3114214268812	74.690772670504	56.5950472870483	55.4485224640385	57.7415721100582	160.836048328546	157.038823431517	164.633273225575	67.7998581286017	66.4794593124227	69.1202569447806	132.522791733459	130.471489176246	134.574094290671	58.9305274382398	57.7388865543094	60.1221683221702	45.8701562751192
3	76.1834636503741	74.5915210779774	77.7754062227709	58.3546674508509	57.1447346264557	59.5646002752461	149.382471446067	145.729543479511	153.035399412623	70.2980003549609	68.9258461258238	71.6701545840981	126.549706671042	124.640475978704	128.458937363379	58.3149565671044	57.131070997159	59.4988421370498	48.4711604612195	47.1531711759464	49.7891497464926	61.2096598267133	59.9918764259497	62.4274432274768	52.5650761337622	50.4492652786975	54.6808869888269	71.0836544910369	69.7565104433073	72.4107985387666	72.4360492588656	70.2378904341213	74.6342080836099	56.5248872556072	55.3802738487115	57.6695006625029	160.879520445709	156.947439115709	164.811601775709	67.721638067134	66.4025638010308	69.0407123332372	132.406823500639	130.35650406375	134.457142937527	58.8584385306255	57.6687823797191	60.0480946815319	45.8184350926134
4	76.1295100800045	74.5338135322277	77.7252066277814	58.2862311857402	57.0784139438363	59.4940484276441	149.430171579318	145.593618950932	153.266724207703	70.2165673332764	68.8457648396034	71.5873698269494	126.420618576327	124.511202049842	128.330035102812	58.243554975527	57.0613070959099	59.4258028551441	48.4130773466795	47.0960545223076	49.7301001710514	61.1363419476906	59.9202469230427	62.3524369723385	52.6200509134402	50.4282677696604	54.81183405722	71.0016489318678	69.6758803924051	72.3274174713306	72.3713903145409	70.1650157975196	74.5777648315621	56.4547290283856	55.3119028275308	57.5975552292403	160.944920069962	156.864056572853	165.025783567072	67.6434116841944	66.3256530054551	68.9611703629337	132.290943943214	130.241632596099	134.340255290329	58.7864805549097	57.5987070834167	59.9742540264026	45.766965529048
5	76.075467635137	74.4759130266463	77.6750222436277	58.2177778922191	57.0120456523273	59.4235101321109	149.506540961658	145.460604471135	153.552477452182	70.1352400791336	68.7657477141789	71.5047324440884	126.290963235983	124.381503685408	128.200422786558	58.1722438103259	56.9915941647823	59.3528934558694	48.3553397862191	47.0394816815724	49.6711978908658	61.0632011433471	59.8487282106347	62.2776740760595	52.6849104591197	50.4125936674604	54.957227250779	70.9195713521406	69.5952247561272	72.2439179481541	72.3071517964871	70.0928454643588	74.5214581286153	56.3845832114763	55.2434211654304	57.5257452575222	161.0328787221	156.789683578456	165.276073865744	67.5651828748683	66.2487285089131	68.8816372408235	132.175214333364	130.126929828153	134.223498838575	58.7146684001515	57.528674371692	59.9006624286111	45.7157938633601
6	76.0213456998628	74.4178358731115	77.6248555266141	58.1493079926697	56.945630987632	59.3529849977075	149.612483819525	145.332978773585	153.891988865464	70.0540261728664	68.6858049593001	71.4222473864328	126.160816893363	124.251464182766	128.07016960396	58.1010301167719	56.9219452089158	59.2801150246281	48.2980110196393	46.9835016804248	49.6125203588537	60.9902346736619	59.7773201683356	62.2031491789881	52.7599104451662	50.4026666126324	55.1171542776999	70.8375517695663	69.5146558655702	72.1604476735624	72.2433659643311	70.0214269348163	74.4653049938459	56.314459700827	55.1748413471485	57.4540780545054	161.144019316875	156.725396976592	165.562641657158	67.4869591176553	66.1717949337812	68.8021233015294	132.059697943779	130.012452314189	134.10694357337	58.6430139999524	57.4586964854976	59.8273315144071	45.6649673680726
7	75.9671540783784	74.3595993373042	77.5747088194526	58.080821897557	56.8791714410029	59.2824723541111	149.748894514032	145.213295504573	154.284493523492	69.9729337754747	68.6059474157522	71.3399201351971	126.03025930927	124.121169647219	127.939348971322	58.0299188183455	56.8523708875698	59.2074667491211	48.2411558478524	46.9281625980432	49.5541490976617	60.9174359019407	59.7060191646174	62.128852639264	52.845302256712	50.3989138378352	55.2916906755889	70.7557259264013	69.4342919110345	72.0771599417681	72.1800657377359	69.9508072043739	74.4093242710978	56.2443676907443	55.1061765513712	57.3825588301173	161.278955326957	156.672319704272	165.885590949642	67.4087514033011	66.0948599821617	68.7226428244405	131.944460021145	129.898258045549	133.990661996741	58.5715261243396	57.3887840087507	59.7542682399285	45.6145342722701
8	75.912902989059	74.3012216138227	77.5245843642954	58.0123200134817	56.8126686557022	59.2119713712613	149.916656361236	145.104089869018	154.729222853453	69.8919716886289	68.5261864693644	71.2577569078935	125.899373750929	123.990708821666	127.808038680192	57.9589127814191	56.782879408201	59.1349461546373	48.1848405832401	46.8735114563446	49.4961697101357	60.8447944406838	59.6348181612241	62.0547707201435	52.9413326512177	50.4017629166348	55.4809023858006	70.6742323828803	69.3542545259103	71.9942102398504	72.1172846764101	69.8810327083758	74.3535366444444	56.1743157181837	55.0374406179664	57.3111908184011	161.438289949545	156.631600815925	166.244979083166	67.3305740832281	66.0179344059736	68.6432137604826	131.829567756615	129.784406383271	133.874729129959	58.5002102562993	57.3189457177725	59.681474794826	45.5645437227367
9	75.8586030582573	74.2427217976661	77.4744843188486	57.9438027627599	56.746124335408	59.1414811901118	150.116640452878	145.007817654287	155.225463251469	69.8111494224721	68.4465339781017	71.1757648668426	125.768246976015	123.860172902055	127.676321049975	57.8880129457217	56.7134764995669	59.0625493918765	48.1291329970188	46.8195941153244	49.4386718787132	60.7722964194624	59.5637069304304	61.9808859084943	53.0482434225304	50.4116391104884	55.6848477345724	70.5932095924269	69.2746662693413	71.9117529155125	72.0550569589646	69.8121492686283	74.2979646493008	56.10431173954	54.9686480068904	57.2399754721896	161.622615276953	156.604398948474	166.640831605432	67.2524446481542	65.9410319112022	68.5638573851063	131.715090253271	129.670957985954	133.759222520588	58.4290685581911	57.249188478031	59.6089486383513	45.515045743285
10	75.8042653138413	74.1841198522353	77.4244107754473	57.8752706137067	56.6795401693246	59.0710010580888	150.349704479478	144.92682067191	155.772588287046	69.7304772700642	68.3670022188009	71.0939523213275	125.636969211673	123.729655338866	127.54428308448	57.8172185147605	56.64416546464	58.990271564881	48.0741022636552	46.7664551751823	49.381749352128	60.6999248726503	59.4926723836168	61.9071773616838	53.1662710679776	50.4289632555174	55.9035788804378	70.512793050803	69.1956480792023	71.8299380224037	71.9934173606312	69.7442020419524	74.24263267931	56.0343632353503	54.8998137484954	57.1689127222051	161.83251147248	156.591869227915	167.073153717046	67.1743834501462	65.8641690030038	68.4845978972886	131.601098490568	129.557974733199	133.644222247937	58.358099930863	57.1795171933422	59.5366826683837	45.466091192313
11	75.7499011784893	74.1254365740302	77.3743657829483	57.8067241202283	56.6129177778378	59.0005304626187	150.616691557603	144.863311436852	156.370071678355	69.6499663874482	68.2876038593432	71.0123289155531	125.505634128469	123.599251624952	127.412016631986	57.7465271982724	56.5749473114302	58.9181070851146	48.0198189023791	46.7141378871653	49.3254999175929	60.6276602405368	59.4216990053778	61.8336214756957	53.2956464590293	50.4541501169235	56.1371428011351	70.4331126103612	69.117316771605	71.7489084491173	71.9324012298641	69.6772354706101	74.1875669891181	55.9644773372178	54.8309533860472	57.0980012883885	162.068545952894	156.595153330685	167.541938575102	67.0964133835092	65.7873647802766	68.4054619867418	131.48766528577	129.445519644997	133.529810926543	58.2873001657223	57.1099348114354	59.4646655200092	45.4177317186245
12	75.6955224627556	74.0666935542392	77.324351371272	57.7381639688179	56.5462586814197	58.9300692562161	150.9184290632	144.819370572313	157.017487554086	69.5696288785539	68.2083519608676	70.9309057962402	125.374338809226	123.469059070143	127.279618548308	57.6759354970181	56.5058209571026	58.8460500369336	47.9663547158453	46.6626840752914	49.2700253563993	60.5554809730356	59.3507693832243	61.7601925628468	53.4365945160616	50.4876071350139	56.3855818971093	70.354290046866	69.039782665337	71.6687974283951	71.8720444638427	69.6112932345405	74.1327956931448	55.8946609703981	54.762082912133	57.0272390286633	162.331272578845	156.615372259198	168.047172898492	67.0185595415058	65.7106406900351	68.3264783929765	131.374865252391	129.333656797504	133.416073707278	58.2166621873947	57.0404423883207	59.3928819864688	45.3700197155555
13	75.6411413579249	74.0079131374431	77.2743695784067	57.6695910306476	56.479564294176	58.8596177671192	151.255727472857	144.796951841078	157.714503104636	69.4894778844785	68.1292600130857	70.8496957558714	125.243183712707	123.339176563132	127.147190862283	57.6054390189055	56.436783498127	58.7740945396839	47.9137827260044	46.6121340713546	49.2154313806542	60.4833642210868	59.279864819053	61.6868636231205	53.5893338877501	50.5297334895483	56.6489342859519	70.2764369600553	68.9631474087637	71.589726511347	71.8123834829007	69.5464182053594	74.078348760442	55.8249210049078	54.6932187011763	56.9566233086394	162.621230854543	156.653621337876	168.58884037121	66.9408488668894	65.6340202534024	68.2476774803764	131.262774755646	129.222451235678	133.303098275614	58.1461763819655	56.9710392122581	59.321313551673	45.323008273452
14	75.5867704286698	73.9491183776703	77.2244224796692	57.6010064161596	56.4128359420136	58.7891768903055	151.629379214878	144.797891183009	158.460867246747	69.4095276770554	68.050342003975	70.7687133501358	125.112272632109	123.209704321233	127.014840942985	57.5350328145667	56.3678305367031	58.7022350924303	47.8621771072458	46.5625266658243	49.1618275486672	60.4112865971024	59.2089660051275	61.6136071890773	53.7540766356177	50.5809194158366	56.9272338553988	70.1996530803813	68.887502082325	71.5118040784376	71.7534552039062	69.4826524020894	74.024258005723	55.7552644077414	54.6243774404257	56.8861513750571	162.938945137997	156.710966949614	169.16692332638	66.8633098146096	65.5575287761817	68.1690908530376	131.15147186495	129.111968883352	133.190974846548	58.0758310032367	56.9017229863447	59.2499390201287	45.2767511305452
15	75.5324226055269	73.8903329920531	77.1745122190007	57.5324115294064	56.3460749039631	58.7187481548497	152.040157532042	144.823917379027	159.256397685057	69.3297937570154	67.9716125232105	70.6879749908203	124.981712648332	123.080743628805	126.882681667859	57.464711720145	56.2989565514726	58.6304668888174	47.8116131168835	46.51389907744	49.109327156327	60.3392249826188	59.1380537444868	61.5403962207509	53.9310279242546	50.6415457146904	57.2205101338187	70.1240250434581	68.8129256415644	71.4351244453518	71.6952970126197	69.4200369486076	73.9705570766318	55.6856983888176	54.5555760615236	56.8158207161115	163.284923863154	156.788444583821	169.781403142488	66.7859720448252	65.4811930577372	68.0907510319131	131.041036303469	129.002276451305	133.079796155634	58.0056126469964	56.8324900668525	59.1787352271404	45.2313026222793
16	75.478111177209	73.8315813123497	77.1246410420684	57.4638081193765	56.2792824738068	58.6483337649463	152.488815357938	144.876662886996	160.100967828879	69.2502929574271	67.8930868967759	70.6074990180784	124.851614078031	122.952396565229	126.750831590833	57.3944706951712	56.2301552986765	58.5587860916658	47.7621670230605	46.4662869444454	49.0580471016756	60.2671573588492	59.0671096935928	61.4672050241056	54.1203857177228	50.7119834075595	57.528788027886	70.0496256809396	68.7394837536318	71.3597676082473	71.6379467350612	69.3586120328137	73.9172814373087	55.6162305336203	54.4868316741359	56.7456293931047	163.659658775217	156.887057834763	170.432259715671	66.7088661635543	65.4050411122115	68.0126912148971	130.931549394779	128.893441344022	132.969657445536	57.9355067810617	56.7633357524978	59.1076778096256	45.186717629143
17	75.4238497827664	73.7728882346006	77.0748113309322	57.3951983256654	56.2124600379155	58.5779366134152	152.976084208725	144.957674032629	160.994494384822	69.1710435534429	67.8147813483833	70.5273057585025	124.722090416414	122.82476572358	126.619415109248	57.3243051440075	56.1614202285526	58.4871900594625	47.7139160301514	46.4197243404814	49.0081077198215	60.195063634222	58.9961171037482	61.3940101646958	54.3223404826486	50.7925934970841	57.8520874682131	69.9765138622173	68.6672280646613	71.2857996597734	71.581442607917	69.2984168675386	73.8644683482955	55.5468689161176	54.4181615022025	56.6755763300327	164.063624180443	157.007778059194	171.119470301691	66.632023526963	65.3291019158768	67.9349451380491	130.823094006643	128.785531565833	132.860656447453	57.8654983168819	56.6942546178673	59.0367420158965	45.1430515230674
18	75.3696524036141	73.7142791671969	77.0250256400314	57.3265847161135	56.1456091641931	58.5075602680339	153.502673092199	145.068420152372	161.936926032025	69.0920653796516	67.7367131817338	70.4474175775695	124.593258274805	122.697953921301	126.488562628308	57.2542112103701	56.0927449010161	58.4156775197241	47.6669382017516	46.3742438181543	48.9596325853489	60.1229264423592	58.9250615374223	61.3207913472961	54.5370748984979	50.8837268013614	58.1904229956343	69.9047349058512	68.5961959169213	71.2132738947811	71.5258232480209	69.239489653234	73.8121568428079	55.4776221864068	54.3495828222781	56.6056615505354	164.497276211696	157.151544467208	171.843007956185	66.5554761234711	65.2534051936076	67.8575470533346	130.715754491972	128.678615627184	132.75289335676	57.7955722068516	56.6252408823149	58.9659035313884	45.1003601124483
19	75.3155333554398	73.6557799776362	76.9752867332434	57.2579703144031	56.0787316963136	58.4372089324925	154.069267435982	145.210301539382	162.928233332583	69.0133799565162	67.6589009763619	70.3678589366706	124.465237312971	122.572063904524	126.358410721418	57.184186035856	56.0241233846181	58.3442486870939	47.6213123813431	46.3298764831808	48.9127482795055	60.0507318843423	58.8539315361454	61.2475322325391	54.7647635755185	50.9857238372281	58.5438033138088	69.834321563437	68.5264105140283	71.1422326128457	71.4711276209455	69.1818675424984	73.7603876993926	55.4084996285932	54.2811129022927	56.5358863548936	164.961052111019	157.319264476258	172.60283974578	66.4792565456121	65.1779812560088	67.7805318352155	130.609616627004	128.572762451868	132.64647080214	57.7257140502515	56.5562888038796	58.8951392966233	45.0586995858605
20	75.261507280006	73.5974169382457	76.9255976217663	57.1893586160656	56.0118298471029	58.3668873850283	154.676528036694	145.38465619078	163.968399882608	68.9350106274309	67.5813647889057	70.2886564659561	124.338150166236	122.447198047906	126.229102284567	57.1142279751395	55.955550623504	58.2729053267749	47.5771181107355	46.2866521017688	48.8675841197023	59.9784701905605	58.7827192180619	61.1742211630591	55.0055727808247	51.0989147337553	58.9122308278941	69.7652955621143	68.4578815109389	71.0727096132896	71.4173950087425	69.1255866065162	73.7092034109689	55.3395111856186	54.212768938029	56.4662534332082	165.455369530442	157.511814204276	173.398924856608	66.4033980609712	65.1028608966409	67.7039352253014	130.504767546752	128.468041286039	132.541493807465	57.6559106899814	56.4873930862347	58.8244282937282	45.0181264545308
21	75.2075891368632	73.5392166711463	76.87596160258	57.1207535918726	55.9449062849724	58.2966008987729	155.32509003187	145.592765432821	165.057414630919	68.8569827078591	67.5041263511994	70.2098390645187	124.212122367404	122.323458052286	126.100786682522	57.0443367624801	55.8870227586198	58.2016507663404	47.5344355463832	46.2445992435024	48.8242718492641	59.9061362798859	58.7114207855314	61.1008517742404	55.2596601730837	51.2236191619797	59.2957011841877	69.697669675564	68.3906059842415	71.0047333668865	71.364664976872	69.070681803502	73.658648150242	55.2706674490695	54.1445679838209	56.396766914318	165.980625852273	157.730039014224	174.231212690321	66.3279347886151	65.0280753560436	67.6277942211865	130.401295677792	128.364521609917	132.438069745666	57.5861507820461	56.4185492854763	58.7537522786158	44.9786974936418
22	75.1537941949853	73.4812060927267	76.8263822972439	57.0521596781239	55.8779642077828	58.2263551484649	156.015561896433	145.835858536949	166.195265255917	68.7793236478037	67.4272092566508	70.1314380389567	124.087282263523	122.200944642798	125.973619884249	56.9745136263293	55.818537391697	58.1304898609616	47.4933453736866	46.2037454614306	48.7829452859426	59.8337301972901	58.6400369262637	61.0274234683166	55.5271745462539	51.3601462707772	59.6942028217306	69.6314502775929	68.3245697189565	70.9383308362294	71.3129773403619	69.0171869492614	73.6087677314623	55.2019796133655	54.0765268735588	56.3274323531723	166.537197530035	157.974754050422	175.099641009648	66.2529019842918	64.9536563559391	67.5521476126445	130.299290668432	128.262273053077	132.336308283787	57.5164253201381	56.3497542027955	58.6830964374807	44.9404696825399
23	75.1001380243433	73.4234123578909	76.7768636907957	56.9835817538945	55.8110073993738	58.1561561084151	156.74852446545	146.115116451344	167.381932479555	68.702063208525	67.3506391269609	70.0534872900892	123.963760927549	122.079757270569	125.847764584529	56.9047613510419	55.7500937834971	58.0594289185867	47.4539287193888	46.1641175103166	48.7437399284611	59.7612574151773	58.5685730952579	60.9539417350968	55.8082555828083	51.5087946218393	60.1077165437773	69.5666403176957	68.2597487322164	70.873531903175	71.2623721292431	68.965134689997	73.5596095684892	55.1334593951276	54.0086621281481	56.2582566621072	167.125439451231	158.246744727972	176.00413417449	66.1783364343839	64.8796362031982	67.4770366655697	130.198843316359	128.161365314271	132.236321318447	57.4467280986921	56.2810062488355	58.6124499485487	44.9035001439253
24	75.0466364874296	73.3658628043336	76.7274101705256	56.9150251058334	55.7440402651838	58.0860099464831	157.524529984885	146.431674770406	168.617385199364	68.625233653979	67.2744437523637	69.9760235555944	123.841692064942	121.95999382161	125.723390308275	56.8350842869078	55.6816929812479	57.9884755925676	47.4162670621853	46.1257416030687	48.7067925213018	59.6887289884799	58.4970396691542	60.8804183078056	56.1030336168627	51.6698521190882	60.5362151146373	69.5032426447629	68.1961109433978	70.810374346128	71.2128895533056	68.914556477504	73.5112226291072	55.0651189199085	53.9409898461691	56.189247993648	167.745684323056	158.546767152029	176.944601494083	66.1042769552309	64.8060479590344	67.4025059514274	130.100045493809	128.061868086729	132.138222900889	57.3770560994463	56.2123057659102	58.5418064329824	44.8678460821034
25	74.9933057307453	73.3085848970858	76.6780265644049	56.8464953816078	55.6770678448233	58.0159229183922	158.344101192031	146.78662605557	169.901576328491	68.5488699569247	67.1986532001323	69.8990867137171	123.721211915277	121.841750337025	125.600673493528	56.7654883118372	55.6133378739665	57.9176387497078	47.3804421416662	46.0886437042582	48.6722405790742	59.6161615587492	58.4254519693037	60.8068711481948	56.4116294076124	51.8435959296747	60.9796628855501	69.4412635937741	68.1336178960104	70.7489092915378	71.1645699662231	68.8654825469187	73.4636573855276	54.9969705798209	53.8735255756503	56.1204155839916	168.398242082164	158.875548454681	177.920935709647	66.0307649910678	64.732925664676	67.3286043174596	130.002990070356	127.963850989862	132.04212915085	57.3074097888509	56.1436552952842	58.4711642824175	44.83356472038
26	74.9401621762646	73.2516061735647	76.6287181789644	56.777998533566	55.6100958010571	57.9459012660748	159.207730427242	147.181021608763	171.23443924572	68.4730100190658	67.1232998880085	69.8227201501231	123.602459148923	121.725120749264	125.479797548581	56.6959807499811	55.5450331781898	57.8469283217723	47.3465358657192	46.0528498583566	48.6402218730819	59.5435772078475	58.3538301547086	60.7333242609864	56.7341539234623	52.0302923950616	61.4380154518629	69.3807167412385	68.0722264401714	70.6892070423056	71.1174538290951	68.8179418971941	73.4169657609962	54.929026866885	53.8062841665498	56.0517695672203	169.083399329553	159.23378704496	178.933011614145	65.9578453005333	64.6603046106992	67.2553859903673	129.907770833403	127.867383508318	131.948158158487	57.2377933165422	56.0750597784134	58.4005268546709	44.8007132376858
27	74.8872225128858	73.1949541893479	76.5794908364237	56.7095407546359	55.5431303862615	57.8759511230102	160.115878778568	147.615872787071	172.615884770065	68.3976949039813	67.0484186213105	69.7469711866521	123.485574758892	121.610196639684	125.3609528781	56.6265702542941	55.4767853603019	57.7763551482864	47.3146302165194	46.0183865489276	48.6108738841113	59.4710031671902	58.2821989907468	60.6598073436336	57.0707081372202	52.2301969317006	61.9112193427398	69.3216267286322	68.0118902968006	70.6313631604638	71.0715816734584	68.7719622744968	73.37120107242	54.8613001881251	53.739279605655	55.9833207705952	169.801418791587	159.622152772746	179.980684810428	65.8855667185689	64.5882216335863	67.1829118035515	129.814482406448	127.772534939253	131.856429873642	57.1682146084971	56.0065266833964	58.3299025335978	44.7693487045173
28	74.8345036878833	73.1386564648785	76.5303509108881	56.6411284088843	55.4761783889548	57.8060784288138	161.068975260817	148.092151934912	174.045798586722	68.3229690809838	66.9740465945736	69.6718915673941	123.37070194793	121.497067023291	125.244336872569	56.5572666614942	55.408602504908	57.7059308180803	47.2848071552427	45.9852810835472	48.5843332269382	59.3984713935828	58.2105875040314	60.5863552831343	57.4213828327032	52.4435539215327	62.3992117438737	69.2640330493511	67.9525614462962	70.575504652406	71.0269940638194	68.727570158727	73.3264179689118	54.7938026695489	53.6725248380022	55.9150805010957	170.552538808157	160.041287010798	181.063790605516	65.81398297764	64.5167154201994	67.1112505350806	129.72322016524	127.679374348676	131.767065981805	57.0986853522727	55.9380660508099	58.2593046537355	44.7395280182833
29	74.782022898369	73.0827404332977	76.4813053634403	56.5727679595344	55.4092470643202	57.7362888547485	162.067416030538	148.610792998896	175.524039062179	68.2488806774393	66.9002233604936	69.597537994385	123.257986010955	121.385818167047	125.130153854863	56.4880808290168	55.3404941413803	57.6356675166533	47.2571485256383	45.953561997763	48.5607350535135	59.3260180273589	58.1390285376656	60.5130075170523	57.7862584230863	52.6705965930537	62.9019202531189	69.2079936938917	67.8941913153701	70.5217960724133	70.9837315597617	68.6847907533787	73.2826723661448	54.726545957128	53.6060315814145	55.8470603328415	171.336972848905	160.491802661275	182.182143036536	65.7431535696397	64.4458267990166	67.0404803402628	129.634080151906	127.587970537621	131.680189766192	57.0292208758007	55.8696904564859	58.1887512951155	44.7113078381505
30	74.7297975827744	73.0272333895825	76.4323617759664	56.5044658975524	55.3423440536657	57.6665877414391	163.111563638358	149.172691880709	177.050435396007	68.1754817365051	66.8269907705097	69.5239727025005	123.147574212956	121.276533448628	125.018614977284	56.4190244643774	55.2724710426214	57.5655778861334	47.2317359566016	45.9232594700329	48.5402124431702	59.2536827525927	58.0675582243443	60.4398072808412	58.1654047813049	52.9115468940311	63.4192626685788	69.1535885501191	67.8367317751047	70.4704453251335	70.9418346776837	68.6436479789633	73.2400213764041	54.6595410237379	53.5398101431499	55.7792719043259	172.154909058432	160.974284094358	183.335534022506	65.673144627673	64.3755989964346	66.9706902589114	129.547158987158	127.498392018828	131.595925955488	56.9598399253823	55.8014148924767	58.1182649582878	44.6847445194797
31	74.6778454123641	72.9721624411583	76.38352838357	56.4362286741676	55.2754772984234	57.5969800499119	164.201746320045	149.778706574858	178.624786065231	68.1028284766952	66.7543928924511	69.4512640609393	123.039615662466	121.169293262846	124.909938062085	56.3501099578273	55.2045450111731	57.4956749044814	47.2086507638915	45.8944057383918	48.5228957893912	59.1815080825119	57.9962153971032	60.3668007679206	58.5588810828011	53.1666153571835	63.9511468084186	69.1009224605256	67.7801360092626	70.4217089117885	70.9013438522222	68.6041644702295	73.198523234215	54.5927979916886	53.4738692497184	55.7117267336587	173.006509831321	161.48928702713	184.523732635513	65.6040298052275	64.3060778374	66.9019817730551	129.462553780681	127.410707004475	131.514400556887	56.8905643526521	55.7332565712537	58.0478721340506	44.6598940479499
32	74.6261842827881	72.9175544601377	76.3348141054386	56.3680626408471	55.2086549545276	57.5274703271667	165.338257327595	150.429657130905	180.246857524285	68.0309815491696	66.6824759112176	69.3794871871217	122.934261180733	121.064174983162	124.804347378305	56.2813502293211	55.1367286679882	57.425971790654	47.1879738511391	45.8670355086784	48.5089121935998	59.10953859578	57.925040958935	60.294036232625	58.9667356608796	53.4360009602626	64.4974703614965	69.0501278461576	67.7243593611943	70.3758963311208	70.8622993974209	68.5663615774144	73.1582372174275	54.5263259809439	53.4082159024747	55.6444360594131	173.891911417804	162.037338351055	185.746484484553	65.5358911290901	64.2373118722407	66.8344703859394	129.380362039826	127.324983405387	131.435740674266	56.8214187241747	55.6652346618934	57.977602786456	44.636811973467
33	74.5748323056831	72.8634360373266	76.2862285740395	56.2999740003007	55.1418853128321	57.4580626877693	166.521354301612	151.126325473668	181.916383129556	67.960006288165	66.6112880184703	69.3087245578597	122.831663166733	120.961252985657	124.702073347809	56.2127586006023	55.0690352585207	57.3564819426839	47.1697856102972	45.8411863436024	48.498384876992	59.0378201510063	57.8540772329698	60.2215630690428	59.389005874922	53.7198909820415	65.0581207678025	69.0013668171617	67.6693603154145	70.3333733189088	70.8247414676998	68.5302593717626	73.1192235636369	54.4601329933606	53.3428552724275	55.5774107142937	174.811223560799	162.618935916218	187.003511205381	65.4688198018166	64.1693524158988	66.7682871877344	129.300681576708	127.241288841976	131.360074311441	56.7524298708341	55.5973699704156	57.9074897712525	44.6155533439556
34	74.5238078003295	72.8098334381238	76.2377821625352	56.2319687720063	55.0751767306349	57.3887608133777	167.751258686134	151.869455109761	183.633062262506	67.8899729495366	66.5408792968542	69.239066602219	122.731975458154	120.860598742545	124.603352173763	56.1443487026726	55.0014784893435	57.2872189160017	47.1541658216838	45.816899021815	48.4914326215526	58.966399107645	57.7833673144732	60.1494309008169	59.8257179916808	54.0184608557291	65.6329751276326	68.9548327023566	67.6151018092859	70.2945635954272	70.7887100186865	68.495876655547	73.081543381826	54.3942258432286	53.2777906477053	55.5106610387519	175.764529165052	163.234548280189	188.294510049914	65.4029169296603	64.1022534917951	66.7035803675256	129.223610413832	127.159690666978	131.287530160686	56.6836263971256	55.529684579343	57.8375682149081	44.5961726391339
35	74.4731292853727	72.7567725604278	76.1894860103176	56.1640527755234	55.0085375784577	57.319567972589	169.028155187022	152.659750744519	185.396559629526	67.8209569319721	66.4713016034912	69.1706122604529	122.635353188523	120.762280991586	124.508425385461	56.0761344280588	54.9340724064208	57.2181964496967	47.1411935537729	45.7942178565092	48.4881692510365	58.8953215813795	57.7129544446593	60.0776887180997	60.2768870798538	54.3318740213063	66.2219001384013	68.9107509445107	67.5615530927478	70.2599487962735	70.7542447679697	68.4632309768181	73.0452585591214	54.3286101440333	53.2130234461995	55.4441968418671	176.751883998992	163.884614428915	189.619153569068	65.3382941526309	64.0360716801505	66.6405166251113	129.149246688375	127.080255999848	131.218237376902	56.6150381727192	55.4622014637982	57.7678748816401	44.5787237043737
36	74.4228154706138	72.7042788946544	76.1413520465733	56.0962316344848	54.9419762050484	57.2504870639212	170.35219127495	153.497877829757	187.206504720143	67.7530389750671	66.4026084565514	69.1034694935828	122.541952640619	120.666365986705	124.417539294533	56.0081299361399	54.8668313236093	57.1494285486704	47.1309470628895	45.7731909639367	48.4887031618423	58.8246327611761	57.6428814243644	60.0063840979879	60.7425169181161	54.6602817782391	66.8247520579931	68.8693793236772	67.5086923501462	70.2300662972082	70.7213851558333	68.4323386490964	73.0104316625703	54.2632903606492	53.1485533040761	55.3780274172223	177.773316429933	164.569543476575	190.97708938329	65.2750741548281	63.9708658795174	66.5792824301387	129.077688555245	127.003051772471	131.152325338019	56.546695830138	55.3949441028931	57.6984475573828	44.5632596847459
37	74.3728852488769	72.6523774859519	76.0933930118018	56.028510803652	54.8755009222739	57.1815206850301	171.72347673393	154.384462059827	189.062491408034	67.6863053281475	66.33485492783	69.037755728465	122.451931096352	120.572917833582	124.330944359121	55.9403497183788	54.7997698071335	57.0809296296241	47.1235036929671	45.7538704735586	48.4931369123757	58.7543763135027	57.5731900831639	59.9355625438414	61.2225999167618	55.0038231399573	67.4413766935663	68.8310074875509	67.4565102589669	70.2055047161348	70.6901703060341	68.403214776206	72.9771258358622	54.1982699350938	53.0843782481749	55.3121616220127	178.828827193125	165.289714350804	192.367940035445	65.2133910353398	63.9066970001114	66.5200850705683	129.009034089045	126.928144785579	131.08992339251	56.4786302930091	55.3279361057271	57.629324480291	44.5498329593559
38	74.3233576879572	72.6010928986971	76.0456224772173	55.9608956207976	54.8091200102698	57.1126712313255	173.142083256283	155.320088830891	190.964077681674	67.6208478835028	66.268097543608	68.9735982233976	122.365446683279	120.481998911935	124.248894454624	55.8728087286322	54.7329027188554	57.0127147384091	47.1189397755264	45.736312673291	48.5015668777619	58.6845938968014	57.5039208167071	59.8652669768957	61.7171170530842	55.362624691422	68.0716094147464	68.7959557848825	67.4050145796178	70.1868969901472	70.6606389866843	68.3758732824244	72.9454046909442	54.1335514925148	53.0204949569462	55.2466080280835	179.918389195146	166.045475469182	193.791302921109	65.1533905227991	63.843627617743	66.4631534278552	128.943381185078	126.855601775059	131.031160595096	56.4108723590599	55.2612008709603	57.5605438471595	44.5384950760714
39	74.2742520226556	72.5504491833357	75.9980548619756	55.8933913844838	54.7428417420437	57.043941026924	174.608044084812	156.305302676246	192.910785493378	67.5567642676046	66.2023941958137	68.9111343393956	122.28265821795	120.393670383729	124.171646052172	55.8055225818364	54.6662453183162	56.9447998453566	47.1173305300354	45.7205780853673	48.5140829747036	58.6153248062956	57.4351122020654	59.7955374105259	62.2260378205984	55.7368004510217	68.715275190175	68.7645734150291	67.3542357483852	70.174911081673	70.6328295712993	68.3503269480939	72.9153321945047	54.0691371322565	52.9568991106965	55.1813751538164	181.041947352054	166.837144412408	195.2467502917	65.0952300200796	63.7817216269687	66.4087384131906	128.880827459526	126.78548948705	130.976165432002	56.3434523608494	55.1947612976905	57.4921434240083	44.5292966867461
40	74.2255876469025	72.5004698456303	75.9507054481747	55.8260034580635	54.6766744258009	56.9753324903261	176.121353702933	157.340606688748	194.902100717118	67.4941578839633	66.1378040657063	68.8505117022204	122.20372504626	120.307992783617	124.099457308903	55.7385078223226	54.5998134208879	56.8772022237573	47.1187499648128	45.7067314705986	48.5307684590269	58.5466057656822	57.3668006978782	59.7264108334862	62.7493201921849	56.126451737959	69.3721886464108	68.7372359232374	67.3042332913239	70.1702385551509	70.606780000074	68.3265874508072	72.8869725493409	54.0050288066966	52.8935858277718	55.1164717856213	182.199418462649	167.665007599064	196.733829326234	65.0390784695031	63.7210439406063	66.3571129984	128.821470148942	126.717874760523	130.925065537361	56.2763999251717	55.1286395633067	57.4241602870368	44.5222874830433
41	74.1773841059741	72.4511778183614	75.9035903935867	55.7587373994794	54.610626462642	56.9068483363168	177.681967573356	158.426461939914	196.937473206798	67.4331379015603	66.0743875629772	68.7918882401435	122.128806881025	120.225026684628	124.032587077421	55.6717822608766	54.5336236070428	56.8099409147104	47.123270778635	45.6948417611368	48.5516997961332	58.4784708783447	57.2990204331322	59.6579213235571	63.2869105972106	56.5316670462093	70.0421541482118	68.7143420868011	67.2551027096405	70.1735814639617	70.5825277414482	68.3046654122323	72.8603900706641	53.9412287881062	52.8305501791193	55.0519073970931	183.390691117139	168.529319966478	198.2520622678	64.985116033209	63.6616602889289	66.3085717774891	128.765406009192	126.652824615787	130.877987402597	56.2097438492143	55.0628569812192	57.3566307172094	44.5175161329637
42	74.1296610888041	72.4025954355235	75.8567267420848	55.6915991157072	54.5447064170234	56.838491814391	179.289801925883	159.563286903991	199.016316947774	67.3738191833255	66.0122062842223	68.7354320824288	122.058063636975	120.144833428614	123.971293845335	55.6053653774872	54.4676934757688	56.7430372792056	47.1309642632094	45.6849819240937	48.5769466023251	58.4109517465227	57.2318030855806	59.5901004074648	63.8387439126542	56.9525219260476	70.7249658992608	68.6963102513643	67.2069823356685	70.1856381670601	70.5601097540229	68.2845704505986	72.8356490574472	53.8777402211394	52.7677877696968	54.987692672582	184.615625641455	169.430304661747	199.800946621164	64.9335335878889	63.6036371745242	66.2634300012535	128.712731213992	126.590406347151	130.835056080832	56.1435121079857	54.9974339480099	57.2895902679616	44.5150302181794
43	74.0824384203924	72.3547444090485	75.8101324317362	55.6245950400056	54.4789230974538	56.7702669825573	180.944733594768	160.751456894244	201.138010295291	67.3163221499087	65.9513229959936	68.6813213038238	121.991655263382	120.067475907476	123.915834619288	55.5392787846138	54.4020419335378	56.6765156356898	47.1419002066735	45.6772287604221	48.6065716529249	58.3440777625043	57.1651778481139	59.5229776768947	64.4047434682429	57.3890788740649	71.420408062421	68.683574188995	67.1600595553394	70.2070888226507	70.5395624488894	68.2663112388043	72.8128136589744	53.8145677558029	52.7052953716352	54.9238401399706	185.874054077371	170.368152746615	201.379955408126	64.8845320377593	63.5470420368668	66.2220220386518	128.663541253185	126.530687617809	130.796394888561	56.0777320033708	54.9323899857478	57.2230740209938	44.5148761722787
44	74.0357360543102	72.3076458080812	75.7638263005393	55.5577323295301	54.4132856452925	56.7021790137676	182.64659990601	161.991303517778	203.301896294242	67.2607725750321	65.8918016488513	68.6297435012128	121.929741574542	119.993019377828	123.866463771256	55.4735467438192	54.3366895089414	56.6104039786969	47.1561467982823	45.671662645207	48.6406309513577	58.2778765714865	57.0991714788467	59.4565816641262	64.984821065579	57.8413872325156	72.1282548986424	68.6765785599089	67.1145757663467	70.2385813534712	70.5209216524309	68.2498955680447	72.7919477368171	53.7517182529857	52.6430715910883	54.860364914883	187.165780198539	171.343022919541	202.988537477538	64.8383214542995	63.4919436731861	66.1846992354129	128.617930830903	126.473736554851	130.762125106955	56.012430460561	54.8677438811293	57.1571170399927	44.517099220022
45	73.9895740653044	72.2613200408225	75.7178280897863	55.4910190803505	54.3478036301247	56.6342345305763	184.395198614852	163.283114154433	205.507283075271	67.2073013099806	65.8337074297053	68.5808951902559	121.872482078332	119.921532288901	123.823431867763	55.4081967268318	54.2716586820962	56.5447347715674	47.1737705344421	45.6683672168804	48.6791738520037	58.2123747013742	57.0338084282844	59.390940974464	65.5788770112122	58.3094830987635	72.848270923661	68.6757740676452	67.0708295058909	70.2807186293995	70.5042225696577	68.2353304167898	72.7731147225256	53.689201551962	52.5811175484558	54.7972855554682	188.490579562497	172.35504125797	204.626117867024	64.7951200557438	63.4384129486738	66.1518271628138	128.575993763757	126.419621842211	130.732365685304	55.9476344727061	54.8035139188805	57.0917550265317	44.5217433177127
46	73.9439726419978	72.2157868389556	75.67215844504	55.4244645565096	54.2824871509299	56.5664419620893	186.190287893671	164.627131464622	207.75344432272	67.1560439362504	65.7771068599705	68.5349810125304	121.820035803078	119.853087101258	123.786984504899	55.3432600105907	54.2069742171341	56.4795458040474	47.19483612625	45.667429023814	48.722243228686	58.1475983505672	56.9691110347267	59.3260856664076	66.1868001635884	58.7933892455229	73.5802110816539	68.6816124029188	67.0291773333664	70.3340474724712	70.4894997481346	68.2226220248641	72.756377471405	53.6270312868394	52.5194375502275	54.7346250234514	189.848199598602	173.404300983524	206.29209821368	64.7551530434499	63.3865238095646	66.1237822773352	128.53782287921	126.368412809295	130.707232949125	55.8833716895959	54.7397182026427	57.0270251765492	44.5288510947798
47	73.8989520796858	72.171065244655	75.6268389147166	55.3580794294761	54.2173469430066	56.4988119159456	188.031586370358	166.023552930384	210.039619810332	67.1071403469846	65.7220679463962	68.4922127475729	121.772561122966	119.787761072643	123.757361173289	55.2787722946318	54.1426634854936	56.4148811037699	47.2194064086964	45.6689371372489	48.7698756801438	58.0835743207967	56.9050997771086	59.2620488644847	66.8084679937813	59.293115052523	74.3238209350396	68.6945410742135	66.990032266981	70.3990498814461	70.4767870425601	68.2117759722997	72.7417981128206	53.5652257368037	52.4580397301066	54.6724117435008	191.238359731824	174.490862252534	207.985857211115	64.7186513158994	63.3363545880263	66.1009480437726	128.503509914276	126.320179513051	130.6868403155	55.8196711411877	54.6763750524923	56.9629672298832	44.5384637966746
48	73.8545327732276	72.1271736001825	75.5818919462726	55.291876024184	54.1523944912688	56.4313575570991	189.918773217191	167.472530433426	212.365016000956	67.0607342595196	65.6686603896946	68.4528081293446	121.730215582233	119.725636987086	123.73479417738	55.2147743283405	54.078756767304	56.3507918893769	47.2475422516832	45.6729827396193	48.8221017637472	58.0203310783988	56.8417935728721	59.1988685839256	67.4437466598894	59.8086564501559	75.078836869623	68.7149982234358	66.9538598106563	70.4761366362153	70.4661175800551	68.2027972625497	72.7294378975606	53.5038086933257	52.3969366373304	54.610680749321	192.660751542253	175.614751974116	209.70675111039	64.685850084092	63.2879895599446	66.0837106082393	128.473145414701	126.274992811284	130.671298018118	55.756564082006	54.6135034644646	56.8996246995473	44.5506212291762
49	73.8107352100277	72.0841295400607	75.5373408799946	55.2258685678073	54.0876421509874	56.3640949846272	191.851488290105	168.974169873454	214.728806706756	67.0169726630787	65.6169558532087	68.4169894729486	121.693155718398	119.666803804397	123.719507632398	55.1513125351459	54.0152875179195	56.2873375523724	47.2793024730143	45.679658697056	48.8789462489726	57.9578999240933	56.7792101073431	59.1365897408435	68.0924910949585	60.3399958756096	75.8449863143073	68.7434075226967	66.9211718269957	70.5656432183976	70.4575237262159	68.1956904095591	72.7193570428727	53.4428103263076	52.3361457511892	54.549474901426	194.11503896009	176.77596365772	211.454114262461	64.6569874143533	63.2415206883144	66.0724541403923	128.446818634772	126.232924425121	130.660712844424	55.6940849380254	54.5511236140932	56.8370462619576	44.5653617042024
50	73.7675799631062	72.0419499858154	75.4932099403971	55.1600734374773	54.0231032772382	56.2970435977163	193.829332318186	170.52853082972	217.130133806653	66.9760052073169	65.5670282899123	68.3849821247214	121.661536884754	119.611357209408	123.711716560101	55.0884396206654	53.9522925866828	56.224586654648	47.3147437535038	45.6890591242863	48.9404283827212	57.8963162484204	56.7173661805925	59.0752663162483	68.7545451082638	60.8871022419227	76.6219879746049	68.7801732436836	66.8925186798266	70.6678278075406	70.4510370519897	68.1904595281049	72.7116145758746	53.382268030523	52.2756899025925	54.4888461584535	195.600858495866	177.974457291878	213.227259699855	64.6323027259954	63.1970494594207	66.0675559925701	128.424617437901	126.19404698872	130.655187887081	55.6322723337546	54.4892573832162	56.775287284293	44.5827219872195
51	73.7250876842533	72.0006511432706	75.449524225236	55.0945094032868	53.9587923641854	56.2302264423883	195.851867143119	172.135626268326	219.568108017912	66.937983538985	65.5189543212346	68.3570127567354	121.635513072411	119.559400043647	123.711626101175	55.0262151521189	53.8898123753448	56.162617928893	47.3539205543533	45.701278949344	49.0065621593627	57.8356208475013	56.6562780580582	59.0149636369443	69.4297414997683	61.4499309203442	77.4095520791924	68.8256755843432	66.8684801671739	70.7828710015124	70.4466883014245	68.1871084267262	72.7062681761228	53.3222272336707	52.2155975860738	54.4288568812677	197.117819505541	179.210159255695	215.025479755388	64.612035271789	63.1546886999043	66.0693818436737	128.406628198137	126.158434084517	130.654822311757	55.5711701740006	54.42792888729	56.7144114607111	44.6027372463417
52	73.6832790972624	71.9602485023765	75.4063096921483	55.0291978631266	53.894725194867	56.1636705313862	197.918616008213	173.795422297533	222.041809718892	66.9030605953695	65.472813655921	68.3333075348181	121.615236732102	119.511042606387	123.719430857816	54.9647060969832	53.8278909243696	56.1015212695967	47.3968850369401	45.7164134845534	49.0773565893268	57.7758612717451	56.5959618124508	58.9557607310395	70.1179021875457	62.0284237363233	78.2073806387681	68.8802663290008	66.8496557907643	70.9108768672373	70.4445073603465	68.185640702483	72.7033740182099	53.2627421479351	52.1559031488018	54.3695811470685	198.665504490088	180.482962264384	216.848046715791	64.596422628813	63.1145642532864	66.0782810043395	128.392935702764	126.126160262561	130.659711142968	55.5108287523271	54.3671649793816	56.6544925252726	44.6254410032103
53	73.6421749912388	71.9207568395465	75.3635931429311	54.9641630661274	53.8309190013665	56.0974071308884	200.029063896573	175.507837972998	224.550289820148	66.8713898643316	65.428689531862	68.3140901968011	121.600858596055	119.466402816884	123.735314375225	54.9039873097983	53.7665759167367	56.0413987028599	47.4436869851564	45.7345580092137	49.1528159610991	57.7170931785599	56.5364336468106	58.8977527103092	70.8188383479411	62.6225089794046	79.0151677164777	68.9442649079107	66.8366548730234	71.0518749427979	70.4445232260167	68.186059836704	72.7029866153294	53.2038764480917	52.0966468468817	54.3111060493018	200.243469429102	181.792725350036	218.694213508168	64.5856992259396	63.0768163966736	66.0945820552056	128.38362305611	126.097301042792	130.669945069428	55.4513058565941	54.3069957070441	56.5956160061441	44.6508650857375
54	73.6017962139763	71.8821902224755	75.3214022054771	54.8994323217445	53.7673926342172	56.0314720092718	202.182657917859	177.272745154619	227.092570681099	66.8431246216577	65.386669159104	68.2995800842114	121.592527500152	119.425606234832	123.759448765472	54.8441419572227	53.7059185909579	55.9823653234876	47.4943737304385	45.755807368355	49.2329400925219	57.6593816590509	56.4777101921563	58.8410531259455	71.5323505682171	63.2321014272498	79.8325997091843	69.0179549109189	66.8300869561907	71.2058228656471	70.4467639778153	68.1883692908098	72.7051586648207	53.1457038608907	52.0378747634389	54.2535329583424	201.851244147918	183.13927387858	220.563214417255	64.5800949320612	63.0416008926279	66.1185889714944	128.378771584739	126.071932899445	130.685610270033	55.3926678412462	54.2474546995888	56.5378809829037	44.6790395827998
55	73.5621636653961	71.8445620174065	75.2797653133857	54.8350361917899	53.7041667386734	55.9659056449063	204.378807743012	179.089968416415	229.667647069609	66.818417157004	65.3468441386591	68.289990175349	121.590390206668	119.388785941248	123.791994472088	54.7852618727913	53.6459735579983	55.9245501875843	47.5489900796152	45.7802555909148	49.3177245683156	57.6028025081396	56.4198087780398	58.7857962382394	72.2582290114164	63.8571023839639	80.6593556388689	69.101581097794	66.8305528209818	71.3726093746062	70.4512567490014	68.1925726012449	72.7099408967579	53.0883086526068	51.9796385875909	54.1969787176228	203.488332717652	184.522399603797	222.454265831508	64.5798337262332	63.0090895961968	66.1505778562697	128.378460744157	126.050133227081	130.706788261233	55.3349906362188	54.1885794659842	56.4814018064534	44.709992800961
56	73.5232982910419	71.8078848988117	75.2387116832721	54.7710086630129	53.6412639342046	55.9007533918211	206.616886086227	180.959285010628	232.274487161826	66.7974179999498	65.3093108297908	68.2855251701088	121.594591227831	119.356082286772	123.83310016889	54.7274478343087	53.5867985207381	55.8680971478794	47.6075782457069	45.8079955297332	49.4071609616805	57.547443407546	56.3627476805278	58.7321391345643	72.9962535931513	64.4973997328511	81.4951074534515	69.1953469352113	66.8386363613508	71.5520575090718	70.4580276995943	68.1986734724959	72.7173819266926	53.0317860041953	51.9219952583921	54.1415767499986	205.154213887545	185.941860759041	224.366567016049	64.5851324673371	62.9794705697957	66.1907943648785	128.38276802718	126.031980288111	130.73355576625	55.2783606634463	54.1304115878347	56.4263097390578	44.7437512233017
57	73.4852210756226	71.7721708614459	75.1982712897993	54.7073872981405	53.5787089923381	55.8360656039428	208.89622923338	182.880424887042	234.912033579718	66.7802751575581	65.2741706385246	68.2863796765916	121.605272650482	119.327642518525	123.882902782439	54.67080975835	53.5284538996018	55.8131656170983	47.670177781795	45.8391185249109	49.501237038679	57.4934049916773	56.3065463595493	58.6802636238053	73.7461941700112	65.1528680036863	82.3395203363362	69.2994126777314	66.8548974591861	71.7439278962766	70.4671019904192	68.2066758671516	72.7275281136867	52.9762422663265	51.865006483107	54.087478049546	206.848341548902	187.397382187233	226.299300910571	64.5961997767899	62.9529476948052	66.2394518587746	128.391768874104	126.017553142003	130.765984606204	55.2228756339591	54.0729967976591	56.3727544702592	44.780339470431
58	73.4479530365962	71.7374312347301	75.1584748384623	54.644213363634	53.5165290069032	55.7718977203648	211.216137616019	184.85307076829	237.579204463748	66.7671333743951	65.2415302024178	68.2927365463725	121.622573962095	119.303620299978	123.941527624211	54.6154668078878	53.4710023740035	55.7599312417721	47.7368255180835	45.8737140913359	49.5999369448312	57.4408017676989	56.2512257059306	58.6303778294671	74.5078107392655	65.8233684545427	83.1922530239883	69.4138939977479	66.8798659246633	71.9479220708325	70.4785037583599	68.2165840919403	72.7404234247796	52.9217950895908	51.808738144661	54.0348520345207	208.570145229903	188.888655509517	228.251634950289	64.6132350434318	62.9297398037898	66.2967302830737	128.405536584818	126.006931556703	130.804141612933	55.1686452013693	54.0163849399457	56.3209054627928	44.819780263749
59	73.4115152177856	71.7036766994162	75.119353736155	54.5815319327942	53.4547535499037	55.7083103156847	213.575876429962	186.87685828175	240.274894578173	66.7581334252066	65.2115014510583	68.304765399355	121.646631878418	119.284175140563	124.009088616273	54.5615474105828	53.4145083561887	55.7085864649769	47.8075555022632	45.9118696305676	49.7032413739587	57.3897628629593	56.1968083272788	58.5827173986397	75.2808536495178	66.5087491681765	84.0529581308591	69.5388611576145	66.914036506559	72.16368580867	70.4922560928568	68.2284028786867	72.7561093070268	52.8685734282515	51.753259618748	53.9838872377549	210.319030620471	190.415339332871	230.22272190807	64.6364275551831	62.9100793870451	66.3627757233211	128.424142233	126.000195903062	130.848088562937	55.1157914510879	53.9606298210453	56.2709530811306	44.8620943910292
60	73.3759286830194	71.6709173064814	75.0809400595573	54.5193919632674	53.3934148057488	55.6453691207861	215.974676297457	188.951376148442	242.997976446472	66.7534114494333	65.1842015280258	68.3226213708409	121.677580173006	119.269471753058	124.085688592953	54.5091891867156	53.3590374216499	55.6593409517813	47.882398943286	45.953670166767	49.811127719805	57.3404325755105	56.1433189103935	58.5375462406275	76.0650638219563	67.2088451629274	84.9212824809853	69.6743387063224	66.9578649313693	72.3908124812754	70.5083810136875	68.2421374591596	72.7746245682154	52.8167174189629	51.6986430267023	53.9347918112235	212.09438012636	191.977059496819	232.2117007559	64.6659557575767	62.894210948729	66.4377005664244	128.447654582519	125.99742703338	130.897882131659	55.064449208764	53.90578896354	56.2231094539881	44.9073006743813
61	73.3412145097869	71.6391624981944	75.0432665213794	54.4578463484606	53.3325476764402	55.583145020481	218.411733971789	191.076166429167	245.747301514411	66.7530983355152	65.1597525676285	68.3464441034019	121.715549508903	119.259679357137	124.171419660669	54.4585387870811	53.3046557281485	55.6124218460136	47.9613841586531	45.9991981059766	49.9235702113296	57.2929707067206	56.0907847049711	58.4951567084701	76.8601729818274	67.92347851806	85.7968674455949	69.8203056734517	67.0117648983479	72.6288464485554	70.5268994500661	68.2577936328231	72.7960052673091	52.7663781387627	51.6449624556986	53.8877938218269	213.895553451575	193.573409359295	234.217697543855	64.7019866350195	62.8823890996559	66.5215841703831	128.476140006191	125.998706145342	130.95357386704	55.0147661560355	53.851923290821	56.1776090212501	44.9554159406561
62	73.3073937829007	71.6084211312915	75.0063664345099	54.3969519428668	53.2721898505817	55.5217140351518	220.886213083144	193.250724827976	248.521701338312	66.7573191615341	65.138281327918	68.3763569951502	121.760667272736	119.254970946901	124.266363598571	54.4097516423969	53.251429462928	55.5680738218659	48.0445365253099	46.0485330177689	50.040540032851	57.2475526588823	56.039236177601	58.4558691401637	77.665903899748	68.6524585134315	86.6793492860646	69.9766962249062	67.0761059369101	72.8772865129024	70.5478312210916	68.2753778265771	72.820284615606	52.7177172492723	51.5922931828855	53.8431413156592	215.721888208165	195.203950121576	236.239826294755	64.7446752068019	62.8748764759989	66.6144739376048	128.509662406994	126.004114632865	131.015210181124	54.9669027465898	53.7990967775114	56.1347087156682	45.006454994345
63	73.2744875881548	71.5787015021958	74.9702736741138	54.336769561825	53.2123818297523	55.4611572938977	223.397244924471	195.47450105289	251.319988796051	66.7661926972322	65.1199186895376	68.4124667049269	121.813057411484	119.255522539053	124.370592283915	54.3629916268843	53.199424364212	55.5265588895567	48.1318784342382	46.1017514380863	50.16200543039	57.2043692852365	55.9887078848038	58.4200306856693	78.4819706424589	69.3955817833383	87.5683595015794	70.1434007383448	67.1512120207394	73.1355894559502	70.5711950175761	68.2948971456559	72.8474928894964	52.6709065363209	51.5407109443659	53.8011021282758	217.572700552427	196.868211192122	238.277189912731	64.7941641265988	62.8719415669959	66.7163866862016	128.548283141892	126.013733925457	131.082832358327	54.9210319205656	53.7473761102291	56.0946877309022	45.0604305930266
64	73.2425170059718	71.5500113742059	74.9350226377377	54.2773639567699	53.153166906843	55.4015610066968	225.943929276012	197.746899233647	254.140959318376	66.779830970859	65.1047990371404	68.4548629045776	121.872840272168	119.261512416597	124.484168127739	54.3184306396795	53.1487053677049	55.4881559116541	48.2234292488285	46.1589266919788	50.2879318056783	57.1636264848685	55.9392396074963	58.3880133622406	79.3080788326091	70.1526324843599	88.4635251808583	70.3202672513714	67.2373608273122	73.4031736754307	70.5970083852813	68.3163594149654	72.8776573555973	52.6261273560584	51.4902912931239	53.7619634189928	219.447285846469	198.565690589019	240.328881103919	64.8505833716442	62.8738565224726	66.8273102208157	128.592060948359	126.02764531783	131.156476578889	54.8773386203298	53.6968304099551	56.0578468307044	45.1173534254044
65	73.2115031050274	71.522358006575	74.9006482034799	54.2188037675505	53.094591092392	55.343016442709	228.525335267115	200.067278396106	256.983392138123	66.7983389026965	65.0930595458129	68.5036182595801	121.940132444729	119.273120380925	124.607144508532	54.2762481086429	53.0993364305775	55.4531597867083	48.3192052671086	46.2201287348825	50.4182817993346	57.1255445403816	55.8908777754432	58.3602113053199	80.1439259171536	70.9233824769871	89.36446935732	70.5071032324988	67.3347835308742	73.6794229341235	70.6252877095853	68.3397732102597	72.9108022089109	52.5835699999915	51.4411090915863	53.7260309083968	221.344919344099	200.295855380661	242.393983307536	64.9140500060051	62.8808949951081	66.9472050169021	128.641051873745	126.045929791529	131.236173955962	54.8360191154728	53.6475310708345	56.0245071601111	45.1772320919795
66	73.1814669358435	71.4957481853937	74.8671856862934	54.1611614538813	53.0367029867084	55.2856199210543	231.140502273874	202.434952992815	259.846051554932	66.8218140055196	65.0848393987133	68.5587886123259	122.015046608333	119.290527022921	124.739566193745	54.2366304219677	53.0513805834052	55.4218802605301	48.419219687896	46.2854240110813	50.5530153647108	57.0903572019739	55.8436771883643	58.3370372155836	80.9892014439332	71.7075915207922	90.2708113670742	70.7036776236414	67.44366502005	73.9636902272328	70.6560482016042	68.3651478786967	72.9469485245116	52.5434329922395	51.3932381840022	53.6936278004768	223.264856899901	202.058142164195	244.471571635608	64.984668001514	62.8933300552989	67.0760059477291	128.695309207574	126.068667830357	131.321950584792	54.7972801493478	53.5995517694822	55.9950085292134	45.2400730883934
67	73.1524295243403	71.4701882561842	74.8346707924965	54.1045132084076	52.9795535976258	55.2294728191894	233.788440851089	204.849193489086	262.727688213092	66.8503461507098	65.0802789637994	68.6204133376201	122.097691381351	119.313913021466	124.881469741237	54.1997702937732	53.0049002539045	55.394640333642	48.5234825809395	46.3548753280158	50.6920898338631	57.0583105273637	55.7977030109264	58.3189180438011	81.8435873460021	72.5050074828677	91.1821672091365	70.909723103342	67.5641444374566	74.2553017692275	70.6893038857868	68.3924935484635	72.9861142231101	52.5059223326565	51.3467512906895	53.6650933746236	225.206335700396	203.851957581145	246.560713819646	65.0625280999725	62.9114322002724	67.2136239996726	128.754883416894	126.095939231352	131.413827602436	54.7613379234957	53.5529686928618	55.9697071541296	45.3058807914731
68	73.1244118653375	71.4456841581031	74.8031395725719	54.0489388541801	52.9231961060087	55.1746816023516	236.468133696991	207.309227003825	265.627040390157	66.8840173972948	65.0795189570742	68.6885158375155	122.188171175259	119.343458475631	125.032883874887	54.1658660705991	52.9599578945612	55.371774246637	48.6320008611011	46.4285417451678	50.8354599770344	57.0296614927506	55.7530329838788	58.3062900016223	82.706758233257	73.3153665592351	92.0981499072789	71.124938521936	67.6963159473418	74.5535610965302	70.7250675889983	68.4218211273146	73.028314050682	52.4712506993444	51.3017201600264	53.6407812386623	227.168575016091	205.676678869587	248.660471162594	65.147707701208	62.9354674652428	67.3599479371731	128.819822084768	126.127822913012	131.511821256524	54.7284169397668	53.5078610209944	55.9489728585391	45.3746574480065
69	73.0974349159953	71.4222414596445	74.7726283723461	53.9945217295285	52.8676855835915	55.1213578754654	239.17853664911	209.814238004219	268.542835294001	66.922901879874	65.0826996174743	68.7631041422736	122.286586052686	119.379342274853	125.193829830519	54.1351209863863	52.9166169293211	55.3536250434514	48.7447782666295	46.5064784763195	50.9830780569394	57.0046763954632	55.7097597567037	58.2995930342226	83.5783816909196	74.1383935088978	93.0183698729414	71.3489914632035	67.8402296479279	74.8577532784791	70.7633509311081	68.4531422900311	73.0735595721851	52.4396366235163	51.2582160045527	53.62105724248	229.150776973241	207.531654452109	250.769899494373	65.2402707634029	62.9656956337981	67.5148458930077	128.890169852018	126.164396722372	131.615942981665	54.6987487227698	53.464311683182	55.9331857623577	45.4464031662698
70	73.071519589186	71.3998653957238	74.7431737826481	53.9413485633606	52.8130786702862	55.0696184564351	241.918579709645	212.363369053282	271.473790366009	66.9670657502547	65.0899599147366	68.8441715857727	122.393031589849	119.421741509715	125.364321669983	54.107742374123	52.874943013025	55.340541735221	48.8618153415622	46.5887368040786	51.1348938790458	56.9836290739443	55.6679932133221	58.2992649345666	84.4581185844168	74.9738019001888	93.9424352686447	71.5815208914937	67.9958925573577	75.1671492256297	70.804164317091	68.4864694549636	73.1218591792183	52.4113036487563	51.2163102347251	53.6062970627876	231.15212734409	209.416204558756	252.888050129424	65.3402677047335	63.0023685377146	67.6781668717524	128.965968362295	126.205737242436	131.726199482154	54.6725704474101	53.4224083839145	55.9227325109056	45.5211159103241
71	73.0466867467862	71.3785609060141	74.7148125875582	53.8895093437961	52.7594332206451	55.019585466947	244.687168098628	214.95572160912	274.418614588135	67.016567166703	65.1014368067718	68.9316975266342	122.50759874359	119.470830924475	125.544366562705	54.0839408428029	52.8350055725929	55.332876113013	48.9831094222917	46.6753640056543	51.2908548389291	56.9667989750719	55.6278626372274	58.3057353129165	85.3456233702001	75.8212943690392	94.8699523713611	71.8221398485543	68.1632696155229	75.4810100815858	70.8475169306505	68.5218157499796	73.1732181113214	52.3864794855002	51.1760754881055	53.5968834828948	233.171796354346	211.329621884065	255.013970824627	65.4477352986194	63.0457284329603	67.8497421642785	129.04725621057	126.251919601351	131.84259281979	54.6501234976621	53.3822448688966	55.9180021264276	45.5987914970927
72	73.0229571928817	71.3583326743977	74.6875817113657	53.8390971827535	52.706807931615	54.9713864338919	247.483183333148	217.590356874704	277.376009791592	67.0714563240393	65.1172645577651	69.0256480903136	122.630373723242	119.526782411345	125.733965035138	54.0639294286739	52.7968795732561	55.3309792840917	49.108654628318	46.7664032889649	51.450905967671	56.9544691023601	55.5895185511345	58.3194196535857	86.2405444120441	76.6805628887719	95.8005259353162	72.0704381700645	68.3422846581395	75.7985916819895	70.8934167293701	68.5591949682836	73.2276384904567	52.3653951701399	51.1375869339185	53.5932034063613	235.208939506622	213.271172277204	257.146706736041	65.5626965586417	63.0960064383818	68.0293866789017	129.134068895127	126.303017284555	131.965120505699	54.6316519833551	53.3439223752311	55.9193815914792	45.6794235962272
73	73.0003516668759	71.3391851693832	74.6615181643686	53.7902081786758	52.6552619659357	54.9251543914159	250.305484330883	220.266296696804	280.344671964962	67.1317755173989	65.1375741228551	69.1259769119428	122.761437867522	119.589764545566	125.933111189478	54.0479227299051	52.7606474291582	55.335198030652	49.2384418572076	46.8618937382564	51.6149899761588	56.9469238811902	55.5531340723924	58.3407136899879	87.1425243023594	77.5512890510076	96.7337595537112	72.325985197872	68.5328213337927	76.1191490619513	70.9418704413929	68.5986215147098	73.285119368076	52.3482842365792	51.1009238142994	53.5956446588589	237.262698418568	215.240095464195	259.285301372941	65.6851606132237	63.1534210258908	68.2169002005565	129.22643877312	126.359101951028	132.093775595213	54.617401241609	53.3075511858919	55.9272512973262	45.7630037327635
74	72.9788908364929	71.3211226853299	74.6366589876559	53.7429412790089	52.6048545873945	54.8810279706232	253.152908536116	222.982524512644	283.323292559589	67.1975592323455	65.1624926002319	69.2326258644591	122.900867526671	119.659942159669	126.141792893673	54.0361360337493	52.7264009584334	55.3458711090652	49.3724587837662	46.9618702684985	51.7830472990339	56.9444469787951	55.5189056499478	58.3699883076424	88.0512001880598	78.4331443572456	97.669256018874	72.5883324699055	68.7347239488279	76.4419409909831	70.9928835636297	68.6401103432119	73.3456567840476	52.3353819064176	51.0661711658801	53.604592646955	239.332201674377	217.23560580111	261.428797547643	65.8151225742785	63.2181765551939	68.4120685933631	129.324395019778	126.420243254603	132.228546784953	54.6076163486716	53.2732521905128	55.9419805068304	45.8495212925638
75	72.9585952906682	71.3041493843092	74.6130411970273	53.6973981433936	52.5556448255252	54.839151461262	256.024273066448	225.737986342762	286.310559790133	67.2688342541629	65.1921427471256	69.3455257612002	123.048733950017	119.737475954839	126.359991945195	54.0287844450035	52.6942432712296	55.3633256187774	49.5106898634281	47.0663635879153	51.9550161389409	56.9473191172137	55.4870530893312	58.4075851450962	88.9662041005178	79.3257905206692	98.6066176803663	72.857016375427	68.9477982384711	76.7662345123828	71.0464603614923	68.6836768863756	73.4092438366091	52.3269243022748	51.0334216505302	53.6204269540194	241.416565688372	219.256893057068	263.576238319676	65.9525634079664	63.2904618515213	68.6146649644115	129.427963591298	126.486508671174	132.369418511422	54.6025406663003	53.2411583450759	55.9639229875247	45.938963530537
76	72.9394855323195	71.2882693384229	74.590701726216	53.6536830078277	52.5076911881011	54.7996748275543	258.918375878332	228.531591828436	289.305159928228	67.3456197895494	65.2266425526403	69.4645970264584	123.205103179167	119.82252214698	126.587684211354	54.0260820240605	52.664290477124	55.3878735709969	49.6531163398566	47.1754001680859	52.1308325116273	56.9558159168368	55.4578188238801	58.4538130097934	89.8871632891498	80.2288797777068	99.5454468005928	73.1315607685033	69.1718120749769	77.0913094620297	71.1026038701445	68.7293369778659	73.4758707624232	52.3231476871211	51.002777413884	53.6435179603581	243.514895579343	221.303123225808	265.726667932878	66.0974498192387	63.3704488307549	68.8244508077225	129.537167191505	126.55796333251	132.5163710505	54.6024144445608	53.2114159241468	55.9934129649747	46.0313155816227
77	72.9215819709889	71.2734865723865	74.5696773695913	53.6119025493457	52.4610514398047	54.7627536588867	261.833996949608	231.362215311975	292.305778587241	67.4279275945766	65.266104857818	69.5897503313351	123.37003594699	119.915232144952	126.824839749029	54.0282409420893	52.6366731067956	55.419808777383	49.7997162567407	47.2890022211201	52.3104302923612	56.9702058065351	55.4314664462357	58.5089451668346	90.8137005581714	81.1420552088641	100.485345907479	73.4114795371359	69.4064961345362	77.4164629397357	71.1613158972613	68.7771067687838	73.5455250257389	52.3242877309091	50.9743518861418	53.6742235756765	245.62628605431	223.373439364564	267.879132744055	66.249734164761	63.4582911822154	69.0411771473066	129.652025242303	126.63466986724	132.669380617365	54.6074735000602	53.1841854712157	56.0307615289046	46.1265604745204
78	72.9049049153533	71.2598051061777	74.5500047245289	53.5721657500965	52.4157824646449	54.7285490355482	264.769899477138	234.228696958089	295.311101996186	67.5157621036233	65.3106370117084	69.7208871955382	123.543587582575	120.015752258401	127.071422906749	54.0354706598898	52.6115371610002	55.4594041587795	49.9504644737676	47.4071876834859	52.4937412640492	56.9907480337748	55.4082785666555	58.5732175008941	91.7454346060679	82.064951068332	101.425918143804	73.6962791292559	69.6515445537754	77.7410137047365	71.2225970272843	68.8270026389545	73.6181914156142	52.3305788043276	50.948271442178	53.7128861664771	247.74982230038	225.466962458893	270.032682141867	66.4093544109178	63.5541231246783	69.2645856971573	129.772553857973	126.71668824948	132.828419466466	54.6179479852908	53.1596423741416	56.0762535964401	46.2246791481403
79	72.8894745655928	71.2472289975371	74.5317201336485	53.5345837591027	52.3719402279593	54.6972272902461	267.724831087686	237.129843914461	298.319818260911	67.60912055502	65.3603405515378	69.8579005585021	123.725807922308	120.12422343265	127.327392411967	54.0479771357629	52.5890447257362	55.5069095457896	50.1053326867417	47.5299702061156	52.6806951673679	57.0176908047163	55.38855410753	58.6468275019027	92.6819803673287	82.9971931218583	102.366767612799	73.985461039679	69.9066156136758	78.0643064656822	71.2864466271571	68.8790411041901	73.6938521501241	52.3422532981498	50.9246768469921	53.7598297493075	249.884580883378	227.582792312075	272.186369454681	66.5762341547723	63.6580582555646	69.49441005398	129.898765823356	126.804075655466	132.993455991247	54.634061261058	53.1379770208835	56.1301455012325	46.3256504707445
80	72.8753110056159	71.2357623841056	74.5148596271263	53.4992697494926	52.3295798511077	54.6689596478774	270.697525060161	240.064431509589	301.330618610734	67.7079931102942	65.4153108952042	70.0006753253842	123.916741227241	120.240781008244	127.592701446239	54.0659620663654	52.5693741227959	55.562550009935	50.2642894518133	47.6573591504752	52.8712197531514	57.0512695802105	55.3726051724646	58.7299339879563	93.6229493560018	83.9383989923629	103.307499719641	74.2785242640682	70.1713324934398	78.3857160346965	71.3528628535228	68.9332387205784	73.7724869864672	52.3595409654605	50.9037244268414	53.8153575040796	252.029630651905	229.720008457662	274.339252846147	66.7502827260014	63.7701885164336	69.7303769355692	130.03067057593	126.896886328428	133.164454823432	54.6560288800339	53.1193945218646	56.1926632382032	46.4294512617469
81	72.8624341951338	71.2254095249677	74.4994588652999	53.4663387686253	52.2887558082221	54.6439217290285	273.686701557347	243.031204485896	304.342198628798	67.8123629651538	65.4756370351817	70.149088895126	124.116426106867	120.365554502879	127.867297710855	54.0896221630375	52.5527195959577	55.6265247301174	50.4273002137723	47.7893595903215	53.0652408372231	57.0917055490009	55.3607536418354	58.8226574561663	94.5679500106264	84.8881785127656	104.247721508487	74.5749677269625	70.4452841391357	78.7046513147893	71.421842661363	68.9896119868326	73.8540733358935	52.3826682830152	50.8855869241367	53.8797496418938	254.18403364552	231.877671093695	276.490396197345	66.9313953869286	63.8905832997534	69.9722074741037	130.168274191824	126.995171451925	133.341376931723	54.6840576854811	53.1041140154732	56.2640013554891	46.5360563161311
82	72.8508639615815	71.2161748413723	74.4855530817907	53.4359075782984	52.2495222496631	54.6222929069337	276.691068865238	246.028878266026	307.353259464451	67.9222064516158	65.541401224356	70.3030116788755	124.324895449452	120.498667413661	128.151123485244	54.1191484645767	52.5392905613716	55.6990063677817	50.5943273383565	47.9259723189099	53.2626823578032	57.1392042944978	55.3533276457133	58.9250809432822	95.5165880401139	85.8461340854849	105.187041994743	74.8742926910336	70.7280262918603	79.0205590902069	71.4933818140531	69.0481772457079	73.9385863823982	52.4118578271516	50.8704540131192	53.9532616411841	256.346846005721	234.054822037081	278.638869974362	67.1194536458663	64.0192887223559	70.2196185693768	130.311579375776	127.098979031706	133.524179719846	54.7183450252728	53.0923675988328	56.3443224517128	46.6454384314427
83	72.8406199918816	71.2080629563921	74.4731770273712	53.408094482138	52.2119334512484	54.6042555130276	279.709324638144	249.05614025021	310.362509026078	68.0374931319543	65.612678646242	70.4623076176666	124.542176359038	120.640237037785	128.44411568029	54.1547256859671	52.5293104734015	55.7801408985326	50.765330148515	48.0671938614505	53.4634664355794	57.1939546663554	55.3506580521828	59.0372512805281	96.4684667701507	86.8118610480602	106.125072492241	75.1760051539925	71.0190827177736	79.3329275902114	71.567474894808	69.1089505854494	74.0259992041667	52.4473276590175	50.8585324712716	54.0361228467634	258.51711888842	236.250485696579	280.78375208026	67.3143256961398	64.1563270900265	70.4723243022532	130.460585455031	127.208353786164	133.712817123897	54.759078077669	53.0843989446166	56.4337572107214	46.7575684373074
84	72.8317218240494	71.2010787332842	74.4623649148145	53.3830191373409	52.1760443820802	54.5899938926015	282.740157147689	252.11165114252	313.368663152858	68.1581858863377	65.6895370643282	70.6268347083473	124.768290099215	120.790374309997	128.746205888433	54.1965316012292	52.5230153726359	55.8700478298225	50.94026496456	48.2130164926336	53.6675134364864	57.2561278629344	55.3530750880019	59.159180637867	97.423187489706	87.7849480443426	107.061426935069	75.4796182380928	71.3179466778703	79.6412897983153	71.6441153194899	69.1719477421739	74.1162828968059	52.4892907134248	50.8500460165331	54.1285354103165	260.693899376619	238.46367006282	282.924128690417	67.5158669895255	64.3016965753831	70.730037403668	130.615288377201	127.323337045372	133.90723970903	54.8064332820298	53.0804616751898	56.5324048888697	46.8724152274208
85	72.8241888386354	71.195227312314	74.4531503649568	53.3608023481482	52.1419113771921	54.5796933191043	285.782246533907	255.194046303783	316.37044676403	68.2842409971234	65.7720364478908	70.7964455463559	125.003252043784	120.949183655327	129.057320432241	54.2447364574103	52.5206521904837	55.9688207243369	51.1190851481354	48.3634282590692	53.8747420372016	57.3258767257061	55.3609051830424	59.2908482683698	98.3803497972392	88.7649774006905	107.995722193788	75.7846545750734	71.6240826690254	79.9452264811214	71.7232953507436	69.2371840040272	74.20940669746	52.5379541853752	50.8452348315624	54.230673539188	262.876231392023	240.693367713749	285.059095070296	67.7239209485696	64.4553711276808	70.9924707694585	130.775680712068	127.443966658633	134.107394765502	54.8605758648831	53.0808175679159	56.6403341618503	46.9899457939538
86	72.8180402500075	71.1905141458056	74.4455663542095	53.3415658387865	52.1095928946546	54.5735387829183	288.834266056597	258.301937128879	319.366594984315	68.415608233748	65.8602285744145	70.9709878930815	125.247071634368	121.116762855823	129.377380412912	54.2995024158448	52.5224768853036	56.076527946386	51.3017411499218	48.5184130065057	54.0850692933378	57.4033352418943	55.3744681033378	59.4322023804508	99.3395519462057	89.7515255066071	108.927578385804	76.0906486867951	71.9369284600155	80.2443689135746	71.8050061134281	69.3046741178804	74.3053381089757	52.5935189082496	50.8443548031314	54.3426830133679	265.063156604317	242.938556833848	287.187756374785	67.938319817547	64.6173006285696	71.2593390065244	130.941751657313	127.570276910468	134.313226404158	54.9216594496257	53.0857346612579	56.7575842379936	47.1101252643091
87	72.8132950974697	71.1869450311904	74.439645163749	53.325432004086	52.0791503306721	54.5717136774999	291.894883345187	261.433912446114	322.35585424426	68.5522309429606	65.9541566116851	71.1503052742362	125.499752345069	121.293202930171	129.706301759967	54.3609830162293	52.5287524797383	56.1932135527203	51.4881805609908	48.677950411702	54.2984107102797	57.4886182472688	55.394074412367	59.5831620821705	100.300391189477	90.7441631992452	109.856619179708	76.3971493588839	72.255897437239	80.5384012805289	71.8892376113049	69.3744321992522	74.4040430233577	52.6561787178152	50.8476765075253	54.464680928105	267.253715336874	245.198202245491	289.309228428257	68.1588856468964	64.7874113023182	71.5303599914746	131.11348704817	127.702298444911	134.524675651429	54.9898257366789	53.0954853221834	56.8841661511744	47.232916940164
88	72.8099722362201	71.1845261418311	74.4354183306092	53.3125236365575	52.0506488610457	54.5743984120693	294.962761645336	264.588539936325	325.336983354348	68.6940461497641	66.0538546855618	71.3342376139665	125.761291654226	121.478588025245	130.043995283207	54.4293226587963	52.5397470595672	56.3188982580254	51.6783481677179	48.8420160188429	54.5146803165929	57.5818213171104	55.4200232780591	59.7436193561618	101.262464122291	91.7424561512065	110.782472093376	76.7037220015427	72.5803812651269	80.8270627379585	71.9759787449462	69.4464716460603	74.505485843832	52.7261197965964	50.8554839723615	54.5967556208313	269.446947467689	247.471256450746	291.422638484632	68.3854314010456	64.9656063827762	71.8052564193149	131.290869370959	127.840058197977	134.741680543942	55.0652042401918	53.1103443234061	57.0200641569775	47.3582823387286
89	72.8080903281496	71.183264055411	74.4329166008881	53.3029636293378	52.0241582736284	54.5817689850472	298.036561060571	267.764367569332	328.30875455181	68.8409846748447	66.1593474422917	71.5226219073977	126.031681023326	121.672995318798	130.390366727854	54.504656099964	52.5557317827645	56.4535804171635	51.8721860101527	49.0105812803953	54.7337907399102	57.6830208300447	55.4526006247426	59.9134410353469	102.225367023382	92.7459652610576	111.704768785707	77.0099509884667	72.9097528561622	81.1101491207713	72.0652173308186	69.5208050567213	74.6096296049159	52.8035199937955	50.8680732425702	54.7389667450209	271.641893324327	249.756660681919	293.527125966735	68.6177621748509	65.1517670326381	72.0837573170638	131.47387778048	127.983579338142	134.964176222819	55.1479120673869	53.1305869660859	57.1652371686879	47.4861812361449
90	72.8076678324828	71.1831657796927	74.432169885273	53.2968746550827	51.999753754454	54.5939955557115	301.114939787267	270.959925055337	331.269954519196	68.9929712744418	66.2706496168527	71.7152929320309	126.310905883109	121.876494932612	130.745316833605	54.587107957264	52.5769789351495	56.5972369793785	52.0696334437442	49.1836136023045	54.9556532851838	57.7922741867568	55.4920776151049	60.0924707584087	103.188696193908	93.7542470459808	112.623145341836	77.315441961629	73.2433696353942	81.3875142878639	72.1569401215025	69.5974441530378	74.7164360899673	52.8885481168302	50.8857507744809	54.8913454591795	273.837594571752	252.053345959148	295.621843184355	68.8556764996284	65.3457535036256	72.3655994956311	131.662488121221	128.132881214657	135.192095027786	55.2380537273325	53.1564872713179	57.3196201833472	47.6165717129489
91	72.8087229962669	71.1842387754665	74.4332072170674	53.2943788215408	51.9775165903354	54.6112410527463	304.196555341344	274.173725308841	334.219385373846	69.1499248085384	66.3877656210748	71.9120839960021	126.59894562689	122.089149855551	131.108741398228	54.6767922200988	52.6037600573051	56.7498243828925	52.2706272043083	49.3610763934406	55.180178015176	57.9096201636154	55.538709436957	60.2805308902738	104.152048293866	94.7668540359774	113.537242551754	77.6198240867021	73.5805770747526	81.6590710986515	72.2511328269985	69.6763997082281	74.8258659457689	52.9813631916907	50.908831677985	55.0538947053965	276.033095091868	254.360234153294	297.705956030443	69.0989677161426	65.5474065193058	72.6505289129794	131.856672952341	128.28797931352	135.425366591162	55.3357209572593	53.1883162531552	57.4831256613634	47.7494102015145
92	72.8112738447101	71.1864909765298	74.4360567128903	53.2955973051822	51.9575347530305	54.6336598573339	307.280065775073	277.404265922628	337.155865627517	69.3117584429157	66.5106891670435	72.1128277187878	126.895773611127	122.311015876076	131.480531346178	54.7738117639095	52.6363441571708	56.9112793706482	52.4751014761246	49.5429291191992	55.4072738330499	58.0350793799658	55.5927343627884	60.4774243971431	105.115020675632	95.7833351690384	114.446706182225	77.9227522411726	73.9207124637039	81.9247920186413	72.3477801370745	69.7576814803781	74.9378787937709	53.08211369069	50.9376378233124	55.2265895580675	278.227441853701	256.676239052414	299.778644654988	69.347425389116	65.7565488556879	72.9383019225442	132.056401576367	128.448885220918	135.663917931816	55.4409925564062	53.226340277624	57.6556448351883	47.884651535394
93	72.8153381713771	71.1899308065608	74.4407455361933	53.3006499648428	51.9399033344593	54.6613965952263	310.364130882445	280.650030649363	340.078231115528	69.4783798900302	66.639402942427	72.3173568376333	127.201357163226	122.542141523847	131.860572802605	54.8782578665993	52.6749960143657	57.0815197188329	52.6829879630388	49.7291273591681	55.6368485669095	58.1686548573198	55.6543730462123	60.6829366684274	106.077211714337	96.8032361866942	115.35118724198	78.2239091148788	74.2631088752295	82.1847093545281	72.4468657446049	69.841298151521	75.0524333376887	53.1909367277666	50.9724958265058	55.4093776290274	280.419685773122	259.000267430059	301.839104116186	69.6008367359399	65.9729870887807	73.228686383099	132.261640071567	128.61560659395	135.907673549184	55.553934219684	53.2708195063753	57.8370489329927	48.022249000468
94	72.8209335282479	71.1945671927736	74.4472998637221	53.3096549378772	51.9247248086648	54.6945850670897	313.447413391608	283.909490888309	342.985335894907	69.6496916928406	66.7738783547844	72.5255050308969	127.515657596579	122.782568020111	132.248747173048	54.9902097275033	52.7199745760463	57.2604448789604	52.8942159624477	49.9196228687654	55.8688090561301	58.3103326488458	55.723828017912	60.8968372797796	107.038221134746	97.8261000293546	116.250342240137	78.5230072008446	74.6070992801009	82.4389151215884	72.5483723698502	69.9272572724854	75.1694874672149	53.3079572232848	51.0137349263887	55.6021795201808	282.6088825611	261.331220113656	303.886545008543	69.8589880414267	66.1965134732267	73.5214626096267	132.472351327908	128.788147138433	136.156555517382	55.6745983660438	53.322006420141	58.0271903119467	48.1621543878135
95	72.8280772156456	71.2004095762713	74.4557448550199	53.3227282217747	51.9121091037977	54.7333473397517	316.528580142901	287.181107174697	345.876053111104	69.8255915546648	66.914075361552	72.7371077477775	127.838630232819	123.032329236663	132.644931228976	55.1097339907463	52.7715314398774	57.4479365416151	53.1087124420354	50.1143636447569	56.103061239314	58.4600825183995	55.8012833441276	61.1188816926713	107.997650334364	98.8514672308451	117.143833437883	78.8197906529868	74.9520207583231	82.6875605476505	72.6522817856251	70.0155652135849	75.2889983576653	53.4332870422084	51.0616847656827	55.804889318734	284.794093559455	263.667993051194	305.920194067716	70.1216660306853	66.4269079122323	73.8164241491383	132.688495086555	128.96650659361	136.4104835795	55.8030239592005	53.3801444156602	58.2259035027409	48.3043180481973
96	72.8367862720431	71.2074679190377	74.4661046250486	53.3399832445806	51.9021734757969	54.7777930133644	319.606303251118	290.463330669225	348.749275833011	70.0059727169195	67.0599424012485	72.9520030325905	128.170224431255	123.291451663186	133.048997199323	55.2368842764291	52.8299094173127	57.6438591355455	53.3264021191264	50.3132939945539	56.3395102436989	58.6178586497681	55.8869044126334	61.3488128869028	108.955102702481	99.8788763115454	118.031329093417	79.1140369865745	75.2972187547313	82.9308552184178	72.7585748433014	70.1062271211725	75.4109225654304	53.5670241115668	51.1166730897549	56.0173751333786	286.974386563177	266.009478374473	307.939294751881	70.3886591735509	66.6639399765196	74.1133783705823	132.910027982825	129.150680723559	136.669375242092	55.939236321138	53.445466469755	58.4330061725211	48.4486889480991
97	72.8470774637566	71.215752707541	74.4784022199722	53.3615304277852	51.8950421840433	54.8280186715271	322.679261250639	293.754604645209	351.603917856069	70.1907243852306	67.2114164395067	73.1700323309546	128.510383625446	123.559954382843	133.460812868049	55.3717007246476	52.895341169539	57.8480602797563	53.5472075425186	50.516354609194	56.5780604758432	58.7836003687308	55.980837814194	61.5863629232676	109.910183934891	100.907864169528	118.912503700253	79.4055585972805	75.6420513263303	83.1690658682306	72.8672314995908	70.1992468800277	75.5352161191539	53.7092515252161	51.1790233780331	56.2394796723991	289.148836628357	268.354565457141	309.943107799572	70.6597588964338	66.9073709291137	74.4121468637538	133.136903592519	129.340661315127	136.933145869911	56.0832469414838	53.5181938652887	58.6483000176789	48.5952147271667
98	72.8589672745366	71.2252749529523	74.4926595961208	53.387476745578	51.8908459774664	54.8841075136895	325.746140222152	297.053365970849	354.438914473455	70.3797322029433	67.3684231409076	73.3910412649789	128.859045366858	123.837849056003	133.880241677713	55.5142095588055	52.9680479088482	58.0603712087628	53.7710491766545	50.7234826398992	56.8186157134098	58.9572328628789	56.0832112913343	61.8312544344234	110.862502344021	101.937966469097	119.787038218944	79.6942040752805	75.9858933322558	83.4025148183051	72.9782308440517	70.2946270815035	75.6618346065999	53.8600366459552	51.249052425123	56.4710208667873	291.316526864857	270.702141965736	311.930911763977	70.9347606808807	67.1569557135736	74.7125656481878	133.36907248154	129.536436182192	137.201708780887	56.2350532882458	53.5985349753796	58.871571601112	48.7438417570028
99	72.8724718950669	71.2360461880078	74.508897602126	53.4179252845412	51.889721406884	54.9461291621984	328.805634899749	300.358046584116	357.253223215383	70.57287876957	67.5308771743433	73.6148803647967	129.216141375538	124.125139912049	134.307142839026	55.6644226759662	53.048238159539	58.2806071923934	53.9978454879849	50.9346117781047	57.0610791978651	59.1386678867855	56.1941337306547	62.0832020429163	111.81166916424	102.968718026106	120.654620302375	79.9798592921401	76.3281405233263	83.6315780609539	73.0915511272637	70.3923689973196	75.7907332572077	54.0194302170021	51.3270678908557	56.7117925431486	293.476549212874	273.051094901978	313.90200352377	71.213465032438	67.4124448657802	75.0144851990958	133.606482258723	129.737989176076	137.474975341369	56.3946386274525	53.6866841041085	59.1025931507965	48.8945152011836
100	72.8876072123838	71.2480784605782	74.5271359641895	53.4529748079536	51.8918099853537	55.0141396305536	331.856449757226	303.667074957715	360.045824556738	70.7700442002431	67.6986826559191	73.841405744567	129.581597597719	124.421823749184	134.741371446253	55.8223372730447	53.1361065744714	58.5085679716179	54.2275130333793	51.1496723388463	57.3053537279123	59.3278044429702	56.313695179643	62.3419137062973	112.757298852109	103.999653189449	121.51494451477	80.2624482401322	76.6682134969992	83.8566829832653	73.2071697896113	70.4924725588583	75.9218670203642	54.187465496592	51.4133658406583	56.9615651525256	295.628005202581	275.400311634508	315.855698770654	71.4956783083771	67.6735863135583	75.3177703031959	133.849077631765	129.945300201929	137.752855061602	56.5619718608273	53.7828203837731	59.3411233378814	49.0471790764057
101	72.9043887992271	71.2613843240326	74.5473932744216	53.4927193289039	51.8972572227728	55.0881814350351	334.897300072493	306.978877551606	362.81572259338	70.9711067208358	67.8717337293555	74.0704797123162	129.955334270278	124.727889942206	135.18277859835	55.987935518409	53.2318328058308	58.7440382309873	54.4599665504321	51.3685913473895	57.5513417534746	59.5245294320688	56.4419668737881	62.6070919903496	113.699009381348	105.030306218085	122.367712544611	80.5419336061188	77.0055614948994	84.0783057173382	73.3250634906197	70.5949363417899	76.0551906394496	54.3641574309234	51.5082282996168	57.22008656223	297.770006696092	277.748680918315	317.791332473868	71.7812133982735	67.9401270340438	75.6222997625031	134.096800466174	130.158345240908	138.035255691439	56.7370073917041	53.887106730339	59.5869080530692	49.2017763146567
102	72.9228319033372	71.2759768245128	74.5696869821616	53.5372476963704	51.9062115637777	55.1682838289632	337.926912969059	310.291880250536	365.561945687582	71.1759432921502	68.0499152796454	74.3019713046551	130.337265991939	125.043320458222	135.631211525655	56.1611842789183	53.3355804313164	58.9867881265202	54.6951190495126	51.5912926289799	57.7989454700453	59.7287182686021	56.5790012646186	62.8784352725857	114.636422532326	106.06021165296	123.212633411692	80.8183170651409	77.3396660334561	84.2969680968256	73.4452081387838	70.6997575558328	76.1906587217348	54.5495018817933	51.6119208452494	57.4870829183372	299.901676611022	280.095093900025	319.708259322019	72.0698902570497	68.2118145455669	75.9279659685325	134.349589847108	130.377096377973	138.322083316242	56.919685029914	53.9996888600273	59.8396811998007	49.3582488263069
103	72.9429514367121	71.2918694852564	74.5940333881677	53.5866431983103	51.9188232592183	55.2544631374024	340.944028433621	313.604509784019	368.283547083223	71.3844302554767	68.2331037715268	74.5357567394266	130.7273018011	125.368089880261	136.086513721938	56.3420349125246	53.4474959396319	59.2365738854173	54.9328819074063	51.817696901589	58.0480669132235	59.9402354616332	56.724832043927	63.1556388793393	115.569164175874	107.088904683169	124.049423668579	81.0916392823172	77.6700443726842	84.5132341919501	73.5675789218305	70.806932039436	76.328225804225	54.7434749259266	51.7246902652606	57.7622595865927	302.022149624974	282.438445107272	321.605854142676	72.3615362956407	68.4883982185632	76.2346743727182	134.607382144032	130.601521835127	138.613242452937	57.109929946342	54.12069437097	60.099165521714	49.5165375640149
104	72.9647619648391	71.3090762881318	74.6204476415463	53.6409831856162	51.9352432012379	55.3467231699945	343.947400308845	316.915195126203	370.979605491487	71.5964439909704	68.4211682003248	74.771719781616	131.125345260183	125.702165438766	136.548525081601	56.5304231362997	53.5677077816564	59.4931384909431	55.1731649623902	52.0477218715265	58.2986080532538	60.1589351623226	56.8794741637527	63.4383961608925	116.496864551233	108.115921505677	124.87780759679	81.361979615475	77.9962528425239	84.7277063884261	73.6921503373579	70.9164542591571	76.4678464155586	54.946032243193	51.8467623073078	58.0453021790781	304.130572860304	284.777633420328	323.48351230028	72.6559866396366	68.769630398267	76.5423428810062	134.87011107805	130.831586009931	138.908636146169	57.3076526873117	54.2502318945948	60.3650734800287	49.6765825873419
105	72.9882776959165	71.3276116525628	74.6489437392701	53.7003387205513	51.9556217505085	55.4450556905942	346.935797260513	320.222368873012	373.649225648014	71.8118615796871	68.6139711390691	75.0097520203051	131.531294546354	126.045507050937	137.01708204177	56.7262689791015	53.6963254958361	59.7562124623669	55.4158766105884	52.2812823317847	58.5504708893922	60.3846616828352	57.0429238555675	63.7263995101029	117.419158537974	109.140799677919	125.697517398029	81.6294555150338	78.3178900586914	84.9410209713762	73.8188962237889	71.0283173134976	76.6094751340803	55.1571086105523	51.9783395480593	58.3358776730453	306.226106548584	287.111563024142	325.340650073026	72.9530842708566	69.0552673402684	76.8509012014448	135.13770779182	131.067249519133	139.208166064507	57.5127492579561	54.3883903219632	60.637108193949	49.8383231279699
106	73.0135124700816	71.3474904120401	74.6795345281231	53.764774252963	51.9801075816826	55.5494409242434	349.908003718248	323.524468593941	376.291538842556	72.0305614598073	68.8113698626551	75.2497530569594	131.945042548471	126.398067367899	137.492017729044	56.9294768270768	53.8334389180131	60.0255147361406	55.6609239034497	52.5182902629771	58.8035575439223	60.6172499931353	57.2151586554212	64.0193413308493	118.335685921717	110.16307846253	126.508293380905	81.894221621931	78.6346000685897	85.1538431752724	73.9477897915843	71.1425129409522	76.7530666422165	55.3766175176921	52.1195994084977	58.6336356268866	308.307924674218	289.439144338955	327.176705009482	73.2526800705802	69.3450699680101	77.1602901731504	135.410100921917	131.308469247222	139.511732596611	57.7251012823698	54.5352381107598	60.9149644539799	50.0016976554165
107	73.0404797486621	71.368727788427	74.7122317088972	53.8343473272105	52.0088465699038	55.6598480845172	352.862820789118	326.819938155824	378.905703422412	72.252424067555	69.0132175273197	75.4916306077903	132.366476970127	126.759791829635	137.97316211062	57.1399355688447	53.9791174869859	60.3007536507034	55.9082126461897	52.7586549367309	59.0577703556485	60.8565262038597	57.3961374444735	64.3169149632458	119.246091653519	111.182299163474	127.309884143563	82.1564685687079	78.9460754701153	85.3668616673005	74.0788036546533	71.2590315320228	76.8985757772838	55.6044509189094	52.2706923415201	58.9382094962988	310.375215596696	291.759294927574	328.991136265818	73.5546327859355	69.6388044685704	77.4704611033007	135.687216673541	131.555198399762	139.819234947319	57.9445762467163	54.6908226790821	61.1983298143505	50.1666439431419
108	73.0691926034667	71.3913393642755	74.747045842658	53.9091083223408	52.0419807375028	55.7762359071788	355.799067143472	330.107229015856	381.490905271088	72.4773324535787	69.2193643819526	75.7353005252047	132.795480438594	127.130618727672	138.460342149517	57.3575188455482	54.1334096574898	60.5816280336066	56.1576474970418	53.0022830213871	59.3130119726965	61.1023080446139	57.5858005162918	64.618815572936	120.15002610276	112.19800545276	128.102046752761	82.416421493146	79.2520605398404	85.5807824464517	74.2119098619054	71.3778621449449	77.0459575788658	55.8404791338999	52.4317402163799	59.2492180514199	312.427182651035	294.07094037741	330.783424924659	73.8588089425789	69.9362427492685	77.7813751358893	135.968978897437	131.807386561326	140.130571233547	58.1710278296712	54.8551698926503	61.4868857666921	50.3330991349431
109	73.099663706135	71.415341053376	74.783986358894	53.9891002276158	52.0796472760471	55.8985531791844	358.715579872432	333.384801481066	384.046358263799	72.7051728660731	69.4296589868188	75.9806867453274	133.231930619523	127.51047927544	138.953381963607	57.5820854090749	54.2963424319566	60.8678283861933	56.4091320671587	53.2490786898619	59.5691854444555	61.3544053476626	57.7840696834962	64.9247410118291	121.047145303434	113.209743686913	128.884546919956	82.6743382779388	79.5523543901282	85.7963221657495	74.3470799288862	71.4989925248754	77.195167332897	56.0845509078043	52.6028349224294	59.5662668931791	314.463044725992	296.373015155287	332.553074296698	74.1650827272384	70.2371627824416	78.0930026720352	136.255309168901	132.064979757868	140.445638579934	58.4042963227363	55.028283652527	61.7803089929457	50.500999811532
110	73.1319053175617	71.4407490697625	74.8230615653608	54.074358455063	52.1219776549107	56.0267392552153	361.611215316537	336.651125931381	386.571304701693	72.9358352926646	69.6439494151755	76.2277211701536	133.675700337203	127.899297686244	139.452102988162	57.8134795896818	54.4679210213632	61.1590381580005	56.6625690210094	53.4989437295184	59.8261943125005	61.6126205470636	57.9908484367666	65.2343926573605	121.937111193685	114.217063212313	129.657159175058	82.9305075336763	79.8468141463732	86.0142009209794	74.4842848694395	71.6224091262916	77.3461606125874	56.3364936382075	52.7840372119698	59.8889500644451	316.482036819673	298.664463433014	334.299610206333	74.4733358629054	70.5413488689562	78.4053228568545	136.546126868754	132.327920523367	140.764333214141	58.644209141119	55.2101455908673	62.0782726913708	50.670282057193
111	73.165929277416	71.4675798953977	74.8642786594342	54.1649106902979	52.1690968236625	56.1607245569333	364.484849865069	339.904684003274	389.065015726865	73.1692139540023	69.862084414024	76.4763434939807	134.1266577002	128.296991258789	139.95632414161	58.0515318721046	54.648128643762	61.4549351004472	56.9178601771159	53.7517776538957	60.0839427003361	61.8767492028286	58.20602216891	65.5474762367471	122.819591848509	115.219516658438	130.41966703858	83.1852463458234	80.1353580964375	86.2351345952093	74.6234952273401	71.7480971383538	77.4988933163263	56.5961137738837	52.9753757988474	60.2168517489199	318.483410572206	300.94423988163	336.022581262782	74.78345749751	70.8485918524915	78.7183231425286	136.84134926614	132.596147970568	141.086550561712	58.8905814241205	55.4007148825259	62.3804479657152	50.8408815264199
112	73.2017469937735	71.4958502467544	74.9076437407926	54.2607767824715	52.2211225119969	56.3004310529461	367.335380725705	343.143969730909	391.526791720502	73.4052077430812	70.0839145018123	76.7265009843501	134.584666232168	128.703470470149	140.465861994186	58.2960595770492	54.8369264667895	61.7551926873089	57.1749066089762	54.0074778161422	60.3423354018101	62.1465805587207	58.429458475676	65.8637026417654	123.694261705496	116.216660217997	131.171863192996	83.4388978092804	80.4179687173528	86.4598269012079	74.7646811078424	71.8760405129868	77.6533217026979	56.8631973870365	53.176846725804	60.5495480482689	320.466434775193	303.211310432142	337.721559118245	75.0953441239115	71.1586893163227	79.0319989315004	137.140891603034	132.869597865665	141.412185340404	59.1432167223527	55.5999281804325	62.6865052642728	51.0127335104324
113	73.23936943288	71.5255770405058	74.9531618252542	54.3619686738391	52.2781646277387	56.4457727199396	370.161726664145	346.367490641507	393.955962686783	73.6437206055198	70.3092929832463	76.9781482277934	135.04958500764	129.118639076094	140.980530939186	58.5468676428435	55.0342536977263	62.0594815879607	57.4336087460212	54.2659395239953	60.6012779680471	62.4218981408591	58.6610075433767	66.1827887383415	124.560801783528	117.208053912824	131.913549654232	83.691828376489	80.6946954347257	86.6889613182523	74.9078122090915	72.0062219954429	77.8094024227401	57.1375109176973	53.3884130095733	60.8866088258212	322.430395857701	305.464653000505	339.396138714897	75.4088995451395	71.4714457922853	79.3463532979938	137.44466718032	133.148202706743	141.741131653897	59.4019077676483	55.8076996824192	62.9961158528775	51.1857730034714
114	73.2788071090653	71.5567773585242	75.0008368596063	54.4684903691299	52.3403247507351	56.5966559875247	372.96282871347	349.573768801477	396.351888625462	73.8846618573171	70.5380768643679	77.2312468502663	135.521268792577	129.542394218667	141.500143366487	58.8037495000362	55.2400278216852	62.3674711783871	57.6938664744566	54.527056156153	60.8606767927602	62.7024804024741	58.9005026312404	66.5044581737077	125.418899894337	118.19326184435	132.644537944324	83.9444250468301	80.9656569253802	86.9231931682799	75.0528578533431	72.1386231571107	77.9670925495755	57.418802085923	53.6100045684041	61.2275996034419	324.374598348569	307.703258174457	341.045938522681	75.7240348942589	71.7866730079594	79.6613967805585	137.752587445299	133.431891805822	142.073283084776	59.6664373202688	56.0239213365553	63.3089533039822	51.35993476878
115	73.3200700748271	71.58946841238	75.0506717372742	54.5803379446241	52.4076957182375	56.7529801710107	375.737650853015	352.761341809633	398.713959896397	74.1279464379717	70.7701276545954	77.4857652213481	135.999568189459	129.974626540872	142.024509838046	59.0664880299387	55.4541449854277	62.6788310744497	57.9555792378395	54.7907192798783	61.1204391958007	62.9881014180216	59.1477606539391	66.8284421821042	126.26825084685	119.171852427307	133.364649266393	84.1970924262461	81.231042742202	87.1631421102903	75.1997870179412	72.2732244303434	78.1263496055391	57.7068009645661	53.8415184321884	61.5720834969437	326.298365314885	309.926129859706	342.670600770064	76.0406687132267	72.1041901930892	79.9771472333642	138.064562080515	133.720591374321	142.408532786708	59.9365790869568	56.2484631909719	63.6246949829416	51.5351534041728
116	73.3631679111036	71.6236675075159	75.1026683146913	54.6974995966104	52.4803612956885	56.9146378975323	378.485180656621	355.928763733536	401.041597579706	74.3734950982492	71.0053120463411	77.7416781501573	136.484329786694	130.415220308349	142.55343926504	59.3348565965839	55.676480521343	62.9932326718249	58.2186461372474	55.0568187696808	61.380473504814	63.2785316275283	59.4025828670496	67.1544803880071	127.108556644238	120.143398605219	134.073714683258	84.450249686607	81.4911140301098	87.4093853431042	75.3485683660048	72.4100051450843	78.2871315869254	58.0012212027637	54.0828192308095	61.9196231747179	328.201038776496	312.13228588281	344.269791670182	76.3587270899351	72.4238244601343	80.2936297197358	138.380499093737	134.014224611774	142.7467735757	60.2120987025398	56.4811738926067	63.9430235124729	51.7113634071033
117	73.4081097177528	71.6593920072603	75.1568274282453	54.8199557286894	52.5583959256724	57.0815155317064	381.204429910159	359.074605984689	403.334253835628	74.6212345232832	71.2435024669437	77.9989665796227	136.975396312117	130.864053537882	143.086739086353	59.6086201403601	55.9068896034321	63.3103506772881	58.4829660308952	55.3252429269175	61.6406891348729	63.573538629609	59.6647556555079	67.4823216037102	127.93952667361	121.107478046078	134.771575301143	84.7043274543341	81.746203119529	87.6624517891392	75.4991702767734	72.548943567074	78.4493969864727	58.3017613879736	54.3337399518202	62.269782824127	330.081980096463	314.320758547901	345.843201645026	76.6781438475483	72.7454112669756	80.610876428121	138.70030490899	134.31271179763	143.08789802035	60.4927547671444	56.7218813373128	64.263628196976	51.8884992391391
118	73.454904104259	71.6966592968268	75.2131489116913	54.9476790772061	52.6418645471296	57.2534936072827	383.894435198304	362.197458127906	405.591412268701	74.8710973930667	71.4845775018034	78.2576172843299	137.472606790334	131.320998132579	143.624215448089	59.8875363207273	56.1452080248846	63.62986461657	58.7484376330611	55.5958786001572	61.9009966659651	63.8728880192051	59.9340514225511	67.811724615859	128.760877888277	122.063673316416	135.458082460139	84.9597646572494	81.9967118304864	87.9228174840124	75.6515608755656	72.6900169374316	78.6131048136997	58.6081065324269	54.594082954269	62.6221301105848	331.940570347411	316.490595144205	347.390545550618	76.9988607755043	73.0687949625508	80.9289265884579	139.023884458482	134.615970385952	143.431798531013	60.7782999306147	56.9703934713898	64.5862063898397	52.0664953897577
119	73.5035591806834	71.7354867474306	75.2716316139361	55.080634873918	52.7308224767537	57.4304472710823	386.55425846056	365.295928619725	407.812588301395	75.123022383683	71.7284221916029	78.5176225757632	137.975796703682	131.785920023552	144.165673383812	60.1713566949487	56.3912530851248	63.9514603047727	59.0149596121867	55.8686113061544	62.1613079182189	64.1763442638516	60.2102295743788	68.1424589533243	129.572334982544	123.011572031794	136.133097933295	85.2170053575593	82.2431083931195	88.190902321999	75.8057080633062	72.8332015134079	78.7782146132045	58.9199296683088	54.8636212215316	62.9762381150859	333.776210653766	318.640858401089	348.911562906443	77.3208278874047	73.3938294089693	81.24782636584	139.351141275302	134.923915102846	143.778367447758	61.0684820154055	57.2264992419232	64.9104647888878	52.2452864393785
120	73.5540825488775	71.77589168064	75.332273417115	55.2187810448387	52.8253153447509	57.6122467449265	389.182987516608	368.368645470205	409.997329563011	75.3769541138137	71.974928210183	78.7789800174445	138.484798156544	132.258679317896	144.710916995192	60.4598279196836	56.6448245731073	64.2748312662599	59.2824306880171	56.143325351281	62.4215360247533	64.4836716103174	60.4930375938982	68.4743056267367	130.373630558965	123.950766981504	136.796494136427	85.4764955973988	82.485922980508	88.4670682142895	75.9615795455769	72.9784726101169	78.9446864810369	59.2368935348306	55.1420998325012	63.3316872371601	335.588322509881	320.770626887064	350.406018132698	77.6440036876718	73.7203786668393	81.5676287085043	139.681977586751	135.236458046439	144.127497127063	61.363045169006	57.4899696904817	65.2361206475304	52.4248071215507
121	73.6064812939787	71.817891333062	75.3950712548955	55.36206844402	52.9253790777629	57.7987578102771	391.779736561076	371.414256821782	412.14521630037	75.632843042087	72.2239939328747	79.0416921512992	138.999440042789	132.739130452804	145.259749632775	60.7526929625897	56.9057058331944	64.599680091985	59.5507497276547	56.4199039532637	62.6815955020456	64.7946350118713	60.7822121955304	68.8070578282121	131.164505288022	124.880856225002	137.448154351041	85.7386802815124	82.7257419451641	88.7516186178608	76.1191428611504	73.1258046430554	79.1124810792454	59.5586523396233	55.4292376275506	63.6880670516961	337.376348074128	322.878995348901	351.873700799356	77.9683554264664	74.0483177244814	81.8883931284513	140.016294408187	135.553508789236	144.479080027139	61.6617310368137	57.7605591818529	65.5629028917745	52.6049923842166
122	73.660761976203	71.8615028214508	75.4600211309553	55.5104411208519	53.0310399226943	57.9898423190094	394.343646627894	374.431431438119	414.255861817669	75.8906453216788	72.4755244077744	79.3057662355832	139.519548216065	133.227122355566	145.811974076565	61.0496923117412	57.1736649001234	64.925719723359	59.8198158403993	56.698229363082	62.9414023177166	65.1090010652877	61.0774805521616	69.1405215784138	131.944708060177	125.801443157311	138.087972963042	86.0040001195325	82.9632009379869	89.0447993010782	76.2783654099684	73.2751711712343	79.2815596487024	59.8848535765435	55.7247290433707	64.0449781097163	339.139750439019	324.965074986654	353.314425891385	78.2938593210446	74.3775332466926	82.2101853953967	140.353991637232	135.874974482661	144.833008791802	61.9642799462907	58.0380067567592	65.8905531358222	52.7857774499768
123	73.7169306229537	71.9067431083085	75.5271181375989	55.6638366192576	53.142314506323	58.1853587321922	396.873886024427	377.418859095015	416.328912953839	76.1503226192008	72.7294312445188	79.5712139938829	140.044945662699	133.722498609267	146.367392716132	61.3505651716483	57.4484556903169	65.2526746529797	60.0895284712579	56.9781829868813	63.2008739556345	65.4265389460621	61.378561584884	69.4745163072402	132.71399613027	126.712136540292	138.715855720247	86.2728886480099	83.1989771563324	89.3468001396875	76.439214480525	73.4265449407438	79.4518840203061	60.2151398820051	56.0282460891558	64.4020336748545	340.878013877488	327.027993660023	354.728034094953	78.6205007215418	74.7079243149812	82.5330771281023	140.694968148226	136.200759963624	145.189176332828	62.270432093199	58.3220375950104	66.2188265913875	52.9670978752851
124	73.7749927212622	71.9536289680416	75.5963564744828	55.8221863069312	53.2592099268246	58.3851626870378	399.369650735623	380.375250864379	418.364050606868	76.4118419052938	72.985632436539	79.8380513740486	140.575452676948	134.225097623938	146.925807729958	61.6550506359144	57.7298192380041	65.5802820338248	60.359787493005	57.259645507763	63.459929478247	65.7470213301695	61.6851673061221	69.8088753542169	133.472135254209	127.612550496296	139.331720012122	86.5457693499531	83.4337810084083	89.6577576914978	76.6016572766209	73.5798979285885	79.6234166246533	60.549150912293	56.3394404356806	64.7588613889055	342.590644065471	329.066896021061	356.114392109881	78.9482742000774	75.0394031288579	82.8571452712968	141.039121886799	136.530767862908	145.547475910691	62.5799287207051	58.612364573445	66.5474928679651	53.1488896085023
125	73.8349532105768	72.0021769537186	75.6677294674349	55.9854157325048	53.3817238745944	58.5891075904153	401.830164798442	383.299339281091	420.360990315792	76.6751752244711	73.244052133544	80.1062983153981	141.110887038333	134.734752812927	147.487021263739	61.9628888280182	58.0174849661727	65.9082926898638	60.6304932966839	57.5424970073132	63.7184895860545	66.0702252910529	61.997004206946	70.1434463751598	134.218899817938	128.502304460314	139.935495175562	86.8230528872126	83.6683474919208	89.9777582825044	76.7656609434544	73.7352013866325	79.7961205002763	60.8865252249289	56.657945588581	65.1151048612767	344.277168280969	331.080943567791	357.473392994147	79.2771835440313	75.3718956368966	83.1824714511661	141.386349964431	136.864898715222	145.907801213639	62.8925132821988	58.9086899013651	66.8763366630326	53.3310890467471
126	73.8968164759143	72.0524033644685	75.7412295873601	56.1534450082461	53.5098447809124	58.7970452355798	404.254680646881	386.189878381178	422.319482912583	76.9402994516166	73.5046203811235	80.3759785221097	141.651064190799	135.251292774233	148.050835607365	62.2738220032827	58.3111719841159	66.2364720224495	60.9015468804428	57.8266170867424	63.9764766741433	66.3959331613163	62.3137746797163	70.4780916429162	134.95407295864	129.381023086257	140.527122831023	87.1051344586948	83.9034275682466	90.3068413491431	76.9311925930182	73.8924258855017	79.9699593005348	61.2269021479894	56.9833791175999	65.4704251783788	345.937135579783	333.069314612812	358.804956546754	79.6072416372125	75.7053420668771	83.5091412075478	141.736548752867	137.20305107072	146.270046435014	63.2079325787763	59.2107068150232	67.2051583425294	53.5136330914784
127	73.9605863413901	72.1043242135491	75.816848469231	56.3261892155759	53.6435519939867	59.0088264371651	406.642479427933	389.045643598101	424.239315257764	77.2071960421385	73.7672728439026	80.6471192403745	142.195797423439	135.774541476559	148.61705337032	62.5875956067124	58.6105904051167	66.5646008083082	61.1728499366031	58.111884987507	64.2338148856992	66.7239333497527	62.6351784675448	70.8126882319606	135.677446678155	130.248336102525	141.106557253785	87.3923912951628	84.1397797755958	90.6450028147297	77.0982193287725	74.0515413582986	80.1448972992464	61.5699236222778	57.3153449146565	65.8245023298991	347.570116948156	335.031204160494	360.109029735817	79.9384702162856	76.0396973262911	83.8372431062801	142.089613978288	137.545121607808	146.634106348767	63.5259378625246	59.5181013120931	67.533774412956	53.6964592027535
128	74.0262660641394	72.1579551971075	75.8945769311713	56.5035588303857	53.7828159826699	59.2243016781015	408.992871288843	391.865431502112	426.120311075573	77.4758507821247	74.0319505276801	80.9197510365693	142.744898052518	136.304318449813	149.185477655223	62.9039592829583	58.9154426794716	66.892475886445	61.4443049368632	58.3981797112952	64.4904301624312	67.0540211057632	62.960914132264	71.1471280792624	136.388821948587	131.103878111468	141.673765785706	87.6851802993488	84.3781622737989	90.9921983248987	77.2667082695678	74.2125171439923	80.3208993951434	61.915236002366	57.653435455284	66.1770365494479	349.175705432574	336.965823685857	361.385587179291	80.2708994940557	76.3749312477254	84.166867740386	142.44544081509	137.89100524707	146.999876383111	63.8462858970321	59.8305539069284	67.8620178871358	53.8795054521056
129	74.0938583286438	72.2133116636479	75.9744049936397	56.685460164841	53.9275985686424	59.4433217610397	411.305195636058	394.648059365486	427.96233190663	77.7462535439549	74.29859951449	81.1939075734199	143.298175604529	136.840438979779	149.755912229279	63.2226678361308	59.2254249394748	67.2199107327869	61.7158152155474	58.6853801392607	64.746250291834	67.3859992248116	63.2906805325802	71.481317917043	137.088008810079	131.947288326816	142.228729293342	87.9838358382987	84.6193254577337	91.3483462188637	77.4366265727927	74.375322030352	80.4979311152334	62.2624918037264	57.997234040203	66.5277495672499	350.753516246996	338.872400807785	362.634631686207	80.6045676458311	76.7110286579398	84.4981066337223	142.803923979175	138.240595266114	147.367252692236	64.1687399669661	60.1477413877728	68.1897385461594	54.0627105739904
130	74.1633652414743	72.2704085842195	76.0563218987291	56.8717958221076	54.0778531880791	59.6657384561362	413.578821366287	397.392364534052	429.765278198522	78.0183980517286	74.5671707226113	81.4696253808459	143.855438000029	137.382714306689	150.328161693368	63.5434821384632	59.5402283540449	67.5467359228814	61.9872850508121	58.9733651503988	65.0012049512255	67.7196786902165	63.6241783037777	71.8151790766552	137.774826460731	132.778210242588	142.771442678873	88.2886676933205	84.8640052229195	91.7133301637214	77.6079414567233	74.539924296302	80.6759586171446	62.6113513844319	58.3463169964687	66.876385772395	352.303186857813	340.750178848828	363.856194866798	80.939520159899	77.0479892546392	84.8310510651588	143.164957820624	138.593783415182	147.736132226065	64.4930708291286	60.4693385578828	68.5168031003745	54.2460140157539
131	74.2347883264639	72.3292605233326	76.1403161295953	57.0624651602515	54.2335251837783	59.8914051367247	415.813147070114	400.097203582721	431.529090557508	78.2922816595958	74.8376197012849	81.7469436179067	144.416491737986	137.93095182741	150.902031648563	63.8661699878623	59.8595404913178	67.8727994844068	62.2586197437299	59.2620137389617	65.2552257484981	68.0548792481839	63.9611113297266	72.1486471666412	138.449103338653	133.596291226521	143.301915450786	88.5999591716274	85.1129169203105	92.0870014229443	77.7806202220556	74.7062917535833	80.8549486905279	62.9614845511913	58.7002558206625	67.2227132817202	353.824377046843	342.598416273591	365.050337820096	81.2758090579414	77.3858272807475	85.1657908351353	143.528436415649	138.950460033322	148.106412797975	64.8190575981557	60.7950199437252	68.8430952525862	54.4293559860763
132	74.3081285203185	72.3898816106084	76.2263754300287	57.2573647614633	54.3945521284579	60.1201773944687	418.007601208615	402.761451229727	433.253751187504	78.5679051446858	75.1099064673435	82.0259038220281	144.981142080378	138.484955300942	151.477328859814	64.1905069151499	60.1830466877074	68.1979671425924	62.529725695173	59.5512051308203	65.5082462595257	68.3914299144582	64.3011881970638	72.4816716318526	139.110677196134	134.40118203061	143.820172361658	88.9179653827365	85.3667500004495	92.4691807650235	77.9546302726012	74.8743917876118	81.0348687575906	63.3125720808091	59.0586192498855	67.5665249117327	355.316768952711	344.416385997673	366.217151907748	81.6134919957977	77.7245709922027	85.5024129993928	143.894253657711	139.310514164959	148.477993150462	65.1464885609713	61.1244614549673	69.1685156669754	54.6126775018539
133	74.3833861686768	72.4522855131696	76.314486824184	57.4563889027493	54.5608641794537	60.3519136260449	420.161642263455	405.383998981053	434.939285545857	78.8452725148584	75.3839953882158	82.3065496415009	145.549193236786	139.044525056953	152.05386141662	64.516276942251	60.5104314216688	68.5221224628332	62.8005104804288	59.8408188986854	65.7602020621722	68.72916941223	64.64412362035	72.8142152041101	139.759395165901	135.19253621117	144.326254120632	89.2429116818719	85.626163320599	92.8596600431449	78.1299391351316	75.0441913974363	81.2156868728269	63.664307149475	59.4209752497346	67.9076390492154	356.780067090947	346.203374559436	367.356759622458	81.9526312591667	78.0642619216371	85.8410005966962	144.262303347698	139.67383367669	148.850773018707	65.475161915237	61.4573419828127	69.4929818476614	54.7959204334794
134	74.4605610226277	72.5164854087753	76.4046366364801	57.6594300243228	54.7323844644479	60.5864755841977	422.274758860949	407.96375347311	436.585764248789	79.1243908300399	75.6598551129153	82.5889265471645	146.120448548731	139.609458207034	152.631438890428	64.8432732927419	60.8413796897219	68.8451668957619	63.0708829214797	60.1307350761092	66.0110307668502	69.0679465419483	64.9896398258745	73.1462532580221	140.395113819482	135.970009450886	144.820218188077	89.5749922819947	85.8917810715283	93.258203492461	78.3065144783574	75.2156572347018	81.397371722013	64.0163966636101	59.7868929118812	68.2459004153391	358.213998353186	347.95868114765	368.469315558722	82.2932926724569	78.4049539465567	86.1816313983572	144.632479283061	140.040305374123	149.224653191999	65.8048864283314	61.7933449252892	69.8164279313736	54.9790275484903
135	74.539652235693	72.582493959709	76.4968105116769	57.8663791921083	54.9090294971454	60.8237288870711	424.346469870589	410.499634478316	438.193305262863	79.4052700345132	75.9374585497718	82.8730815192546	146.694710673494	140.17954885838	153.209872488608	65.1712990560267	61.1755783813058	69.1670197307477	63.340753156889	60.4208342701958	66.2606720435821	69.4076204844166	65.3374678807344	73.4777730880988	141.017699217637	136.733258775876	145.302139659398	89.9143690355712	86.16418927174	93.6645487994025	78.4843241310307	75.3887556415355	81.5798926205259	64.3685624872708	60.1559442571987	68.5811807173428	359.618311985838	349.681616479657	369.555007492019	82.6355444419219	78.7467121765561	86.5243767072878	145.004675345801	140.409815118593	149.599535573009	66.1354820148	62.1321596302681	70.1388043993319	55.1619425535528
136	74.6206583612818	72.6503232874265	76.5909934351371	58.0771265510357	55.0907096210838	61.0635434809877	426.37632447853	412.990572535036	439.762076422024	79.6879227962902	76.2167828869162	83.1590627056642	147.271781767178	140.754588329589	153.788975204768	65.5001678060009	61.512717647837	69.4876179641648	63.6100327092372	60.7109977729582	66.5090676455162	69.7480610390162	65.6873489530032	73.8087731250293	141.627026952873	137.481941662103	145.772112243644	90.2611703867618	86.4439327741559	94.0784079993676	78.6633360991629	75.5634526872797	81.7632195110461	64.7205425623298	60.5277059434836	68.913379181176	360.992779548634	351.371501527197	370.614057570071	82.9794559563345	79.0896116795065	86.8693002331625	145.378785589227	140.782247943583	149.975323234871	66.4667802316656	62.4734827492032	70.460077714128	55.3446101347571
137	74.7035773506228	72.7199849479743	76.6871697532714	58.2915617661293	55.2773294790355	61.3057940532231	428.363902236559	415.435506160838	441.292298312279	79.97236434869	76.4978096489911	83.446919048389	147.85146366676	141.334365368262	154.368561965259	65.8297041744242	61.8524922600707	69.8069160887777	63.8786345500612	61.0011076712658	66.7561614288567	70.0891487991246	66.0390354883668	74.1392621098824	142.222982184014	138.215715027775	146.230249340254	90.6154904942982	86.7315127317669	94.4994682568295	78.8435185823494	75.7397142040047	81.9473229606942	65.072091918775	60.9017608795854	69.2424229579646	362.337194853446	353.027666091103	371.646723615789	83.3250965697054	79.4337360713478	87.216457068063	145.754704323373	141.157488170688	150.351920476057	66.798624692406	62.817019496725	70.780229888087	55.526975996201
138	74.7884065511788	72.791489908192	76.7853231941656	58.5095744487752	55.4687885048071	61.5503603927433	430.308813087049	417.833378606781	442.784247567317	80.2586123285294	76.7805247813269	83.7366998757319	148.433558070896	141.918666370116	154.948449771676	66.1597443784139	62.1946029466401	70.1248858101876	64.1464731622505	61.2910469553353	67.0018993691658	70.4307752668275	66.3922922886667	74.4692582449884	142.805459662845	138.934234112306	146.676685213384	90.9773885249097	87.027384472843	94.9273925769763	79.0248399891987	75.9175058207414	82.1321741576559	65.4229835734571	61.2776997501129	69.5682673968012	363.651373883805	354.649447231988	372.653300535622	83.6725343908983	79.7791759979635	87.5658927838331	146.132326198996	141.535419524956	150.729232873036	67.1308714017019	63.1624848132386	71.0992579901653	55.7089868968414
139	74.875142705547	72.8648485227146	76.8854368883793	58.7310545659728	55.6649814336883	61.7971276982572	432.210697364425	420.183134111571	444.23826061728	80.5466866049695	77.0649187509862	84.0284544589529	149.017866719241	142.507275599272	155.52845783921	66.4901367005424	62.5387577055973	70.4415156954876	64.4134645998636	61.5806996257274	67.2462295739998	70.7728429089219	66.7468974784203	74.7987883394235	143.374363752814	139.6371512484	147.111576257228	91.3468881167078	87.3319557417221	95.3618204916934	79.2072689518608	76.096792996386	82.3177449073356	65.773009316469	61.6551224567749	69.8908961761631	364.935154695542	356.23618757266	373.634121818423	84.0218351044403	80.1260275404846	87.917642668396	146.511546290072	141.915925249445	151.107167330699	67.463389014153	63.5096044294856	71.4171735988204	55.8905906855995
140	74.963781950849	72.9400705117945	76.9874933899034	58.9558928308051	55.8657988273767	62.0459868342334	434.069225773646	422.483713619201	445.654737928092	80.8366090930783	77.3509866526987	84.3222315334578	149.604191570054	143.099975409424	156.108407730684	66.8207419190582	62.8846730799944	70.7568107581219	64.6795265453301	61.8699507988172	67.489102291843	71.1152651560322	67.1026433466553	75.1278869654091	143.929608439805	140.324114542822	147.535102336787	91.7239770114599	87.6455852670193	95.8023687559005	79.3907743396582	76.2775410512318	82.5040076280846	66.1219803850244	62.0336394837958	70.210321286253	366.188397298985	357.787233500052	374.589561097918	84.3730608454138	80.4743905771576	88.2717311136699	146.892260174693	142.298888218838	151.485632130548	67.7960590209797	63.8581158336056	71.7340022083538	56.0717363347047
141	75.0543198186099	73.0171649399635	77.0914746972564	59.1839810728044	56.0711276089252	62.2968345366836	435.884099346222	424.734049934401	447.034148758043	81.1284035465634	77.6387283068376	84.6180787862891	150.192334975861	143.696546465576	156.688123486145	67.1514336848048	63.2320753880936	71.070791981516	64.9445783640107	62.1586868107146	67.7304699173068	71.4579663464777	67.4593370532533	75.4565956397022	144.471117334972	140.994766494382	147.947468175562	92.1086068541637	87.9685816247451	96.2486320835823	79.5753252718172	76.4597151970981	82.6909353465362	66.4697280252282	62.412873195731	70.5265828547255	367.410983523165	359.301933310978	375.520033735351	84.7262691491207	80.8243671355622	88.6281711626792	147.274364014308	142.684191051974	151.864536976643	68.1287758692277	64.2077691425457	72.0497825959096	56.25237397127
142	75.1467512351297	73.0961401955634	77.1973622746959	59.4152125873026	56.2808516031114	62.5495735714938	437.655049374268	426.933062309748	448.377036438788	81.4220953248854	77.9281483362381	84.9160423135328	150.78209985695	144.296767966027	157.267431747873	67.4820988405761	63.5807018986987	71.3834957824535	65.2085411560914	62.4467953196213	67.9702869925616	71.8008816163905	67.8168011914225	75.7849620413584	144.998823669661	141.648742595797	148.348904743526	92.5006931577981	88.3012023689604	96.7001839466358	79.7608911293072	76.6432805660302	82.8785016925842	66.8161039424931	62.7924590763874	70.8397488085988	368.602816862465	360.779635368213	376.425998356717	85.0815119933363	81.1760597684289	88.9869642182437	147.657754631215	143.071716223128	152.243793039301	68.4614470181405	64.5583278807148	72.3645661555662	56.4324549070908
143	75.241070522344	73.1770039711715	77.3051370735166	59.6494824632434	56.4948520776236	62.8041128488632	439.381837323111	429.079650490875	449.684024155348	81.7177111310058	78.2192562088196	85.216166053192	151.373289872499	144.900417864304	157.846161880694	67.8126376779577	63.9303019423456	71.6949734135698	65.4713378057937	62.7341654066126	68.2085102049748	72.1439567375276	68.1748742007638	76.1130392742915	145.512670282414	142.285669990856	148.739670573971	92.9001154306125	88.6436534070964	97.1565774541286	79.9474415657909	76.8282022375548	83.066680894027	67.1609806415659	63.172046917483	71.1499143656488	369.763822306184	362.219686362526	377.307958249842	85.438834947543	81.5295699845983	89.3480999104876	148.042329584242	143.461346171912	152.623312996572	68.7939929371734	64.9095696695612	72.6784162047856	56.6119316666641
144	75.3372713991751	73.2597632449515	77.4147795533986	59.8866878892717	56.7130082805689	63.0603674979745	441.064254722923	431.172688297428	450.955821148417	82.0152787172934	78.5120662336226	85.5184912009641	151.965709589109	145.507273090737	158.424146087481	68.1429641262359	64.2806379496159	72.0052903028559	65.7328930278871	63.0206876748449	68.4450983809293	72.4871479042914	68.5334106285295	76.4408851800534	146.012609598072	142.905166291048	149.120052905096	93.3067174628628	88.9960886009438	97.6173463247817	80.134946517695	77.0144452644841	83.255447770906	67.5042516571919	63.5513019651764	71.4572013492073	370.89394615146	363.62142981355	378.16646248937	85.7982764397172	81.8849967638238	89.7115561156105	148.42798724256	143.852963411649	153.00301107347	69.126347049618	65.2612868322691	72.991407266967	56.790758013428
145	75.4353469833686	73.3444242629664	77.5262697037708	60.1267284382081	56.9351979700352	63.3182589063809	442.702123039876	433.211016894683	452.193229185069	82.314826558512	78.806597498954	85.8230556180699	152.559164646559	146.117109773359	159.001219519759	68.473005867732	64.631486408579	72.3145253268849	65.9931334114948	63.3062543471894	68.6800124758001	72.8304214716577	68.8922812398979	76.7685617034175	146.498603599009	143.50683869767	149.490368500347	93.720307769586	89.3586095776458	98.0820059615261	80.3233762134103	77.2019746972695	83.4447777295511	67.8458316763876	63.9299060317445	71.7617573210308	371.993155800029	364.984204988788	379.00210661127	86.1598671471829	82.2424351802552	90.0772991141106	148.81462685754	144.246450636084	153.382803078997	69.4584556250558	65.6132869180296	73.3036243320821	56.9688889742225
146	75.5352897938147	73.4309925224846	77.6395870651448	60.3695063302593	57.1612979317686	63.5777147287501	444.295293527304	435.193438023034	453.397149031574	82.6163834922512	79.1028737428179	86.1298932416845	153.153461920574	146.729703457847	159.577220383302	68.8027043739737	64.9826387342313	72.6227700137161	66.2519874611885	63.5907593623027	68.9132155600743	73.1737536460352	69.2513729812236	77.0961343108468	146.970623788495	144.090283626828	149.850963950161	94.1406601858627	89.7312657379196	98.5500546338057	80.5127011816328	77.390755606915	83.6346467563506	68.1856565531382	64.3075585785282	72.0637545277482	373.061439539271	366.307346475692	379.815532602851	86.5236295139246	82.6019751546948	90.4452838731544	149.202148632628	144.641690824304	153.762606440951	69.7902776229206	65.9653931503237	73.6151620955174	57.1462808619779
147	75.6370917533477	73.5194727563204	77.754710750375	60.6149266755202	57.3911844814503	63.8386688695902	445.84364705731	437.118707610362	454.568586504257	82.9199783285625	79.4009231476303	86.4390335094946	153.748409682434	147.34482932619	160.151990038678	69.1320148574624	65.3339020437073	72.9301276712175	66.509385635372	63.8740984691451	69.1446728015989	73.5171301314995	69.6105888030797	77.4236714599192	147.428651146236	144.655087094161	150.202215198312	94.5675146111118	90.1140544513128	99.0209747709109	80.7028922588592	77.5807531064663	83.825031411252	68.5236832161105	64.6839777748706	72.3633886573504	374.098806308027	367.59018470555	380.607427910504	86.8895773927361	82.9637003503088	90.8154544351634	149.590453791151	145.038567343746	154.142340238556	70.1217844884273	66.3174448033603	73.9261241734942	57.3228912966379
148	75.7407441920191	73.6098689182429	77.8716194657953	60.8628976964885	57.624733948571	64.101061444406	447.347093933292	438.985530405899	455.708657460684	83.225639431861	79.7007780533428	86.7505008103792	154.343817755227	147.962262413802	160.725373096653	69.4609061344329	65.6850998319173	73.2367124369486	66.7652603819578	64.1561693199621	69.3743514439536	73.8605457343436	69.9698473523511	77.751244116336	147.872676076109	145.200826179567	150.544525972651	95.0005778993098	90.506921430646	99.4942343679736	80.8939205960518	77.7719323711039	84.0159088209997	68.8598894697335	65.0589015361941	72.6608774032729	375.105285447636	368.832047796081	381.378523099192	87.2577158068395	83.3276872206438	91.1877443930353	149.979444642037	145.436964051161	154.521925232913	70.4529599010796	66.6692975102158	74.2366222919435	57.4986792243263
149	75.8462378508393	73.7021841694951	77.9902915321834	61.1133309314535	57.8618231394875	64.3648387234195	448.80557368381	440.792556550856	456.818590816764	83.5333942792983	80.0024745854789	87.0643139731177	154.939497666594	148.581777824784	161.297217508404	69.7893603949253	66.0360725430562	73.5426482467944	67.0195461713454	64.436871561745	69.6022207809458	74.2040039294183	70.3290825445603	78.0789253142762	148.30269834613	145.727071950727	150.878324741532	95.4395248926295	90.9097612799645	99.9692885052945	81.0857576644894	77.96425865687	84.2072566721089	69.1942736887698	65.4320885426282	72.9564588349113	376.080926438682	370.032265145103	382.129587732261	87.6280408222887	83.694004212832	91.5620774317454	150.369024643367	145.836765391429	154.901283895305	70.7837994750031	67.0208235053335	74.5467754446727	57.6736049347711
150	75.9535628859787	73.7964208664593	78.1107049054981	61.366141419726	58.1023297778923	64.6299530615598	450.219054838228	442.538381339418	457.899728337038	83.8432690007738	80.3060521971774	87.3804858043702	155.535262797784	149.203150945057	161.867374650511	70.1173728776673	66.3866780341033	73.8480677212313	67.2721795267128	64.7161069261862	69.8282521272394	74.5475163922485	70.6882430289692	78.4067897555279	148.718727020697	146.233394262994	151.204059778399	95.8839995968324	91.322418212349	100.445580981316	81.2783752608217	78.1576973180721	84.3990532035714	69.5268544063452	65.8033192377121	73.2503895749782	377.025798623901	371.190173258117	382.861423989684	88.0005395197042	84.0627111230495	91.9383679163588	150.75909846375	146.237856494124	155.280340433377	71.1143104095275	67.371911802883	74.856709016172	57.8476300770002
151	76.0627088734228	73.8925805495075	78.232837197338	61.6212478697433	58.3461329216081	64.8963628178785	451.587534684528	444.221549804493	458.953519564562	84.1552879065322	80.6115531270901	87.6990226859743	156.130928528875	149.82615765308	162.43569940467	70.4449514486722	66.7367919269713	74.1531109703732	67.5230990516385	64.9937793181422	70.0524187851348	74.8911025013659	71.0472915598271	78.7349134429047	149.120780385158	146.71936885008	151.522191920236	96.3336164977486	91.7446869357911	100.922546059706	81.471745511348	78.3522138234091	84.5912771992868	69.85766979536	66.1723968046444	73.5429427860755	377.93999091773	372.305124309912	383.574857525549	88.3751900517726	84.4338585959132	92.316521507632	151.149572041459	146.640123267701	155.659020815216	71.444511087837	67.7224683110973	75.1665538645766	58.020717673324
152	76.1736648140706	73.9906639330741	78.3566656950671	61.8785728110996	58.5931133553032	65.1640322668961	452.911039009695	445.840568136065	459.981509883325	84.4694730088848	80.9190217778275	88.0199242399421	156.726312380016	150.450574527895	163.002050232137	70.7721160840329	67.0863078463664	74.4579243216994	67.7722454550726	65.269794902615	70.2746960075301	75.2347888156349	71.4062042874826	79.0633733437871	149.508885862748	147.184587046224	151.833184679272	96.78796201928	92.1763137070234	101.399610331537	81.6658408755396	78.5477737708734	84.7839079802057	70.1867770432985	66.5391481152705	73.8344059713265	378.823611502959	373.376497899952	384.270725105967	88.7519617715514	84.8074877548247	92.6964357882781	151.5403526413	147.043452491238	156.037252791362	71.7744306211733	68.0724158811956	75.476445361151	58.1928321316261
153	76.2864191392682	74.0906708969834	78.482167381553	62.1380427314943	58.8431539593699	65.4329315036187	454.189621823056	447.393924210385	460.985319435727	84.7858435450188	81.2285040225236	88.3431830675141	157.321234148536	151.076179054219	163.566289242852	71.0988982590885	67.435137540716	74.762658977461	68.01956157368	65.5440621902531	70.495060957107	75.5786085315366	71.7649699830489	79.3922470800243	149.88307992396	147.628668305561	152.137491542359	97.2465961244346	92.6169975546406	101.876194694228	81.86063414883	78.7443429014891	84.976925396171	70.514251620734	66.9034246444552	74.1250785970128	379.676787514948	374.403716334597	384.949858695299	89.1308154159873	85.1836299465231	93.0780008854515	151.931348909193	147.447731903621	156.414965914766	72.104108336053	68.4216942879562	75.7865223841497	58.3639392559801
154	76.4009597167673	74.1926004790681	78.6093189544665	62.3995881994453	59.0961400557884	65.7030363431021	455.423365062927	448.880119522518	461.966610603335	85.1044155081266	81.5400464498886	88.6687845663645	157.915516041806	151.702749824334	164.128282259278	71.4253402478905	67.7832108837474	75.0674696120335	68.2649923915838	65.816492121366	70.7134926618016	75.9226009253725	72.1235892100237	79.7216126407213	150.243407988414	148.05127538515	152.435540591677	97.7090540618335	93.0663916740266	102.35171644964	82.0560984646951	78.94188711195	85.1703098174401	70.8401864442927	67.2651033396229	74.4152695489625	380.499664713878	375.386263528453	385.613065899304	89.5117033291951	85.5623065804716	93.4611000779185	152.322470924423	147.8528502901	156.792091558745	72.4335932022687	68.7702601375659	76.0969262669716	58.5340062556166
155	76.5172738570977	74.2964508691049	78.7380968450906	62.6631439733716	59.3519597322606	65.9743282144827	456.612378286915	450.297714365879	462.927042207952	85.4252011942068	81.8536955607345	88.9967068276791	158.508982805728	152.330066736522	164.687898874933	71.7514943386273	68.1304757545133	75.3725129227414	68.5084850575355	66.0869981484362	70.9299719666347	76.2668107851333	72.4820734558178	80.0515481144489	150.589924319291	148.452131634216	152.727717004366	98.1748482607861	93.5241049974646	102.825591524108	82.2522072960473	79.1403724662288	85.3640421258659	71.1646909355132	67.6240874320485	74.7052944389779	381.292407145498	376.323707244999	386.261107045997	89.8945697109227	85.9435290423081	93.8456103795372	152.713630249543	148.258697566133	157.168562932952	72.7629432000708	69.1180866971577	76.4077997029839	58.7030017522636
156	76.6353483203432	74.4022194040963	78.8684772365901	62.9286490973092	59.610504146233	66.2467940483854	457.75679834622	451.64538696653	463.86820972591	85.7482087718551	82.1694969312417	89.3269206124684	159.101461848734	152.957911189815	165.245012507654	72.0774219723298	68.4768977939385	75.6779461507211	68.7499888995469	66.3554963170942	71.1444814819997	76.6112878363442	72.8404442356246	80.3821314370639	150.922691910424	148.831039323471	153.014344497378	98.6434703782673	93.9897039433025	103.297236813232	82.4489344559723	79.3397652062285	85.558103705716	71.4878899779095	67.9803071730011	74.9954727828179	382.055196790813	377.215723899529	386.894669682097	90.2793508771962	86.3272986604629	94.2314030939295	153.104739977918	148.665164858448	157.544315097389	73.092224625842	69.4651636395927	76.7192856120914	58.8708957858858
157	76.7551693233082	74.5099025649201	79.0004360816962	63.1960469830976	59.8716678106057	66.5204261555895	458.856789044234	452.922005304088	464.79157278438	86.0734418821571	82.4874943600722	89.659389404242	159.692783361195	153.586066274796	165.799500447594	72.4031928136938	68.8224600363777	75.9839255910099	68.9894554370182	66.6219053455085	71.357005528528	76.9560861655426	73.1987321805194	80.7134401505658	151.241782366115	149.187897445981	153.295667286249	99.114393500842	94.462714348135	103.766072653549	82.6462540978306	79.5400317615565	85.7524764341047	71.8099227755941	68.3337204741622	75.286125077026	382.788233205186	378.062124569493	387.514341840879	90.6659755223017	86.7136067061808	94.6183443384225	153.495714778886	149.072144583259	157.919284974514	73.4215113367317	69.8114966966387	77.0315259768247	59.0376598188499
158	76.8767225470633	74.6194959743646	79.133949119762	63.4652854784029	60.1353488629493	66.7952220938565	459.912540779758	454.126707591565	465.698373967951	86.4008992754023	82.8077290176625	89.994069533142	160.282780430145	154.214316960267	166.351243900023	72.7288837641842	69.1671624153069	76.2906051130614	69.2268383903983	66.8861467021209	71.5675300786757	77.3012636442046	73.5569761211047	81.0455511673046	151.547275773786	149.522717061218	153.571834486354	99.5870745036606	94.9426235856035	104.231525421718	82.8441407147559	79.7411387584986	85.9471426710131	72.1309416180111	68.684313428071	75.5775698079511	383.49173314729	378.862880288849	388.120586005732	91.0543649738961	87.1024344094521	95.00629553834	153.886470940519	149.479530521582	158.293411359457	73.750883936032	70.1571072138357	77.3446606582283	59.2032667385445
159	76.9999931448585	74.7309943965644	79.2689918931525	63.7363169194488	60.401449319933	67.0711845189646	460.924270175119	455.258984255809	466.589556094429	86.730574490731	83.1302386165743	90.3309103648877	160.871289149235	154.842450275537	166.900128022932	73.0545779286605	69.5110211431867	76.5981347141343	69.4620936884198	67.1481446816329	71.7760426952067	77.6468813549565	73.9152221774028	81.3785405325103	151.839260569562	149.835632184042	153.842888955081	100.06095656704	95.4288828745718	104.693030259508	83.0425691385746	79.9430530282775	86.1420852488717	72.4511105566183	69.0321006809482	75.8701204322885	384.165930198364	379.618144275193	388.713716121535	91.4444334360066	87.4937529765962	95.395113895417	154.276926409991	149.887217891588	158.666634928393	74.0804289024919	70.5020316010447	77.6588262039391	59.3676908584824
160	77.1249657503879	74.8443917378449	79.405539762931	64.0090981668735	60.6698753184186	67.3483210153284	461.892219689459	456.318751581037	467.465687797881	87.0624555840057	83.4550566215494	90.6698545464619	161.458148723836	155.470255488138	167.446041959534	73.380363547562	69.8540679667723	76.9066591283517	69.6951794729489	67.407826479124	71.9825324667738	77.9930030208578	74.2735228649816	81.712483176734	152.117833396896	150.126904542698	154.108762251095	100.535471848821	95.9209097780782	105.150033919565	83.2415145381784	80.1457416146777	86.3372874616791	72.7706040006781	69.3771256274713	76.164082373885	384.811074372214	380.32826859642	389.293880148008	91.8360882177993	87.8875235992184	95.7846528363801	154.667000831532	150.295103417971	159.038898245093	74.4102376681828	70.8463206739576	77.9741546624081	59.530907917918
161	77.2516244863968	74.9596810489778	79.5435679238157	64.283590622754	60.9405373443204	67.6266439011877	462.81665721747	457.306406024388	468.326908410553	87.3965249081478	83.7822115168968	91.0108382993988	162.043201571235	156.097524276774	167.988878865695	73.7063329071791	70.1963493007338	77.2163165136244	69.9260561014961	67.6651222621539	72.1869899408384	78.3396944375072	74.6319362264189	82.0474526485954	152.383098958358	150.396921242348	154.369276674367	101.010044307704	96.4180908925883	105.601997722819	83.4409524173774	80.3491717811225	86.5327330536323	73.0896052406098	69.7194603953173	76.4597500859022	385.427431716408	380.99381304148	389.861050391335	92.229229949113	88.2836974487144	96.1747624495115	155.056615581985	150.703085398266	159.410145765703	74.740405650881	71.1900388836376	78.2907724181245	59.6928950800097
162	77.3799529736134	75.0768545288477	79.683051418379	64.5597602265854	61.2133504499039	67.9061700032668	463.697875673817	458.222849491771	469.172901855862	87.7327589489515	84.1117261470595	91.3537917508434	162.62629341584	156.724050899314	168.528535932366	74.0325812407088	70.5379252443558	77.5272372370618	70.1546861474318	67.9199652406646	72.389407054199	78.6870229067767	74.9905249961066	82.3835208174468	152.635169860706	150.646185341729	154.624154379683	101.484092669118	96.9197847246834	106.048400613553	83.6408586122644	80.5533110172854	86.7284062072434	73.4083049085568	70.0592055869674	76.7574042301461	386.015283905084	381.61554464832	390.415023161847	92.6237527866831	88.6822156551489	96.5652899182172	155.445693803939	151.111063766112	159.780323841767	75.0710312481452	71.5332634333802	78.6087990629102	59.8536309285597
163	77.5099343399955	75.1959035295186	79.8239651504724	64.8375774278968	61.488234459712	68.1869203960816	464.536192563496	459.069479784273	470.00290534272	88.0711282179839	84.4436171437437	91.6986392922241	163.207273379382	157.349632355657	169.064914403107	74.3592056326469	70.8788684882725	77.8395427770213	70.3810343979564	68.1722917344706	72.5897770614422	79.0350566701929	75.3493558049969	82.7207575353888	152.874166453396	150.875300349798	154.873032556994	101.957033521125	97.4253247494348	106.488742292816	83.8412092881216	80.7581270453216	86.9242915309216	73.7268993868754	70.3964897477685	77.0573090259823	386.574927823821	382.194427376088	390.955428271554	93.0195446175557	89.0830092738968	96.9560799612146	155.834160436483	151.518940151422	160.149380721544	75.4022148012848	71.8760832847031	78.9283463178665	60.0130954633648
164	77.6415512302759	75.3168185626889	79.9662838978629	65.1170171332409	61.7651141647956	68.4689201016862	465.331949538371	459.848146182764	470.815752893977	88.4115972026975	84.7778944499651	92.04529995543	163.785994066028	157.974068545303	169.597919586753	74.6863039386288	71.2192631205585	78.153344756699	70.6050678498736	68.4220412380821	72.7880944616652	79.3838643394122	75.7084984301799	83.0592302486445	153.100216660653	151.08495042981	155.115482891497	102.428284523314	97.9340226414008	106.922546405226	84.0419809358994	80.9635878257985	87.1203740460003	74.0455891761192	70.7314685328472	77.3597098193912	387.10667514699	382.731602593874	391.481747700107	93.4164872682849	89.4859992476459	97.3469752889238	156.221942243547	151.926617937447	160.517266549648	75.7340575381949	72.2185980569431	79.2495170194467	60.1712700942115
165	77.7747858157927	75.4395893075114	80.109982324074	65.3980586254954	62.0439195043985	68.7521977465924	466.085511940088	460.561076098965	471.609947781211	88.7541243723568	85.1145609479346	92.3936877967789	164.362311642416	158.597162419488	170.127460865345	75.0139737321135	71.5592033439153	78.4687441203117	70.826755703217	68.6691564825722	72.9843549238619	79.7335143209079	76.0680250921389	83.399003549677	153.313455807273	151.275878488673	155.351033125874	102.897267707079	98.4451716654903	107.349363748667	84.2431503682981	81.1696615634048	87.3166391731913	74.3645772347452	71.0643235513101	77.6648309181803	387.61085190801	383.228362144762	391.993341671257	93.8144567299775	89.8910963749631	97.7378170849918	156.608967839879	152.334002314726	160.883933365031	76.0666605045538	72.5609168276087	79.5724041814988	60.3281376335503
166	77.9096198045932	75.5642046197553	80.255034989431	65.6806854537506	62.3245857337077	69.0367851737935	466.79726832962	461.210783113947	472.383753545294	89.0986622369183	85.4536121940518	92.7437122797849	164.936085912556	159.218720127723	170.653451697389	75.3423112883545	71.8987921180263	78.7858304586826	71.0460693527824	68.9135834941609	73.178555211404	80.0840742319175	76.4280098002234	83.7401386636116	153.514026438315	151.448864289375	155.579188587255	103.363412841004	98.958050210984	107.768775471024	84.444694715485	81.3763167125156	87.5130727184543	74.6840673032018	71.3952608741669	77.9728737322368	388.08779806293	383.686116506017	392.489479619844	94.2133234100225	90.2982012994163	98.1284455206287	156.995167714643	152.741000331917	161.249335097369	76.4001234931447	72.9031568431655	79.8970901431239	60.4836822878825
167	78.0460344517941	75.6906525422729	80.4014163613153	65.9648852924837	62.6070535757435	69.3227170092239	467.46763000363	461.799968430482	473.135291576777	89.4451574546734	85.795036260587	93.0952786487599	165.507180387593	159.838551158632	171.175809616554	75.6714106149486	72.2381397432297	79.1046814866674	71.2629823776189	69.1552716491481	73.3706931060897	80.4356103048957	76.7885277443949	84.0826928653965	153.702078132854	151.604704338821	155.799451926887	103.826160830702	99.4719254478952	108.180396213509	84.6465914204767	81.5835219826818	87.7096608582716	75.0042622252624	71.7245092022852	78.2840152482396	388.537867047762	384.106360873671	392.969373221852	94.6129524213546	90.7072045350658	98.5187003076434	157.380474252681	153.147520943512	161.61342756185	76.7345439810859	73.2454421521909	80.2236458099809	60.637889647897
168	78.1840105701881	75.8189203167353	80.5491008236409	66.2506497692187	62.891269354932	69.6100301835054	468.097030497867	462.331426726754	473.862634268979	89.7935509833407	86.1388136801024	93.448288286579	166.075462350433	160.456468474957	171.694456225909	76.0013625369579	72.5773624033504	79.4253626705654	71.477470528532	69.3941737247922	73.5607673322718	80.7881867781654	77.1496547287813	84.4267188275495	153.877767311986	151.744194729337	156.011339894636	104.28496711851	99.9860570807387	108.583877156282	84.8488182342187	81.791246344114	87.9063901243234	75.3253622794737	72.0523177019177	78.5984068570297	388.961425329954	384.490641849061	393.432208810847	95.013203919338	91.1179865448736	98.9084212938024	157.764821753436	153.553475054447	161.976168452424	77.0700160845697	73.5879021747275	80.5521299944118	60.7907466773901
169	78.3235285410802	75.9489943965891	80.6980626855713	66.5379742603938	63.177185109401	69.8987634113867	468.685925077817	462.807964456935	474.563885698699	90.143778268459	86.4849174854519	93.8026390514661	166.640802915216	161.072288642626	172.209317187806	76.3322538431988	72.9165806867019	79.7479269996956	71.6895117136543	69.6302459456967	73.7487774816119	81.1418652711424	77.5114666402081	84.7722639020767	154.041257041257	151.868117510914	156.214396571601	104.73930504512	100.499701170828	108.978908919413	85.0513532103925	81.9994590332192	88.1032473875659	75.6475635334022	72.3789535272325	78.916173539572	389.358851954437	384.840526901432	393.877177007443	95.4139334948496	91.5304178882149	99.2974491014844	158.14814644758	153.958775561631	162.337517333528	77.4066295403672	73.9306702231291	80.8825888576054	60.9422417010059
170	78.4645683253432	76.0808604611841	80.8482761895023	66.8268576557004	63.4647586786004	70.1889566328003	469.2347902168	463.232335001699	475.237245431901	90.4957694624148	86.8333133354466	94.1582255893829	167.203077081663	161.685831953812	172.720322209515	76.6641664988475	73.2559181048554	80.0724148928396	71.8990859821379	69.863448025234	73.9347239390418	81.4967041434022	77.8740389428315	85.1193693439729	154.192716827739	151.977230661385	156.408202994094	105.188669132747	101.012113994631	109.365224270863	85.2541746999823	82.2081295582479	88.3002198417168	75.9710562330222	72.7046990610374	79.2374134050069	389.730538084635	385.157578087755	394.303498081515	95.814992629959	91.944359452234	99.685625807684	158.530386511357	154.363337392394	162.69743563032	77.7444687228941	74.2738819906886	81.2150554550996	61.0923643908328
171	78.6071094746776	76.214503431013	80.9997155183423	67.1173020916748	63.7539537624973	70.4806504208523	469.744123061721	463.607191759584	475.881054363857	90.8494496672711	87.1839597140758	94.5149396204664	167.762163784301	162.296922543871	173.227405024731	76.9971769280642	73.59549962872	80.3988542274084	72.1061755060256	70.0937432015121	74.1186078105391	81.8527578379211	78.2374461884755	85.4680694873667	154.332322411946	152.072261360922	156.592383462969	105.632578247919	101.522555902717	109.742600593122	85.4572613456311	82.4172277050989	88.4972949861632	76.2960232391231	73.0298489156787	79.5621975625674	390.076886538837	385.443330791414	394.710442286261	96.2162292198594	92.3596627793734	100.072795660345	158.911482078684	154.767077539915	163.055886617452	78.0836117050942	74.6176740248622	81.5495493853262	61.2411057518919
172	78.7511311430646	76.3499074840018	81.1523548021275	67.4093126558129	64.0447399483639	70.7738853632619	470.214440886694	463.935057868057	476.493823905331	91.2047391947424	87.5368081896005	94.8726701998844	168.317945936593	162.905388502129	173.730503371057	77.3313553689235	73.9354502607974	80.7272604770495	72.3107645603558	70.3210982673648	74.3004308533469	82.2100762100313	78.6017615314177	85.8183908886448	154.460255554811	152.153902071606	156.766609038016	106.070578601599	102.030295141621	110.110862061577	85.6605920758163	82.6267235433235	88.6944606083092	76.6226385220612	73.354706745171	79.8905702989513	390.398311322341	385.699277617697	395.097345026984	96.6174881615462	92.7761705001702	100.458805822922	159.291375251023	155.169915095633	163.412835406412	78.4241293708317	74.9621822019821	81.8860765396814	61.3884581065528
173	78.8966120983984	76.4870560727799	81.3061681240168	67.7028970628941	64.3370927010797	71.0687014247085	470.646280534747	464.21830988055	477.074251188944	91.5615538371466	87.8918037189089	95.2313039553843	168.870310470015	163.511061976442	174.229558963589	77.6667653016012	74.2758936611918	81.0576369420106	72.5128395015591	70.5454835938402	74.4801954092781	82.5687038449363	78.9670562362966	86.170351453576	154.576703819957	152.222808845705	156.930598794209	106.502246545137	102.534611599849	110.469881490425	85.8641460988766	82.8365874323619	88.8917047653914	76.9510657255612	73.6795819263596	80.2225495247627	390.695237155745	385.926857121343	395.463617190146	97.0186120063356	93.1937168765611	100.84350713611	159.670010105082	155.571771278707	163.768248931457	78.766084585902	75.3075402200143	82.2246289517896	61.534415077915
174	79.0435307342873	76.6259319428592	81.4611295257155	67.9980653055516	64.6309933129042	71.3651372981989	471.040197847821	464.459172238057	477.621223457586	91.9198051439112	88.2488849822536	95.5907253055689	169.419148368106	164.113779271494	174.724517464719	78.0034629495239	74.6169508431522	81.3899750558957	72.7123887442023	70.7668731466507	74.657904341754	82.92867936801	79.3333991685688	86.5239595674512	154.681860351487	152.279601299133	157.084119403842	106.927191122652	103.034800439391	110.819581805913	86.0679028969171	83.046790028039	89.0890157657951	77.2814568096169	74.0047861709393	80.5581274482944	390.968098999795	386.12744675345	395.808751246139	97.4194416698521	93.6121284566576	101.226754883047	160.047332698357	155.97256946255	164.122095934165	79.109531434209	75.6538781252393	82.5651847431787	61.6789715721889
175	79.1918650820121	76.7665171516415	81.6172130123826	68.2948292813769	64.9264288088533	71.6632297539005	471.396767085297	464.659719480344	478.133814690251	92.2794006991536	88.6079847338518	95.9508166644554	169.964354695545	164.713380940819	175.215328450271	78.3414968520767	74.9587389517047	81.7242547524487	72.9094027361367	70.9852444950597	74.8335609772137	83.2900347535107	79.7008562585301	86.8792132484912	154.775923647539	152.324863751595	157.226983543483	107.345056343749	103.530175575808	111.159937111691	86.2718422196234	83.2573022893349	89.2863821499119	77.6139507818489	74.3306301312857	80.8972714324122	391.217341577158	386.302359281019	396.132323873298	97.81981718978	94.0312248375051	101.608409542055	160.423291072571	156.372235198503	164.474346946638	79.4545145251216	76.001320887766	82.9077081624772	61.8221237601133
176	79.3415928226282	76.9087930881735	81.7743925570828	68.59320239902	65.2233918041147	71.9630129939253	471.716580331278	464.821883570873	478.611277091682	92.6402443969171	88.9690301547882	96.3114586390459	170.505828622306	165.309711872516	175.701945372096	78.6809075064988	75.301370136421	82.0604448765766	73.1038739321083	71.2005788126939	75.0071690515227	83.6527946387441	80.0694899322377	87.2360993452506	154.859097329857	152.359147122915	157.359047536798	107.755523145033	104.020072973243	111.490973316822	86.4759440780131	83.4680954854385	89.4837926705878	77.9486725259548	74.6574200613826	81.2399249905271	391.443418891517	386.452841914068	396.433995868967	98.2195785186539	94.450819527914	101.988337509394	160.797835255033	156.770696236697	164.82497427337	79.8010683775001	76.3499870396201	83.2521497153801	61.9638690574458
177	79.4926912992042	77.052740493562	81.9326421048465	68.8931991658472	65.5218803103788	72.2645180213155	472.000246890867	464.947464256714	479.053029525021	93.0022367117594	89.3319431961446	96.6725302273741	171.043473442952	165.902621368672	176.184325517233	79.0217270758087	75.644950526726	82.3985036248913	73.2957967658863	71.4128608698008	75.1787326619717	84.0169756520673	80.4393585056194	87.5945927985152	154.931589909635	152.382971266109	157.480208553162	108.158311014529	104.503853725824	111.812768303234	86.6801887381516	83.679141203085	89.6812362732182	78.2857317351164	74.9854545899279	81.5860088803048	391.646793744353	386.58007743238	396.713510056326	98.6185663364308	94.8707208992938	102.366411773568	161.170917257985	157.167882544157	165.173951971814	80.1492168853835	76.6999873878449	83.5984463829221	62.1042061045605
178	79.6451375291845	77.198339481961	82.0919355764079	69.1948347597827	65.8218974885323	72.567772031033	472.248392675708	465.038140922877	479.458644428538	93.3652749634931	89.6966409022294	97.0339090247569	171.577196591137	166.491963218503	176.66242996377	79.363979158981	75.9895793154961	82.7383790024659	73.4851676209657	71.6220790165111	75.3482562254202	84.3825857643769	80.8105155414278	87.954655987326	154.9936145499	152.396827500665	157.590401599135	108.553179259746	104.980906903724	112.125451615767	86.8845567148594	83.8904113541661	89.8787020755526	78.6252219574	75.3150216564048	81.9354222583953	391.827937249811	386.68518670146	396.970687798163	99.0166228656972	95.2907332087208	102.742512522674	161.542491075951	157.563726320232	165.521255831671	80.4989728698118	77.0514238136942	83.9465219259294	62.2431347451903
179	79.7989082168652	77.3455695620378	82.2522468716926	69.4981245880146	66.1234513458718	72.8727978301573	472.46165957903	465.095484865369	479.827834292691	93.7292535759166	90.0630357060877	97.3954714457454	172.106909649372	167.077595765235	177.136223533509	79.7076786191588	76.3353479541655	83.0800092841521	73.6719847999024	71.8282251567212	75.5157444430836	84.7496236748305	81.1830091722982	88.3162381773627	155.045388824696	152.401181179182	157.68959647021	108.939927907455	105.450652150643	112.429203664266	87.0890287654381	84.101878183596	90.0761793472802	78.9672197592832	75.6463956530642	82.2880438655023	391.987328348006	386.769232079386	397.205424616626	99.4135926712412	95.7106576754124	103.11652766707	161.912512681157	157.958162009393	165.86686335292	80.85033772071	77.4043881676447	84.2962872737753	62.3806560043477
180	79.9539797659773	77.4944096588244	82.4135498731302	69.8030838353316	66.4265543768552	73.179613293808	472.640704840506	465.120971276986	480.160438404025	94.0940643303014	90.4310356920446	97.7570929685581	172.632528354161	167.659381966772	177.60567474155	80.0528314654042	76.6823394602345	83.4233234705739	73.856248492335	72.0312947122759	75.681202272394	85.118078242425	81.5568813967686	88.6792750880813	155.087134475356	152.396474175725	157.777794774987	109.318398231172	105.912542029408	112.724254432936	87.2935858834399	84.3135142774037	90.2736574894761	79.3117840124573	75.9798348069475	82.6437332179671	392.125453317143	386.833221326157	397.417685308129	99.809323425452	96.1302935895138	103.48835326139	162.280940017057	158.351126311491	166.210753722622	81.2033011321428	77.7589612686368	84.6476409956488	62.5167720654601
181	80.1103282923639	77.6448381358576	82.5758184488701	70.1097270049943	66.7312231474026	73.4882308625861	472.786200401191	465.115990516628	480.456410285754	94.4595966151989	90.8005448227395	98.1186484076582	173.153972596559	168.237189450204	178.070755742915	80.3994347833475	77.0306278359966	83.7682417306984	74.0379607417501	72.2312865772115	75.8446349062886	85.4879279756448	81.9321673584665	89.0436885928232	155.119077164142	152.383127226186	157.855027102098	109.688472910469	106.366064123482	113.010881697456	87.4982092925053	84.5252925710198	90.4711260139909	79.6589553079981	76.3155788268595	83.0023317891367	392.24280528483	386.878111725295	397.607498844366	100.203666621657	96.5494394307315	103.857893812583	162.647732990024	158.742558189537	166.552907790511	81.5578409335347	78.1152120146922	85.0004698523772	62.6514862467536
182	80.2679296367462	77.7968328175135	82.739026455979	70.4180674552472	67.0374778238903	73.7986570866041	472.898832248876	465.081858429963	480.715806067789	94.8257376747525	91.1714631308382	98.4800122186668	173.671166418265	168.810890560218	178.531442276313	80.7474767100624	77.380277595498	84.1146758246268	74.2171254110466	72.4282030619061	76.0060477601871	85.8591405926199	82.3088946215638	89.409386563676	155.141446225533	152.361542081452	157.921350369615	110.050075834318	106.810742913906	113.28940875473	87.7028804402925	84.737186357709	90.668574522876	80.0087555008798	76.6538468311261	83.3636641706336	392.339883738932	386.904814209965	397.774953267899	100.59647821905	96.9678939739443	104.225062464155	163.012853459249	159.132398875091	166.893308043407	81.9139230186048	78.4731966108249	85.3546494263847	62.7848029769218
183	80.4267593775684	77.9503710114362	82.9031477437007	70.7281169348404	67.3453416492154	74.1108922204654	472.979299754159	465.019825623345	480.938773884973	95.1923728581534	91.5436868782089	98.8410588380979	174.184038003324	169.380362401493	178.987713605155	81.0969364485413	77.7313433951877	84.462529501895	74.3937481469536	72.6220498270854	76.1654464668218	86.2316726640347	82.6870824578171	89.7762628702524	155.154474415465	152.332103455647	157.976845375283	110.403171568482	107.246141463049	113.560201673914	87.9075809925223	84.9491692971009	90.8659926879437	80.3611873866474	76.9948355634712	83.7275392098235	392.417194038338	386.914197351922	397.920190724754	100.987619205268	97.3854573595009	104.589781051035	163.376265224898	159.520591871322	167.231938578475	82.2715013727754	78.8329579189313	85.7100448266195	62.9167277701107
184	80.5867928439137	78.1054295309676	83.0681561568598	71.0398851212344	67.6548403696152	74.4249298728535	473.028314997604	464.931085679768	481.12554431544	95.5593858731362	91.9171086877172	99.2016630585552	174.69251966555	169.945486875171	179.439552455929	81.44778431724	78.083869762378	84.811698872102	74.5678363433567	72.8128358077367	76.3228368789767	86.6054693503591	83.0667411619081	90.1441975388101	155.1583976588	152.295180766195	158.021614551405	110.747764514015	107.671862947618	113.823666080413	88.1122928271591	85.1612154237576	91.0633702305606	80.7162345108914	77.3387178968066	84.0937511249763	392.475246923994	386.907091122517	398.04340272547	101.376956065861	97.8019321074555	104.951980024267	163.737934014598	159.907082953847	167.568785075348	82.6305181986766	79.1945249330719	86.0665114642812	63.0472672002579
185	80.7480051284846	78.2619847174814	83.2340255394879	71.3533791654741	67.9660016172564	74.7407567136917	473.046602088332	464.816782358693	481.27642181797	95.9266590464756	92.2916176547979	99.5617004381533	175.196547831765	170.506150709509	179.886944954021	81.7999818302882	78.4378909144729	85.1620727461035	74.7393991035866	73.0005731270946	76.4782250800786	86.9804642437849	83.4478714122581	90.5130570753118	155.153454795348	152.251129671813	158.055779918882	111.083897790164	108.08755209284	114.080243487488	88.3169980287499	85.3732991557142	91.2606969017856	81.0738611110037	77.6856416183842	84.4620806036233	392.514558030565	386.884290372979	398.144825688152	101.764361153663	98.217124057449	105.311598249877	164.097827468276	160.2918201694	167.903834767152	82.9909041380964	79.5579123822044	86.4238958939885	63.1764288748162
186	80.9103711006408	78.4200124625284	83.4007297387531	71.6686032480109	68.2788542549071	75.0583522411148	473.034896474439	464.678015851342	481.391777097537	96.2940735943338	92.6670994475329	99.9210477411346	175.696063020954	171.062245484815	180.329880557093	82.153481804105	78.7934306608971	85.513532947313	74.908447201724	73.1852770009786	76.6316174024693	87.3565793235504	83.8304636939763	90.8826949531244	155.139887324717	152.200293420134	158.0794812293	111.411651879815	108.492896566299	114.330407193332	88.5216788829403	85.5853953029203	91.4579624629603	81.4340121885557	78.0357284847825	84.8322958923289	392.535647399068	386.846558008517	398.22473678962	102.149712955362	98.6308432191964	105.668582691527	164.455915121445	160.674753832437	168.237076410453	83.3525785873657	79.9231204609806	86.7820367137508	63.3042214078971
187	81.0738654194857	78.5794882297023	83.5682426092691	71.9855581499783	68.5934276902071	75.3776886097496	472.993944245646	464.515848177189	481.472040314103	96.6615099050248	93.0434364050216	100.279583405028	176.191009819459	171.613667652818	180.7683519861	82.5082284863219	79.150502378758	85.8659545938859	75.0749930429728	73.366965632875	76.7830204530706	87.7337250311272	84.2144977991478	91.2529522631066	155.117939150315	152.143004019746	158.092874280883	111.731143079182	108.88762839237	114.574657765994	88.7263178711861	85.797479075506	91.6551566668663	81.7966137095548	78.3890735316178	85.2041538874918	392.539038990827	386.794627849915	398.283450131738	102.53289625706	99.0429045224896	106.02288799163	164.812168386955	161.05583651975	168.568500254159	83.7154501017538	80.2901346876735	87.140765515834	63.4306543928671
188	81.2384625469983	78.740387076138	83.7365380178585	72.3042408445646	68.9097511681017	75.6987305210276	472.924501428589	464.331307811586	481.517695045592	97.0288478363415	93.4205076443571	100.637188028326	176.681336852311	172.160318550583	181.202355154039	82.8641577031144	79.5091090524994	86.2192063537294	75.2390506231552	73.5456601002682	76.9324411460422	88.1118004690999	84.599942417371	91.6236585208289	155.087856322794	152.079583252715	158.096129392874	112.042521795212	109.271525445165	114.813518145259	88.9308976656795	86.0095260917939	91.8522692395651	82.1615729288129	78.7457446206724	85.5774012369535	392.525260203101	386.729207189023	398.321313217179	102.913802215177	99.4531284600813	106.374475970273	165.166560535296	161.435023063176	168.898098007416	84.079416883063	80.6589258866909	87.4999078794352	63.55573837443
189	81.4041367612011	78.9026836735593	83.9055898488429	72.6246441131482	69.2278530508337	76.0214351754626	472.827333275222	464.125393632553	481.529272917891	97.3959670290509	93.7981891865037	100.993744871598	177.166996750825	172.702104409133	181.631889092517	83.221197021302	79.8692433671752	86.5731506754287	75.4006354873796	73.7213842328352	77.079886741924	88.4906937245678	84.9867548264905	91.9946326226451	155.049886783254	152.010343543787	158.089430022721	112.345970734378	109.644413068	115.047528400757	89.1354011245038	86.2215123859718	92.0492898630358	82.5287788337181	79.1057822061801	85.9517754612561	392.494841386724	386.650979052644	398.338703720803	103.292328343423	99.8613416216023	106.723315065244	165.519066673497	161.812270540479	169.225862806515	84.4443673432917	81.0294502915038	87.8592843950795	63.6794848202266
190	81.5708621693602	79.0663523287954	84.0753720099251	72.9467561907458	69.5477600954557	76.3457522860359	472.703213544774	463.899078269364	481.507348820184	97.762747237548	94.176354110842	101.349140364254	177.647946116565	173.23893635692	182.05695587621	83.5792659219182	80.2308878445251	86.9276439993114	75.5597646879332	73.8941644832122	77.2253648926541	88.8702823146774	85.374880690044	92.3656839393109	155.004280106497	151.935588701963	158.072971511032	112.641703024908	110.006165849659	115.277240200156	89.3398112870352	86.4334144153428	92.2462081587276	82.8981027018502	79.4691993021462	86.3270061015543	392.448315366086	386.560604194049	398.336026538122	103.668378430507	100.267377121563	107.069379739452	165.86966372268	162.187538264494	169.551789180866	84.8101807360555	81.4016497622394	88.2187117098715	63.8019060919864
191	81.7386127212108	79.2313670036935	84.245858438728	73.2705604450744	69.8694967390881	76.6716241510606	472.552923779768	463.653310928463	481.452536631073	98.1290686779764	94.5548727471456	101.703264608807	178.124145481818	173.770730418331	182.477560545304	83.9382759824165	80.5940150108154	87.2825369540177	75.7164567414492	74.0640297911329	77.3688836917654	89.2504337486032	85.7642539643123	92.7366135328941	154.951287244654	151.855614549088	158.046959940221	112.929960311276	110.356709561553	115.503211060998	89.5441113696023	86.6452090670651	92.4430136721394	83.2693987661342	79.8359816335789	86.7028158986895	392.386216961807	386.458722833692	398.313711089923	104.041862406569	100.671074929247	107.412649883892	166.218330394332	162.560787770603	169.875873018062	85.1767278464693	81.7754521107578	88.5780035821808	63.9230154162614
192	81.9073622222018	79.3977013343576	84.417023110046	73.5960350931305	70.1930844020952	76.9989857841658	472.377252576598	463.389019764422	481.365485388773	98.4948123934264	94.9336129123497	102.056011874503	178.595559266676	174.297407507366	182.893711025986	84.2981310652743	80.958587585466	87.6376745450826	75.8707315853998	74.2310114418137	77.5104517289859	89.6310061970825	86.1547969142747	93.1072154798903	154.891160271472	151.770709448963	158.011611093981	113.211010855088	110.696023225744	115.725998484431	89.7482847614193	86.8568736642976	92.6396958585409	83.6425049805752	80.2060879561292	87.0789220050213	392.309082516417	386.345956171388	398.272208861446	104.412696178777	101.072282112702	107.753110244852	166.565047165356	162.931982802629	170.198111528084	85.5438717294255	82.150771524822	88.936971934029	64.0428268547757
193	82.0770843467557	79.5653286496513	84.58884004386	73.9231529586792	70.5185408189772	77.3277650983811	472.176994851204	463.107113855921	481.246875846488	98.8598606351023	95.312440197729	102.407281072476	179.062155732872	174.818893416693	183.305418049051	84.6587275115117	81.3245586798625	87.9928963431609	76.0226105339637	74.3951429195218	77.6500781484056	90.0118492576635	86.546420234481	93.4772782808459	154.824152127568	151.681154749173	157.967149505964	113.485147670488	111.024141243416	115.946154097559	89.9523150208031	87.0683859716658	92.8362440699403	84.0172438790775	80.5794505306156	87.4550372275394	392.217449423374	386.222907691929	398.21199115482	104.780801458003	101.470853012781	108.090749903225	166.909796251953	163.301089297217	170.51850320669	85.911468485708	82.5275090820739	89.2954278893421	64.1613552744212
194	82.247752651536	79.7342219889095	84.7612833141624	74.2518812734047	70.8458794060976	77.6578831407119	471.952951100405	462.808484839338	481.097417361471	99.2240972576475	95.6912183101208	102.756976205174	179.523906934483	175.335118802249	183.712695066717	85.0199543385355	81.6918719964904	88.3480366805806	76.1721162333164	74.5564597573069	77.787772709326	90.3928048012604	86.9390232680486	93.8465863344721	154.750516366957	151.587225146588	157.913807587327	113.752686715291	111.341155469967	116.164217960616	90.1561858716849	87.2797241999671	93.0326475434027	84.3934235193925	80.955975741004	87.830871297781	392.111855659748	386.09016428502	398.133547034475	105.14610559886	101.866649366134	108.425561831586	167.252561582405	163.668075366778	170.837047798032	86.2793680651615	82.9055533439982	89.6531827863249	64.2786163169323
195	82.4193405887181	79.9043541188096	84.9343270586266	74.5821815237673	71.1751086744257	77.9892543731088	471.705926659438	462.494008245782	480.917845073094	99.5874081261193	96.0698094686658	103.105006783573	179.98078866563	175.846019163568	184.115558167692	85.3816934427421	82.0604620196417	88.7029248658426	76.3192726163935	74.71499938391	77.9235458488771	90.773707883578	87.3324943148311	94.214921452325	154.670506905129	151.489188986246	157.851824824011	114.013965151473	111.647217081551	116.380713221395	90.3598812004267	87.4908670100378	93.2288953908156	84.7708385038724	81.3355448463906	88.2061321613542	391.992839322871	385.948297199072	398.037381446669	105.508541474527	102.259540397951	108.757542551103	167.593328768809	164.032911281058	171.15374625656	86.6474150861996	83.2847810199145	90.0100491524847	64.3946263682696
196	82.5918215192577	80.0756975493625	85.107945489153	74.9140093448293	71.5062316943082	78.3217869953505	471.436730956336	462.164544581317	480.708917331356	99.9496815314368	96.4480748563061	103.451288206567	180.432780405308	176.351534820027	184.514025990589	85.7438198084169	82.4302541904208	89.057385426413	76.4641048571727	74.8708009688716	78.0574087454738	91.1543877035503	87.7267110183564	94.5820643887442	154.584377768984	151.38730850223	157.781447035737	114.269339680779	111.942538044738	116.59614131682	90.5633850529495	87.7017935157099	93.4249765901891	85.1492710684048	81.7180148592183	88.5805272775914	391.860938171289	385.797862846723	397.924013495855	105.86804740579	102.649402906008	109.086691905572	167.932085077833	164.395569447404	171.468600708261	87.0154496612778	83.665057691274	90.3658416312815	64.5094025277448
197	82.7651687261506	80.2482245489887	85.2821129033125	75.2473144615256	71.8392456179516	78.6553833050996	471.146176763723	461.820940184743	480.471413342702	100.310808610485	96.825875123039	103.795742097931	180.879865259466	176.8516108832	184.908119635733	86.1062017255991	82.8011650605945	89.4112383906037	76.6066393245232	75.0239052668621	78.1893733821842	91.5346685902167	88.1215408204162	94.9477963600172	154.492382848905	151.281840008086	157.702925689725	114.519184953508	112.22739198288	116.810977924136	90.7666816321816	87.912483285791	93.6208799785722	85.5284922306671	82.1032195432	88.9537649181342	391.716689170293	385.639403478306	397.79397486228	106.224567160579	103.036121357093	109.413012964064	168.268819400543	164.756024389788	171.781614411299	87.3833082185538	84.0462385871013	90.7203778500064	64.6229625769177
198	82.9393554276783	80.4219071586567	85.4568036966999	75.5820406770636	72.1741412638668	78.9899400902604	470.835079448682	461.464027892584	480.20613100478	100.670683766474	97.203070935778	104.13829659717	181.322029900481	177.346197225501	185.297862575461	86.4687010206763	83.1731024219224	89.7642996194303	76.7469035356679	75.1743544622339	78.3194526091019	91.9143709994807	88.5168414721657	95.3119005267956	154.394775653247	151.173034043428	157.616517263066	114.763892041221	112.502114235655	117.025669846787	90.9697552958316	88.1229163450083	93.816594246655	85.9082629886643	82.4909705251518	89.3255554521768	391.560628042356	385.473447737833	397.64780834688	106.578050036092	103.419588015146	109.736512057038	168.60352222137	165.114252726628	172.092791716111	87.7508243107724	84.428169402234	91.0734792193108	64.7353249482947
199	83.1143547906337	80.596717205065	85.6319923762023	75.9181259074121	72.5109027660384	79.3253490487859	470.504256221345	461.094627536811	479.913884905879	101.02920508464	97.5795235677038	104.478886601576	181.759264504134	177.835248445294	185.683280562974	86.8311733044613	83.5459654099091	90.1163811990135	76.8849261093056	75.3221920147663	78.4476602038449	92.2933125029604	88.9124615911781	95.6741634147427	154.291809065512	151.061135482526	157.522482648498	115.003866957697	112.767100935738	117.240632979657	91.1725905544921	88.3330731738678	94.0121079351163	86.2883355603969	82.8810585151151	89.6956126056787	391.393288822752	385.30051111444	397.486066531064	106.928451030608	103.799703117482	110.057198943733	168.936185586262	165.470233147483	172.402138025042	88.1178294034079	84.8106871509687	91.424971655847	64.8465086938621
200	83.2901399435208	80.7726263128632	85.8076535741784	76.2555022601774	72.8495072891148	79.66149723124	470.154525382865	460.713546297316	479.595504468415	101.386274737986	97.9550955182825	104.81745395769	182.191562684242	178.318723828663	186.064401539821	87.1934682433243	83.9196445833362	90.4672919033124	77.0207367184378	75.4674625075235	78.5740109293521	92.671308752639	89.3082412549699	96.0343762503081	154.183735104491	150.946383609934	157.421086599047	115.239529207098	113.022806978469	117.456251435728	91.3751720700751	88.5429347073861	94.2074094327641	86.6684546554452	83.2732546287979	90.0636546820925	391.215203420655	385.121096300783	397.309310540528	107.275731106431	104.176375111452	110.375087101411	169.266803070107	165.823946388649	172.709659751566	88.4841536352339	85.1936210497179	91.7746862207499	64.9565334534817
201	83.4666839897214	80.9496059159101	85.9837620635327	76.5940961556188	73.1899248095178	79.9982675017197	469.786705573467	460.321578928046	479.251832218888	101.741799377517	98.3296511537671	105.153947601267	182.618921425055	178.796587307998	186.441255542112	87.5554298595583	84.2940219833762	90.8168377357405	77.1543660429456	75.6102114976903	78.698520588201	93.0481744071728	89.7040126229299	96.3923361914157	154.070804687621	150.82901216759	157.312597207651	115.471310334329	113.269742832175	117.672877836483	91.5774846545849	88.7524823326646	94.4024869765052	87.0483587692587	83.6673118055425	90.4294057329749	391.026901186004	384.935693468491	397.118108903517	107.6198575395	104.54952095891	110.690194120091	169.595369743449	166.175375207699	173.015364279198	88.8496265457124	85.5767934232025	92.1224596682222	65.0654194231817
202	83.6439600206221	81.1276272675806	86.1602927736636	76.9338284871215	73.5321179610949	80.335539013148	469.401615021271	459.919507873106	478.883722169435	102.095690501341	98.7030573570374	105.488323645644	183.041341011563	179.268807417572	186.813874605554	87.9168968674967	84.6689711784593	91.164822556534	77.2858457219609	75.7504853711828	78.8212060727389	93.4237240084132	90.0996005801727	96.7478474366538	153.953267397813	150.709249377209	157.197285418417	115.699652450115	113.508470219608	117.890834680622	91.7795132692259	88.9616978852873	94.5973286531646	87.427781490992	84.0629663138232	90.7925966681608	390.828908482392	384.744780469515	396.913036495269	107.960804345149	104.919066510272	111.002542180025	169.921882138581	166.524504357009	173.319259920154	89.2140777648683	85.9600206294513	92.4681349002854	65.1731873233707
203	83.8219411286961	81.3066614501404	86.3372208072517	77.2746148181393	73.8760419428541	80.6731876934245	469.000070792605	459.508103286862	478.492038298349	102.447864797174	99.0751841751156	105.820545419232	183.458824957825	179.735357246247	187.182292669403	88.2777030519648	85.0443573032692	91.5110488006605	77.415208306076	75.8883312017596	78.9420854103923	93.7977727998053	90.494823398461	97.1007222011496	153.831371253999	150.587317941327	157.075424566672	115.92500670251	113.739596783544	118.110416621475	91.9812430238478	89.1705636445331	94.7919224031625	87.8064528158449	84.4599393348219	91.1529662968678	390.62174826627	384.548822971114	396.694673561426	108.298552763839	105.284946943904	111.312158583773	170.246338215072	166.871320556293	173.62135587385	89.5773376625828	86.3431139993541	92.8115613258115	65.2798583670073
204	84.0006004205302	81.4866793832142	86.5145214578462	77.6163656124386	74.2216444854548	81.0110867394224	468.582888044543	459.088122970123	478.077653118963	102.798244453084	99.4459054526359	106.150583453532	183.871379933465	180.196214387473	187.546545479457	88.637677695418	85.4200371021915	91.8553182886445	77.542487209435	76.023796615275	79.0611778035951	94.1701374816568	90.8894934108435	97.4507815524701	153.70536248562	150.463435025882	156.947289945358	116.147831667355	113.963769920018	118.331893414691	92.1826591767256	89.3790623274066	94.9862560260446	88.1841004530366	84.8579386130376	91.5102622930357	390.405939672712	384.348274531176	396.463604814249	108.633091785556	105.647107260511	111.619076310602	170.568737324757	167.215812464178	173.921662185335	89.9392379554568	86.7258807866567	93.1525951242568	65.3854542277535
205	84.1799110297915	81.6676518313852	86.6921702281978	77.9589864944142	74.5688658725305	81.3491071162979	468.150879280388	458.660312232822	477.641446327954	103.146757431864	99.8150994399487	106.47841542378	184.279015688443	180.651360886677	187.906670490209	88.9966460595845	85.7958589891654	92.1974331300036	77.6677166617502	76.1569296596391	79.1785036638614	94.5406369016684	91.2834176979702	97.7978561053665	153.575485311296	150.337812226866	156.813158395725	116.36859163271	114.181670011715	118.555513253705	92.3837471346726	89.5871770815049	95.1803171878402	88.5604511207859	85.2566601613144	91.8642420802574	390.181997607996	384.143576619658	396.220418596333	108.964418687308	106.00550281636	111.923334558256	170.889080176283	167.557970648824	174.220189703742	90.2996122705192	87.1081251240502	93.4910994169882	65.4899970081415
206	84.3598461301241	81.8495494109691	86.8701428492792	78.3023785362972	74.9176390125993	81.6871180599952	467.704853608866	458.225403692131	477.184303525602	103.49333770515	100.182649365389	106.80402604491	184.681744976244	181.100783186175	188.262706766313	89.3544299266201	86.171663137114	92.5371967161262	77.7909316602847	76.2877786809638	79.2940846396057	94.909092682376	91.6763987851085	98.1417865796434	153.441981721885	150.210655523209	156.673307920561	116.587754756173	114.394003316101	118.781506196244	92.5844924534828	89.7948914767492	95.3740934302164	88.9352318199915	85.6557900062608	92.2146736337221	389.95043234925	383.935158591158	395.965706107342	109.292539555048	106.360099873919	112.224979236176	171.207368799234	167.897787557617	174.516950040852	90.6582966660417	87.489648980392	93.8269443516913	65.5935092077856
207	84.5403789479688	82.0323425960157	87.0484152999219	78.6464385692185	75.2678895572784	82.0249875811586	467.245616007781	457.784117013749	476.707115001813	103.837925444242	100.548443962504	107.12740692598	185.079583475592	181.544472067687	188.614694883496	89.7108482036834	86.5472816109104	92.8744147964563	77.9121679218449	76.4163922062906	79.4079436373992	95.2753297901369	92.0682353497067	98.4824242305671	153.305091268134	150.082165217787	156.528017318481	116.805791079313	114.60149475782	119.010087400807	92.7848808386981	90.0021894960224	95.5675721813738	89.3081710787302	86.0550059589071	92.5613361985533	389.711749151405	383.723437612853	395.700060689956	109.617469759533	106.710876144127	112.524063374939	171.523606507905	168.235257485939	174.81195552987	91.0151301105531	87.8702531131611	94.1600071079451	65.6960136916661
208	84.7214827752956	82.2160017235979	87.2269638269933	78.991059515309	75.619536061732	82.3625829688859	466.773966592889	457.337158602953	476.210774582825	104.180467165653	100.912377944654	107.448556386652	185.472549710819	181.98242259253	188.962676829108	90.0657175934989	86.9225385581377	93.2088966288602	78.0314618348227	76.5428188332179	79.5201048364275	95.6391770528248	92.4587229399598	98.8196311656898	153.165050853121	149.952535868185	156.377565838057	117.023170389807	114.804880846797	119.241459932817	92.9848981466942	90.2090555247692	95.7607407686193	89.6790001602273	86.4539793947408	92.9040209257138	389.466447861668	383.508818551444	395.424077171892	109.939234355226	107.057821291348	112.820647419103	171.837797864764	168.57037654501	175.105219184518	91.3699549218165	88.249738009084	94.490171834549	65.7975336585163
209	84.903130982241	82.4004969984561	87.4057649660258	79.3361307382873	75.9724901836951	82.6997712928795	466.290699892763	456.885221251085	475.69617853444	104.520915830457	101.274352421351	107.767479239562	185.860664971015	182.414634039543	189.306695902487	90.4188533319107	87.2972504716939	93.5404561921275	78.1488504113295	76.6671071266658	79.6305936959932	96.0004676353874	92.8476547053019	99.153280565473	153.022094529669	149.82195620861	156.222232850728	117.240359929054	115.004902899688	119.47581695842	93.1845303860794	90.4154743396242	95.9535864325346	90.0474542276213	86.8523770270466	93.242531428196	389.215022541754	383.291693822152	395.138351261356	110.257868372431	107.400937370302	113.114799374561	172.149948643675	168.903142628808	175.396754658542	91.7226171680395	88.6279048046295	94.8173295314496	65.8980926093408
210	85.0852970296395	82.5857984970718	87.5847955622073	79.6815384102684	76.3266569179623	83.0364199025745	465.796604130418	456.428983742314	475.164224518522	104.859230897703	101.634275252794	108.084186542612	186.243953228059	182.841109840775	189.646796615342	90.7700699916853	87.6712265375863	93.8689134457843	78.2643712394612	76.789305522947	79.7394369559754	96.3590394837613	93.2348221401269	99.4832568273956	152.876453302903	149.690609064149	156.062297541656	117.45782195082	115.202300691205	119.713343210434	93.3837637193973	90.6214310961484	96.1460963426462	90.4132734596453	87.2498626578193	93.5766842614713	388.957961098071	383.072443202344	394.843478993798	110.573416975461	107.740239164083	113.40659478684	172.460065792899	169.23355538006	175.686576205739	92.0729670339599	89.0045561769083	95.1413778910115	65.9977143160943
211	85.2679544814404	82.7718761712526	87.7640327916283	80.0271658927959	76.6819348638191	83.3723969217726	465.292460512466	455.969110424721	474.615810600211	105.195378333293	101.992061341303	108.398695325283	186.622441053665	183.26185751494	189.983024592389	91.1191823499489	88.0442690800446	94.1940956198533	78.3780624357346	76.9094622412405	79.8466626302287	96.7147357482907	93.6200158424096	99.8094556541719	152.728354938109	149.558671258421	155.898038617797	117.676011144358	115.397806611245	119.954215677471	93.5825844651256	90.8269113157633	96.3382576144879	90.7762041122727	87.6460988914183	93.9063093331271	388.695744920075	382.851433611896	394.540056228255	110.885935463495	108.075754393827	113.696116533162	172.768157397951	169.561616155294	175.974698640608	92.4208591547115	89.379497194628	95.4622211147951	66.0964227905496
212	85.4510770169977	82.9586998513149	87.9434541826806	80.3728941303189	77.0382165234389	83.7075717371989	464.779042526569	455.506250749157	474.051834303981	105.529330576801	102.347632860513	108.711028293089	186.996157535547	183.676888598631	190.315426472464	91.4660063146865	88.4161741144005	94.5158385149725	78.489962597735	77.0276252025087	79.9522999929612	97.0674051977355	94.0030262892644	100.131784106207	152.57802377405	149.42631351548	155.72973403262	117.8953719433	115.592140359652	120.198603526947	93.780979099961	91.0319008719862	96.5300573279358	91.1359995224028	88.0407487975577	94.2312502472479	388.428848526975	382.629018862064	394.228678191885	111.195489096014	108.407523773725	113.983454418303	173.074232644337	169.887327988935	176.261137299739	92.7661529205672	89.7525361182915	95.7797697228429	66.194242253383
213	85.634638443224	83.1462392489566	88.1230376374914	80.7186020544732	77.3953886296896	84.0418154792568	464.257115247955	455.041038778646	473.473191717263	105.861066469666	102.700919425171	109.021213514161	187.36513419282	184.08621857525	190.64404981039	91.81035990376	88.7867320160512	94.8339877914688	78.6001107570119	77.1438419558361	80.0563795581878	97.4169026341972	94.3836446318715	100.450160636523	152.425680541865	149.293700356735	155.557660726995	118.116335748938	115.786004176331	120.446667321544	93.9789342613784	91.2363859760758	96.721482546681	91.492421050765	88.43347751209	94.5513645894401	388.157739222977	382.405539374305	393.909939071649	111.502152730821	108.735600889662	114.26870457198	173.378301780235	170.210695556439	176.545908004031	93.1087127558043	90.123485138929	96.0939403726796	66.2911971035048
214	85.818612706596	83.3344639599171	88.3027614532748	81.0641669975676	77.7533325020329	84.3750014931023	463.727434655767	454.574092670609	472.880776640926	106.190571148962	103.051858206058	109.329284091866	187.729404890734	184.489866801613	190.968942979856	92.1520642679669	89.1557283112911	95.1484002246428	78.7085463322637	77.2581596121232	80.1589330524042	97.7630893179075	94.7616635125514	100.764515123264	152.271542189681	149.160989993516	155.382094385846	118.339318103106	115.980078581545	120.698557624666	94.1764367504541	91.4403531622095	96.9125203386988	91.8452389623587	88.8239537662446	94.8665241584728	387.882876761241	382.181321870232	393.584431652251	111.806010269588	109.060051885764	114.551968653412	173.680376079145	170.531725136434	176.829027021856	93.4484083750947	90.4921610454154	96.404655704774	66.3873118876642
215	86.0029739050005	83.5233434665271	88.482604343474	81.4094651136147	78.1119244292173	84.7070057980122	463.190746959997	454.106014133618	472.275479786377	106.517835911453	103.40039399581	109.635277827096	188.089005754868	184.887856432126	191.290155077609	92.4909447478315	89.5229445929157	95.4589449027473	78.8153090828454	77.370624785023	80.2599933806678	98.1058334088855	95.1368779070365	101.074788910734	152.11582171305	149.028334215831	155.203309210269	118.564715851393	116.175018588964	120.954413113822	94.3734735349394	91.6437892723215	97.1031577975573	92.1942332438704	89.211851337365	95.1766151503759	387.604713016713	381.956679033725	393.252746999701	112.107153913259	109.380954950101	114.833352876416	173.980467802563	170.850424571863	177.110511033263	93.7851150209867	90.8583858118777	96.7118442300956	66.4826112703534
216	86.1876962994091	83.712847140251	88.6625454585672	81.7543718050852	78.4710360772703	85.0377075329001	462.647787939737	453.637387859932	471.658188019543	106.842858052926	103.746479232166	109.939236873687	188.443975084863	185.280214340472	191.607735829254	92.8268319521572	89.8881595603305	95.765504343984	78.92043906264	77.4812835389671	80.3595945863129	98.4450104301171	95.5090859950517	101.380934865182	151.958727991311	148.895878277786	155.021577704836	118.792904341656	116.371450350453	121.21435833286	94.5700317525707	91.8466814407351	97.2933820644063	92.5391943585824	89.5968504166146	95.4815383005503	387.323691667978	381.731909146076	392.915474189879	112.405683237136	109.698399598561	115.11296687571	174.278590162716	171.166803230099	177.390377095332	94.1187136862499	91.2219870988339	97.0154402736659	66.5771200040406
217	86.3727543253681	83.9029442443317	88.8425644064046	82.0987621533317	78.8305349209126	85.3669893857508	462.099282293514	453.168780934582	471.029783652446	107.165640687716	104.090073985398	110.241207390033	188.794353267822	185.66697103866	191.921735496984	93.1595628449246	90.2511501805069	96.0679755093422	79.0239765743266	77.5901813440991	80.4577718045541	98.7805037542644	95.8780900620926	101.682917446436	151.800465629956	148.763760780064	154.837170479849	119.024234705572	116.569968194348	121.478501216795	94.7660987146029	92.0490170787306	97.4831803504751	92.8799239402539	89.9786388914346	95.7812089890733	387.040247888289	381.507295695014	392.573200081564	112.701704102807	110.012485763954	115.390922441661	174.574757285388	171.480871962021	177.668642608755	94.4490913250794	91.5827986644467	97.315383985712	66.670862899757
218	86.5581226042932	84.0936039366469	89.0226412719394	82.4425113503477	79.1902846960043	85.694738004691	461.5459430024	452.700742221298	470.391143783501	107.486192553027	104.431145916398	110.541239189655	189.140182691447	186.048160593352	192.232204789541	93.4889818259601	90.6116929626175	96.3662706893026	79.1259621240826	77.6973630378995	80.5545612102656	99.1122051131385	96.2436974346588	101.980712791618	151.641234809088	148.632113549837	154.650356068339	119.25903127211	116.771132025528	121.746930518691	94.9616619095494	92.2507838591942	97.6725399599045	93.2162354282833	90.3569135426017	96.0755573139649	386.754808045903	381.283106958522	392.226509133284	112.995327430836	110.323322705438	115.667332156234	174.868984172892	171.792643060026	177.945325285758	94.7761410573841	91.940660685504	97.6116214292641	66.7638647980632
219	86.7437759545534	84.2847952728876	89.2027566362193	82.785495129249	79.5501458700772	86.0208443884207	460.988470706633	452.233801725158	469.743139688107	107.804527802054	104.769670211115	110.839385392993	189.481507657034	186.423820539308	192.53919477476	93.8149417899738	90.9695653356314	96.6603182443161	79.226436376755	77.8028727932675	80.6499999602425	99.4400151264001	96.605721450084	102.274308802716	151.481231138023	148.501061518451	154.461400757596	119.497589161321	116.975465063851	122.01971325879	95.1567090071133	92.4519697014939	97.8614483127326	93.547954647107	90.7313811574517	96.3645281367623	386.467789413833	381.059595564484	391.875983263182	113.286667864051	110.631027760875	115.942307967228	175.161286667199	172.102130214963	178.220443119435	95.0997623705885	92.2954199912855	97.9041047498915	66.8561505404228
220	86.9296894023344	84.4764872101722	89.3828915944966	83.1275901906227	79.9099761274714	86.345204253774	460.427553096425	451.768469931317	469.086636261533	108.120665789091	105.105629495928	111.135702082253	189.818374292401	186.793991789824	192.842756794978	94.1373051481046	91.3245471146747	96.9500631815345	79.3254401115333	77.9067540927958	80.7441261302707	99.7638438433399	96.963982460445	102.563705226235	151.320645516097	148.370722597213	154.27056843498	119.740172104596	117.183451905665	122.296892303528	95.3512278622923	92.6525627567323	98.0498929678523	93.8749203332339	91.101759562123	96.6480811043447	386.179599889146	380.836998027508	391.522201750785	113.575842356057	110.935724971399	116.215959740715	175.451681413281	172.409348471984	178.494014354577	95.4198613235025	92.6469302171404	98.1927924298647	66.9477449410053
221	87.1158381922642	84.6686486112066	89.5630277733219	83.4686746217382	80.2696308651913	86.667718378285	459.863864317646	451.305237118797	468.422491516494	108.434630848873	105.439013737145	111.430247960601	190.150830464847	187.15871854403	193.142942385664	94.4559447960693	91.6764220386496	97.235467553489	79.4230141781595	78.0090497089667	80.8369786473523	100.083611289253	97.3183088678237	102.848913710683	151.159663999702	148.241207551637	154.078120447766	119.987010533749	117.395536900054	122.578484167445	95.5452065196407	92.8525513935252	98.2378616457562	94.1969846135343	91.4677785765189	96.9261906505497	385.890637721904	380.615534264676	391.165741179131	113.862968722933	111.237543612938	116.488393832928	175.740185822677	172.714314185279	178.766057460074	95.7363507568206	92.9950518881719	98.4776496254693	67.0386727589452
222	87.3021977977922	84.8612482491029	89.7431473464815	83.8086283055773	80.6289636953649	86.9882929157897	459.298064393026	450.844572647769	467.751556138284	108.746452071396	105.769820126304	111.723084016488	190.478925694229	187.518048190912	193.439803197546	94.7707450133828	92.0249793585692	97.5165106681964	79.5191994537065	78.1098016899718	80.9285972174412	100.399248005973	97.6685381854755	103.12995782647	150.998467675598	148.112619874545	153.884315476651	120.238299975892	117.612122836476	122.864477115307	95.7386332176683	93.0519241844522	98.4253422508845	94.5140134383958	91.82918089608	97.1988459807117	385.601291253828	380.395407092613	390.807175415042	114.148164197961	111.536616673408	116.759711722514	176.026818037335	173.017044971722	179.036591102948	96.0491505146362	93.3396524466781	98.7586485825943	67.1289586710788
223	87.4887439313035	85.0542548129642	89.9232330496429	84.1473333167547	80.9878269502133	87.3068396832961	458.730798659532	450.38692421833	467.074673100733	109.056163072463	106.098052951502	112.014273193425	190.802711066235	187.872031209939	193.73339092253	95.081602278909	92.3700154533798	97.7931891044382	79.6140367999571	78.2090513508523	81.0190222490619	100.710695574628	98.0145181163505	103.406873032906	150.837232540504	147.98505565849	153.689409422517	120.494199784384	117.833569943221	123.154829625547	95.931496393359	93.2506698933245	98.6123228933935	94.8258869731311	92.1857229044755	97.4660510417868	385.311938666793	380.176801709049	390.447075624538	114.431544029354	111.833079316599	117.030008742109	176.311596893732	173.31755966339	179.305634124074	96.3581876809628	93.680606239737	99.0357691221887	67.2186272451831
224	87.6754525539595	85.2476369143442	90.1032681935747	84.4846743016525	81.3460721857153	87.6232764175898	458.162697222505	449.932717098276	466.392677346733	109.363801759334	106.423723453629	112.303880065039	191.122239145941	188.220721068193	194.023757223689	95.3884259891989	92.7113354478135	98.0655165305843	79.7075670214142	78.3068392696372	81.1082947731911	101.01790710775	98.3561076370818	103.679706578418	150.676129386973	147.858603468071	153.493655305875	120.75483222829	118.060195196726	123.449469259853	96.1237846867881	93.448777463409	98.7987919101673	95.1324999505839	92.5371754210193	97.7278244801486	385.022947741201	379.959885163158	390.086010319244	114.713220159526	112.127067374316	117.299372944735	176.59454188732	173.615878258997	179.573205515644	96.6633968345888	94.0177944853735	99.3089991838041	67.3077029137381
225	87.8622998852474	85.4413630946849	90.2832366758098	84.8205388404871	81.7035506806963	87.937527000278	457.594374427174	449.482353316859	465.706395537488	109.66941009014	106.746849665369	112.591970514911	191.437563891727	188.564174113912	194.310953669542	95.6911390676324	93.0487548051065	98.3335233301583	79.7998308239731	78.4032052881522	81.1964563597939	101.320847697396	98.6931780722368	103.948517322556	150.515323695559	147.733344212846	153.297303178272	121.020281954063	118.2922719404	123.748291967727	96.3154869458183	93.6462360067418	98.9847378848949	95.433761987266	92.8833243861305	97.9841995884015	384.734675624306	379.744805820325	389.724545428286	114.993300021364	112.4187159071	117.567884135627	176.875673137308	173.912021874217	179.839324400399	96.9647203246502	94.3511052369802	99.5783354123203	67.3962099482335
226	88.0492624122284	85.635401833831	90.4631229906258	85.1548177895266	82.0601139288498	88.2495216502034	457.02642834809	449.036210821041	465.016645875139	109.973033825221	107.067456230087	112.878611420356	191.748740569622	188.902449466401	194.595031672844	95.9896784542735	93.3821008663301	98.5972560422169	79.890868774284	78.4981885171548	81.2835490314132	101.619494806143	99.0256141405693	104.213375471717	150.354975533242	147.609351021744	153.100600044741	121.290595823968	118.530029808615	124.051161839321	96.5065922308539	93.8430347946588	99.170149667049	95.7295978645928	93.2239714875876	98.235224241598	384.447468608547	379.531692828705	389.363244388388	115.271885482481	112.708157870909	117.835613094054	177.155011351805	174.206012690946	180.104010012664	97.2621085680783	94.6804333660106	99.8437837701461	67.4841724340411
227	88.2363168984691	85.829721559717	90.6429122372213	85.487405602248	82.4156141221546	88.5591970823414	456.459440297023	448.594642590235	464.324238003812	110.274722268296	107.385574197453	113.163870339138	192.055825668163	189.235608902271	194.876042434055	96.2839954685216	93.711214307683	98.8567766293603	79.9807212598335	78.5918273454456	81.3696151742215	101.913838588412	99.3533149524827	104.474362224342	150.195239458107	147.486689120101	152.903789796114	121.565783126299	118.773654947392	124.357911305207	96.6970898196311	94.0391632496596	99.3550163896025	96.0199477759234	93.5589347298023	98.4809608220445	384.161661919929	379.320655597068	389.00266824279	115.549071962701	112.995522922652	118.102621002749	177.43257779335	174.497873905503	180.367281681197	97.5555203685918	95.0056805824081	100.105360154775	67.5716142458714
228	88.4234403926444	86.0242906593164	90.8225901259725	85.8182006288293	82.7699046252119	88.8664966324466	455.893974349832	448.157975705092	463.629972994573	110.574527995368	107.701240792732	113.447815198005	192.358876813816	189.563716738032	195.154036889601	96.5740560390363	94.0359504874565	99.112161590616	80.069428449772	78.6841594525932	81.4546974469507	102.203882130783	99.67619493616	104.731569325406	150.036264430219	147.365415710723	152.707113149715	121.845816143239	119.023290518344	124.668341768134	96.8869692120231	94.2346109387128	99.5393274853334	96.3047675392011	93.8880489479709	98.7214861304313	383.877579516487	379.111783295992	388.643375736983	115.824947743306	113.280936391585	118.368959095026	177.708394244837	174.787629675819	180.629158813855	97.844923255208	95.3267555108039	100.363090999612	67.6585590238332
229	88.6106102367982	86.2190774909336	91.0021429826628	86.1471053939737	83.1228404411156	89.1713703468319	455.33057689278	447.726510365434	462.934643420126	110.872506569544	108.014499157135	113.730513981953	192.657952687052	189.886839709075	195.429065665029	96.8598407979745	94.3561806555824	99.3635009403665	80.1570302565127	78.7752218249017	81.5388386881238	102.48964160145	99.9941846690136	104.985098533887	149.878193728673	147.245579860776	152.51080759657	122.130631053511	119.27903746726	124.982224639762	97.0762201348382	94.4293675680991	99.7230727015772	96.5840287740933	94.211166268822	98.9568912793645	383.595533896857	378.905144397495	388.285923396219	116.09959347924	113.564518436649	118.63466852183	177.982482975858	175.075305067643	180.889660884073	98.1302938364047	95.6435738382966	100.617013834513	67.7450301501131
230	88.79780407425	86.4140503979162	91.1815577505838	86.4740268536257	83.4742786704744	89.473775036777	454.769776188746	447.300518852142	462.239033525349	111.168716240357	108.32539805742	114.012034423293	192.953112939114	190.205046845157	195.701179033071	97.1413450392297	94.6717930007225	99.610897077737	80.2435662981285	78.8650507742377	81.6220818220193	102.771146300886	100.307231591401	105.23506101037	149.721164874755	147.127222396653	152.315107352857	122.420129139191	119.540955533452	125.29930274493	97.2648325465864	94.623422979876	99.9062421132968	96.8577190417079	94.528156519823	99.1872815635928	383.315825918975	378.700786271767	387.930865566183	116.373081917647	113.846383401993	118.899780433301	178.254866709479	175.360925999827	181.148807419131	98.4116181641544	95.9560585467038	100.867177781605	67.8310507262923
231	88.9849998571353	86.6091777238524	91.3608219904181	86.7988766316278	83.8240789660459	89.7736742972098	454.212081963756	446.880244427579	461.543919499933	111.463217626847	108.633991563857	114.292443689836	193.244418109554	190.5184093425	195.970426876608	97.4185785430303	94.9826935128032	99.8544635732575	80.3290758615685	78.9536819593298	81.7044697638073	103.048438607832	100.615300580987	105.481576634677	149.565309561155	147.010375809544	152.120243312767	122.714178259475	119.809064471274	125.619292047677	97.4527966421944	94.8167671500345	100.088826134354	97.1258419442728	94.8389075891273	99.4127762994183	383.038744628915	378.498734863693	387.578754394136	116.645477818389	114.12663937471	119.164316262068	178.525568589455	175.644519188729	181.406617990181	98.6888921001591	96.2641402386607	101.113643961657	67.9166435513141
232	89.1721758535675	86.804427829313	91.539923877822	87.1215712377588	84.1721039860088	90.0710384895088	453.657985014202	446.465900169141	460.850069859262	111.756073384359	108.940338696798	114.57180807192	193.531929544589	190.827000432722	196.236858656456	97.6915652718582	95.2888066426831	100.094323901033	80.4135978667192	79.0411504091385	81.7860453242999	103.321573816994	100.918374368656	105.724773265333	149.410753587173	146.895064174965	151.926442999381	123.012614549089	120.083345451047	125.941883647131	97.6401028576438	95.0093901884039	100.270815526884	97.3884171816558	95.1433257391992	99.6335086241123	382.764567099857	378.298994476342	387.230139723372	116.91683806464	114.40538794036	119.42828818892	178.794612147901	175.926112091818	181.663112203984	98.9621216748227	96.567757562945	101.3564857867	68.0018311001174
233	89.3593106544112	86.9997691101848	91.7188521986376	87.4420322688519	84.5182198491196	90.3658446885841	453.107956835114	446.05766773087	460.158245939358	112.047347855778	109.244503043083	114.850192668472	193.815709316331	191.130895248804	196.500523383859	97.9603429451208	95.5900757452169	100.330610145025	80.4971708313301	79.1274905478941	81.8668511147662	103.590619867041	101.216453780438	105.964785953644	149.257616799832	146.781303090186	151.733930509477	123.315244295542	120.363742603467	126.266745987616	97.8267418745094	95.2012823403454	100.452201408673	97.6454805613064	95.4413358778398	99.849625244773	382.493558281194	378.101547693424	386.885568868963	117.187211944747	114.682724123728	119.691699765767	179.062021273425	176.205732850544	181.918309696307	99.2313234279046	96.8668577400103	101.595789115799	68.0866355029484
234	89.5463831796547	87.1951700176325	91.8975963416769	87.7601865948133	84.8622965948111	90.6580765948155	452.562449269799	445.65569602874	459.469202510859	112.337106708712	109.546552344523	115.127661072902	194.095820142944	191.430170688387	196.761469597501	98.2249625022713	95.8864632972114	100.563461707331	80.5798328368247	79.2127362213865	81.9469294522628	103.855656959727	101.509557794213	106.201756125242	149.106013040835	146.669099634257	151.542926447413	123.621845947759	120.650164669474	126.593527226044	98.0127046243757	95.3924339902582	100.632975258493	97.8970839581262	95.7328817911256	100.061286125127	382.225970857748	377.906355477638	386.545586237857	117.456641580471	114.958736494646	119.954546666297	179.327820179733	176.483410232557	182.172230126909	99.4965247184775	97.1613971840205	101.831652252934	68.1710785253621
235	89.7333726843736	87.3905990797151	92.0761462890321	88.0759665313237	85.2042086506646	90.9477244119828	452.021894181125	445.26009984662	458.783688515629	112.62541656082	109.846558061382	115.404275060257	194.372325309776	191.724905274716	197.019745344836	98.4854874660726	96.1779508874866	100.793024044659	80.6616214950157	79.2969207240946	82.0263222659368	104.116777073065	101.797723404896	106.435830741234	148.956050099269	146.558452356135	151.353647842403	123.932172208747	120.94248671672	126.921857700775	98.1979822931067	95.5828356669082	100.813128919305	98.1432952209045	96.0179263433817	100.268664098427	381.962045119089	377.713357486545	386.210732751633	117.725162471796	115.233507412171	120.216817531421	179.592033374703	176.759173573366	182.424893176041	99.7577639908631	97.4513422127644	102.064185768962	68.2551815489233
236	89.9202587642746	87.5860249246687	92.2544926038805	88.3893100008189	85.5438353086507	91.2347846929871	451.486703144702	444.870958362033	458.102447927372	112.912344596079	110.144594914386	115.680094277772	194.645288591511	192.015179015587	197.275398167434	98.7419932193833	96.46453898222	101.019447456547	80.7425739157432	79.3800768267333	82.1050710047531	104.374083373377	102.081005297016	106.667161449738	148.807829669966	146.449351297335	151.166308042596	124.245952166842	121.24055188424	127.251352449443	98.3825663249455	95.7724780505662	100.992654599325	98.384198022259	96.2964516495643	100.471944394954	381.702008838918	377.522472651716	385.881545026121	117.99280412485	115.507113375016	120.478494874684	179.854685629946	177.033052717537	182.676318542355	100.0150909827	97.7366698317973	102.293512133602	68.3389655526169
237	90.107021360812	87.7814163058556	92.4326264157684	88.7001606830149	85.8810612101243	91.5192601559055	450.957267164186	444.488313594067	457.426220734304	113.197958175325	110.440740409028	115.955175941623	194.914774175385	192.301073260703	197.528475090067	98.9945662101635	96.7462464747145	101.242885945613	80.8227266754494	79.4622368038015	82.1832165470973	104.627689532808	102.359475328796	106.89590373682	148.661447317437	146.341778056418	150.981116578456	124.562893423686	121.544173118735	127.581613728637	98.5664484264218	95.961351981932	101.171544870912	98.6198916494353	96.5684592251422	100.671324073728	381.446077164492	377.333600069669	385.558554259315	118.25959072734	115.779625442413	120.739556012266	180.115801950841	177.305077959533	182.926525942149	100.26856686127	98.0173685741112	102.519765148429	68.4224510949736
238	90.2936407658685	87.9767421283647	92.6105394033724	89.0084681557921	86.2157768378914	91.8011594736928	450.433956408856	444.112168780538	456.755744037175	113.482324444714	110.735074346125	116.229574543303	195.180846585509	192.582670557858	197.77902261316	99.2433031003192	97.0231100343948	101.463496166244	80.9021157867083	79.5434324607156	82.2607991127009	104.877718960391	102.633221836862	107.12221608392	148.516992445274	146.235705903573	150.798278986975	124.882684182162	121.853134869013	127.912233495311	98.7496205700434	96.1494484727962	101.349792667291	98.8504907337855	96.8339701176011	100.86701134997	381.19445251604	377.146620253865	385.242284778214	118.525541835265	116.051109687531	120.999973982999	180.375407547056	177.575279984306	183.175535109807	100.518264274725	98.2934393717195	102.743089177731	68.5056582969188
239	90.4800976259937	88.1719714772336	92.7882237747538	89.3141880267048	86.5478790118406	92.080497041569	449.917119973648	443.742486698034	456.091753249262	113.765509946029	111.027678322506	116.503341569553	195.443570608331	192.860054508417	198.027086708246	99.48830987449	97.2951832749603	101.68143647402	80.9807766687215	79.6236951601218	82.3378581773213	105.124303956037	102.902348775176	107.346259136898	148.374548270917	146.131099954401	150.617996587433	125.204995263841	122.16719470955	128.242795818132	98.9320749977472	96.3367587183777	101.527391277117	99.0761249171939	97.0930250219436	101.059224812444	380.947324496138	376.961396794813	384.933252197463	118.790673035668	116.321627645421	121.259718425916	180.633527803549	177.843689807758	183.42336579934	100.764267305881	98.5648964309246	102.963638180837	68.588606825348
240	90.6663729461941	88.3670736472469	92.9656722451413	89.6172820547798	86.8772713828155	92.3572927267441	449.407085661713	443.379187947523	455.434983375903	114.047580232883	111.318635225703	116.776525240064	195.70301121928	193.133309622542	198.272712816017	99.7297009249242	97.5625357659518	101.896866083897	81.0587441187936	79.7030558469869	82.4144323906003	105.367584797887	103.166974705665	107.568194890108	148.234191805693	146.027917412733	150.440466198653	125.529482032826	122.486084869622	128.57287919603	99.1138042240904	96.5232741112551	101.704334336926	99.2969384540845	97.3456843800118	101.248192528157	380.704869808992	376.777778469099	384.631961148884	119.054996552648	116.591236719201	121.518756386095	180.890188252044	178.110338717202	183.670037786886	101.00667131783	98.8317680789399	103.18157455672	68.6713158774328
241	90.8524480932702	88.5620181742495	93.1428780122909	89.917718261638	87.2038649177186	92.6315716055573	448.904159789611	443.022149240196	454.786170339027	114.32859949681	111.608028726377	117.049170267244	195.959233510613	193.402521174668	198.515945846559	99.9675981281695	97.8252519153754	102.109944340964	81.1360522847966	79.7815450720893	82.4905594975039	105.607708774264	103.4272316611	107.788185887428	148.095993840009	145.92610789278	150.265879787238	125.855786210834	122.809513651012	128.902058770657	99.2948010391566	96.7089862567908	101.880615821522	99.5130897478898	97.5920284601708	101.434151035609	380.467252189562	376.595601826918	384.338902552207	119.31852176776	116.859990511714	121.777053023806	181.145414542988	178.375258211936	183.915570874039	101.245582682677	99.0940975462108	103.397067819144	68.7538041656593
242	91.0383047986953	88.7567748678951	93.3198347294955	90.2154710303541	87.5275783674354	92.9033636932729	448.408627015162	442.671201733921	454.146052296404	114.608630207177	111.895942772188	117.321317642165	196.212302620519	193.66777505971	198.756830181329	100.202129928442	98.0834297533393	102.320830103544	81.2127346386343	79.8591930135433	82.5662762637253	105.844829172064	103.683263903041	108.006394441087	147.960018933609	145.825613831076	150.094424036142	126.183537576604	123.137166724537	129.22990842867	99.4750585111561	96.8938869899324	102.05623003238	99.7247508209379	97.8321574100155	101.61734423186	380.234622342496	376.41469427061	384.054550414382	119.581255631087	117.127939055084	122.03457220709	181.399232417972	178.638479944079	184.159984891865	101.481118387149	99.3519436465038	103.610293127794	68.8360899035994
243	91.2239251610347	88.9513138457358	93.4965364763335	90.5105211898949	87.8483387081454	93.1727036716444	447.920750187959	442.326129490683	453.515370885235	114.887732768558	112.182461086804	117.593004450312	196.462283663476	193.929157650486	198.995409676465	100.433430441261	98.3371796478781	102.529681234644	81.2888239507131	79.9360294960191	82.6416184054071	106.079104233757	103.935226599134	108.22298186838	147.826325410768	145.72637099823	149.926279823307	126.512355550905	123.468708303413	129.556002798397	99.6545699886995	97.0779683932547	102.231171584144	99.9321067166335	98.0661912705619	101.798022162705	380.007117890785	376.234877613326	383.779358168245	119.843202945361	117.395128917118	122.291276973604	181.651667682621	178.900035659786	184.403299705457	101.713405511632	99.6053813158974	103.821429707366	68.9181907924142
244	91.4092916479017	89.1456055685376	93.6729777272658	90.8028560824596	88.1660815460342	93.439630618885	447.440770222529	441.986668150279	452.89487229478	115.165965198904	112.467666677761	117.864263720048	196.709241661912	194.186755656837	199.231727666986	100.661638589286	98.5866229842707	102.736654194302	81.3643522654258	80.0120840073455	82.716620523506	106.310696095304	104.183284444647	108.438107745962	147.69496536034	145.628309119534	149.761621601146	126.841850676175	123.803782199393	129.879919152956	99.8333291027228	97.2612228160912	102.405435389354	100.135354832569	98.2942699361749	101.976439728963	379.784863334102	376.055972077381	383.513754590823	120.104366512406	117.661603171048	122.547129853765	181.902746179935	179.159957140992	184.645535218878	101.94258058219	99.8545019724966	104.030659191884	69.0001240080865
245	91.5943870974511	89.3396208766914	93.8491533182107	91.0924696106262	88.4807514753663	93.7041877458862	446.968905994075	441.652503945486	452.285308042664	115.443382831399	112.751641356955	118.135124305842	196.95324147919	194.440655986902	199.465826971478	100.886897280319	98.8318908382861	102.941903722352	81.4393508776537	80.0873857122174	82.79131604309	106.539769717196	104.427610253062	108.65192918133	147.565984640531	145.531352611533	149.600616669529	127.171626006766	124.142012775392	130.201239238141	100.011329768045	97.4436428945884	102.579016641502	100.334704182859	98.5165530406816	102.152855325035	379.567970016736	375.877800657292	383.25813937618	120.364747138403	117.927401223292	122.802093053514	182.152493764082	179.418276147826	184.886711380339	102.168788798229	100.099413661202	104.238163935255	69.0819061893805
246	91.779194719409	89.5333310275701	94.025058411248	91.3793622608827	88.7923023803402	93.9664221414252	446.505354256706	441.323273218754	451.687435294658	115.720038042391	113.034465277524	118.405610807257	197.194347753927	194.690945610991	199.697749896863	101.109352635229	99.0731226720198	103.145582598439	81.5138503102899	80.1619634627629	82.8657371578168	106.766491820509	104.668383539724	108.864600101294	147.439422888309	145.435421438845	149.443424337774	127.501278431703	124.483005815496	130.51955104791	100.188566184537	97.625221572499	102.751910796576	100.530374587615	98.7332197471364	102.327529428093	379.35653610507	375.700193734886	383.012878475254	120.624343501844	118.192558502282	123.056128501407	182.400936274631	179.675024361819	185.126848187443	102.392183141556	100.340240952355	104.444125330758	69.1635534265215
247	91.9636980956422	89.7267077336634	94.2006884576209	91.6635410999245	89.1006976720854	94.2263845277636	446.050289584041	440.998562638825	451.102016529257	115.995980007296	113.3162164909	118.675743523692	197.432624835676	194.937711428467	199.927538242885	101.329153271179	99.3104650784372	103.34784146392	81.5878802927849	80.2358458057677	82.9399147798021	106.991029839404	104.905789121179	109.076270557629	147.315313533339	145.340432091578	149.290194975099	127.830399956343	124.826349339599	130.834450573087	100.365032837886	97.805952122519	102.924113553254	100.722595787156	98.9444684169441	102.500723157367	379.150646574526	375.522993796677	382.778299352375	120.88315189515	118.457106019502	123.309197770797	182.648099511205	179.930233330064	185.365965692346	102.612923375619	100.57712456952	104.648722181718	69.24508125059
248	92.1478811802674	89.9197232013081	94.3760391592266	91.945019740038	89.4059104535183	94.4841290265576	445.603864332031	440.677910355044	450.529818309018	116.271254485756	113.596970527602	118.945538443911	197.668136721988	195.181040138018	200.155233305959	101.546449643032	99.5440705975592	103.548828688504	81.6614697407163	80.3090609863965	83.0138784950361	107.213550900767	105.140015750859	109.287086050675	147.193683816338	145.24629867858	149.141068954097	128.158578972377	125.171614394986	131.145543549767	100.540724499933	97.9858281679603	103.095620831906	100.911606478366	99.150516133851	102.672696822881	378.950373205901	375.346060070972	382.554686340829	121.14116585747	118.721069821402	123.561261893538	182.894009208567	180.183934410466	185.604084006668	102.831174946438	100.810220729978	104.852129162897	69.3265046236238
249	92.3317282993071	90.1123501698098	94.5511064288044	92.2238182699779	89.7079236064735	94.7397129334823	445.166208623812	440.360808362815	449.971608884809	116.545903636839	113.876800005126	119.215007268552	197.90094699687	195.421018111658	200.380875882081	101.761393443383	99.774096623524	103.748690263242	81.73464673638	80.381636948296	83.0876565244639	107.43422084084	105.371254809408	109.497186872273	147.074554811768	145.152934125606	148.996175497929	128.485401546857	125.518355860767	131.452447232947	100.71563622857	98.164843704537	103.266428752604	101.097653270728	99.3515980598782	102.843708481577	378.755774591032	375.169272878834	382.342276303229	121.398375721972	118.984470357242	123.812281086703	183.138691012095	180.436158718205	185.841223305984	103.047107799313	101.039700191286	105.054515407339	69.4078379294163
250	92.5152241498944	90.3045619507407	94.725886349048	92.499963148004	90.0067297974487	94.9931964985593	444.737430356395	440.046706378712	449.428154334078	116.81996586451	114.155774265804	119.484157463216	198.131118770645	195.657731272778	200.604506268513	101.974137059204	100.000704417652	103.947569700756	81.8074385104003	80.4536013300116	83.1612756907891	107.653203267594	105.599699065058	109.706707470129	146.957941454742	145.060251460405	148.85563144908	128.810452760591	125.866113302974	131.754792218209	100.889763367183	98.3429931220393	103.436533612328	101.280989559958	99.5479666036602	103.014012516256	378.566896147708	374.992537483507	382.14125481191	121.654768105563	119.247321793054	124.062214418071	183.38217045366	180.686937073566	186.077403833754	103.260895127521	101.2657470082	105.256043246842	69.4890949650034
251	92.6983537990343	90.4963324671799	94.9003751308887	92.7734870541653	90.3023314003451	95.2446427079855	444.317615228943	439.735017528271	448.900212929616	117.093475693131	114.433959046952	119.752992339311	198.358714621243	195.891264978489	200.826164263997	102.184833080888	100.224058238216	104.14560792356	81.8798714243562	80.5249814576984	83.2347613910141	107.870658676366	105.825541516375	109.915775836358	146.843852572084	144.96816515908	148.719539985089	129.133318124078	126.214411918175	132.052224329981	101.063101543616	98.5202712256557	103.605931861577	101.461874318063	99.7398903867377	103.183858249388	378.383770143763	374.815787230885	381.951753056641	121.910325372442	119.5096313054	124.311019439483	183.624472927885	180.936299951266	186.312645904504	103.472712070999	101.488557015595	105.456867126402	69.5702889328252
252	92.88110268193	90.6876362926516	95.0745690712085	93.0444286995225	90.5947403366251	95.4941170624199	443.906826792384	439.425126121283	448.388527463484	117.366463672316	114.711416184884	120.021511159748	198.583796536909	196.121703906498	201.04588916732	102.393633857451	100.444324592971	104.342943121931	81.9519709544151	80.5958043341545	83.3081375746757	108.086743624883	106.048974326232	110.124512923533	146.732290917419	144.876592520434	148.587989314405	129.453585095518	126.562763601719	132.344406589317	101.235646668653	98.6966732567042	103.774620080601	101.640570799911	99.927652999833	103.353488599988	378.206415730265	374.638985800597	381.773845659934	122.165025104911	119.771398390429	124.558651819393	183.865623668768	181.184277431404	186.546969906132	103.682734384377	101.708336064289	105.657132704465	69.6514324335516
253	93.06345659988	90.8784486895012	95.2484645102589	93.3128325907593	90.8839778352425	95.7416873462762	443.505106520066	439.116397714988	447.893815325145	117.638956310099	114.988203353555	120.289709266642	198.806425860362	196.349131946689	201.263719774035	102.600691089958	100.66167161567	104.539710564247	82.0237616759707	80.6660966242544	83.381426727687	108.301609972248	106.270187852357	110.33303209214	146.623253210237	144.785455027937	148.461051392537	129.770844720338	126.910668173204	132.631021267473	101.407394933998	98.8721949125237	103.942594955472	101.817345168241	100.111551548582	103.5231387879	378.034838983747	374.462128432373	381.607549535121	122.418839615397	120.032614223782	124.805065007011	184.105647726655	181.430899152157	186.780396301153	103.891137094623	101.925298046977	105.85697614227	69.7325374595572
254	93.245401717759	91.068745646445	95.4220577890729	93.5787487495514	91.1700741164476	95.9874233826552	443.112473899165	438.808191532759	447.416756265572	117.910976033124	115.264373837703	120.557578228545	199.026663234394	196.573632097539	201.479694371249	102.806155453952	100.876268562969	104.736042344935	82.0952672492732	80.7358846369014	83.454649861645	108.515404184962	106.489369776217	110.541438593707	146.516730178831	144.694679653321	148.338780704341	130.084693405433	127.257614786669	132.911772024197	101.578342809746	99.0468323652811	104.109853254211	101.99246504125	100.291894996054	103.693035086446	377.869032957386	374.285242051936	381.452823862836	122.671735532692	120.293261105283	125.0502099601	184.34456994556	181.676194264358	187.012945626763	104.098093169	102.139662760353	106.056523577647	69.8136153890292
255	93.426924561091	91.258503915015	95.5953452071671	93.8422323870956	91.4530680050643	96.2313967691269	442.728926542491	438.499875108451	446.957977976531	118.182541172362	115.539976339536	120.825106005188	199.244568548925	196.795286367482	201.693850730367	103.010176240754	101.088285423287	104.932067058221	82.1665104060443	80.8051943036689	83.5278265084197	108.728266711429	106.706704328593	110.749829094266	146.412706607037	144.604200052338	148.221213161736	130.39473483425	127.603083546669	133.186386121831	101.748487041329	99.2205822794474	104.276391803211	102.166197969511	100.46900231708	103.863393621941	377.708977741073	374.108384288574	381.309571193573	122.923673493001	120.553312019195	125.294034966807	184.582414940805	181.920191388056	187.244638493554	104.30377221401	102.351653656243	106.255890771777	69.8946769806953
256	93.6080120127292	91.4477010446195	95.7683229808389	94.1033435353281	91.7330064800519	96.4736805906044	442.354440320366	438.190840768764	446.518039871968	118.453665972755	115.815054817233	121.092277128277	199.46020088951	197.014175681259	201.906226097761	103.212901007175	101.297892624667	105.127909389682	82.237512937064	80.8740511543327	83.6009747197953	108.940331425035	106.922371607099	110.958291242971	146.31116138471	144.513957602714	148.108365166707	130.700582021189	127.946547343997	133.454616698381	101.917824645929	99.3934418276985	104.44220746416	102.338809851918	100.643200486412	104.034419217424	377.554640530304	373.931641445434	381.177639615174	123.174607962604	120.812730336421	125.536485588786	184.819207076967	182.162918571179	187.475495582754	104.508339225506	102.561495538864	106.455182912148	69.9757323691519
257	93.7886513091533	91.636315415938	95.9409872023685	94.3621466375216	92.0099441680938	96.7143491069495	441.988969512201	437.880523268706	446.097415755696	118.724360625209	116.089648352974	121.359072897444	199.67361848731	197.230379791276	202.116857183345	103.414475223223	101.505260824465	105.323689621982	82.3082956807182	80.9424802895399	83.6741110718965	109.151725134544	107.136546978241	111.166903290847	146.212067561857	144.42390223718	148.000232886533	131.001859495972	128.287473916995	133.716245074949	102.086352908353	99.5654087050067	104.607297111699	102.510563303404	100.814822328532	104.206304278277	377.405975703807	373.755125545727	381.056825861886	123.424487213976	121.071469679619	125.777504748334	185.054970446129	182.4044032504	187.705537641859	104.711953409155	102.769412266924	106.654494551386	70.0567910607765
258	93.9688300364006	91.8243262723655	96.1133338004358	94.6187101020907	92.2839427895993	96.9534774145821	441.632446977386	437.568417597842	445.69647635693	118.994631319375	116.363791047838	121.625471590912	199.884878670521	197.443977193968	202.325780147074	103.615041908065	101.710560760176	105.519523055953	82.3788785124925	81.0105063508881	83.747250674097	109.362567159565	107.349400554563	111.375733764568	146.115392406371	144.333993030993	147.89679178175	131.298205600911	128.625328136345	133.971083065477	102.25406937636	99.7364811406909	104.771657612029	102.681715990259	100.984204261291	104.379227719226	377.262924909856	373.578970626994	380.946879192718	123.673253471302	121.329473966155	126.01703297645	185.289728846408	182.644672214293	187.934785478523	104.914767088995	102.97562451813	106.853909659859	70.1378619302047
259	94.1485361256457	92.0117137492296	96.2853585020617	94.8731058244952	92.5550705658976	97.1911410830928	441.284784345093	437.254095733772	445.315472956414	119.264480315798	116.637511940862	121.891448690733	200.094037817262	197.655045051095	202.533030583429	103.814741245516	101.9139631379	105.715519353132	82.4492803353977	81.0781534887169	83.8204071820785	109.572968968034	107.561096736089	111.584841199979	146.021097465314	144.244198513237	147.79799641739	131.589274876749	128.959574503613	134.218975249885	102.420971855435	99.9066579082085	104.935285802662	102.852518951818	101.151683968236	104.553353935401	377.1254171612	373.403328487031	380.847505835368	123.92084323463	121.58667763743	126.255008831829	185.523505760743	182.883751568886	188.1632599526	105.116924719954	103.180347670034	107.053501769875	70.2189532173535
260	94.3277578484439	92.1984589005084	96.4570567963793	95.1254086830464	92.8234015965637	97.4274157695291	440.945872222599	436.937220996825	444.954523448373	119.533906036116	116.910834949722	122.15697712251	200.301151309929	197.863659115923	202.738643503936	104.013710171922	102.115638533215	105.911781810629	82.5195190713105	81.145445327938	83.893592814683	109.783033872148	107.771793804632	111.794273939664	145.929138629677	144.154496683899	147.703780575456	131.87474050625	129.289679847029	134.459801165471	102.587058403006	100.075938332484	105.098178473528	103.023214929917	101.317598035593	104.72883182424	376.993368938528	373.228364097431	380.758373779625	124.167187784891	121.843006076748	126.491369493035	185.75632433595	183.121666705674	188.390981966225	105.318562017873	103.383789845163	107.253334190582	70.3000725249697
261	94.5064838116576	92.3845437227885	96.6284239005266	95.375696015139	93.0890152157743	97.6623768145037	440.615580421674	436.617558709529	444.613602133819	119.802903170138	117.183778830926	122.422027509349	200.506273491004	198.069893664155	202.942653317853	104.212081931094	102.315757278564	106.108406583625	82.5896116532133	81.2124049322421	83.9668183741846	109.992856778969	107.981643559629	112.004069998308	145.839466202597	144.064874733102	147.614057672092	132.154296779203	129.615116192459	134.693477365946	102.752327322096	100.244322294581	105.260332349611	103.194036729609	101.482279589538	104.905793869679	376.866684302433	373.054250894972	380.679117709893	124.412213864791	122.098376211714	126.726051517868	185.988207362003	183.35844227217	188.617972451836	105.519805217895	103.586150160774	107.453460275017	70.3812268166841
262	94.6847029520822	92.569951176216	96.7994547279484	95.6240470809218	93.3519953363835	97.8960988254601	440.293758202635	436.294982110557	444.292534294713	120.071462798649	117.456357157996	122.686568439303	200.709457620316	198.273821429521	203.145093811111	104.409985593193	102.514489311882	106.305481874504	82.6595740183139	81.2790547670382	84.0400932695895	110.20252399188	108.190790984927	112.214256998832	145.752024970959	143.97532847388	147.528721468038	132.427661538216	129.935363783697	134.919959292735	102.91677715442	100.411810233549	105.42174407529	103.36520563621	101.646055967842	105.084355304578	376.74525501379	372.881166140507	380.609343887073	124.655844523563	122.352697291512	126.958991755613	186.219177251546	183.594102145048	188.844252358043	105.720770469162	103.787617214581	107.653923723744	70.4624224155495
263	94.8624045307911	92.7546652022125	96.9701438593698	95.8705425216501	93.6124297900433	98.1286552532569	439.980234535598	435.96947289696	443.990996174235	120.339572530862	117.728578316791	122.950566744933	200.91075583376	198.475513543865	203.345998123655	104.607545536756	102.712003963007	106.503087110504	82.7294211020267	81.3454166614819	84.1134255425715	110.412113059302	108.399373937221	112.424852181383	145.666754280369	143.885861513917	147.44764704682	132.694578561807	130.249914224434	135.13924289918	103.080406672914	100.578403145285	105.582410200542	103.536929914475	101.80924645766	105.26461337129	376.628960662503	372.709286503891	380.548634821116	124.898000107101	122.60587182432	127.190128389882	186.449256019616	183.828669405945	189.069842633287	105.921563370495	103.988367828219	107.854758912771	70.5436650030413
264	95.039578127219	92.9386707377461	97.1404855166919	96.1152638199406	93.8704096712072	98.3601179686741	439.674818378492	435.641116307347	443.708520449637	120.607216655272	118.000445517821	123.213987792724	201.110219103458	198.67503948157	203.545398725346	104.804880895532	102.908469657422	106.701292133643	82.7991668327965	81.4115117699525	84.1868218956405	110.621692667396	108.607522848515	112.635862486277	145.583588113449	143.79648420376	147.370692023137	132.954819839808	130.558273714633	135.351365964984	103.243214873705	100.744102578284	105.742327169127	103.709403415689	101.972160128329	105.446646703048	376.517668804556	372.538783996789	380.496553612322	125.138599369189	122.857796655799	127.419402082579	186.678465263566	184.062166319935	189.294764207196	106.122278648495	104.188566060421	108.055991236569	70.6249596184996
265	95.2162136330041	93.1219537259751	97.3104735400332	96.3582927688808	94.1260286922465	98.5905568455152	439.377298971381	435.310091217139	443.444506725623	120.874376302594	118.27195682598	123.476795779209	201.307897199362	198.872467008175	203.743327390549	105.002104974204	103.104053520903	106.900156427504	82.868824127742	81.4773605333329	84.2602877221512	110.831322573935	108.815360436888	112.847284710982	145.502455171433	143.707212407949	147.297697934917	133.208187696206	130.859966356718	135.556409035694	103.405200967523	100.908910626156	105.90149130889	103.882804317543	102.135093785007	105.630514850078	376.411235107311	372.369822337193	380.45264787743	125.377560674813	123.108364166024	127.646757183602	186.90682614317	184.294614316733	189.519037969608	106.322999976112	104.38836249243	108.257637459794	70.7063106589897
266	95.3923012456108	93.3045011231059	97.4801013681157	96.5997109564551	94.3793825562	98.8200393567103	439.08744614662	434.976656194153	443.198236099086	121.141029619167	118.543105208634	123.738954029699	201.50383865229	199.067862132981	203.939815171599	105.19932463938	103.298920873523	107.099728405238	82.9384048891004	81.542982640439	84.3338271377619	111.04105358102	109.023001421811	113.059105740229	145.42327895904	143.618066150917	147.228491767163	133.454516716012	131.154537511671	135.754495920353	103.566364370551	101.072829916844	106.059898824258	104.057294019882	102.29833006589	105.816257973873	376.309503503013	372.202553793763	380.416453212263	125.614803262981	123.357463559419	127.872142966543	187.134359360915	184.526033974619	189.742684747211	106.523799926507	104.587893779486	108.459706073528	70.7877218795598
267	95.567831461752	93.4863009013388	97.6493620221652	96.8395992710734	94.6305683528665	99.0486301892803	438.805010654404	434.641132779468	442.968888529341	121.407151949001	118.813878603282	124.000425294719	201.698090718392	199.261289065485	204.134892371298	105.396639694399	103.493234606836	107.300044781963	83.0079200014495	81.6083969899308	84.4074430129682	111.250927544804	109.230552242136	113.271302847473	145.345977872594	143.529068191083	147.162887554105	133.693675435642	131.441557191392	135.945793679893	103.726704694739	101.235863598462	106.217545791017	104.233016216782	102.46213570288	106.003896730684	376.212306350419	372.037116527168	380.387496173671	125.850248534232	123.604982220256	128.095514848207	187.361085142443	184.756445007104	189.965725277782	106.724740053926	104.787282454484	108.662197653368	70.8691963938738
268	95.742795070636	93.6673420478067	97.8182480934653	97.0780374331595	94.8796839830441	99.2763908832749	438.529724503237	434.303887377124	442.755561629349	121.672716022367	119.084260006123	124.26117203861	201.890699345028	199.452810175446	204.328588514611	105.594142248299	103.687154443859	107.501130052738	83.077379329686	81.6736216530217	84.4811370063503	111.460977420863	109.438110776546	113.483844065181	145.270465291388	143.440242574703	147.100688008072	133.925567760348	131.720623480793	136.130512039903	103.886221737561	101.398015321723	106.3744281534	104.410096162066	102.626759962885	106.193432361247	376.119464604534	371.873632420557	380.365296788511	126.083821327189	123.850807105	128.316835549379	187.587023217161	184.985866252319	190.188180182002	106.925871090536	104.986636963521	108.865105217552	70.9507366751961
269	95.9171831470566	93.8476145594442	97.986751734669	97.3151035568209	95.1268276147297	99.5033794989122	438.261301314847	433.965313065596	442.557289564098	121.937692148614	119.354227582807	124.521156714422	202.081709138069	199.642485956399	204.520932319739	105.791916090891	103.880836087132	107.70299609465	83.1467917177365	81.7386738372804	84.5549095981925	111.671227344253	109.645766067639	113.696688620866	145.196649672271	143.351613216269	147.041686128274	134.150134077331	131.991365989743	136.308902164918	104.044915471246	101.559289218965	106.530541723527	104.588640141333	102.792433284426	106.38484699824	376.030787994373	371.712205372734	380.349370616012	126.315451149074	124.094826142219	128.536076155929	187.812192798988	185.214315665106	190.410069932869	107.127233245717	105.186051907921	109.068414583513	71.0323445577081
270	96.0909870443525	94.0271094337644	98.1548646549406	97.5508737446146	95.3720971740086	99.7296503152206	437.99943669311	433.625812428888	442.373060957331	122.202048410787	119.623754802372	124.780342019201	202.271163330581	199.830374992447	204.711951668715	105.990036087033	104.074430265647	107.905641908418	83.216164987979	81.8035698518009	84.628760124157	111.881692743609	109.853598051857	113.909787435362	145.124434647452	143.26320254531	146.985666749593	134.367352039061	132.253449339772	136.481254738349	104.202786031481	101.719689879773	106.685882183189	104.768735159084	102.959366121839	106.57810419633	375.946075208717	371.552920014999	380.339230402435	126.545073326988	124.336929610924	128.753217043051	188.036612567246	185.441810311777	190.631414822715	107.328856592318	105.385608463679	109.272104720957	71.1140212381328
271	96.2641983872551	94.2058186555512	98.322578118959	97.785421717385	95.6155898722056	99.9552535625645	437.743808606498	433.285782208718	442.201835004278	122.465750859596	119.892810595064	125.038691124128	202.459103752917	200.016533928128	204.901673577706	106.188567603942	104.268081696356	108.109053511528	83.2855059413513	81.8683250739884	84.7026868087142	112.092380488864	110.061677298136	114.123083679592	145.053719125503	143.175030251386	146.932407999619	134.577236997778	132.506576691388	136.647897304168	104.359833705603	101.879222323259	106.840445087947	104.950448844655	103.127748006862	106.773149682448	375.865114089809	371.395840805344	380.334387374274	126.772630049908	124.57701146902	128.968248630797	188.260300647675	185.66836636748	190.85223492787	107.530761522971	105.585374946946	109.476148098997	71.1957672776488
272	96.4368090646493	94.3837351795162	98.4898829497824	98.0188184801205	95.8574017696458	100.180235190595	437.494077783615	432.945600263633	442.042555303597	122.728763704439	120.161359534193	125.296167874684	202.645570804181	200.201017441214	205.090124167147	106.387565985768	104.461927980198	108.313203991337	83.3548203581227	81.9329539181829	84.7766867980624	112.303289072229	110.270064758608	114.336513385849	144.984397395578	143.087112150416	146.88168264074	134.779842078908	132.750493312859	136.809190844957	104.516058920283	102.037891967065	106.9942258735	105.133829575624	103.297746834774	106.969912316474	375.787681834929	371.241011450591	380.334352219268	126.998071275482	124.814970605048	129.181171945916	188.483274593578	185.893999116123	191.072550071033	107.732959258644	105.785407493125	109.680511024162	71.2775826040694
273	96.6088112222698	94.5608529090044	98.6567695355351	98.2511320237791	96.0976273751163	100.404636672442	437.249888121353	432.605615034383	441.894161208323	122.991049499415	120.42936204174	125.55273695709	202.83060342506	200.383878218241	205.277328631878	106.587076089462	104.656098455922	108.518053723003	83.4241129993057	81.9974698063178	84.8507561922936	112.514408822108	110.478811534804	114.550006109413	144.916359234823	142.999459187246	146.833259282399	134.975257888017	132.984990178507	136.965525597527	104.671462228731	102.195704593207	107.147219864255	105.318906812309	103.469508379224	107.168305245395	375.71354520582	371.088454607307	380.338635804334	127.221355480696	125.050711988618	129.391998972774	188.705551367078	186.118722952748	191.292379781408	107.935452391447	105.985750817269	109.885153965624	71.3594665142699
274	96.7801972553536	94.7371666708681	98.8232278398391	98.4824270621259	96.3363592788839	100.628494845368	437.010867105242	432.266137486331	441.755596724153	123.252569322698	120.696774616816	125.808364028579	203.014239072023	200.565166932645	205.463311211402	106.787131895418	104.850713037353	108.723550753483	83.4933876086858	82.0618851407799	84.9248900765918	112.725722149469	110.687958662904	114.763485636033	144.84949001899	142.912076581804	146.786903456176	135.163611852667	133.209907562387	137.117316142946	104.82604429742	102.352666310857	107.299422283984	105.50569163203	103.643156036541	107.368227227519	375.642460745892	370.938171814735	380.346749677049	127.442450241083	125.284147697803	129.600752784362	188.927147320496	186.342551388287	191.511743252704	108.13823544411	106.18643902445	110.09003186377	71.4414176768413
275	96.9509598012739	94.912672186664	98.9892474158839	98.7127648018211	96.5736878159755	100.851841787667	436.776626241529	431.927435339342	441.625817143716	123.513282948109	120.963550085631	126.063015810587	203.196513692864	200.744932225329	205.6480951604	106.987756205257	105.045881061168	108.929631349347	83.5626469154438	82.1262112796106	84.9990825512769	112.937203825978	110.897536921611	114.976870730344	144.783670836248	142.824963119772	146.742378552725	135.345067207007	133.425138561527	137.264995852488	104.97980589236	102.508783516251	107.450828268469	105.694177447206	103.818790796481	107.569564097931	375.574175005164	370.790143616927	380.358206393401	127.661332629023	125.515197805376	129.80746745267	189.148078177834	186.565497056563	191.730659299106	108.341295429643	106.387496440627	110.295094418658	71.5234341349514
276	97.1210917321737	95.0873660403596	99.1548174239878	98.9422027433478	96.8097007554459	101.07470473125	436.546761500582	431.589729300308	441.503793700856	123.773149008338	121.229637871143	126.316660145534	203.377461703573	200.923220687536	205.83170271961	107.188960437649	105.241700172645	109.136220702653	83.6318926373496	82.1904585141616	85.0733267605376	113.148821292967	111.107566666366	115.190075919568	144.718778604198	142.738110583627	146.699446624768	135.519821632942	133.630632443192	137.409010822693	105.132747864929	102.664062849875	107.601432879982	105.884340887203	103.996491432257	107.772190342149	375.508424772895	370.644329835955	380.372519709835	127.877989427671	125.743791109994	130.012187745347	189.368359016377	186.787571723424	191.94914630933	108.544612396359	106.588938436856	110.500286355862	71.6055133093958
277	97.2905861476233	95.2612456427687	99.3199266524778	99.1707945098955	97.0444830106321	101.297106009159	436.320853771176	431.25319097169	441.388516570663	124.03212514985	121.494984280263	126.569266019437	203.557115966544	201.100076845892	206.014155087195	107.390744531067	105.438255276438	109.343233785696	83.7011254845056	82.2546360492899	85.1476149197213	113.360534999965	111.318057693954	115.403012305976	144.654686190082	142.651503316004	146.65786906416	135.688105577168	133.826397666729	137.549813487607	105.284871137285	102.818511151132	107.751231123438	106.076142820231	104.176314898297	107.975970742166	375.44493731784	370.500669963072	380.389204672608	128.092417162788	125.969865703197	130.21496862238	189.588004248389	187.008786297858	192.167222198921	108.748159945663	106.790772222466	110.70554766886	71.6876520018216
278	97.4594363673217	95.4343091929588	99.4845635416847	99.3985897010436	97.2781163649889	101.519063037098	436.098469325253	430.917942107141	441.278996543365	124.290168180139	121.75953280627	126.820803554009	203.735507770079	201.275543149497	206.195472390661	107.59309696011	105.635617578135	109.550576342085	83.7703451636149	82.318751986151	85.2219383410789	113.572298771242	111.529009142046	115.615588400438	144.591262534201	142.565117904761	146.617407163642	135.850180268199	134.012504388891	137.687856147507	105.436176687386	102.972135410718	107.900217964054	106.269529488754	104.358296919824	108.180762057685	375.383430636078	370.359083639659	380.407777632496	128.304621960112	126.193369368283	130.415874551941	189.807027602939	187.229150844935	192.384904360943	108.951905712604	106.992997585868	110.910813839339	71.7698463981064
279	97.627635923862	95.6065556369017	99.6487162108223	99.6256337680359	97.510679208089	101.740588327983	435.879160292745	430.584054908525	441.174265676964	124.547234208551	122.023224444035	127.071243973066	203.912666809206	201.449659958967	206.375673659446	107.795994869382	105.833843740473	109.75814599829	83.8395503827566	82.382813307626	85.2962874578872	113.784060198566	111.74040942897	115.827710968161	144.528372776532	142.478922977554	146.57782257551	136.00633546158	134.189086230329	137.82358469283	105.586665533617	103.124942720938	108.048388346296	106.464433729721	104.542452754154	108.386414705289	375.323613706357	370.219471204427	380.427756208287	128.514619240532	126.414259812485	130.614978668579	190.025442107817	187.448674600405	192.602209615228	109.155811802111	107.195607564843	111.116016039379	71.8520920718774
280	97.7951785555801	95.7779846236584	99.8123724875018	99.8519679076168	97.7422462767679	101.961689538466	435.662465146073	430.25155309604	441.073377196106	124.80327878235	122.285998015723	127.320559548978	204.088621167769	201.622465537316	206.554776798222	107.999404326079	106.032975175565	109.965833476593	83.9087388566444	82.4468258663927	85.3706518468962	113.99576105818	111.952236239817	116.039285876543	144.465878386535	142.392879093037	146.538877680033	136.156886944883	134.356341069444	137.957432820323	105.736338719079	103.276940224223	108.195737213934	106.660776249728	104.728778099896	108.592774399559	375.265186752893	370.081714287599	380.448659218187	128.722433269238	126.63250473922	130.812361799256	190.243260071583	187.667365986761	192.819154156405	109.359835176905	107.398589031487	111.321081322322	71.934383988157
281	97.9620581995071	95.9485964594062	99.9755199396081	100.07762897179	97.9728883972153	102.182369546364	435.447909193931	429.920413526152	440.975404861709	125.058257020094	122.547790504809	127.568723535379	204.263397301796	201.793996042603	206.73279856099	108.203280689506	106.23303749156	110.173523887451	83.9779073123498	82.5107943756293	85.4450202490704	114.20733774994	112.164456565891	116.25021893399	144.403637296172	142.306938715822	146.500335876522	136.302173836706	134.514530645564	138.089817027848	105.885197295531	103.428135060117	108.342259530944	106.8584669248	104.917250127222	108.799683722378	375.207841515546	369.945676436532	380.47000659456	128.928096577886	126.848081772177	131.008111383595	190.460493065727	187.88523263057	193.035753500884	109.56392799612	107.601923180412	111.525932811827	72.016716507121
282	98.1282689844415	96.1183920596306	100.138145909252	100.302649391458	98.2026722250065	102.40262655791	435.235005083965	429.590568174995	440.879441992935	125.312123744544	122.808537396504	127.815710092583	204.437020024127	201.964285522253	206.909754526001	108.407569092756	106.43404010892	110.381098076593	84.0470514954711	82.5747224023206	85.5193805886215	114.418721756582	112.377026805272	116.460416707892	144.341504036097	142.221046262816	146.461961809378	136.442555715771	134.66397880088	138.221132630662	106.033242307037	103.578534311018	108.487950303055	107.057406095022	105.107828600202	109.006983589842	375.151261527325	369.81120376049	380.49131929416	129.131649280798	127.060978247399	131.202320314197	190.677151906957	188.102281380874	193.25202243304	109.768037906605	107.805585912282	111.730489900928	72.0990833879576
283	98.2938052241591	96.2873728998138	100.300237548504	100.527057112658	98.4316599815686	102.622454243747	435.02325331401	429.261906344344	440.784600283676	125.564833617442	123.068173022911	128.061494211973	204.609512490288	202.13336590901	207.085659071566	108.612205028986	106.635976057931	110.588434000042	84.1161661767283	82.6386123631155	85.5937199903412	114.629840121206	112.589892932785	116.669787309628	144.279329875037	142.135138209438	146.423521540636	136.578409617407	134.805068268174	138.351750966641	106.180474773326	103.728144946978	108.632804599673	107.257485825563	105.300457061098	109.214514590029	375.095122399124	369.678125585007	380.51211921324	129.333138307146	127.271190893033	131.395085721259	190.893246639619	188.318518328417	193.467974950821	109.972108291533	108.009548108384	111.934668474682	72.1814777928165
284	98.4586614107773	96.4555409649588	100.461781856596	100.750875544939	98.6599091872822	102.841841902596	434.812142751498	428.934276981551	440.690008521445	125.816341278343	123.32663091147	128.306051645215	204.780896185596	202.301267018432	207.26052535276	108.817115032112	106.838821965435	110.79540809879	84.185245158969	82.7024655226682	85.6680247952697	114.840615941286	112.80299074777	116.878241134803	144.216962962336	142.049143245237	146.384782679435	136.71012693515	134.938236011687	138.482017858614	106.326895672898	103.876973769855	108.776817575941	107.458591107836	105.495064046457	109.422118169215	375.039092111631	369.546255108617	380.531929114645	129.532616571101	127.478725418743	131.586507723458	191.108786518261	188.533948825493	193.683624211029	110.176078483225	108.213775795616	112.138381170834	72.2638922908384
285	98.6228322082861	96.6228986982864	100.622765718286	100.974123522354	98.8874723931991	103.060774651508	434.601151160711	428.607491033442	440.59481128798	126.066601489463	123.583844135424	128.549358843501	204.951190913486	202.468016547913	207.434365279058	109.022217439552	107.042538234946	111.001896644157	84.2542812845657	82.7662819943825	85.742280574749	115.050968877724	113.016246207668	117.085691547779	144.154248473648	141.962982469606	146.34551447769	136.838110264977	135.063967238256	138.612253291697	106.472505925909	104.025027357144	108.919984494674	107.660600977396	105.691564305911	109.629637648882	374.982831314312	369.415390056565	380.550272572059	129.730142101123	127.683596037849	131.776688164398	191.32377999035	188.748577506167	193.898982474534	110.379883948937	108.418230204993	112.341537692881	72.3463188622577
286	98.7863124462631	96.7894489494474	100.783175943079	101.196815278341	99.114396915097	103.279233641585	434.389745737541	428.28132377729	440.498167697793	126.315569288112	123.839745665055	128.79139291117	205.120414785044	202.633640077177	207.607189492911	109.22742322284	107.247069420456	111.207777025224	84.323266443193	82.8300607434604	85.8164721429256	115.260815677695	113.229575854349	117.292055501041	144.091028759763	141.876569619492	146.305487900034	136.962770228895	135.18278829955	138.742752158241	106.617306376851	104.172312005796	109.062300747906	107.863389528749	105.88985999664	109.836919060858	374.925993631383	369.285313327707	380.566673935059	129.925777148101	127.885824944878	131.965729351323	191.538234679154	188.962408306633	194.114061051674	110.58345645974	108.622867730585	112.544045188894	72.4287489025703
287	98.9490971137815	96.95519492258	100.942999304983	101.41896043658	99.3407245751463	103.497196298014	434.17738365142	427.955517090051	440.39925021279	126.563200147802	124.094268718433	129.032131577171	205.288584209736	202.798161070209	207.779007349264	109.432636870701	107.452344790297	111.412928951105	84.3921915799674	82.8937995921504	85.8905835677843	115.470070710195	113.442887338423	117.497254081966	144.027143498529	141.7898113221	146.264475674958	137.084522313182	135.29525878846	138.873785837904	106.76129777707	104.318833676348	109.203761877792	108.066826811351	106.089841829494	110.043811793209	374.868225974675	369.155793631966	380.580658317384	130.119587289989	128.085441769444	132.153732810534	191.752157366794	189.175444485458	194.32887024813	110.786724253426	108.827639799431	112.74580870742	72.5111732267627
288	99.1111813535242	97.120140124538	101.10222258251	101.640564020461	99.5664914577413	103.714636583181	433.963512594117	427.629781631011	440.297243557222	126.809450148536	124.347347110263	129.271553186809	205.455713887312	202.961600878612	207.949826896012	109.637757308425	107.658279073518	111.617235543331	84.4610467039391	82.9574952270743	85.9645981808039	115.678646513201	113.656080044359	117.701212982043	143.962429849854	141.702607366729	146.22225233298	137.20378375465	135.401963182735	139.005604326564	106.904480767149	104.464597937697	109.344363596601	108.27077959566	106.29139014645	110.25016904487	374.809168863289	369.02658611676	380.591751609819	130.311640548286	128.282483024301	132.340798072271	191.965553977503	189.387688643487	194.543419311519	110.989612202763	109.0324926665	112.946731739026	72.593582073598
289	99.2725604561122	97.2842883136045	101.26083259862	101.861626484257	99.7917276869526	103.931525281562	433.747571335083	427.303798923342	440.191343746825	127.054276156194	124.598915597165	129.509636715223	205.621816800883	203.123978746373	208.119654855394	109.842678837263	107.864773377301	111.820584297226	84.5298208969236	83.0211432085082	86.038498585339	115.88645435129	113.86904581626	117.903862886319	143.896722613737	141.614850990789	146.178594236686	137.320970505991	135.503502401721	139.138438610261	107.046855859176	104.609609912821	109.484101805531	108.475112003	106.494375913399	110.4558480926	374.748456749926	368.897432981491	380.599480518361	130.502006529078	128.476991561351	132.527021496805	192.178429561075	189.59914274314	194.75771637901	111.192042000268	109.237367151972	113.146716848564	72.6759651099553
290	99.4332298546579	97.4476434489889	101.418816260327	102.082143769239	100.016457233534	104.147830304945	433.528990283063	426.977223327668	440.080757238457	127.297636010275	124.848910217485	129.746361803065	205.786904211155	203.285311816015	208.288496606294	110.047292077908	108.071716260098	112.022867895718	84.5985023226623	83.0847379814837	86.1122666638409	116.093404782228	114.081669780719	118.105139783737	143.829854391289	141.526429175992	146.133279606587	137.436494308496	135.600485619633	139.27250299736	107.188423418949	104.753874225792	109.622972612106	108.679685998171	106.698661616897	110.660710379446	374.685718353773	368.768064079823	380.603372627723	130.690755598885	128.66901604455	132.712495153219	192.390788276555	189.809808126897	194.971768426214	111.393932370114	109.442198340843	113.345666399385	72.7583114352243
291	99.5931851195464	97.6102096413908	101.576160597702	102.302107387938	100.240697759444	104.363517016431	433.307192053654	426.64968390617	439.964700201137	127.539488718627	125.097268623448	129.981708813805	205.950985651795	203.445615136142	208.456356167448	110.251484902984	108.278984941517	112.223984864452	84.6670782363041	83.1482728885691	86.1858835840392	116.299408230635	114.293831259481	118.304985201789	143.7616557487	141.437222951418	146.086088545982	137.550759897442	135.693522628206	139.407997166679	107.329183648134	104.897394950375	109.760972345894	108.884361748892	106.904102058244	110.86462143954	374.620576999828	368.638197509879	380.602956489776	130.877958103067	128.858610443503	132.897305762631	192.602633376164	190.019685534708	195.185581217619	111.595199316868	109.64691526706	113.543483366676	72.8406095857531
292	99.7524219534537	97.7719911048958	101.732852802012	102.521504539416	100.464460507433	104.578548571398	433.08159204256	426.320786179444	439.842397905676	127.779794657196	125.343930403234	130.215658911159	206.114068925945	203.604901670371	208.623236181518	110.455143344795	108.486446626565	112.423840063024	84.7355349942008	83.2117401841893	86.2593298042123	116.50437556615	114.505404760943	118.503346371357	143.691955384083	141.34710770085	146.036803067315	137.664162362227	135.783216973025	139.54510775143	107.469136566419	105.040175560536	109.898097572302	109.088997861323	107.11054504303	111.067450679615	374.552650964506	368.507540192796	380.597761736216	131.06368363246	129.045833546602	133.081533718318	192.813967189486	190.228775120131	195.399159258841	111.79575641947	109.851440605869	113.74007223307	72.9228475393521
293	99.9109361866027	97.9329921104465	101.888880262759	102.740318257869	100.687750242391	104.792886273346	432.851599004245	425.990113780804	439.713084227685	128.018515772281	125.588837390431	130.448194154131	206.276160103833	203.763182307655	208.78913790001	110.658152466189	108.693959918858	112.622345013521	84.8038580640086	83.2751310503373	86.3325850776798	116.708218682819	114.716261036049	118.700176329589	143.620580297142	141.255953472328	145.985207121956	137.777084679956	135.870160012026	139.684009347886	107.608281993688	105.182218883156	110.03434510422	109.29345150579	107.317831968694	111.269071042887	374.481553827411	368.375788440328	380.587319214494	131.24800034205	129.230748488069	133.265252196032	193.024791107954	190.437076464988	195.61250575092	111.995515177361	110.055690398793	113.935339955928	73.0050127198592
294	100.068723772261	98.0932169411139	102.044230603408	102.958527596039	100.910565249979	105.006489942099	432.61661563571	425.657230014223	439.576001257198	128.255615782255	125.83193395827	130.67929760624	206.437263521511	203.920465874006	208.954061169016	110.860397184385	108.901376294995	112.819418073775	84.8720320350932	83.3384356135305	86.4056284566559	116.910851075556	114.92626818116	118.895433969952	143.547355961589	141.16362528832	145.931086634857	137.889895437772	135.954925970771	139.824864904772	107.746619532267	105.323527053249	110.169712011284	109.497578451315	107.525798316767	111.469358585864	374.406894829087	368.242628512297	380.571161145877	131.430974324172	129.413422279907	133.448526368437	193.235105569625	190.644588592327	195.825622546923	112.194385413912	110.259573835558	114.129196992265	73.0870920017673
295	100.22578078248	98.2526698493689	102.198891715591	103.176107843952	101.132897396566	105.219318291338	432.376039165152	425.32167932295	439.430399007354	128.491060375354	126.07316729609	130.908953454618	206.597381780675	204.076759145615	209.118004415735	111.061763039711	109.108541610617	113.014984468806	84.9400406292344	83.4016429628653	86.4784382956035	117.11218840868	115.1352927682	119.089084049161	143.472106500219	141.069983455324	145.874229545113	138.002946755821	136.038068003718	139.967825507923	107.884148549253	105.464101471962	110.304195626545	109.701233031466	107.734274060026	111.668192002905	374.328279234611	368.107737164809	380.548821304412	131.61266903771	129.593925337586	133.631412737834	193.444910044301	190.851309977545	196.038510111057	112.392275740375	110.46299311638	114.321558364369	73.1690717149261
296	100.382103404073	98.4113550165334	102.352851791612	103.393030782283	101.354732252811	105.431329311755	432.129261945212	424.982988676178	439.275535214245	128.724817399785	126.312487665633	131.137147133937	206.756515749574	204.232066863395	209.280964635753	111.262136903537	109.31529760791	113.208976199165	85.0078667116278	83.4647411690224	86.5509922542331	117.312149070768	115.343200981035	119.281097160501	143.394654862574	140.974883872005	145.814425853143	138.116572419394	136.12011521763	140.113029621159	108.020868158989	105.603942767626	110.437793550353	109.904268067276	107.943083997781	111.865452136771	374.245308702832	367.970782190185	380.519835215479	131.793144794288	129.772330987741	133.813958600834	193.654203019003	191.05723855749	196.251167480517	112.589094081517	110.66584341638	114.512344746654	73.2509376493201
297	100.537687934834	98.5692765145654	102.506099355103	103.609264968433	101.576049281423	105.642480655442	431.875672050574	424.640668881163	439.110675219984	128.956857042213	126.549848634928	131.363865449497	206.91466456499	204.386391748938	209.442937381041	111.46140762198	109.521483394639	113.40133184932	85.0754923021849	83.5277173040804	86.6232673002894	117.510654709361	115.549859736665	119.471449682058	143.314823005085	140.878178335246	145.751467674924	138.231086225592	136.201570573746	140.260601877437	108.156777205692	105.743050760129	110.570503651256	110.106534775303	108.15204803483	112.061021515776	374.157581661085	367.831422949553	380.483740372617	131.97245830221	129.948714947163	133.996201657257	193.862981983825	191.262371737422	196.463592230228	112.784748261939	110.868012971586	114.701483552292	73.3326750599367
298	100.692530779988	98.7264382703117	102.658623289663	103.824776052078	101.796822087808	105.852730016348	431.614653879653	424.294215827963	438.935091931344	129.187151990612	126.785207287744	131.58909669348	207.071825635284	204.539734521914	209.603916748654	111.659466594277	109.726936866202	113.591996322353	85.1428985871312	83.5905574619943	86.6952397122682	117.707630738675	115.755137770506	119.660123706844	143.232432073593	140.779714843674	145.685149303511	138.346780546823	136.282909558928	140.410651534718	108.291874246294	105.881424428832	110.702324063756	110.307882690303	108.360981421361	112.254783959245	374.064693685175	367.689310899066	380.440076471285	132.150662269047	130.123154764892	134.178169773201	194.071243418199	191.466706395718	196.675780440679	112.97914664982	111.069383303136	114.888909996503	73.4142686717319
299	100.846628448866	98.8828440323372	102.810412865395	104.039527115746	102.017018730601	106.062035500891	431.345588760111	423.943111673634	438.748065846588	129.415677577502	127.018524406776	131.812830748227	207.227994644496	204.692093918905	209.763895370087	111.85620828691	109.93149604485	113.780920528969	85.2100659309064	83.6532467796054	86.7668850822073	117.903006813232	115.958906666719	119.847106959746	143.147302588128	140.679337898387	145.615267277868	138.463925110645	136.364579501097	140.563270720193	108.426157533518	106.019061884273	110.833253182763	110.508159632281	108.56969497203	112.446624292533	373.966237884426	367.544090110621	380.388385658231	132.327805064015	130.295729223096	134.359880904934	194.278982777604	191.670238886246	196.887726668962	113.172198852595	111.26982959312	115.07456811207	73.4957026847067
300	100.99997755181	99.0384973404173	102.961457763202	104.253479034868	102.236602087467	106.27035598227	431.067855557943	423.586825972252	438.548885143634	129.642411899772	127.249764628927	132.035059170616	207.383165557482	204.843466713688	209.922864401276	112.051530686501	110.135000313882	113.968061059119	85.2769738883686	83.7157694580481	86.838178318689	118.09671726048	116.161041817031	120.032392703929	143.059254629841	140.576888800732	145.54162045895	138.582765992855	136.446999398964	140.718532586747	108.559624999233	106.155960343847	110.963289654619	110.707211746889	108.777995282882	112.636428210897	373.861805291574	367.395397787952	380.328212795196	132.50393044166	130.466517697197	134.541343186122	194.486194480736	191.872965038328	197.099423923143	113.363816456825	111.469221221989	115.258411691661	73.5769607791068
301	101.152574797274	99.1934014977608	103.111748096788	104.466590850879	102.455530270237	106.477651431522	430.78083128989	423.224816756634	438.336845823146	129.867335911618	127.478896571199	132.255775252036	207.537330626095	204.993847738977	210.080813513214	112.245335696262	110.337291529332	114.153379863193	85.3436012173104	83.7781087844286	86.9090936501923	118.288701465845	116.361423294711	120.215979636978	142.968108029935	140.472205947055	145.464010112815	138.703524818439	136.530560138211	140.876489498667	108.69227423812	106.292116111674	111.092432364566	110.904883646116	108.985684964509	112.824082327723	373.750985257276	367.242864778857	380.259105735695	132.679077328638	130.635599480998	134.722555176279	194.692871897177	192.074880154286	197.310863640068	113.553913802339	111.66742247383	115.440405130848	73.6580261207592
302	101.304416989144	99.3475595460056	103.261274432283	104.678820150319	102.673757082319	106.683883218318	430.483891738901	422.856531577158	438.111251900645	130.090433487548	127.705892925862	132.474974049235	207.690480396385	205.14322990961	210.237730883159	112.437529482109	110.538214997133	114.336843967085	85.4099258912914	83.8402471536575	86.9796046289252	118.47890420442	116.559936633993	120.397871774846	142.873682560472	140.365125120424	145.382240000521	138.826398162913	136.615624974161	141.037171351665	108.824102491689	106.4275245628	111.220680420577	111.101018673119	109.192562909055	113.009474437183	373.633365848989	367.086116084303	380.180615613675	132.853279675539	130.80305308783	134.903506263247	194.8990073356	192.275979004558	197.522035666642	113.742408778716	111.864293412023	115.620524145409	73.7388813665616
303	101.455501024231	99.5009742430136	103.410027805449	104.890123442603	102.891232510538	106.889014374667	430.176412072395	422.481408502527	437.871415642262	130.311691452985	127.930730523739	132.692652382232	207.842603716822	205.291604247203	210.39360318644	112.628022775592	110.73762030973	114.518425241454	85.475925112795	83.9021660903231	87.0496841352669	118.667275914445	116.75647350911	120.57807831978	142.775798126898	140.255479779342	145.296116474453	138.95155714482	136.702530172888	141.200584116752	108.955106632676	106.562180131883	111.34803313347	111.295459310818	109.398424607391	113.192494014245	373.508534253966	366.92477136502	380.092297142913	133.026566375561	130.968955543464	135.084177207658	195.104592032521	192.476255820401	197.73292824464	113.929223630335	112.059690923886	115.798756336784	73.8195086701398
304	101.605823889952	99.6536480434698	103.557999736434	105.100456529147	103.107903242983	107.093009815311	429.857767463042	422.098877086873	437.616657839212	130.531099580637	128.153390364599	132.908808796674	207.993687747528	205.438959906236	210.548415588821	112.816731141418	110.935362042284	114.698100240552	85.5415753267209	83.9638462705026	87.1193043829391	118.853772908984	116.950932310962	120.756613507006	142.67427496213	140.143101343521	145.205448580739	139.079147198596	136.791585717485	141.366708679706	109.085283149878	106.696076306495	111.47448999326	111.488047748707	109.603062531096	113.373032966318	373.376077186101	366.758445446151	379.99370892605	133.198961251445	131.133381690214	135.264540812675	195.309616141657	192.675704284255	197.94352799906	114.114285754643	112.253469928864	115.975101580423	73.8998896876901
305	101.755382662165	99.8055830822729	103.705182242057	105.309774856897	103.323713204156	107.295836509638	429.52733371181	421.708359307098	437.346308116522	130.748650551565	128.373857613859	133.123443489271	208.143717970519	205.585284201589	210.702151739449	113.003575217563	111.131300314718	114.875850120408	85.6068522342195	84.0252675434159	87.1884369250232	119.038357523603	117.143218623076	120.93349642413	142.568933822049	140.027819476766	145.110048167331	139.209288015793	136.883076002676	141.53550002891	109.214628133425	106.82920562512	111.600050641729	111.6786266164	109.806266591939	113.550986640862	373.23558129634	366.586748820434	379.884413772246	133.370483111247	131.296403524009	135.444562698485	195.514068723905	192.87431751783	198.15381992998	114.297528477076	112.445484740489	116.149572213663	73.980005584026
306	101.904174503157	99.9567811606894	103.851567845625	105.518033849981	103.538604098625	107.497463601338	429.184487872967	421.309270473924	437.059705272011	130.96433988067	128.592121565067	133.336558196273	208.292678200933	205.730562637496	210.854793764369	113.188480935781	111.325301231356	115.051660640207	85.6717308068835	84.0864089528361	87.2570526609309	119.22099819936	117.33324560168	121.10875079704	142.459596182196	139.909462367029	145.009729997363	139.342073641613	136.977260458201	141.706886825025	109.34313726057	106.961559679925	111.724714841215	111.867039885873	110.007824689449	113.726255082296	373.086633586377	366.409288150297	379.763979022458	133.541145872418	131.458089586865	135.624202157971	195.717937737975	193.07208806804	198.363787407911	114.478891785246	112.635590567819	116.322193002673	74.0598370388453
307	102.052196659757	100.107243735225	103.997149584288	105.725189214126	103.752515954472	107.697862473781	428.828608880789	420.901020119709	436.75619764187	131.178165807111	128.80817556793	133.548156046293	208.440550599265	205.8747789379	211.00632226063	113.371379729767	111.517237214707	115.225522244828	85.7361853013055	84.1472487581812	87.3251218444297	119.401669501997	117.520934267328	121.282404736666	142.346084435528	139.787857003694	144.904311867362	139.477572712979	137.074374058711	141.880771367246	109.470805781997	107.093129124339	111.848482439656	112.053133937512	110.207523355041	113.898744519984	372.928821825319	366.225666769178	379.63197688146	133.710958752172	131.618504436184	135.80341306816	195.921210031726	193.269007890907	198.573412172545	114.658323004687	112.823645137112	116.493000872261	74.1393642532381
308	102.19944646156	100.256971909157	104.141921013964	105.931197209633	103.965387658146	107.897006761119	428.459078177641	420.483012865691	436.435143489591	131.390129151031	129.022016922032	133.75824138003	208.587315684584	206.017915078187	211.156716290982	113.552208737256	111.706987253535	115.397430220976	85.800189274017	84.207764455219	87.392614092815	119.580352079695	117.706213717294	121.454490442095	142.228222091004	139.662829452113	144.793614729895	139.615828823881	137.174627694452	142.057029953309	109.5976285087	107.223903685456	111.971353331944	112.236758778155	110.405148499122	114.068369057189	372.761734969007	366.035485182288	379.487984755726	133.879926520442	131.777708209613	135.982144831272	196.12387133422	193.465068333603	198.782674334836	114.835777398651	113.009510409348	116.662044387953	74.2185669564553
309	102.345921319253	100.405966426651	104.285876211856	106.136014890005	104.177157472694	108.094872307316	428.075280343144	420.054649270974	436.095911415313	131.600233138696	129.233646736797	133.966819540594	208.732952348732	206.15995131826	211.305953379204	113.730911001101	111.894437087756	115.567384914446	85.8637155968212	84.2679327963304	87.4594983973119	119.75703256316	117.889021268959	121.625043857362	142.105833972823	139.534205125395	144.677462820252	139.756861003503	137.278208392268	142.235513614738	109.723599799465	107.353872181238	112.093327417692	112.417769392549	110.60048626581	114.235052519289	372.584963581676	365.838341566952	379.3315855964	134.048049809817	131.935756300016	136.160343319619	196.325906248541	193.660260114797	198.991552382286	115.011218675251	113.193054363737	116.829382986764	74.2974244129573
310	102.491618723002	100.554227669384	104.42900977662	106.339600304726	104.387763531945	108.291437077508	427.676603724115	419.615326665243	435.737880782986	131.808483198922	129.443069758726	134.173896639117	208.877437871506	206.300866236927	211.454009506086	113.907435672826	112.079479353626	115.735391992026	85.9267364725349	84.3277298102854	87.5257431347843	119.93170341296	118.069302544568	121.794104281352	141.978746420108	139.401809053445	144.555683786771	139.900664292661	137.38527938982	142.416049195502	109.84871354899	107.483022542454	112.214404555526	112.596027203467	110.793323998286	114.398730408648	372.39810025959	365.633832272573	379.162368246607	134.215325474971	132.092699149868	136.337951800074	196.527298245415	193.854573303524	199.200023187306	115.184619386642	113.374152811886	116.995085961397	74.3759154297635
311	103.220397099281	101.291902849279	105.148891349284	107.347205784584	105.43939653506	109.255015034107	425.334435352828	417.498641999048	433.170228706607	132.825347189416	130.464407386562	135.186286992271	209.728043778243	206.526299119391	212.929788437094	114.765996280962	112.982650172221	116.549342389704	86.186916638608	84.5144350116446	87.8593982655715	120.782869358972	118.947564184815	122.618174533129	141.336080728654	138.44284448424	144.229316973068	140.641475648594	137.938951771908	143.34399952528	110.3957509188	107.756896779866	113.034605057734	113.45081694856	111.731551064706	115.170082832414	371.191628917202	364.587705557323	377.795552277081	135.035448368082	132.858684382651	137.212212353512	197.554938721722	194.817403919913	200.292473523531	116.029351702422	114.257407729206	117.801295675638	74.8260949612259
312	103.360653672601	101.435443202965	105.285864142237	107.542712852175	105.64180242004	109.44362328431	424.829792748427	416.991301977645	432.668283519209	133.022505336557	130.660495938393	135.384514734721	209.861563980916	206.681844862024	213.041283099808	114.928425819038	113.151118328599	116.705733309477	86.2461534766654	84.5739144097389	87.9183925435919	120.945549520717	119.111833559468	122.779265481966	141.174078062609	138.294423977684	144.053732147535	140.801139867086	138.068193029132	143.53408670504	110.516445875351	107.884537310824	113.148354439878	113.609992097124	111.905600042853	115.314384151395	370.933037296176	364.336458654286	377.529615938065	135.197155375024	133.009188608256	137.385122141792	197.750952008928	195.007869188706	200.494034829151	116.190335706063	114.421726146332	117.958945265794	74.8999202809441
313	103.500146655872	101.578230437425	105.422062874319	107.736651199432	105.842553798938	109.630748599927	424.305948627208	416.468898779284	432.142998475131	133.217804843809	130.854407840449	135.581201847169	209.99369444079	206.835898165187	213.151490716394	115.088428260219	113.316535482518	116.860321037921	86.3047048684803	84.6329231693075	87.9764865676531	121.106218444314	119.273299698891	122.939137189737	141.006130003859	138.141062949197	143.871197058521	140.962933978944	138.201545433978	143.72432252391	110.636263481852	108.011552718074	113.26097424563	113.765723621955	112.075743047974	115.455704195935	370.661476659098	364.075040796303	377.247912521893	135.357890360513	133.158756688668	137.557024032358	197.946197157884	195.197264598081	200.695129717688	116.349255699599	114.582943965613	118.115567433585	74.9732002312977
314	103.63887427684	101.720264462378	105.557484091302	107.928992138019	106.041603371621	109.816380904417	423.762346272125	415.930822775473	431.593869768776	133.411262781624	131.0461725253	135.776353037948	210.124402589606	206.988383850882	213.26042132833	115.246013683017	113.478859974082	117.013167391952	86.362537570207	84.6914243999027	88.0336507405113	121.264906669312	119.431976429866	123.097836908757	140.832085011743	137.982569368706	143.681600654781	141.126685747786	138.338984937175	143.914386558396	110.755192415341	108.137914620696	113.372470209986	113.91797881073	112.241816635487	115.594140985973	370.376571407744	363.803045300113	376.950097515376	135.517639996656	133.307413825842	137.727866167471	198.140648203759	195.385576502418	200.895719905101	116.506154689143	114.741056193808	118.271253184478	75.045911794515
315	103.776834799712	101.861544762847	105.692124836576	108.11971077246	106.238907606763	110.000513938156	423.198438590719	415.376465609113	431.020411572325	133.60289836697	131.235821833328	135.969974900612	210.253654479488	207.139225751827	213.368083207148	115.401201716208	113.638060788332	117.164342644084	86.4196177796628	84.7493805568383	88.0898550024873	121.421649981858	119.587886894904	123.255413068812	140.651794955708	137.818752716445	143.484837194971	141.292207796572	138.480459159337	144.103956433806	110.873220766001	108.263593638793	113.482847893208	114.06674402953	112.403672930555	115.729815128505	370.077951960213	363.520067061823	376.635836858602	135.676391841476	133.455183242536	137.897600440416	198.334278009821	195.572790431956	201.095765587686	116.661084042024	114.896078284116	118.426089799932	75.1180316102013
316	103.91402652294	102.002070412276	105.825982633604	108.308785646595	106.434426651844	110.183144641347	422.613688732662	414.80522075332	430.422156712005	133.792732331503	131.423389514314	136.162075148693	210.38141480265	207.288346948145	213.474482657154	115.554021232847	113.794117901142	117.313924564553	86.4759111591904	84.8067534862621	88.1450688321188	121.576488776548	119.741063158579	123.411914394517	140.465115301983	137.64942422259	143.280806381376	141.459298319944	138.62588757143	144.292709068458	110.990336035716	108.388559485903	113.592112585529	114.21202509693	112.561181723779	115.86286847008	369.765255176718	363.225702965762	376.304807387673	135.834134191203	133.602086304415	138.066182077991	198.527058271374	195.758891060691	201.295225482056	116.814102337765	115.048045719642	118.580158955888	75.1895359839073
317	104.050447776863	102.141840087289	105.959055466437	108.496198368543	106.628124259423	110.364272477663	422.007570703497	414.216484047376	429.798657359619	133.98078629059	131.608910795476	136.352661785705	210.507646912047	207.435670008982	213.579623815112	115.704509968955	113.947022614608	117.461997323301	86.5313828591956	84.8635044695846	88.1992612488065	121.729467392017	119.891545779993	123.567389004042	140.271905297907	137.474397101625	143.069413494188	141.62774179023	138.775161956711	144.480321623749	111.106525137687	108.512781064516	113.700269210859	114.353847409117	112.714232573371	115.993462244864	369.438124782776	362.919552283798	375.956697281754	135.990855856962	133.748142657345	138.233569056579	198.71895952088	195.943862175933	201.494056865827	116.965274128068	115.197013210246	118.73353504589	75.2604008961738
318	104.186096921187	102.280852083933	106.091341758441	108.681933232792	106.81996769047	110.543898775113	421.379569974075	413.609654209072	429.149485739077	134.167082132825	131.792421978375	136.541742287275	210.632312842988	207.581117237729	213.683508448248	115.852714071494	114.09677783561	117.608650307378	86.5859975423679	84.91959426718	88.2524008175558	121.880633431929	120.039383321061	123.721883542797	140.072028153653	137.293486781081	142.850569526224	141.797309670473	138.928147088666	144.666472252279	111.221774397111	108.636226564251	113.807322229971	114.492255810737	112.862736852816	116.121774768657	369.096211789314	362.60121706411	375.591206514517	136.146545874489	133.893370325349	138.399721423629	198.909951134296	196.127686649817	201.692215618774	117.114668638128	115.343053490085	118.88628378617	75.3306020120738
319	104.320972342292	102.419104335227	106.222840349356	108.865976856529	107.009927561629	110.72202615143	420.729184085149	412.984133322612	428.474234847687	134.351641447566	131.973960033776	136.729322861355	210.755373335733	207.724610919321	213.786135752145	115.99868758041	114.243398257676	117.753976903143	86.6397194085931	84.9749831612774	88.3044556559088	122.030037082035	120.184631769995	123.875442394076	139.865351221089	137.106511124255	142.624191317922	141.967761148266	139.084681564396	144.850840732137	111.336069552947	108.758863562163	113.913275543731	114.627314211558	113.006629674389	116.247998748726	368.739174909214	362.270302508343	375.208047310084	136.301193156774	134.037785726572	138.564600586976	199.100001338638	196.310346413063	201.889656264213	117.26235844189	115.48625572672	119.038461157061	75.4001146912735
320	104.45507245033	102.556594429824	106.353550470835	109.048317845199	107.19797761507	110.898658075327	420.055923246592	412.339327301134	427.772519192049	134.534485005379	132.153562175107	136.915407835651	210.876787859085	207.866073567954	213.887502150215	116.142491849584	114.386910416852	117.898073282317	86.6925122205617	85.0296309979758	88.3553934431476	122.177730433046	120.327353872504	124.028106993588	139.651746169515	136.913290646581	142.39020169245	142.138843904066	139.244578743142	145.033109064991	111.449395760792	108.880659124671	114.018132396914	114.759104954395	113.145871613804	116.372338294987	368.366680969824	361.926417336009	374.806944603639	136.454786100495	134.181403580577	138.728168620413	199.289077220817	196.491822431245	202.086332010389	117.408418143221	115.626723577954	119.190112708488	75.4689139986333
321	104.588395676116	102.693319631642	106.483471720591	109.228946499835	107.384094404588	111.073798595082	419.359310930647	411.674646322942	427.043975538351	134.715632303254	132.331265404887	137.099999201621	210.996514635	208.005428173375	213.987601096625	116.284194911761	114.52735260505	118.041037218473	86.7443393300801	85.0834972283234	88.4051814318369	122.323766818088	120.467618377211	124.179915258966	139.431089158023	136.713648725339	142.148529590708	142.310294927058	139.407627752892	145.212962101224	111.561737596862	109.001579910503	114.121895283221	114.887727944738	113.280450160414	116.495005729062	367.978405320932	361.569174134924	374.387636506941	136.607312157792	134.324236697609	138.890387617976	199.47714473775	196.672094683803	202.282194791698	117.552923093353	115.76457295628	119.341273230426	75.5369747153637
322	104.720940467783	102.829276900265	106.6126040353	109.407854575995	107.568256907108	111.247452244882	418.638884458655	410.989505240484	426.288263676827	134.895101183156	132.507106041834	137.283096324479	211.114510664234	208.142598443781	214.086422884687	116.42387079271	114.664774637397	118.182966948023	86.7951637050878	85.1365409484123	88.4537864617633	122.468200172723	120.605499214267	124.330901131179	139.203261004211	136.507411802441	141.899110205981	142.481841390625	139.573594541981	145.390088239268	111.673079063102	109.12159227408	114.224565852123	115.013299557135	113.410380821013	116.616218293257	367.574032237714	361.198189696426	373.949874779002	136.758757385335	134.466295656728	139.051219113942	199.664168727769	196.851142146002	202.477195309536	117.695948172603	115.89992957987	119.491966765337	75.6042713507576
323	104.852705287176	102.964462911959	106.740947662393	109.585035101174	107.750446082574	111.419624119775	417.894195580644	410.283323961252	425.505067200036	135.072907529142	132.681119247309	137.464695810976	211.230731753036	208.277509043253	214.183954462818	116.56159878025	114.799237481636	118.323960078864	86.8449479573824	85.188720938451	88.5011749763138	122.611084424679	120.741074635309	124.481094214048	138.968147349	136.294409580086	141.641885117914	142.653201598028	139.74222296566	145.564180230396	111.783403593429	109.240662368686	114.326144818171	115.135951337479	113.535707813754	116.736194861204	367.153255318153	360.813085334079	373.493425302227	136.90910598273	134.607588392967	139.210623572493	199.85011292336	197.028942774045	202.671283072675	117.837566661203	116.032926401402	119.642206921003	75.6707781545102
324	104.983688606001	103.098874081124	106.868503130878	109.760482254688	107.930644415384	111.590320093992	417.124811047153	409.555527799883	424.694094294423	135.249065044909	132.853338576801	137.644791513016	211.345132540907	208.410085821529	214.280179260286	116.697462654184	114.930812766476	118.464112541891	86.8936543710543	85.2399957007865	88.5473130413222	122.75247291974	120.874426347714	124.630519491765	138.725638817303	136.07447520917	141.376802425435	142.824086007089	139.913235908323	145.734936105855	111.89269406112	109.358756248787	114.426631873454	115.255828523735	113.656504301639	116.85515274583	366.715777874437	360.41348718453	373.018068564345	137.058339832183	134.74811972284	139.368559941526	200.034939965232	197.205473493463	202.864406437002	117.977849220376	116.163701010681	119.791997430072	75.7364691296433
325	105.11388890168	103.232506582025	106.995271221336	109.934191311096	108.108835476196	111.759547145995	416.330313172676	408.805547800983	423.855078544369	135.423585110533	133.023795584829	137.823374636237	211.457666529458	208.540256033912	214.375077025005	116.831549883744	115.059582191276	118.603517576212	86.9412449316298	85.2903234968588	88.5921663664008	122.892417889485	121.005638676215	124.779197102755	138.475631174275	135.847445470394	141.103816878156	142.994198340556	140.086336449815	145.902060231296	112.000932787348	109.475839970809	114.526025603886	115.373088410419	113.772872131974	116.973304688864	366.261313317824	359.999026489189	372.523600146459	137.206438050924	134.887890842099	139.524985259749	200.218611417744	197.380710190935	203.056512644552	118.116863000651	116.292393104029	119.941332897274	75.8013180460455
326	105.243304652922	103.365356370626	107.121252935218	110.106158645524	108.285003543595	111.927313747452	415.510300390064	408.032821032534	422.987779747593	135.596476714308	133.192519509834	138.000433918782	211.568286112355	208.667948549062	214.468623675647	116.963950799752	115.185636861341	118.742264738163	86.9876813559204	85.3396623830817	88.6357003287591	123.030969965816	121.134797780857	124.927142150774	138.218025476912	135.613160948144	140.822890005681	143.163236786462	140.261209088577	146.065264484348	112.108101550859	109.591879691708	114.62432341001	115.487898584189	113.884941068028	117.09085610035	365.789585536463	359.569339855409	372.009831217517	137.353376567346	135.026898829835	139.679854304856	200.401087785689	197.554627709624	203.247547861754	118.254670889872	116.419142103907	120.090199675836	75.8652984546376
327	105.371934334997	103.497419206392	107.246449463602	110.276381796757	108.459133321206	112.093630272308	414.664387795213	407.236790850152	422.091984740275	135.767746453131	133.359537060166	138.175955846095	211.676942606389	208.793094042454	214.560791170323	117.094757749291	115.309076571852	118.880438926729	87.032925122574	85.3879702456504	88.6778799994976	123.168177746386	121.261990952895	125.074364539877	137.952728220737	135.371466197333	140.533990244142	143.330895290189	140.437521035536	146.224269544842	112.214181598817	109.706841764624	114.721521433009	115.600435059209	113.992867520445	117.208002597973	365.300329265681	359.12406949588	371.476589035481	137.499127731051	135.165136189554	139.833119272548	200.58232853247	197.727199848097	203.437457216843	118.391330908757	116.54408499774	120.238576819774	75.9283837021735
328	105.499776414695	103.62869067387	107.37086215552	110.444859581766	108.631209778193	112.25850938534	413.792207681382	406.416907133098	421.167508229666	135.937398592919	133.524872314064	138.349924871774	211.783586283685	208.915625173376	214.651547393993	117.224064241299	115.430009059683	119.018119422915	87.0769375033236	85.4352048342927	88.7186701723546	123.304087414115	121.387306000859	125.220868827371	137.679651481334	135.122209903536	140.237093059133	143.496864937201	140.614923591055	146.378806283347	112.319153658789	109.820692830958	114.817614486619	115.710880341632	114.09683280718	117.324927876084	364.793290450216	358.66286344504	370.923717455392	137.643659966146	135.302590451712	139.984729480581	200.762292099645	197.89839936288	203.62618483641	118.526895757165	116.667354447501	120.386437066829	75.9905469466826
329	105.626829344973	103.759166203935	107.49449248601	110.611592253489	108.801218130901	112.421966376077	412.893410062417	405.572626493643	420.214193631191	136.105435179049	133.688546737003	138.522323621095	211.888166405051	209.035476743452	214.740856066651	117.351964091911	115.548549236965	119.155378946857	87.1196795949231	85.4813237949817	88.7580353948645	123.438742412976	121.510830729143	125.366654096808	137.398713050499	134.86524503692	139.932181064078	143.660835422596	140.793053613518	146.528617231673	112.422997951886	109.933399908172	114.9125959956	115.81942145256	114.197040990007	117.441801915113	364.268226597898	358.185375751406	370.35107744439	137.786937476159	135.439243854643	140.134631097675	200.940935927879	198.068197974656	203.813673881102	118.661412509625	116.789077203155	120.533747816095	76.0517611735581
330	105.753091559279	103.888841094538	107.61734202402	110.776581692202	108.96914397206	112.584019412344	411.967663184208	404.703412462343	419.231913906072	136.271856185852	133.850579310029	138.693133061674	211.9906312545	209.152585834861	214.82867667414	117.478550578705	115.66481841431	119.292282743101	87.1611123517628	85.526284701644	88.7959400018817	123.572183181134	121.632652502195	125.511713860073	137.109836566759	134.600429000645	139.619244132873	143.822496600718	140.97153508323	146.673458118205	112.525694207047	110.044930472676	115.006457941418	115.926247938281	114.293716351604	117.558779524959	363.724907124275	357.691266644915	369.758547603635	137.928920007936	135.57507311288	140.282766902991	201.118216479287	198.236566378098	203.999866580476	118.794922454381	116.909372835259	120.680472073503	76.1119992122949
331	105.87856146555	104.017710530811	107.73941240029	110.939831619746	109.134973542683	112.744689696809	411.014654023645	403.808735652918	418.220572394372	136.436659693772	134.010986754012	138.862332633532	212.090928174938	209.266891926635	214.91496442324	117.603915613069	115.778943515838	119.428887710301	87.2011966191522	85.5700450869009	88.8323481514035	123.704446941384	121.752857879997	125.65603600277	136.812951640047	134.327623774622	139.298279505471	143.981540105235	141.149980759834	146.813099450636	112.62722167646	110.155252537168	115.099190815752	116.031549895535	114.387100588541	117.675999202529	363.163113687679	357.180202678571	369.146024696786	138.06956268082	135.710049274721	140.429076086918	201.294089261181	198.403474255301	204.184704267062	118.92746106617	117.028352786129	120.826569346212	76.1712337538776
332	106.003237439887	104.145769604426	107.860705275347	111.101347825159	109.298694131729	112.90400151859	410.034088774359	402.888073911804	417.180103636913	136.599842082867	134.169783827869	139.029900337865	212.189003605046	209.378336987705	214.999670222387	117.72814893975	115.891056283439	119.565241596061	87.2398931672556	85.6125624718903	88.8672238626208	123.835567547625	121.87153230547	125.79960278978	136.5079939703	134.046696055743	138.969291884857	144.137661027318	141.327993926354	146.947328128281	112.727559152115	110.264334721847	115.190783582383	116.135516038067	114.477449801697	117.793582274436	362.58264051425	356.65185684403	368.51342418447	138.208815886312	135.844137665088	140.573494107537	201.46850885122	198.568890292748	204.368127409692	119.059058099433	117.146119725807	120.971996473059	76.2294373688169
333	106.127117819891	104.273013332057	107.981222307725	111.261138390034	109.46029458052	113.061982199549	409.025693318511	401.940912459109	416.110474177913	136.761398231819	134.326983674307	139.195812789332	212.284803117364	209.486865545658	215.08274068907	117.851337372217	116.00129246442	119.701382280014	87.2771627256653	85.6537943952215	88.900531056109	123.96557538496	121.988759822188	125.942390947732	136.194905459778	133.757517395916	138.63229352364	144.290559636922	141.505170208713	147.075949065132	112.826684983473	110.372146318949	115.281223647998	116.238331828855	114.565031366515	117.911632291195	361.983294712412	356.105908661099	367.860680763725	138.34662526233	135.977297905912	140.715952618747	201.641428923955	198.732782201742	204.550075646169	119.189737785667	117.262767188942	121.116708382391	76.2865825258316
334	106.25020089769	104.399436672833	108.100965122547	111.419213901995	109.619765863234	113.218661940756	407.989213683902	400.966744029616	415.011683338189	136.921321712565	134.482598184714	139.360045240415	212.378271457576	209.592424730533	215.16411818462	117.973564071787	116.10979097506	119.837337168514	87.3129660185943	85.6936984411239	88.9322335960647	124.094497319857	122.104622801203	126.084371838512	135.873634318881	133.459964339509	138.287304298253	144.43994312976	141.681099456592	147.198786802929	112.92457709624	110.478657350125	115.370496842354	116.340177700263	114.650120761731	118.030234638795	361.364896576327	355.542044241677	367.187748910978	138.482931745035	136.109484004381	140.856379485689	201.812802278781	198.895116742183	204.730487815379	119.319519116314	117.37837946162	121.260658771008	76.3426416111706
335	106.372484912631	104.525034544697	108.219935280564	111.575587645226	109.777101711769	113.374073578684	406.924416485646	399.965069024702	413.883763946589	137.079604971841	134.636638355373	139.522571588309	212.469352585018	209.694964293319	215.243740876718	118.094907877541	116.216693032701	119.97312272238	87.3472638006678	85.7322322668527	88.9622953344829	124.222356695777	122.219201658519	126.225511733034	135.54413516529	133.153918562063	137.934351768517	144.585527380377	141.855367670103	147.315687090652	113.021213012229	110.583838616251	115.458587408207	116.441227381964	114.732998427582	118.149456336347	360.727279877847	354.959956329198	366.494603426495	138.617671700085	136.240644499403	140.994698900767	201.982580869264	199.055859749574	204.909301988953	119.448416191008	117.493031682924	121.403800699093	76.3975869485674
336	106.49396804366	104.649801839535	108.338134247785	111.730275757841	109.932299252634	113.528252263049	405.831089351677	398.935395688583	412.72678301477	137.236239492417	134.789114609836	139.683364374998	212.557989714404	209.794436599237	215.32154282957	118.215442692931	116.32214125046	120.108744135401	87.3800168932911	85.7693536294214	88.9906801571608	124.349173368721	122.332574549304	126.365772188138	135.206369116218	132.83926701235	137.573471220085	144.727038679915	142.027558956781	147.426518403049	113.116569870295	110.687661739293	115.545478001297	116.541646353943	114.813946714268	118.269345993619	360.070292146491	354.359344315473	365.78123997751	138.750777133918	136.370722658154	141.130831609681	202.150715833864	199.214976165128	205.0864555026	119.576438610171	117.60679012405	121.546087096292	76.451390819817
337	106.614648401397	104.773733437014	108.45556336578	111.883297347057	110.085359625019	113.681235069095	404.70904133134	397.877240325058	411.540842337622	137.391215928371	134.940037066599	139.842394790142	212.644125358779	209.890796596253	215.397454121306	118.335236933713	116.426278691296	120.24419517613	87.4111862215692	85.8050204117321	89.0173520314063	124.474963776434	122.444817030571	126.505110522297	134.860303873606	132.515902060161	137.204705687052	144.864215435684	142.197257504971	147.531173366397	113.21062444832	110.790099195989	115.631149700651	116.64159043919	114.893246969814	118.389933908567	359.393794936999	353.739914237633	365.047675636366	138.882175984456	136.499656717031	141.26469525188	202.317157528023	199.372430068798	205.261884987249	119.703591891036	117.719712607814	121.687471174258	76.5040254859638
338	106.734524019907	104.896824217042	108.572223822772	112.034674554611	110.236288552198	113.833060557025	403.558103286315	396.790127573992	410.326078998637	137.544524210471	135.089415736573	139.99963268437	212.727701373711	209.984001759653	215.47140098777	118.454353040495	116.529247881516	120.379458199474	87.4407328517514	85.8391906481793	89.0422750553234	124.599741034404	122.556001690177	126.643480378631	134.505913802098	132.18372165235	136.828105951847	144.996809808671	142.364049562314	147.629570055028	113.303353186224	110.891124343127	115.715582029321	116.74120454798	114.971176804654	118.511232291305	358.697664083989	353.101378759029	364.29394940895	139.011792489219	136.627380164214	141.396204814224	202.481855557607	199.528184715074	205.435526400139	119.829877886977	117.831849032721	121.827906741234	76.5554632090865
339	106.853592848184	105.019069070764	108.688116625603	112.184432566523	110.385096842578	113.983768290468	402.378128263133	395.673590769939	409.082665756327	137.696153619388	135.237260640632	140.155046598145	212.808659002703	210.074012013885	215.543305991521	118.57284705781	116.631189787461	120.51450432816	87.4686180291706	85.8718225498011	89.06541350854	124.723515051505	122.666197745854	126.780832357156	134.143179999614	131.84262947989	136.443730519339	145.124589264603	142.527525411639	147.721653117568	113.394732209982	110.990711434336	115.798752985627	116.840621582849	115.048007559104	118.633235606594	357.981789943305	352.44345713915	363.52012274746	139.139547627402	136.753822063773	141.525273191031	202.644758813693	199.68220257136	205.607315056026	119.95529519164	117.943241968161	121.96734841512	76.6056762746641
340	106.971852741361	105.140462910058	108.803242572665	112.332599563087	110.531800801259	114.133398324914	401.168991846555	394.527172408545	407.810811284565	137.846092826073	135.383581843316	140.30860380883	212.88693892384	210.160789633205	215.613088214475	118.690768280344	116.732242762786	120.649293797903	87.4948032166471	85.9028745290556	89.0867319042385	124.846292658039	122.775470623207	126.917114692871	133.772090360396	131.492535158786	136.051645562007	145.247338014281	142.687281340527	147.807394688035	113.484737356615	111.088835628363	115.880639084867	116.939961510638	115.124001990088	118.755921031189	357.246077619606	351.765875199105	362.726280040107	139.265359630894	136.878907423372	141.651811838415	202.805815508683	199.834445358732	205.777185658633	120.079839511693	118.053927290319	122.105751733067	76.6546370145038
341	107.089301451669	105.261000675465	108.917602227872	112.47920660689	110.676422537751	114.281990676028	399.930592493072	393.350424749466	406.510760236678	137.994329900137	135.528389403991	140.460270396282	212.962481297666	210.244299122945	215.680663472387	118.808158965707	116.83254147699	120.783776454424	87.5192501333218	85.9323052242968	89.1061950423467	124.968077739086	122.883881525587	127.052273952586	133.392639630376	131.133354427711	135.651924833042	145.364858319546	142.842921604988	147.886795034105	113.573344200132	111.185472988923	115.961215411341	117.039330605277	115.199412185486	118.879249025067	356.490447179791	351.068365290868	361.912529068715	139.389144557615	137.002557608798	141.775731506432	202.964973213715	199.984874094882	205.945072332548	120.203503994822	118.163934831764	122.24307315788	76.7023178302127
342	107.205936619134	105.380677342525	109.031195895744	112.624287468517	110.818990159957	114.429584777077	398.662851843806	392.142910587233	405.182793100379	138.14085228835	135.671693251316	140.610011325384	213.035225816279	210.324507083518	215.745944549039	118.925054112108	116.932215838597	120.917892385618	87.5419207938839	85.9600735240259	89.1237680637419	125.088871366445	122.991487011388	127.186255721502	133.004829454738	130.765009365196	135.244649544281	145.476971642589	142.994060391526	147.959882893653	113.660528078383	111.280600476281	116.040455680486	117.138820862368	115.274477708217	119.003164016519	355.714833851865	350.350666280379	361.079001423351	139.510816918847	137.124690808586	141.896943029108	203.122178897361	200.133449139022	206.110908655701	120.326279502924	118.273289021332	122.379269984515	76.7486912171889
343	107.321755762077	105.499487926481	109.144023597673	112.767878391422	110.95953784865	114.576218934194	397.365715016101	390.904204223574	403.827225808629	138.285646766477	135.813502990355	140.757790542599	213.105111753636	210.401382059434	215.808841447837	119.041481298402	117.031389928302	121.051572668503	87.562777548154	85.9861385909876	89.1394165053205	125.208671923049	123.098338595435	127.319005250662	132.608668417567	130.387428628958	134.829908206176	145.583519618239	143.14032378512	148.026715451359	113.746264120799	111.374195930821	116.118332310778	117.238509584176	115.349423967801	119.127595200551	354.919188208833	349.612523556608	360.225852861058	139.630290350629	137.245222550977	142.015358150282	203.277378965575	200.280130238546	206.274627692604	120.448154823905	118.382009494563	122.514300153247	76.7937297891098
344	107.436756267388	105.61742748536	109.256085049415	112.910017799179	111.098105810274	114.721929788085	396.039150873105	389.633892675706	402.444409070504	138.428699368467	135.953827654159	140.903571082775	213.17207801707	210.474894375793	215.869261658347	119.15746058329	117.130180958487	121.184740208093	87.5817831209829	86.0104598861835	89.1531063557824	125.327475214472	123.204482390717	127.450468038227	132.204172073475	130.000547719649	134.4077964273	145.684364831468	143.281351752878	148.087377910059	113.830527276973	111.466238048942	116.194816505003	117.338459131258	115.424460814277	119.25245744824	354.103476337291	348.853689080949	359.353263593633	139.747478317733	137.364066273309	142.130890362158	203.430519302872	200.424876577221	206.436162028523	120.569116819154	118.490111658672	122.648121979637	76.8374063028896
345	107.550935380633	105.734491121396	109.36737963987	113.050745949884	111.23474010904	114.866751790727	394.683152270651	388.331577154677	401.034727386624	138.569995297603	136.092675413122	141.047315182085	213.236063199992	210.54501596478	215.927110435205	119.273004459966	117.228698275787	121.317310644144	87.5989006524233	86.032997192866	89.1648041119806	125.445274563079	123.309958805075	127.580590321083	131.791362971116	129.604309270752	133.978416671479	145.779391385508	143.416800154086	148.14198261693	113.91329234605	111.5567063517	116.269878340399	117.438716834885	115.499781347745	119.377652322025	353.26767999032	348.073921493563	358.461438487077	139.862294837365	137.481133941059	142.243455733671	203.581545314708	200.567646824675	206.595443804741	120.689150507184	118.597607199591	122.780693814777	76.8796936840803
346	107.664290196004	105.850673980833	109.477906411175	113.190104543827	111.369492382033	115.010716705621	393.297736280783	386.996874845456	399.59859771611	138.709518824452	136.230053255866	141.188984393038	213.297005635766	210.611720184762	215.98229108677	119.388117862232	117.327042422781	121.449193301683	87.6140937381301	86.0537106405747	89.1744768356854	125.562060881379	123.414802304677	127.70931945808	131.370270668516	129.198663365669	133.541877971363	145.868505249642	143.546342786566	148.190667712718	113.994534006894	111.645581146678	116.343486867109	117.539315062434	115.575560936149	119.503069188718	352.411796724372	347.272986295623	357.550607153121	139.974655208637	137.596336710328	142.352973706946	203.730401971023	200.708399186972	206.752404755074	120.80823908723	118.704504522145	122.911973652315	76.9205650526843
347	107.776817646134	105.965971252118	109.587664040149	113.328136291735	111.502419443462	115.153853140009	391.882944391264	385.629421015711	398.136467766817	138.847253176443	136.365966655125	141.328539697762	213.354843452743	210.674981634551	216.034705270936	119.502798217991	117.425304273695	121.580292162288	87.6273264699424	86.0725607292715	89.1820922106134	125.677822722292	123.519041252633	127.83660419195	130.940931740148	128.783567882149	133.098295598147	145.951634379818	143.669673476474	148.233595283161	114.074226848969	111.732843483653	116.415610214285	117.64027142628	115.651956433847	119.628586418712	351.535840019817	346.450656128567	356.621023911067	140.084476733032	137.709585623904	142.459367842159	203.877033850918	200.847091458035	206.906976243801	120.926363909395	118.810809117703	123.041918701087	76.9599937493489
348	107.888514491808	106.080378162509	109.696650821108	113.46488445174	111.633582786413	115.296186117067	390.438842680445	384.22887147262	396.64881388827	138.983180423651	136.50041923109	141.465941616212	213.409514630433	210.73477596533	216.084253295535	119.617035546102	117.523564257191	121.710506835013	87.6385634766004	86.0895083536266	89.1876185995743	125.792546305187	123.622697827204	127.96239478317	130.5033897757	128.358988863123	132.647790688277	146.028728609563	143.78650821342	148.270949005706	114.152345403913	111.818475104664	116.486215703162	117.741589125296	115.729105593833	119.75407265676	350.639839384855	345.606711173368	355.672967596343	140.191679410644	137.820792327488	142.5625664938	204.02138518843	200.983681071701	207.059089305158	121.043504400283	118.916523856778	123.170484943788	76.9979533619081
349	107.999377311609	106.193889973158	109.804864650061	113.600392343919	111.763047992511	115.437736695327	388.965521966895	382.794905376297	395.136138557494	139.117281364812	136.6334124232	141.601150306424	213.46095705678	210.791079692664	216.130834420895	119.730812592815	117.621891677224	121.839733508406	87.6477699645441	86.1045148275001	89.1910251015881	125.906215517745	123.725788020084	128.086643015406	130.057695370504	127.924900911761	132.190489829247	146.099759313166	143.896587324849	148.302931301484	114.228864177742	111.902458389145	116.555269966339	117.843257406929	115.807126666809	119.879388147048	349.723840442514	344.740939694168	354.70674119086	140.296186596968	137.929869789526	142.662503404411	204.163399919362	201.118125154184	207.20867468454	121.159637954841	119.021649206925	123.297626702758	77.0344177522386
350	108.109402491504	106.306501972709	109.9123030103	113.73470285162	111.890884061784	115.578521641455	387.463097933208	381.327228404379	393.598967462036	139.249535416983	136.764945179595	141.734125654372	213.509108586531	210.843870010823	216.174347162238	119.844105004361	117.720344140611	121.967865868111	87.654911758745	86.1175419086592	89.1922816088308	126.018811894856	123.828321711502	128.209302078211	129.603906107596	127.481287607197	131.726524607994	146.164718847503	143.999677672846	148.329760022161	114.303757683648	111.984776294828	116.622739072469	117.945252136982	115.886118180664	120.004386093299	348.787905000467	343.853138751266	353.722671249668	140.3979256054	138.036733005608	142.759118205191	204.303021729134	201.250380576728	207.35566288154	121.274739806279	119.126183378857	123.423296233701	77.0693610833918
351	108.218586214428	106.418209469489	110.018962959366	113.867857918908	112.017162676748	115.718553161069	385.931711223434	379.825576245211	392.037846201657	139.379920511435	136.895013671494	141.864827351376	213.553907100652	210.893124611517	216.214689589787	119.956881532715	117.818967097685	122.094795967745	87.6599553435156	86.1285518237664	89.1913588632648	126.130314576878	123.930302815625	128.330326338131	129.142086531396	127.028141935895	131.256031126897	146.223619783153	144.095574842976	148.351664723329	114.377000475337	112.065412295135	116.68858865554	118.047536463697	115.966158893968	120.128914033426	347.832111103445	342.943115107955	352.721107098934	140.496828241489	138.141299666783	142.852356816195	204.440194101606	201.38040400825	207.499984194961	121.388782886489	119.230122406019	123.54744336696	77.1027578469663
352	108.32692444988	106.529007782361	110.124841117399	113.999898053384	112.141957416186	115.857838690583	384.37152751363	378.289718377224	390.453336650036	139.50841299757	137.023611037839	141.993214957302	213.595290566771	210.938821508896	216.251759624646	120.069104272096	117.917793500175	122.220415044017	87.6628679032416	86.1375072936649	89.1882285128184	126.24070025059	124.031729487157	128.449671014024	128.672308113019	126.565466732159	130.779149493879	146.27649393934	144.184105278875	148.368882599804	114.448567180856	112.144350313828	116.752784047884	118.15006156241	116.047307916977	120.252815207844	346.856553068013	342.01068635387	351.702419782156	140.592831256297	138.24349077058	142.942171742015	204.574860368829	201.508151967754	207.641568769905	121.501737689329	119.333460164739	123.670015213919	77.1345828906798
353	108.434412943575	106.638892230318	110.229933656832	114.130861843228	112.265342935229	115.996380751227	382.782737555022	376.719462070733	388.846013039311	139.634987555883	137.150727163724	142.119247948041	213.633197100596	210.980938872482	216.285455328709	120.18072892433	118.016843578525	122.344614270135	87.6636173629814	86.144371558986	89.1828631669768	126.349943077064	124.132594378135	128.567291775993	128.194649207213	126.093275119867	130.296023294559	146.323391240729	144.265128299091	148.381654182368	114.518432536857	112.221574657651	116.815290416064	118.252767447031	116.129604993147	120.375929900916	345.861341499536	341.055682263961	350.667000735111	140.685876707952	138.343231154129	143.028522261774	204.706963761689	201.63358087633	207.780346647048	121.613572148474	119.436188343619	123.790955953329	77.1648114461022
354	108.54104720718	106.747858120936	110.334236293424	114.260785496766	112.387394128964	116.134176864569	381.165557189337	375.114656526584	387.216457852091	139.759617120261	137.276348494499	142.242885746023	213.66756502829	211.019454869461	216.31567518712	120.291705091764	118.11612473919	122.467285444337	87.6621724288737	86.1491084060934	89.175236451654	126.458014611421	124.232884932919	128.683144289923	127.709195000985	125.611590946303	129.806799055667	146.364378416995	144.338537915465	148.390218918525	114.586571423248	112.29706994774	116.876072898755	118.355583834735	116.213070933406	120.498096736064	344.846603291141	340.07794640664	349.615260175642	140.775912222587	138.440449930468	143.111374514707	204.836447461372	201.756647108553	207.916247814191	121.72425154043	119.538296371918	123.910206708942	77.1934191565062
355	108.646822508168	106.855900737751	110.437744278584	114.389702412061	112.508185296985	116.271219527137	379.520227335885	373.475197045791	385.565257625978	139.882272809437	137.400457886105	142.36408773277	213.698332949745	211.054347517506	216.342318381984	120.401976596932	118.215631581065	122.588321612799	87.6585026282956	86.1516821933773	89.165323063214	126.564883719979	124.33258370902	128.797183730937	127.216037453926	125.120449197916	129.311625709937	146.399537568427	144.404264357308	148.394810779546	114.652958898167	112.370821050559	116.935096745775	118.458431050578	116.297708194412	120.619153906744	343.81248160456	339.077338006945	348.547625202176	140.862891148338	138.535080812006	143.19070148467	204.963254651627	201.877307043096	208.049202260158	121.833738421643	119.639771317283	124.027705526003	77.2203821047958
356	108.751733859835	106.963015326708	110.540452392962	114.517642783028	112.627789325795	116.407496240261	377.847013950005	371.801029107472	383.892998792538	140.002923867012	137.523034491165	142.482813242859	213.725439802705	211.085594549125	216.365285056285	120.511481828608	118.315346029193	122.707617628023	87.6525783497107	86.1520578779044	89.1530988215171	126.670516500619	124.431668711773	128.909364289465	126.71527523032	124.619896387279	128.810654073362	146.428964622526	144.46227519501	148.395654050041	114.717570233239	112.442813009068	116.99232745741	118.561220959186	116.383501590766	120.738940327606	342.759135832709	338.053734060518	347.4645376049	140.946772598692	138.627062308953	143.26648288843	205.087328571749	201.995517112391	208.179140031107	121.9419926067	119.740597763381	124.14338745002	77.2456768414657
357	108.855776011508	107.069197081766	110.64235494125	114.644633247499	112.74627690494	116.542989590058	376.146207952551	370.092152221014	382.200263684088	140.121537609384	137.644053679601	142.599021539168	213.748824927709	211.113173288239	216.384476567179	120.620154114121	118.415237583023	122.825070645219	87.6443708821457	86.1502010424273	89.138540721864	126.774876212316	124.530113731745	129.019638692888	126.207013623092	124.109990900277	128.304036345906	146.452767707589	144.512575953267	148.392959461911	114.780380949036	112.513030974876	117.047730923195	118.663857911217	116.470419129782	120.857296692652	341.686741543919	337.007031682133	346.366451405705	141.027521384408	138.716337795182	143.338704973634	205.208612570252	202.111233851194	208.30599128931	122.048971192371	119.840757677692	124.257184707049	77.2692804125514
358	108.958943438982	107.1744411298	110.743445748164	114.770696581404	112.8637157911	116.677677371708	374.41812513009	368.348623414439	380.487626845741	140.238079380987	137.763486992128	142.712671769846	213.768428133782	211.137060539541	216.399795728023	120.727922117934	118.515263675932	122.940580559936	87.6338524542349	86.1460779227514	89.1216269857183	126.877923219629	124.627888675051	129.127957764207	125.691364469684	123.590803292878	127.791925646489	146.471065469735	144.555210109815	148.386920829655	114.841366850703	112.581460142033	117.101273559374	118.766239692882	116.558412955872	120.974066429892	340.595490407756	335.937150658586	345.253830156926	141.105107836086	138.802855439241	143.407360232931	205.327050159157	202.224413943889	208.429686374425	122.154628629879	119.940230279092	124.369026980666	77.2911703875213
359	109.061230335227	107.278742514913	110.843718155542	114.895851441977	112.980170132244	116.81153275171	372.663106005596	366.570560225582	378.75565178561	140.35251251648	137.881302124758	142.823722908202	213.784189764825	211.157232490939	216.411147038712	120.834710266349	118.615370142132	123.054050390566	87.6209962727699	86.1396554354549	89.1023371100849	126.979614957598	124.724959878259	129.234270036938	125.168446059966	123.062416527659	127.274475592272	146.483985359663	144.590258392163	148.377712327163	114.900504063682	112.648085683122	117.152922444242	118.868258467494	116.647420390157	121.08909654483	339.485590102376	334.844036160855	344.127144043896	141.179507522392	138.886568003795	143.472447040989	205.442585068846	202.335014270413	208.550155867278	122.258916845409	120.038991913831	124.478841776987	77.311324887067
360	109.1626306014	107.382096182289	110.943165020511	115.020112161647	113.095699861454	116.94452446184	370.881515679392	364.758143076534	377.004888282249	140.46479830999	137.997462942436	142.932133677543	213.796050766654	211.173664629255	216.418436904053	120.940439197874	118.715491786607	123.165386609141	87.6057765606914	86.1309012059566	89.0806519154262	127.079905921934	124.821290401199	129.338521442669	124.63838303628	122.52492614159	126.75183993097	146.49166191479	144.617837312364	148.365486517216	114.957769069464	112.712892688267	117.202645450661	118.969801698683	116.737365049408	121.202238347957	338.357264203406	333.727661555352	342.98686685146	141.250700871682	138.967432522257	143.533969221107	205.555161303427	202.442991950678	208.667330656175	122.361785406579	120.137015947311	124.586554865846	77.329722610746
361	109.263137838198	107.484496961725	111.041778714671	115.143488593029	113.210360167292	117.076617018766	369.073743640205	362.911616934495	375.235870345914	140.574895991936	138.111929520049	143.037862463824	213.803952754607	211.186331669129	216.421573840084	121.04502623823	118.815553053083	123.274499423378	87.5881685944605	86.1197835969233	89.0565535919977	127.178747688571	124.916840292582	129.440655084561	124.101306285753	121.978440338348	126.224172233158	146.494235061223	144.638096917094	148.350373205353	115.013138741331	112.775866107627	117.250411375035	119.070753045653	116.828158027152	121.313348064155	337.210752054365	332.588031240118	341.833472868612	141.318672707307	139.045409866606	143.591935548007	205.664723196541	202.548304387371	208.78114200571	122.463181730586	120.234272677648	124.692090783525	77.3463428644286
362	109.362745337598	107.585939550959	111.139551124237	115.265986004333	113.324201044772	117.207770963894	367.240203546203	361.031292192134	373.449114900271	140.682762714552	138.22465820923	143.140867219874	213.807838081672	211.195207494998	216.420468668346	121.148385898245	118.915468784272	123.381303012218	87.5681487407457	86.1062717370075	89.0300257444838	127.276088965734	125.011566824825	129.540611106642	123.557352825013	121.423080000614	125.691625649412	146.491848458499	144.651217774427	148.33247914257	115.066590380007	112.836990697898	117.296190062116	119.170993221606	116.919699118652	121.422287324559	336.046308618659	331.425183420304	340.667433817014	141.383411709039	139.120464224878	143.646359193201	205.771215467557	202.650909307054	208.89152162806	122.563051327999	120.330729275511	124.795373380486	77.3611655875032
363	109.461446075009	107.686418498937	111.23647365108	115.387605023521	113.437266928346	117.337943118696	365.381332975956	359.117544735681	371.645121216231	140.788353547666	138.335601729595	143.241105365736	213.807649907061	211.200265115832	216.415034698289	121.250430391953	119.015145067655	123.485715716251	87.5456944923628	86.090335549909	89.0010534348166	127.371875680525	125.105424695818	129.638326665232	123.006665677458	120.858978620166	125.154352734751	146.484647908089	144.657407265358	148.31188855082	115.118101749162	112.896250973316	117.339952525007	119.270400807258	117.011878070708	121.528923543808	334.864204313219	330.239192729574	339.489215896865	141.444909814902	139.192562510479	143.697257119326	205.874583278085	202.750764799456	208.998401756714	122.661338074826	120.426349753221	124.896326396432	77.3741713797924
364	109.559232701882	107.785928189144	111.332537214619	115.508341628707	113.549596405825	117.467086851588	363.497593149298	357.170815206146	369.82437109245	140.89162148678	138.444709283217	143.338533690342	213.803332265152	211.201476632261	216.405187898042	121.351070171242	119.114480158816	123.587660183668	87.5207845034046	86.0719457837527	88.9696232230564	127.466051100828	125.198366196442	129.733736005213	122.449393743247	120.286282146112	124.612505340381	146.472779844558	144.656895292628	148.288664396487	115.167651110712	112.953631161597	117.381671059827	119.368853012239	117.104575836751	121.633130187726	333.664724823879	329.030172601488	338.29927704627	141.503161578945	139.261673727938	143.744649429953	205.974772288748	202.847829354912	209.101715222584	122.757984504612	120.521094964551	124.994874044672	77.3853415281331
365	109.656097538816	107.884462823127	111.427732254505	115.628187181675	113.661222010141	117.595152353208	361.589468618134	355.191607495311	367.987329740958	140.992517475778	138.551926691305	143.433108260252	213.794830134735	211.198813215586	216.390847053883	121.450214472311	119.213365472948	123.687063471675	87.4933986234961	86.0510740407781	88.9357232062141	127.558555991999	125.290341343647	129.826770640352	121.885691662176	119.705148754059	124.066234570294	146.456389925891	144.649929556807	148.262850294975	115.215217259847	113.009115165207	117.421319354487	119.466226378049	117.197665817773	121.734786938325	332.448170902616	327.798277298236	337.098064506995	141.558163501387	139.327768320994	143.788558681781	206.071728716147	202.942061899861	209.201395532434	122.852932111752	120.61492263522	125.090941588284	77.3946580325719
366	109.752032569186	107.982016404336	111.522048734037	115.747128500909	113.77217008419	117.722086917629	359.657466927282	353.180486550298	366.134447304266	141.090990446796	138.657196552098	143.524784341493	213.78208950848	211.192245098141	216.371933918819	121.5477718682	119.311686633495	123.783857102905	87.4635179311155	86.02769280734	88.899343054891	127.649328806556	125.381297979621	129.917359633491	121.315719669649	119.115748541277	123.515690798021	146.435621737147	144.636770576124	148.234472898171	115.260779559725	113.062686528318	117.458872591132	119.562397417295	117.291015070053	121.833779764538	331.214858146802	326.543703513704	335.8860127799	141.609913347841	139.390817528892	143.82900916679	206.16539938995	203.033421830379	209.297376949521	122.94612165718	120.7077874226	125.18445589176	77.4021036321308
367	109.847029433346	108.07858272241	111.615476144283	115.865147970291	113.882460712924	117.847835227658	357.702118245475	351.138075586322	364.266160904629	141.18698737981	138.760458419015	143.613516340606	213.765057462545	211.181741574388	216.348373350701	121.643650820709	119.409324565199	123.87797707622	87.4311247659155	86.0017754842211	88.86047404761	127.73830590375	125.471181838235	130.005429969265	120.739643445911	118.518263154891	122.961023736931	146.410615619111	144.617686639604	148.203544598618	115.304317975777	113.114328409762	117.494307541792	119.657243184982	117.384485461697	121.930000908267	329.965116760655	325.266691483443	334.663542037867	141.658409474177	139.450792775511	143.866026172843	206.255731810034	203.121869043691	209.389594576378	123.037493467757	120.799641001853	125.275345933662	77.4076618300945
368	109.941079423422	108.174155338012	111.708003508831	115.982223679476	113.992107716178	117.972339642774	355.723974966754	349.065052824965	362.382897108544	141.280453384424	138.861648998005	143.699257770843	213.743682226242	211.167271012108	216.320093440377	121.737760224277	119.506156617044	123.96936383151	87.3962027599873	85.9732964172659	88.8191091027088	127.825421794812	125.559936580483	130.090907009141	120.15763395879	117.912885361676	122.402382555905	146.381507631287	144.592948882185	148.170066380389	115.345813109545	113.164023562236	117.527602656854	119.750641778845	117.47793476145	122.023348796239	328.699291299082	323.967525554718	333.431057043445	141.703650172957	139.507665113601	143.899635232313	206.342674203626	203.207363967649	209.477984439603	123.126987721277	120.890432174444	125.36354326811	77.4113169187732
369	110.034173478742	108.268727568338	111.799619389146	116.098329592038	114.101118695522	118.095540488555	353.723611282465	346.96214788437	360.485074680559	141.371331806012	138.960702362983	143.781961249042	213.717913251682	211.148800872996	216.287025630367	121.830009933813	119.602057698924	124.057962168703	87.3587368680043	85.9422309283463	88.7752428076622	127.910609408611	125.647503801114	130.173715016107	119.569867300135	117.299818569099	121.839916031171	146.348428656253	144.562826656557	148.134030655948	115.385246232013	113.21175431802	117.558738146006	119.842472767017	117.571217645286	122.113727888748	327.417740394172	322.646534193864	332.188946594481	141.745633056337	139.561404743148	143.929861369526	206.426175582349	203.289867588151	209.562483576546	123.214544709731	120.980106993968	125.448982425495	77.4130540036952
370	110.126302181939	108.362292473387	111.890311890491	116.213435737538	114.209495128518	118.217376346559	351.701622724196	344.83013794843	358.573107499962	141.45956435805	139.057550188087	143.861578528014	213.687701283293	211.126297741997	216.249104824589	121.920311268242	119.696901414394	124.14372112209	87.3187133961881	85.9085553466795	88.7288714456966	127.993800371691	125.733823009096	130.253777734285	118.976524516204	116.679276307892	121.273772724516	146.311503650256	144.527583352038	148.095423948475	115.422599316349	113.257502581371	117.587696051326	119.932617542695	117.664186608647	122.201048476743	326.120836464592	321.30408943369	330.937583495494	141.784354488942	139.61198061889	143.956728358993	206.506185799129	203.369341474502	209.643030123756	123.300105074456	121.068608903399	125.531601245514	77.4128590271833
371	110.217455755746	108.454842843115	111.980068668377	116.327508423882	114.317232504121	118.337784343642	349.658625678008	342.669843835314	356.647407520701	141.545091281868	139.152121995356	143.938060568381	213.652998427147	211.099727364662	216.206269489632	122.008577481486	119.790561170692	124.226593792281	87.2761200300381	85.8722470405209	88.6799930195552	128.074925296109	125.818831585013	130.331019007205	118.377791432237	116.051481686474	120.704101178	146.270851042895	144.487472779039	148.054229306752	115.45785507001	113.30124982778	117.61446031224	120.020959606908	117.756692775008	122.285226438809	324.808965408171	319.94060578858	329.677325027761	141.81980908255	139.659360157642	143.980258007457	206.582655604874	203.445747802712	209.719563407036	123.383610007853	121.155878877421	125.611341138284	77.4107187912694
372	110.307624060521	108.546371185533	112.068876935509	116.440510466526	114.424320493461	118.456700439591	347.59525687037	340.482126073228	354.708387667512	141.627851534474	139.244345416293	144.011357652654	213.613758219976	211.069054691852	216.158461748099	122.094724192991	119.882911246535	124.306537139448	87.2309458607679	85.8332844492649	88.6286072722709	128.153914068196	125.90246471897	130.405363417422	117.773858471459	115.416666827293	120.131050115626	146.226582286833	144.44273620214	148.010428371526	115.490996966144	113.342977110204	117.639016822084	120.107384781998	117.848586594386	122.366182969611	323.482526278017	318.55653868713	328.408513868904	141.851989262553	139.703509051493	144.000469473612	206.655536704858	203.519049376753	209.792024032963	123.465001417587	121.241855563373	125.688147271801	77.4066209799043
373	110.396796592535	108.636869715855	112.156723469216	116.552401431288	114.530743150773	118.574059711803	345.512172826293	338.267881074824	352.756464577761	141.707783004347	139.334146465668	144.081419543027	213.569935697799	211.0342439311	216.105627464498	122.178669770462	119.973827798008	124.383511742916	87.183181410394	85.7916471159906	88.5747157047974	128.230696131372	125.984655333129	130.476736929615	117.164920468787	114.775072294426	119.554768643148	146.178801556702	144.393600068587	147.964003044817	115.522009274235	113.382665072393	117.661353476077	120.191781359821	117.939718428535	122.443844291108	322.141930942496	317.152382490068	327.131479394923	141.880884914126	139.74439118848	144.017378639772	206.724781814739	203.589209647784	209.860353981693	123.544222050475	121.32647541469	125.761968686261	77.4005541804187
374	110.484962483045	108.726330346754	112.243594619336	116.663137887673	114.636479139792	118.689796635554	343.410049300167	336.028037483117	350.792061117217	141.78482275436	139.421449825798	144.148195682922	213.521487464061	210.995258603967	216.047716324155	122.260335658414	120.063189783327	124.4574815335	87.1328186554227	85.7473157204966	88.5183215903487	128.305200756422	126.065333993551	130.545067519293	116.551176479488	114.126946520821	118.975406438155	146.127605594623	144.34027444493	147.914936744316	115.550877089919	113.42029396936	117.681460210479	120.2740401901	118.029939022647	122.518141357552	320.787603729454	315.728668173693	325.846539285216	141.906483113998	139.781968678205	144.030997549791	206.790344716141	203.65619273138	209.924496700902	123.621215574593	121.409672811421	125.832758337766	77.3925079041924
375	110.572110498177	108.814744679798	112.329476316555	116.772673669818	114.741501981448	118.803845358188	341.289580679919	333.76355274273	348.815608617108	141.85890729016	139.506179139516	144.211635440803	213.468371757176	210.95206160876	215.984681905593	122.33964664722	120.150879788397	124.528413506044	87.0798510490841	85.7002721128753	88.4594299852928	128.37735729317	126.144428816693	130.610285769646	115.932829583092	113.472545242396	118.393113923788	146.073083698081	144.282952144235	147.863215251926	115.577586363937	113.455843695066	117.699329032808	120.354054715537	118.119099866299	122.589009564775	319.419981055095	314.285960765624	324.554001344566	141.928767951641	139.816201976276	144.041333927005	206.852180311722	203.719963422791	209.984397200653	123.695926619583	121.491380163552	125.900473075614	77.3824726064913
376	110.658229039651	108.902103998117	112.414354081184	116.880960142249	114.845780319119	118.916139965378	339.151479365102	331.475409932105	346.827548798099	141.929972851619	139.58825731002	144.271688393218	213.410548517385	210.904615287993	215.916481746776	122.416531078644	120.236784736841	124.596277420446	87.0242735420629	85.6504993476793	88.3980477364464	128.447095398258	126.22186537651	130.672325420006	115.310086682821	112.812130944954	117.808042420688	146.015317844225	144.221808501046	147.808827187403	115.60212393014	113.489293817318	117.714954042961	120.43172096139	118.207053449131	122.656388473649	318.039511037928	312.824856620558	323.254165455299	141.947720441725	139.847050098526	144.048390784925	206.910244679655	203.78048721028	210.04000214903	123.768300776479	121.571527994213	125.965073558746	77.3704397054315
377	110.743306146366	108.988399260349	112.498213032383	116.987946467771	114.949278198082	119.026614737461	336.996475119634	329.164614875981	344.828335363287	141.997955724209	139.667606805836	144.328304642583	213.347979452816	210.85288150001	215.843077405623	122.490920985198	120.320796470604	124.661045499793	86.9660826016791	85.5979817187412	88.3341834846169	128.51434523472	126.297566618762	130.731123850678	114.68315830084	112.145972328542	117.220344273138	145.954382943004	144.157001731493	147.751764154514	115.624477532513	113.520623619884	117.728331445143	120.506937487973	118.293653419159	122.720221556788	316.646653098258	311.34598061948	321.947325577036	141.96331852779	139.874470913807	144.052166141772	206.964495127452	203.837730286573	210.091259968332	123.838284559754	121.650045001481	126.026524118028	77.3564016000311
378	110.827329496863	109.073621095897	112.581037897829	117.093579874922	115.051955356124	119.13520439372	334.825314399929	326.832193543505	342.818435256354	142.062792566519	139.744149969221	144.381435163817	213.280628104658	210.796821694225	215.764434515092	122.562752162145	120.402812190152	124.722692134137	86.905276229472	85.5427047947032	88.2678476642408	128.579037640126	126.371452789622	130.78662249063	114.052258369618	111.474343792655	116.630172946582	145.890347209838	144.088673801469	147.692020618206	115.644635851158	113.549812151786	117.739459550529	120.579605315142	118.378754653696	122.780455976589	315.241877543683	309.849983367578	320.633771719789	141.975537175303	139.898421502774	144.052652847831	207.014890245059	203.891659558484	210.138120931635	123.905825335477	121.726858099129	126.084792571825	77.3403516873129
379	110.910286412694	109.157759801532	112.662813023855	117.197805922527	115.153767522534	119.24184432252	332.63875965922	324.479189726114	340.798329592325	142.124420749616	139.817809326443	144.431032172789	213.208459911324	210.736396989473	215.680522833175	122.631964172294	120.482734746655	124.781193597933	86.8418539771456	85.4846554553201	88.1990524989712	128.641104261289	126.443441385985	130.838767136593	113.417604019719	110.797524944494	116.037683094944	145.823272646873	144.016951716449	147.629593577296	115.662588527172	113.576838283722	117.748338770622	120.64962782804	118.462213254604	122.837042401476	313.825665141128	308.337538455072	319.313791827185	141.984348550692	139.918858569362	144.049838532023	207.061389957138	203.942242654759	210.180537259517	123.970871220567	121.801892438295	126.139850002839	77.3222843784203
380	110.992163862699	109.24080533935	112.743522386048	117.300568759062	115.254666722921	119.346470795202	330.43758862893	322.106662980804	338.768514277055	142.182778703502	139.888507898472	144.477049508532	213.131442271516	210.671568254994	215.591316288038	122.698500285156	120.560472782183	124.836527788129	86.7758169608335	85.4238219285914	88.1278119930755	128.700477654749	126.513447134935	130.887508174563	112.779415364309	110.115800131435	115.443030597182	145.753215620169	143.941949141495	147.564482098844	115.678326186391	113.601680771503	117.75497160128	120.716910673385	118.543886480921	122.88993486585	312.398506675915	306.809339832559	317.987673519271	141.989722281398	139.935738891664	144.043705671132	207.103955574477	203.989447932204	210.21846321675	124.033370958944	121.875071413494	126.191670504393	77.302195113714
381	111.072948468229	109.322747336092	112.823149600365	117.401811374673	115.354601587499	119.449021161846	328.222593578008	319.715686818328	336.729500337688	142.237806265625	139.956169510714	144.519443020537	213.049544606079	210.602296193639	215.496793018519	122.762307353175	120.635940717795	124.888673988554	86.7071678736457	85.3601938287771	88.0541419185143	128.757091353449	126.581382009469	130.932800697429	112.137915280718	109.429457997989	114.846372563447	145.680227518549	143.86376825881	147.496686778287	115.691840461927	113.624318326405	117.759362597448	120.781361655238	118.62363263295	122.939090677525	310.960902498452	305.266099339499	316.655705657405	141.991625790664	139.94901979931	144.034231782017	207.142549844446	204.033244480154	210.251855208739	124.093273780996	121.946316657647	126.240230904344	77.2800803768129
382	111.1526265093	109.403575083843	112.901677934758	117.501475843944	115.453517660635	119.549434027253	325.994580551169	317.307347112091	334.681813990247	142.289445026187	140.020719100402	144.558170951971	212.962738418536	210.528541426899	215.396935410172	122.823335628924	120.709058593253	124.937612664596	86.6359109964622	85.2937621953407	87.9780597975837	128.810879901182	126.647155286821	130.974604515543	111.493329189363	108.738791066776	114.247867311949	145.604355478251	143.782501772119	147.426209184384	115.703124015468	113.644729692271	117.761518338664	120.842890638579	118.701310902547	122.984470374612	309.513362059106	303.708544411897	315.318179706315	141.990024699562	139.95865966525	144.021389733875	207.177137000433	204.073602123357	210.280671877508	124.150529253097	122.015548031735	126.285510474459	77.2559377075508
383	111.231183931713	109.483277542069	112.979090321358	117.599503557708	115.551357709585	119.647649405832	323.75436858705	314.882740701488	332.625996472613	142.337638664864	140.082083020158	144.59319430957	212.870997354197	210.450264581436	215.291730126957	122.8815385281	120.779751765888	124.983325290311	86.5620522069398	85.2245195328549	87.8995848810248	128.861778857442	126.710673654523	131.01288406036	110.845884830352	108.044095342457	113.647674318248	145.525643156118	143.698234971554	147.353051340682	115.712170557291	113.662893729164	117.761447385418	120.901409468203	118.776781204755	123.02603773165	308.056403431849	302.137415983915	313.975390879784	141.984883287613	139.964618400786	144.005148174441	207.207682810172	204.110491423324	210.30487419702	124.205087123984	122.082683615344	126.327490632625	77.2297657138176
384	111.308606355131	109.56184334101	113.055369369252	117.695835442462	115.648062030447	119.743608854477	321.502788917339	312.442974162932	330.562603671746	142.382333273548	140.140189336033	144.624477211062	212.774297257747	210.367426376827	215.181168138666	122.936872343997	120.847950479782	125.025794208212	86.4855989867022	85.1524598518862	87.8187381215182	128.9097247763	126.77184136775	131.047608184851	110.195812038109	107.345669937143	113.045954139076	145.444131532715	143.611047779177	147.277215286254	115.718974864938	113.678789503329	117.759160226548	120.956831909309	118.849904006049	123.063759812569	306.590552827321	300.553466588411	312.627639066231	141.976165002385	139.9668579437	143.985472061069	207.234154622922	204.143883678237	210.324425567607	124.256897174616	122.147639704721	126.366154644511	77.2015640822564
385	111.384879082126	109.639260786373	113.130497377879	117.790412166218	115.743568749448	119.837255582988	319.240684147955	309.989162722413	328.492205573496	142.423477659725	140.194968118005	144.651987201446	212.672616229186	210.279987714283	215.065244744088	122.98929591995	120.913589319778	125.065002520121	86.4065604266876	85.0775787108606	87.7355421425146	128.954655163782	126.830560459525	131.078749868038	109.543342514334	106.643816715502	112.442868313165	145.35985972582	143.521016703157	147.198702748483	115.723532800522	113.692396383192	117.754669217852	121.009073614986	118.920540164349	123.097607065623	305.116344095921	298.95745865344	311.275229538401	141.963833007588	139.96534273024	143.962323284937	207.256521415391	204.173750921471	210.339291909311	124.305909077744	122.210330825	126.401487330488	77.1713335877921
386	111.459987108203	109.715517865316	113.20445635109	117.883174329879	115.837814117714	119.928534542045	316.968907423434	307.52242928481	326.415385562057	142.461023625306	140.246351720498	144.675695530115	212.565934678038	210.187909766174	214.943959589901	123.038770286826	120.976606567841	125.100934005811	86.3249472306285	84.9998732588851	87.6500212023719	128.996508418935	126.886731003262	131.106285834608	108.888709599636	105.938839957595	111.838579241678	145.272865793921	143.428216637689	147.117514950152	115.725841326615	113.703694141047	117.747988512184	121.058052124368	118.98855079562	123.127553453115	303.63431822161	297.350162985695	309.918473457526	141.947850758449	139.960040142522	143.935661374376	207.274753836363	204.200065918817	210.349441753909	124.352072272871	122.270669763095	126.433474782648	77.1390761019655
387	111.533915132792	109.790602253665	113.27722801192	117.974062643507	115.93073279776	120.017392489253	314.688321575694	305.043903557108	324.33273959428	142.494926215928	140.294275050059	144.695577381797	212.454235375704	210.091154066221	214.817316685188	123.085258273328	121.036943481931	125.133573064725	86.2407717166436	84.9193422794744	87.5622011538128	129.035223764406	126.940251424879	131.130196103932	108.232148044178	105.231046037401	111.233250050955	145.183187509092	143.332722455562	147.033652562622	115.725898520697	113.712663060033	117.739133981361	121.103686893842	119.053797181269	123.153576606414	302.145022807091	295.732357427485	308.557688186698	141.92818259255	139.950920923522	143.905444261578	207.288824249942	204.222802164479	210.354846335405	124.395335861601	122.328567627326	126.462104095876	77.104794600052
388	111.606647571217	109.864501324331	113.348793818103	118.0630180871	116.022258139958	120.103778034243	312.399798258392	302.554721244859	322.244875271925	142.525143936176	140.338675816933	144.71161205542	212.337503505874	209.989682600306	214.685324411443	123.128724097334	121.094543519677	125.16290467499	86.1540478169243	84.8359862351041	87.4721093987446	129.07074117269	126.991018859651	131.150463485729	107.573893777648	104.520743115015	110.627044440281	145.090863078676	143.234610350544	146.947115806808	115.723703588108	113.719284045959	117.728123130256	121.14589936227	119.116140729699	123.175657994841	300.649011551054	294.104825671028	307.19319743108	141.904794323978	139.937959552315	143.871629095642	207.298706777357	204.241933875935	210.355479678779	124.435648527637	122.383933939263	126.487363116012	77.0684931669439
389	111.678168567624	109.937202156871	113.419134978378	118.149982055797	116.11232244735	120.187641664244	310.104217068133	300.056023303613	320.152410832654	142.551638926659	140.379494766908	144.723783086411	212.215726712875	209.883457897886	214.547995527864	123.169132947064	121.149351530875	125.188914363254	86.064791075501	84.7498073124709	87.3797748385311	129.103001294507	127.038929547125	131.167073041889	106.914183678911	103.808240840524	110.020126517298	144.995931795877	143.133958897288	146.857904694465	115.71925687349	113.723538743427	117.714975003553	121.184613049825	119.175443004208	123.193783095443	299.14684371821	292.468356212303	305.825331224117	141.877653828398	139.921134572554	143.834173084242	207.304377337253	204.257435987745	210.35131868676	124.472958484972	122.436676762508	126.509240207436	77.0301770017789
390	111.748462008884	110.008691548133	113.488232469636	118.234896489616	116.200857227268	120.268935751964	307.802464653826	297.548955229381	318.055974078271	142.574377099508	140.416675889646	144.732078309371	212.088895147871	209.772443124071	214.405347171671	123.206450561252	121.201312943901	125.211588178602	85.9730186440782	84.6608094683094	87.285227819847	129.131945395687	127.083879255989	131.180011535385	106.253255345663	103.09385006773	109.412660623596	144.898434600512	143.030849806862	146.766019394163	115.712559870687	113.72540965569	117.699710085683	121.219753688819	119.231565827927	123.207941549712	297.639083602835	290.823741426216	304.454425779454	141.846731606725	139.90042886746	143.793034345989	207.305813684403	204.269284144392	210.342343224415	124.507213457024	122.486702872241	126.527724041808	76.9898524212986
391	111.817511539434	110.07895602393	113.556067054938	118.317703988151	116.287793428376	120.347614547925	305.495433815489	295.034666374487	315.956201256491	142.593328229688	140.450166599695	144.736489859681	211.957001512809	209.656602172499	214.257400853119	123.240642817881	121.250372971767	125.230912663995	85.878749275931	84.5689984755689	87.188500076293	129.157515308788	127.12576372986	131.189266887716	105.591346864419	102.377882576002	108.804811152836	144.798414532988	142.92536836627	146.671460699706	115.703615231062	113.724880267545	117.682350194579	121.251249383868	119.284371474696	123.21812729304	296.126299986551	289.171776745134	303.080823227969	141.812001315361	139.875829874861	143.74817275586	207.302995446791	204.277454692266	210.328536201317	124.538360688835	122.533917968336	126.542803409334	76.9475268619231
392	111.885300577066	110.147981851675	113.622619302458	118.398347910804	116.373061661934	120.423634159675	303.184022593876	292.514309277307	313.853735910445	142.608466000386	140.479917886593	144.737014114179	211.820041102006	209.535899759187	214.104182444826	123.271675341326	121.296475863425	125.246874819227	85.7820033178587	84.4743819697159	87.0896246660015	129.179653405177	127.164479144578	131.194827665777	104.928696581174	101.660650798727	108.196742363622	144.695917066843	142.817603560103	146.574230573584	115.692426770229	113.721935170536	117.662918369922	121.279030797882	119.333722952597	123.224338643168	294.609065591109	287.513259923736	301.704871258482	141.773440251455	139.847329736116	143.699550766793	207.295904160979	204.281924670884	210.309883651074	124.566346993749	122.578226933727	126.554467053771	76.903208880531
393	111.951812329643	110.21575505391	113.687869605375	118.476772463403	116.456592406352	120.496952520455	300.869133352288	289.989038996373	311.749227708203	142.619768001824	140.505884430975	144.733651572672	211.6780118413	209.410301517633	213.945722164966	123.29951313781	121.339564225214	125.259462050407	85.6828027001937	84.3769694948798	86.9886359055077	129.198302592694	127.199922567843	131.196682617546	104.26554287306	100.942467557005	107.588618189115	144.590990308138	142.707647881672	146.474332734605	115.678999473155	113.716560189634	117.641438756677	121.303031359758	119.379484384429	123.226578335087	293.087956526928	285.848990374395	300.32692267946	141.73102978244	139.814925373208	143.647134191673	207.284523305721	204.282671803463	210.286374807979	124.591118835396	122.619534138449	126.562703532343	76.856908153935
394	112.017029812716	110.282261422661	113.75179820277	118.55292277218	116.538316194351	120.567529350008	298.551671851972	287.460012441083	309.643331262861	142.627215683959	140.528024684295	144.726406683622	211.530914324646	209.279774095489	213.782054553803	123.324120269088	121.379578435901	125.268662102276	85.5811709248695	84.276772549521	86.8855693002181	129.213406343171	127.231992412732	131.19482027361	103.602123921318	100.223645797416	106.98060204522	144.483685053282	142.595596849506	146.371773257059	115.663339497638	113.708742510499	117.617936484777	121.323187489228	119.421521486661	123.224853491795	291.563551738162	284.179768558793	298.947334917531	141.684755710098	139.778618488867	143.59089293133	207.268838333755	204.279674486957	210.258002180552	124.612622445197	122.65774378851	126.567501101884	76.8086354770466
395	112.080935868042	110.347486534543	113.814385201541	118.626744946297	116.618163782398	120.635326110195	296.232546322533	284.928387692858	307.536704952208	142.630794264791	140.546300910714	144.715287618869	211.378751848099	209.144285253207	213.613218442991	123.345459573928	121.416456176616	125.27446297124	85.4771330515528	84.1738046312541	86.7804614718514	129.224908753145	127.260588877935	131.189228628355	102.938677485929	99.5044983328774	106.372856638981	144.374054700678	142.481548252764	146.266561148591	115.64545417612	113.698470806346	117.592437545894	121.339438834126	119.45970214542	123.219175522832	290.036432445079	282.506395423101	297.566469467058	141.634608560647	139.738415485467	143.530801635828	207.248836701715	204.272911781706	210.224761621724	124.630803975031	122.692760317409	126.568847632652	76.7584027597255
396	112.143513182961	110.411415766546	113.875610599377	118.698186130222	116.696066302431	120.700305958013	293.912666528795	282.395323311976	305.430009745615	142.630492597247	140.560679190825	144.700306003668	211.221530441061	209.003803965118	213.439256917004	123.363492446464	121.450132094088	125.276852798839	85.3707156818496	84.0680812804224	86.6733500832769	129.232754640018	127.285614369043	131.179894910992	102.275440682204	98.7853375857749	105.765543778633	144.262155015593	142.365601155923	146.158708875264	115.625352015846	113.685735363386	117.564968668306	121.351728515251	119.493897084911	123.209559945591	288.507181584532	280.829671865679	296.184691303386	141.580583793822	139.694327299527	143.466840288117	207.224507898113	204.262363400815	210.186652395412	124.645609684098	122.724488816813	126.566730551382	76.706223022311
397	112.204744310623	110.474034312433	113.935454308813	118.767194547367	116.771955396275	120.762433698459	291.592942835573	279.861977626525	303.323908044621	142.62630299886	140.571129388081	144.681476609638	211.05925889474	208.858300523481	213.260217265999	123.37817867966	121.480537612065	125.275819747254	85.2619469415988	83.9596201219817	86.5642737612159	129.236889674815	127.306973897088	131.166805452543	101.612649759647	98.0664753327171	105.158824186578	144.148043751934	142.247854698924	146.048232804944	115.603042697345	113.670528203729	117.53555719096	121.36000337407	119.523980620342	123.196026127798	286.976383249319	279.150398227834	294.802368270803	141.522681925567	139.646369150126	143.398994701008	207.195843469337	204.248009699447	210.143677239226	124.656986158409	122.752835501607	126.561136815211	76.6521103898363
398	112.264611691023	110.535327199663	113.993896182383	118.833719536513	116.845763333558	120.821675739469	289.274285271811	277.329508000967	301.219062542654	142.618221049697	140.577625079974	144.65881701942	210.891948787718	208.707746646074	213.076150929363	123.389476381033	121.507600901665	125.271351860401	85.150856461268	83.8484409052245	86.4532720173116	129.237260551544	127.324575452288	131.149945650801	100.950539883424	97.348222450428	104.55285731642	144.031780138845	142.128406733803	145.935153543886	115.578537071229	113.652843204607	117.50423093785	121.364214218652	119.549831484134	123.17859695317	285.444622127227	277.469373799669	293.419870454784	141.460908560801	139.594560201255	143.327256920347	207.162837043609	204.229831664178	210.09584242304	124.664880560675	122.777708203373	126.552052917977	76.5960800849282
399	112.323097672838	110.595279306789	114.050916038888	118.897711582596	116.917423114329	120.878000050864	286.957602595579	274.799070082699	299.116135108459	142.606245365025	140.580143457172	144.632347272877	210.719614508568	208.552115587972	212.887113429163	123.397341966366	121.531247016701	125.26343691603	85.0374753544736	83.7345655408469	86.3403851681002	129.233815192005	127.338330352745	131.129300031264	100.289344918709	96.6308886624131	103.947801175005	143.913424244315	142.007352342574	145.819496146057	115.551847153311	113.632676212721	117.471018093902	121.364316063346	119.571333710782	123.15729841591	283.912482940567	275.787396334431	292.037569546703	141.395274334671	139.538923140178	143.251625529164	207.125484352873	204.207810902623	210.043157803123	124.669240907707	122.799016885206	126.539464930209	76.5381484193963
400	112.380184536008	110.653875381242	114.106493690774	118.959122343463	116.986868557996	120.931376128929	284.643801361398	272.271817025754	297.015785697043	142.590377350162	140.578665194772	144.602089505553	210.542273275424	208.391382258172	212.693164292677	123.401730235478	121.551398195017	125.252062275938	84.9218361946464	83.6180181348509	86.2256542544419	129.226502983841	127.348153569262	131.10485239842	99.6292972182399	95.9147822861722	103.343812150307	143.79303623199	141.884782283884	145.701290180096	115.522986118043	113.610025152518	117.435947083568	121.360268357911	119.588377562628	123.132159153193	282.380549886984	274.105261566006	290.655838207962	141.325794762762	139.479483676132	143.172105849391	207.083783252544	204.181929633539	209.98563687155	124.670016371731	122.816674169757	126.523358573705	76.4783327845204
401	112.435854515042	110.71110005744	114.160608972645	119.017904674207	117.054034380577	120.981774967836	282.333784991389	269.748898691443	294.918671291334	142.570620945666	140.57317430058	144.568067590753	210.35994515247	208.225523341764	212.494366963177	123.402594532194	121.567974321566	125.237214742822	84.8039729898714	83.4988250187619	86.1091209609808	129.215275048569	127.353964028594	131.076586068543	98.9706274133466	95.2002099808364	102.741044845857	143.670675531084	141.760781417534	145.580569644633	115.491968290261	113.584890127163	117.399046453359	121.352035201905	119.60086047575	123.103209928061	280.849406082363	272.423762725334	289.275049439392	141.252490002821	139.416269966097	143.088710039546	207.037733739097	204.152170677638	209.923296800557	124.667157601302	122.830595871503	126.503719331101	76.4166516400445
402	112.49008982302	110.766937875165	114.213241770875	119.074012650647	117.118856262628	121.029169038667	280.028452851717	267.231460826258	292.825444877176	142.546982371428	140.563657945857	144.530306796998	210.172653063242	208.054517428351	212.290788698132	123.399886988542	121.580893543626	125.218880433457	84.6839211559298	83.3770147756487	85.9908275362109	129.200084535398	127.3556848981	131.044484172695	98.3135642087578	94.4874764952067	102.139651922309	143.546399942629	141.635427156412	145.457372728845	115.458809135275	113.557273511026	117.360344759523	121.339585540258	119.608688002624	123.070483077893	279.319633006612	270.743690052443	287.895575960782	141.175384532673	139.349311976912	143.001457088434	206.987337965442	204.118517449381	209.856158481503	124.660617056826	122.840701523425	126.480532590227	76.3531245018907
403	112.542872676228	110.821373298129	114.264372054326	119.127401593429	117.181270910514	121.073532276344	277.728699335834	264.720644217807	290.736754453861	142.519469878421	140.550106284233	144.488833472608	209.980422800715	207.878345147387	212.082500454044	123.39355885095	121.590073023375	125.197044678524	84.5617174875784	83.2526182614426	85.8708167137142	129.180886935882	127.353243854987	131.008530016777	97.6583341814529	93.7768844162533	101.539783946653	143.420264708032	141.508787994691	145.331741421373	115.423525247277	113.527180032508	117.319870462047	121.322893336019	119.611774726097	123.034011945942	277.79180995314	269.065830301714	286.517789604566	141.094506751036	139.278640795465	142.910372706607	206.932600254055	204.080953950038	209.784246558072	124.650349354998	122.846914887708	126.453783822289	76.2877719286051
404	112.594185319416	110.874390732689	114.313979906142	119.178028094103	117.24121611396	121.114840074246	275.435412955973	262.217583829942	288.653242082004	142.488093516671	140.532512264531	144.443674768812	209.78328303411	207.696989311077	211.869576757144	123.383560883965	121.595429808202	125.171691959727	84.4374001281016	83.1256686210804	85.7491316351228	129.157640413738	127.34657334301	130.968707484466	97.0051615838324	93.0687339182065	100.941589249458	143.292321568085	141.380922159235	145.203720976936	115.386134336114	113.494616846114	117.277651826114	121.301937716382	119.610045117809	122.993830314955	276.266513482793	267.390966238633	285.142060726953	141.009888509962	139.204287901046	142.815489118879	206.873527107836	204.039464762337	209.707589453335	124.636311615958	122.849164439721	126.423458792196	76.2206155065558
405	112.644010051615	110.925974546642	114.362045556587	119.225850044384	117.298630802953	121.153069285814	273.14947544437	259.723407918508	286.575542970233	142.45286492751	140.51087144311	144.39485841191	209.58126531236	207.510435065406	211.652095559315	123.369843844709	121.596881794901	125.142805894516	84.3110085371766	82.9962012990257	85.6258157753276	129.13030614373	127.335610818838	130.925001468623	96.354268151468	92.3633225124309	100.345213790505	143.162617841976	141.251876428044	145.073359255907	115.346655212411	113.459593592744	117.233716832079	121.276703088196	119.603434313634	122.949971862758	274.744316883065	265.71987612697	283.768757639161	140.921564589438	139.126284416085	142.716844762792	206.810127218652	203.994035047071	209.626219390233	124.618463806467	122.847383814468	126.389543798466	76.151677833898
406	112.692329252477	110.976109088058	114.408549416897	119.270826669568	117.353455107136	121.188198231999	270.871760865668	257.239237129416	284.50428460192	142.413797167343	140.485181801046	144.342412533641	209.374404064205	207.318670049737	211.430138078674	123.352359019181	121.594348760407	125.110369277956	84.182583457095	82.8642540437715	85.5009128704186	129.098848653174	127.320298989153	130.877398317196	95.7058729156842	91.6609447983223	99.7508010330461	143.031195556442	141.121685155276	144.940705957608	115.305107771093	113.422122447284	117.188093094901	121.247179219403	119.591888779123	122.902469659683	273.225789633341	264.053333205801	282.398246060882	140.829572126382	139.044660353273	142.61448389949	206.742411473547	203.944650542047	209.540172405047	124.596769072189	122.841512205084	126.352025939294	76.0809825033304
407	112.739125409096	111.024778704104	114.453472114088	119.312918566889	117.40563042072	121.220206713058	268.603134741926	254.766183580925	282.440085902927	142.370904569044	140.455443571055	144.286365567032	209.162736594868	207.12168456529	211.203788624446	123.331058809577	121.58775342926	125.074364189893	84.0521668773855	82.7298669059776	85.3744668487934	129.063236159522	127.300586038244	130.825886280799	95.0601920212151	90.9618922155085	99.1584918269216	142.898090654964	140.990369536959	144.805811772968	115.261512973301	113.38221815271	117.140807793892	121.21336128313	119.575366839524	122.851355726735	271.711496876949	262.392105156238	281.030888597661	140.733950011689	138.959443878429	142.50845614495	206.670392958595	203.891297563824	209.449488353366	124.57119405207	122.83149470365	126.31089340049	76.0085540836638
408	112.78438114325	111.071967759822	114.496794526678	119.352087749262	117.45509947565	121.249076022874	266.344453191663	252.305349932163	280.383556451163	142.324202645641	140.421659078647	144.226746212635	208.946303079277	206.919471752619	210.973134405936	123.305897360099	121.577022546569	125.034772173629	83.9198019978881	82.5930822299606	85.2465217658157	129.02344089756	127.276425844384	130.770455950736	94.4174385491686	90.2664527976647	98.5684243006726	142.763332315641	140.857937145035	144.668727486247	115.215892826757	113.339898040053	117.091887613461	121.175249861635	119.553839051681	122.796660671588	270.201998900783	260.736953558086	279.667044243479	140.634738270166	138.870660609297	142.398815931035	206.59408696037	203.833963012711	209.354210908028	124.541709167989	122.817282575885	126.266135760093	75.9344181002296
409	112.828079239032	111.117660656816	114.538497821248	119.388297694596	117.501806425291	121.274788963901	264.096562084323	249.857828440063	278.335295728583	142.273708039365	140.38383260144	144.16358347729	208.725146551809	206.712027777957	210.73826532566	123.276831207462	121.562087925044	124.99157448988	83.7855331903309	82.4539446383194	85.1171217423424	128.979439430021	127.247778181791	130.71110067825	93.7778223455233	89.5749109282796	97.980733762767	142.626942404308	140.724381749985	144.529503058632	115.168270364576	113.295182033735	117.041358695417	121.132850907871	119.527288399078	122.738413416664	268.697850623236	259.088633336935	278.307067909538	140.531977438991	138.778332970782	142.285621907201	206.513510965019	203.772634381555	209.254387548484	124.508288883263	122.79883346286	126.217744303666	75.8586010141528
410	112.870202670808	111.161841851837	114.578563489779	119.421513400478	117.545696940192	121.297329860765	261.860296211521	247.424700006927	276.295892416116	142.219438517281	140.3419702501	144.096906784462	208.499312892523	206.499352028063	210.499273756983	123.243819941288	121.542887435665	124.94475244691	83.649405958464	82.3125010095577	84.9863109073703	128.93121293581	127.214608903696	130.647816967924	93.1415498553683	88.8875470987246	97.395552612012	142.488935086345	140.589683444177	144.388186728514	115.118669622586	113.248092641973	116.989246603199	121.08617566318	119.49571029641	122.676641029949	267.199601091193	257.447892202434	276.951309979952	140.425707960872	138.682479626776	142.168936294969	206.428684654933	203.707299768882	209.150069540985	124.470911924226	122.776111504954	126.165712343497	75.7811302005221
411	112.910734631449	111.204495875217	114.616973387682	119.451701443661	117.58671831661	121.316684570711	259.636478476428	245.007033220955	274.2659237319	142.161413012898	140.296079873823	144.026746151973	208.268850809883	206.281447312836	210.256254306929	123.206826859131	121.519365913722	124.89428780454	83.511466896808	82.168800448634	84.8541333449819	128.878747470642	127.176890100995	130.580604840289	92.5088239630902	88.2046376689882	96.8130102571922	142.349316616723	140.45380906946	144.244824163987	115.067115615171	113.198654932115	116.935576298227	121.035240530493	119.459112396129	122.611368664856	265.707792986779	255.815470078688	275.60011589487	140.315969608093	138.583115007791	142.048824208395	206.339629902991	203.637947897009	209.041311908972	124.42956145996	122.749087385626	126.110035534294	75.7020339254851
412	112.949658560795	111.245607349162	114.653709772428	119.478830043403	117.624819597435	121.332840489371	257.425919102574	242.605883392049	272.245954813099	142.099651711229	140.246170992755	143.953132429704	208.033811819932	206.058320074665	210.009303565199	123.165819600744	121.49147595514	124.840163246349	83.3717636480772	82.0228942504556	84.7206330456988	128.822034195458	127.134600230304	130.509468160613	91.8798438386961	87.5264546314464	96.2332330459458	142.2080853231	140.316712943649	144.099457702551	115.013634309687	113.146896490982	116.880372128391	120.980066903445	119.417514196231	122.542619610659	264.222962144594	254.192098527837	274.253825761352	140.202800953345	138.480248952008	141.925352954683	206.246370764381	203.564568135779	208.928173392983	124.384225236275	122.717738295069	126.050712177482	75.6213413223054
413	112.986958174282	111.285161005869	114.688755342695	119.502869127318	117.659951703956	121.34578655068	255.229414863369	240.222291585266	270.236538141472	142.034176172973	140.192254759209	143.876097586738	207.794250221944	205.829980603063	209.758519840824	123.120770746568	121.459178582055	124.782362911081	83.2303448593393	81.8748358564013	84.5858538622773	128.761069568694	127.087724205048	130.434414932341	91.254804790453	86.8532653780373	95.6563442028688	142.065231791394	140.178337871772	143.952125711017	114.958252599485	113.092847370456	116.823657828515	120.920680952885	119.370946455775	122.470415449995	262.745637080096	252.578500168025	272.912773992166	140.086238902442	138.373886475098	141.798591329785	206.148933466001	203.487150532609	208.810716399393	124.334895661189	122.682047816424	125.987743505955	75.5390823664134
414	113.022617491694	111.323141705476	114.722093277912	119.523790398032	117.692067575769	121.355513220295	253.047748333549	237.857283654274	268.238213012825	141.96500949185	140.134343948968	143.795675034733	207.550223070523	205.596443252766	209.504002888281	123.071658366192	121.422443761235	124.72087297115	83.0872601369759	81.7246808040376	84.4498394699142	128.695855499072	127.036253443467	130.355457554678	90.6338981240102	86.1853324712073	95.0824637768131	141.920739257378	140.038616419541	143.802862095216	114.900998275599	113.036540018777	116.765456532421	120.857113373437	119.31945043185	122.394776315023	261.276338529812	250.975388087025	271.577288972599	139.966318302791	138.264027681318	141.668608924264	206.047346393427	203.405685849605	208.689006937249	124.281569840386	122.642005739684	125.921133941088	75.4552878494901
415	113.056620865965	111.359534453831	114.753707278099	119.541567398641	117.7211223149	121.362012482382	250.88168716376	235.511869277153	266.251505050367	141.892176477695	140.072452983322	143.711899972069	207.301790144188	205.357726663041	209.245853625334	123.018466503725	121.381250763983	124.655682243468	82.9425600005118	81.5724866702602	84.3126333307634	128.626399456171	126.980185868116	130.272613044225	90.0173110081602	85.5229134189889	94.5117085973315	141.774584201599	139.897472418797	143.651695984401	114.841899997121	112.978009198157	116.705790796085	120.789399093941	119.263076958545	122.315721229336	259.815579004027	249.383465252834	270.24769275522	139.843071639848	138.150667824853	141.535475454843	205.941640075467	203.320165608482	208.563114542453	124.224249562389	122.597607810641	125.850891314136	75.3699893526207
416	113.088953011996	111.394324420104	114.783581603888	119.556175574732	117.747073329276	121.365277820188	248.731983379417	233.187040996862	264.276925761972	141.815703856813	140.006597981796	143.624809731829	207.049013910423	205.113853975595	208.984173845251	122.961185588489	121.335588361177	124.586782815801	82.7962958353807	81.418313008154	84.1742786626075	128.552714536521	126.919525852578	130.185903220465	89.405226347381	84.8662604545601	93.9441922402018	141.626737138578	139.754822668011	143.498651609145	114.780987260344	112.917291889501	116.644682631187	120.717576956712	119.201885394485	122.233268518939	258.363862352562	247.80342392262	268.924300782503	139.716528831672	138.033797526432	141.399260136911	205.831847166307	203.230582144092	208.433112188523	124.162941234406	122.548855424079	125.777027044732	75.2832192185589
417	113.119599035403	111.427496954227	114.811701116578	119.567592330576	117.76988046984	121.365304191312	246.599372704947	230.883773268646	262.314972141249	141.735620480295	139.936796844704	143.534444115886	206.791959487251	204.864853048075	208.719065926426	122.899812761318	121.285454852073	124.514170670562	82.6485198446988	81.2622212779235	84.0348184114742	128.474819483417	126.854284112467	130.095354854366	88.7978226612904	84.215620320623	93.3800250019577	141.477163584951	139.610578785475	143.343748384427	114.718290366702	112.854427185188	116.582153548215	120.64168937157	119.135942470279	122.14743627286	256.921683344254	246.235945051376	267.607421637131	139.586717129241	137.913403145746	141.260031112736	205.718002425258	203.136928667338	208.299076183178	124.097655770974	122.495755271811	125.699556270137	75.195010523143
418	113.148544461168	111.459037604208	114.838051318129	119.575797077087	117.789506155173	121.362087999001	244.484573914472	228.603021516614	260.366126312329	141.651957530633	139.863069363745	143.440845697521	206.530694601319	204.610756659848	208.45063254279	122.834352108777	121.230857930006	124.437846287547	82.4992850001188	81.1042747722918	83.8942952279458	128.392738658994	126.784477539441	130.000999778546	88.1952739711292	83.5712340589234	92.8193138833351	141.325825185193	139.464649168865	143.187001201522	114.653840389572	112.789456170976	116.518224608167	120.561781951427	119.065321070534	122.05824283232	255.489527260719	244.68169770168	266.297356819759	139.453661127359	137.789467305475	141.117854949243	205.600142694128	203.039199338272	208.161086049984	124.028408438596	122.438318957004	125.618497920189	75.1053970459072
419	113.175775262114	111.488932133315	114.862618390913	119.580771269226	117.805915477414	121.355627061037	242.388288209928	226.345721201672	258.430855218183	141.564748716919	139.785437357894	143.344060075944	206.26528954256	204.351602706503	208.178976378617	122.764814799866	121.171814392227	124.357815207504	82.3486449918379	80.9445385368027	83.752751446873	128.306501967562	126.710128978558	129.902874956566	87.5977496933786	82.9333368052177	92.2621625815395	141.172680968086	139.316941012429	143.028420923742	114.587669139997	112.722421798215	116.452916481779	120.477903136872	118.990098986645	121.9657072871	254.067869504943	243.14133845591	264.994400553976	139.317382887904	137.661969557845	140.972796217963	205.478306872236	202.937389350118	208.019224394353	123.955218660506	122.376562586535	125.533874734478	75.0144132399319
420	113.201277887148	111.517166537174	114.885389237122	119.582498430764	117.819076283581	121.345920577946	240.311198627586	224.112786902894	256.509610352279	141.474030449336	139.70392483078	143.244136067892	205.995817115451	204.087434379357	207.904199851544	122.691219122151	121.108349704612	124.274088539689	82.1966541778366	80.7830792854932	83.6102290701801	128.216144729585	126.631266950972	129.801022508199	87.0054145406026	82.302157589972	91.7086714912332	141.017688702279	139.167362332341	142.868015072217	114.519809131388	112.653368747644	116.386249515132	120.390103817543	118.910357676406	121.86984995868	252.657175225229	241.615510832281	263.698839618176	139.177902173892	137.530887179829	140.824917167954	205.3525358891	202.831495024963	207.873576753237	123.878109786509	122.310506352896	125.445713220122	74.9220942009778
421	113.225039289229	111.543727060809	114.906351517649	119.580964164671	117.828959227227	121.332969102116	238.253969473857	221.905111414385	254.602827533329	141.379841984378	139.618558144712	143.141125824044	205.722352586919	203.818300326171	207.626404847668	122.613590416675	121.040497434946	124.186683398404	82.0433675324252	80.6199653124196	83.4667697524307	128.121707506238	126.547925325385	129.695489687091	86.4184284295944	81.6779191450599	91.1589377141289	140.860806315458	139.015823951591	142.705788679324	114.45029354326	112.582343286095	116.318243800426	120.298436958211	118.826181064579	121.770692851843	251.257898955008	240.104844705996	262.410953204019	139.035236789498	137.396196078607	140.674277500389	205.222872674818	202.721513921717	207.724231427918	123.797108833484	122.24017411636	125.354043550608	74.8284756359522
422	113.247046952984	111.568600215655	114.925493690312	119.576156147898	117.835537786527	121.31677450927	236.217245791217	219.723564859578	252.710926722856	141.282225533385	139.529366205601	143.035084861169	205.444973630954	203.544254789362	207.345692472545	122.531960913427	120.968298570975	124.095623255879	81.8888405941742	80.4552663995338	83.3224147888147	128.023235875109	126.460142942949	129.586328807268	85.8369463968912	81.060837716701	90.6130550770813	140.701993338789	138.86224139816	142.541745279418	114.379156184084	112.50939311749	116.248919250678	120.202957237316	118.737654415112	121.66826005952	249.870484268976	238.609955736802	261.13101280115	138.889403017857	137.257871784918	140.520934250797	205.089362128185	202.607444956919	207.571279299451	123.712246202643	122.165592996947	125.25889940834	74.7335938307535
423	113.267288921922	111.591772796593	114.94280504725	119.568064109904	117.838788246469	121.297339973338	234.201652855055	217.568993824838	250.834311885271	141.181226328377	139.436380652186	142.926072004568	205.163760269972	203.265357718199	207.062162821746	122.44636947145	120.891800741408	124.000938201493	81.7331294133123	80.2890537214057	83.177205105219	127.920780158383	126.367963201336	129.473597115429	85.2611185217088	80.4511228848605	90.0711141585571	140.5412123368	138.70653667397	142.375887999631	114.306431453301	112.434567229497	116.178295677105	120.103720705251	118.644863301065	121.562578109437	248.495363456005	237.131444804165	259.859282107845	138.740416145327	137.115890508697	140.364941781957	204.952051082579	202.489288538744	207.414813626413	123.623555379935	122.086792984105	125.160317775765	74.6374856175423
424	113.285753825196	111.613231899051	114.958275751341	119.556679795005	117.838689644634	121.274669945375	232.207795702126	215.442220514129	248.973370890123	141.07689264086	139.339636042406	142.814149239314	204.878794813014	202.981674851735	206.775914774294	122.35686122984	120.811057359729	123.902665099951	81.5762904986671	80.1213997472847	83.0311812500496	127.814395105703	126.271433604433	129.357356606972	84.6910898563342	79.8489773893032	89.5332023233651	140.378430282508	138.548639856902	142.208220708113	114.232154302582	112.357915737232	116.106392867932	120.000784469034	118.547892692786	121.453676245281	247.132957209236	235.669897451259	258.596016967213	138.588291058054	136.970230229107	140.206351887002	204.810988269655	202.367046714485	207.254929824825	123.531072626185	122.00380657024	125.05833868213	74.54018834149
425	113.302430903845	111.632964936217	114.971896871472	119.54199690936	117.835223682025	121.248770136696	230.236258691297	213.344041926437	247.128475456157	140.969275751133	139.239170029425	142.699381472842	204.590161790833	202.693277769748	206.487045811919	122.263487177837	120.726126711993	123.80084764368	81.4183807642338	79.9523781409775	82.8843833874901	127.704139534879	126.170605284739	129.237673785019	84.1270003640005	79.254596962472	88.9994037655289	140.213619838709	138.388490503912	142.038749173506	114.156360196394	112.279489725355	116.033230667433	119.894206409066	118.446826178884	121.341586639247	245.783674333733	234.225883338858	257.341465328608	138.433042894209	136.820871789758	140.045213998661	204.666224280902	202.240723331477	207.091725230327	123.434836663572	121.916668412265	124.95300491488	74.4417398270531
426	113.31731003646	111.650959656425	114.983660416496	119.524011054185	117.828374602405	121.219647505965	228.287605097154	211.275229057511	245.299981136797	140.858429867555	139.135023519771	142.581836215339	204.297947887959	202.400243909451	206.195651866466	122.166303653892	120.637071010802	123.695536296981	81.2594574754506	79.7820636590041	82.7368512918971	127.590075934644	126.065532505952	129.114619363335	83.5689848642548	78.6681701693303	88.4697995591793	140.04676050872	138.226038829533	141.867482187907	114.079085071947	112.199341089844	115.958829054051	119.784044932659	118.341745328555	121.226344536764	244.447911472053	232.799955710208	256.095867233898	138.274687733302	136.667799969815	139.881575496789	204.517811527092	202.11032421126	206.925298842923	123.33488836496	121.82541502348	124.844361706441	74.3421783438254
427	113.330381764233	111.667204160755	114.993559367712	119.502719647529	117.818129045464	121.187310249595	226.362376737003	209.236526127364	243.488227346641	140.744411997164	139.027240806345	142.461583187983	204.002241871819	202.102656546433	205.901827197205	122.065371784986	120.543955438322	123.586788131649	81.0995781952642	79.6105320474664	82.588624343062	127.472270034677	125.956272153621	128.988267915733	83.0171729858171	78.0898782542832	87.9444677173509	139.877839623482	138.06124664069	141.694432606274	114.000365298595	112.117522380698	115.883208216492	119.670358767773	118.232729198061	121.107988337486	243.126052848044	231.392650867856	254.859454828232	138.113243302626	136.511004502627	139.715482102624	204.365804195697	201.975857336435	206.75575105496	123.231270452403	121.730084496425	124.732456408382	74.2415425720181
428	113.341637315314	111.681686920925	115.001587709703	119.478121837612	117.804475880725	121.151767794499	224.461093631728	207.228649834913	241.693537428543	140.627281770913	138.915869669599	142.338693872226	203.703134519014	201.800604738995	205.605664299032	121.960756878566	120.446847201501	123.474666555631	80.9388007300672	79.4378599380412	82.4397415220932	127.350790349143	125.842883222032	128.858697476253	82.471689126913	77.5198949952602	87.4234832585659	139.706853136777	137.894088015451	141.519618258103	113.92023763676	112.034086646713	115.806388626806	119.553206799126	118.119853979073	120.98655961918	241.818470029148	230.004487663348	253.632452394948	137.948729680164	136.350481015548	139.546978344779	204.210258206313	201.837333049345	206.58318336328	123.124027210878	121.630716256017	124.617338165738	74.1398715676205
429	113.351068628437	111.694396797521	115.007740459352	119.450218411236	117.787406030361	121.113030792111	222.584253700892	205.25228864095	239.916218760834	140.50710122842	138.800961441081	142.21324101576	203.400718538824	201.494183235811	205.307253841836	121.852527780265	120.345814622461	123.35924093807	80.7771830755901	79.2641247434772	82.2902414077029	127.225707700894	125.725426305877	128.725989095911	81.9326524230522	76.9583865650127	86.9069182810917	139.533806206097	137.72454971996	141.343062692234	113.83873919646	111.949087283407	115.728391109513	119.432647947545	118.003192782222	120.862103112868	240.525521707466	228.635967000633	252.415076414299	137.781169973275	136.1862318676	139.37610807895	204.051231164149	201.694764261384	206.407698066914	123.013204222926	121.527350841429	124.499057604424	74.0372047272917
430	113.35866837576	111.705323058632	115.012013692889	119.419011701137	117.766912289756	121.071111112519	220.732332492392	203.308102080554	238.15656290423	140.383934568594	138.682571024614	142.085298112574	203.095088494073	201.18349234764	205.006684640505	121.740756211023	120.240926286259	123.240586135786	80.6147833628286	79.089404552942	82.1401621727151	127.097094734323	125.603963105533	128.590226363112	81.4001767222076	76.4055113996506	86.3948420447646	139.358713543348	137.552631364169	141.164795722526	113.755907395515	111.862577885059	115.64923690597	119.308741092073	117.882815545841	120.734666638306	239.247553499797	227.287571353944	251.20753564565	137.610590953195	136.018266865361	139.20291504103	203.888782311664	201.548166671278	206.22939795205	122.898848129439	121.420029714773	124.377666544105	73.9335817530377
431	113.364429984865	111.714455398946	115.014404570783	119.384505496278	117.742989154852	121.026021837703	218.905782946943	201.396720105924	236.414845787961	140.257847873578	138.560756871713	141.954938875443	202.786340719436	200.868637784539	204.704043654334	121.625516097427	120.132250266836	123.118781928017	80.4516598040911	78.9137780275388	81.9895415806434	126.965025425459	125.478555955102	128.451494895816	80.8743705673422	75.8614200744056	85.8873210602789	139.181599526799	137.378345302971	140.984853750627	113.671779917495	111.774612101751	115.568947733239	119.181545033136	117.758789057391	120.604301008881	237.984897766819	225.959764300808	250.01003123283	137.437023626817	135.846603841819	139.027443411815	203.722972478389	201.397558990348	206.048385966431	122.781006421267	121.308795094852	124.253217747682	73.8290426167236
432	113.368347659867	111.721783959389	115.014911360344	119.346704958997	117.715632664887	120.977777253107	217.105035197547	199.518742460448	234.691327934647	140.128908814288	138.435580909303	141.822236719273	202.474573237318	200.54973046074	204.399416013895	121.506882908964	120.019853449786	122.993912368141	80.2878706392452	78.7373242962745	81.838416982216	126.829574598405	125.349267382538	128.309881814272	80.355337186212	75.3262551865808	85.3844191858432	139.002498073324	137.201716294945	140.803279851704	113.586394669512	111.685243502172	115.487545836852	119.051118493864	117.631177073509	120.47105991422	236.737873451573	224.652990070792	248.822756832355	137.260503729297	135.671269087645	138.849738370948	203.553864029025	201.24296317228	205.86476488577	122.659727265666	121.193689814718	124.125764716615	73.7236275244754
433	113.370416401593	111.727299347342	115.013533455844	119.305616552634	117.684840268159	120.92639283711	215.330496404084	197.674738084711	232.986254723457	139.997186346213	138.30710841939	141.687264273037	202.159885671403	200.226886269983	204.092885072824	121.384933015447	119.903800967753	122.86606506314	80.123474082246	78.5601228527323	81.6868253117596	126.690817457414	125.2161597112	128.165475203628	79.8431744883638	74.8001512456069	84.8861977311206	138.821452277666	137.022780936006	140.620123619325	113.499789739901	111.594525442849	115.405054036953	118.917520155698	117.500040523834	120.334999787562	235.506785937344	223.367673110472	247.645898764217	137.081072123752	135.492297629232	138.669846618272	203.381520809877	201.084404644574	205.67863697518	122.535059370768	121.074757202715	123.995361538822	73.6173768810213
434	113.370632026774	111.730992657514	115.010271396034	119.261247982737	117.650610717018	120.871885248456	213.582550623039	195.865244554994	231.299856691084	139.862750404239	138.175407871913	141.550092936566	201.842379158024	199.900225834573	203.784532481475	121.259743077226	119.784155760686	122.735330393765	79.9585282680256	78.3822534526727	81.5348030833785	126.548829143956	125.079294711896	128.018363576016	79.3379750692343	74.2832345700941	84.3927155683745	138.638513833073	136.841586889867	140.435440776278	113.412003355895	111.502510944396	115.321495767393	118.780808723463	117.365437783638	120.196179663288	234.291926925012	222.104217665023	246.479636185001	136.898775097509	135.309733352725	138.487816842293	203.206008093708	200.921912538404	205.490103649013	122.4070518903	120.952040987607	123.862062792994	73.5103312540268
435	113.36899118621	111.732855493526	115.005126878894	119.2136081543	117.612943996466	120.814272312133	211.861558712356	194.090767554645	229.632349870066	139.725671604981	138.040550713656	141.410792496305	201.522156255446	199.569874231851	203.474438279042	121.131389479814	119.660978269033	122.601800690594	79.793091199825	78.203796012755	81.382386386895	126.403684327894	124.938733313866	127.868635341922	78.8398262212423	73.7756231917294	83.9040292507553	138.453742254824	136.658191941319	140.249292568328	113.32307384135	111.409252575218	115.236895107482	118.641043014456	117.227425000654	120.054661028258	233.093574329912	220.863007376732	245.324141283093	136.713664547933	135.123628977905	138.303700117961	203.027392523079	200.755519913316	205.299265132842	122.275754369659	120.825585229369	123.725923509948	73.402531338473
436	113.365491381867	111.732879990255	114.99810277348	119.162707146705	117.571841288721	120.75357300469	210.167858271309	192.351780378579	227.983936164039	139.58602096451	137.902611117547	141.269430811473	201.19932085123	199.235960702012	203.162681000449	120.999947823401	119.534326263396	122.465569383406	79.6272206970443	78.0248305105496	81.229610883539	126.255456841419	124.794535382102	127.716378300736	78.348809951755	73.2774267658324	83.4201931376775	138.267203934672	136.472662901878	140.061744967467	113.233039574612	111.314802343075	115.15127680615	118.498282065522	117.086056462189	119.910507668855	231.911992198205	219.644404900632	244.179579495777	136.525798054743	134.934045890132	138.117550219354	202.845742052263	200.585263972896	205.106220131629	122.1412167332	120.695434277881	123.586999188518	73.2940179211312
437	113.360130982863	111.73105883699	114.989203128737	119.108556207166	117.527304973961	120.68980744037	208.501763615222	190.648723470962	226.354803759482	139.443869638511	137.761665698067	141.126073578955	200.873978067782	198.898618341331	202.849337794233	120.865492476312	119.404254809365	122.326730143259	79.4609743436911	77.8454368859834	81.0765118013989	126.104219363674	124.64675956696	127.561679160388	77.8650030077978	72.7887464883452	82.9412595272504	138.078971059912	136.285074400346	139.872867719477	113.141938946588	111.219211594773	115.064666298403	118.35258525178	116.941384989522	119.763785514037	230.747430642707	218.448751537343	243.046109748072	136.335238839602	134.74105384235	137.929423836854	202.661125887815	200.411186267311	204.911065508318	122.00348931125	120.561632762094	123.445345860405	73.1848318451831
438	113.352909240304	111.727385301447	114.97843317916	119.051167762575	117.479338665417	120.622996859732	206.863565784786	188.982003996005	224.745127573566	139.299288690798	137.617793199645	140.980784181952	200.546234166249	198.557983784858	202.534484547639	120.728096199909	119.270816361493	122.185376038325	79.2944094375023	77.6656949443425	80.923123930662	125.950043162972	124.495463230141	127.404623095803	77.388476907365	72.3096750189876	82.4672787957424	137.889120435306	136.095507593221	139.682733277391	113.049810319105	111.122530924204	114.977089714007	118.204012410462	116.793462347592	119.614562473333	229.600125798128	217.276366883091	241.923884713166	136.142055617694	134.544730542459	137.73938069293	202.473614427879	200.23333287856	204.713895977197	121.86262290395	120.424225612071	123.301020195829	73.0750139750374
439	113.343826300931	111.721853254676	114.965799347187	118.990555448801	117.427947275037	120.553163622564	205.253532589681	187.351995441587	223.155069737776	139.152348894914	137.471074165858	140.833623623969	200.216196448898	198.214196882538	202.218196015257	120.587829850678	119.134060975833	122.041598725524	79.1275829398124	77.4856842609339	80.7694816186908	125.792997902304	124.340702449043	127.245293355565	76.9192979771762	71.8402964102731	81.9982995440794	137.697732249465	135.904048831575	139.491415667354	112.956691983634	111.024810088845	114.888573878423	118.052623963372	116.642339659009	119.462908267735	228.47029979558	216.12754849676	240.813051094399	135.946322349641	134.345161143966	137.547483555317	202.283279200322	200.051754584236	204.514803816407	121.718668877656	120.283258115576	123.154079639737	72.9646051613922
440	113.332883219556	111.714457196879	114.951309242232	118.92673415561	117.373137104363	120.480331206856	203.671908686114	185.759037255247	221.58478011698	139.003120572184	137.321590597926	140.684650546441	199.883973160125	197.867400372471	201.900545947778	120.444762163451	118.994036626519	121.895487700382	78.9605514262442	77.3054840874941	80.6156187649944	125.633151512292	124.182532099147	127.083770925437	76.4575273967153	71.380686042033	81.5343687513975	137.504888829161	135.710788322055	139.298989336267	112.86262212044	110.926097934796	114.799146306084	117.898481031585	116.488067812425	119.308894250745	227.358160756235	215.002571583715	239.713749928755	135.748117905459	134.142437659802	137.353798151116	202.090192799778	199.866506995752	204.313878603804	121.571679288317	120.138776009745	123.004582566889	72.8536462065924
441	113.320081970228	111.705192284185	114.934971656272	118.859720084669	117.314915953938	120.404524215399	202.118915687813	184.203434511921	220.034396863705	138.851673468288	137.169425611379	140.533921325197	199.549673386244	197.517739554756	201.581607217732	120.298959617714	118.850789608534	121.747129626895	78.7933710382909	77.1251732604178	80.461568816164	125.470570134055	124.021006011847	126.920134256264	76.0032212483751	70.9309105610563	81.0755319356939	137.310673425578	135.515818819735	139.10552803142	112.767638758247	110.826442330329	114.708835186164	117.741645536369	116.330697856235	119.152593216503	226.263902803943	213.901688695987	238.6261169119	135.547525655054	133.936658320405	137.158392989702	201.894428823703	199.677650667231	204.111206980174	121.421707025091	119.990825606756	122.852588443425	72.7421778303282
442	113.305425456139	111.694054356356	114.916796555923	118.789530817449	117.253293243704	120.325768391194	200.594752309996	182.685457612555	218.504047007438	138.698076669063	137.014663099892	140.381490238234	199.213406954216	197.165361968984	201.261451939448	120.150486387051	118.704365006499	121.596607767602	78.6260974358591	76.944830110865	80.3073647608531	125.305318132567	123.856177202937	126.754459062197	75.5564305735234	70.491027825403	80.6218333216437	137.115169075447	135.319234389852	138.911103761042	112.671779734472	110.725890107909	114.617669361036	117.582180280755	116.17028136952	118.99407919199	225.187706096584	212.825129448282	237.550282744885	135.344633001998	133.727926897725	136.96133910627	201.696061807518	199.485251171648	203.906872443388	121.268805966568	119.839453950664	122.698157982472	72.630240635724
443	113.288917518198	111.681039965438	114.896795070958	118.716185389382	117.188280136391	120.244090642373	199.099594545705	181.205342012557	216.993847078853	138.542398555058	136.857387415084	140.227409695031	198.875284329461	196.810417078038	200.940151580884	119.999404369697	118.554807207929	121.444001531466	78.458785750841	76.7645323767987	80.1530391248833	125.137458179074	123.688098165132	126.586818193016	75.1172014342934	70.0610868529066	80.1733160156803	136.918457577533	135.121129273609	138.715785881456	112.575082656119	110.624487014546	114.525678297691	117.420149006787	116.006870802987	118.833427210588	224.129736875913	211.773100249151	236.486373502674	135.139530878814	133.516352016609	136.762709741019	201.49516715895	199.289379141321	203.700955176578	121.113031141331	119.684709000714	122.541353281947	72.5178750758619
444	113.270562942285	111.66614640534	114.874979479231	118.639704366292	117.119889655859	120.159519076725	197.633595873874	179.763287978818	215.503903768929	138.384706793211	136.697683070614	140.071730515807	198.53541651293	196.453055960461	200.6177770654	119.845773296262	118.402160439092	121.289386153433	78.2914905417808	76.5843571169944	79.9986239665672	124.967051399071	123.51682121639	126.417281581752	74.6855749808965	69.6411277733301	79.730022188463	136.720618620997	134.921596890482	138.519640351513	112.47758486137	110.522277670347	114.432892052392	117.25561642424	115.840519783564	118.670713064916	223.090147535619	210.745784046467	235.434511024772	134.932313222746	133.302046474158	136.562579971334	201.291821091647	199.090110270471	203.493531912822	120.954438884311	119.526639834786	122.382237933836	72.4051214207842
445	113.250367465145	111.649371742293	114.851363187997	118.560109919022	117.048136792754	120.07208304529	196.196887498436	178.3594603738	214.034314623072	138.225068363075	136.535634478177	139.914502247972	198.193914937582	196.093431013182	200.294398861982	119.689650908699	118.246469302362	121.132832515036	78.1242657496971	76.4043806270569	79.8441508723372	124.794157580255	123.34239889469	126.245916265821	74.2615875242409	69.2311817835924	79.2919932648894	136.521729096961	134.72072900553	138.322729188392	112.379323381979	110.419305535027	114.33934122893	117.088648207454	115.671283377205	118.506013037703	222.069076707261	209.743340086241	234.394813328281	134.723076450895	133.085126586132	136.361026315659	201.086100558183	198.887525278279	203.284675838086	120.793086980533	119.365296865316	122.22087709575	72.2920197250213
446	113.228337778897	111.630714846148	114.825960711647	118.477425892173	116.973038590563	119.981813193783	194.789578617693	176.993988464963	212.585168770423	138.063549614163	136.371325722027	139.755773506299	197.85089136443	195.731695666011	199.970087062849	119.531093202844	118.087779295632	120.974407110056	77.9571646551228	76.2246783574751	79.6896509527704	124.618835432871	123.164884389031	126.072786476712	73.8452706136373	68.8312711054333	78.8592701218414	136.32186261818	134.518615085347	138.125110151013	112.280334906498	110.315612882176	114.245056930819	116.919310957975	115.499218305426	118.339403610523	221.066649363743	208.765903683623	233.367395043863	134.511918952731	132.865711577341	136.158126328122	200.878083182527	198.681709831644	203.074456533409	120.629034788293	119.200732059196	122.057337517389	72.1786097956834
447	113.204481534165	111.61017542244	114.798787645889	118.391677863118	116.894614206208	119.888741520027	193.411756723116	175.666965757536	211.156547688696	137.900216350317	136.204840377446	139.595592323188	197.506457778335	195.368004108894	199.644911447777	119.370154725176	117.926137296849	120.814172153503	77.7902398364201	76.0453248337399	79.5351548391002	124.441142893015	122.984331995934	125.897953790095	73.4366511193601	68.4414089448334	78.4318932938868	136.121089264442	134.31534186047	137.926836668414	112.180655744417	110.211240780976	114.150070707858	116.747672131763	115.32438311208	118.170961151446	220.082976939944	207.813586004751	232.352367875137	134.298940616287	132.643923030272	135.953958202302	200.667847192092	198.47275442767	202.862939956515	120.462343334693	119.032999152881	121.891687516505	72.0649311611597
448	113.178807341782	111.587754045131	114.769860638433	118.302893187792	116.812884940583	119.792901435	192.063487926725	174.378449848417	209.748526005033	137.735133936455	136.036261377212	139.434006495698	197.160726283688	195.002511032559	199.318941534816	119.206888913058	117.761591999829	120.652185826287	77.623543129426	75.8663935785509	79.380692680301	124.261137457851	122.800797590319	125.721477325383	73.0357513198281	68.0615994524594	78.0099031871968	135.919475563192	134.11099310547	137.727958020914	112.080321791276	110.106229085081	114.054414497471	116.573799931014	115.146838278025	118.000761584003	219.118157470079	206.886473857957	231.349841082201	134.084242402016	132.419884403103	135.748600400929	200.455471349451	198.260754236722	202.65018846218	120.293075377625	118.862153854242	121.723996901008	71.9510230404653
449	113.151324773091	111.563452189915	114.739197356268	118.211101030266	116.727874235883	119.694327824649	190.744817316078	173.12846229865	208.361172333506	137.568367422593	135.865670928494	139.271063916692	196.813809000165	194.635371382884	198.992246617445	119.041348466592	117.594194291003	120.488502642182	77.4571255884806	75.6879570361303	79.2262941408308	124.078876540421	122.614339099373	125.543413981469	72.6425889931611	67.6918376843525	77.5933403019697	135.717084706337	133.905649640784	137.528519771889	111.979368494799	110.000616428315	113.958120561282	116.397763161869	114.966646282433	117.828880041305	218.172275741359	205.984629492632	230.359921990086	133.867925975308	132.193720624747	135.54213132587	200.241034883817	198.045808907693	202.43626085994	120.121295429742	118.688254023604	121.554336835879	71.8369243132705
450	113.122044358809	111.537272267969	114.706816449649	118.116332373736	116.639607638111	119.593057109362	189.455769335907	171.916988521722	206.994550150092	137.399981679694	135.693150480897	139.106812878491	196.465817958716	194.266740128989	198.664895788442	118.873585739435	117.423997560323	120.323173918547	77.2910374488881	75.510086498667	79.0719883991093	123.894417830834	122.425016967745	125.363818693924	72.2571775128621	67.3321095620356	77.1822454636885	135.513976995411	133.699389552807	137.328564438015	111.877830822116	109.894440226846	113.861221417386	116.21963106065	114.783871610774	117.655390510527	217.245403463465	205.108090403865	229.382716523065	133.650093405309	131.965557770909	135.334629039709	200.024617422391	197.828022337857	202.221212506924	119.947069741631	118.511359827686	121.382779655576	71.7226734906538
451	113.090977586453	111.509217659979	114.672737512926	118.018620011256	116.54811272471	119.489127297803	188.196348195354	170.743977684556	205.648718706153	137.230041541582	135.518780744504	138.94130233866	196.116864997946	193.896772044876	198.336957951016	118.703653135489	117.251057943036	120.156248327942	77.1253280908574	75.3328520349071	78.9178041468077	123.707819650215	122.232894602028	125.182744698403	71.8795259473701	66.9823918311697	76.7766600635705	135.310210498555	133.492288621054	137.128132376055	111.77574322812	109.78773668743	113.76374976881	116.039473092529	114.598580710725	117.480365474334	216.337599453339	204.256869140768	228.418329765909	133.430846934003	131.735522821385	135.126171046621	199.80629892167	197.607502410341	202.005095433	119.770466243203	118.331533861848	121.209398624558	71.6083086866105
452	113.058136896335	111.479292750286	114.636981042385	117.917998515343	116.453418998848	119.382578031837	186.966538299724	169.609342617819	204.323733981629	137.058611946945	135.342641754814	138.774582139076	195.767061661062	193.525621504192	198.008501817931	118.531603498382	117.075434492164	119.987772504601	76.9600460049654	75.1563224209124	78.7637695890184	123.519141283858	122.038038782084	125.000243785633	71.5096391632229	66.6426520178525	76.3766263085933	135.105841894383	133.284420933635	136.927262855132	111.673139625009	109.680540821358	113.66573842866	115.857358727777	114.410841898571	117.303875556983	215.448909834758	203.430953116189	227.466866553328	133.210288815831	131.503743495156	134.916834136506	199.586159598817	197.384360702814	201.78795849482	119.591554444168	118.148841237856	121.03426765048	71.4938675903516
453	113.023535676119	111.447502960932	114.599568391306	117.814504186371	116.355557753388	119.273450619355	185.766304705621	168.512959731835	203.019649679408	136.885758075249	135.164812979481	138.606703171017	195.416519093546	193.153442287588	197.679595899504	118.357490481002	116.897189284124	119.81779167788	76.7952387591849	74.9805650730024	78.6099124453674	123.328443280638	121.84052002635	124.816366534926	71.1475179315643	66.3128483816234	75.9821874815051	134.900927470066	133.075859664971	136.725995275161	111.570053353066	109.572886463657	113.567220242475	115.673357201843	114.220725219938	117.125989183749	214.579368252149	202.630304415329	226.528432088969	132.988521224469	131.270348156444	134.706694292495	199.364279863178	197.158712171391	201.569847554964	119.410405296315	117.963349636184	120.857460956447	71.3793874394254
454	112.987188253928	111.413854785414	114.560521722443	117.70817498052	116.254561908971	119.16178805207	184.59559359831	167.45466893405	201.736518262571	136.711545470322	134.985373459882	138.437717480762	195.065347941723	192.780387401985	197.350308481461	118.181368883145	116.71638746196	119.646350304329	76.6309529675133	74.8056459829003	78.4562599521262	123.135787706859	121.640412897982	124.631162515735	70.7931590377276	65.9929298642166	75.5933882112386	134.695524234001	132.86667798299	136.524370485012	111.466517152714	109.464806297131	113.468228008298	115.487537266448	114.02830226995	116.946772262946	213.728996098043	201.854859600537	225.603132595549	132.76564622008	131.035465781813	134.495826658347	199.14074024806	196.930674814082	201.350805682039	119.227091022025	117.775129323546	120.679052720503	71.2649049936908
455	112.949109890039	111.378355821879	114.519863958199	117.599050418805	116.150465831967	119.047635005643	183.454332790076	166.434273543711	200.474392036441	136.536040145343	134.80440197867	138.267678312017	194.713658252376	192.406608911033	197.020707593719	118.003294946514	116.533097222003	119.473492671025	76.4672342602365	74.6316296550995	78.3028388653735	122.941238344352	121.437796238763	124.44468044994	70.4465553936234	65.6828360331011	75.2102747541456	134.489691097655	132.656950047027	136.322432148283	111.362563137895	109.356331880781	113.368794395009	115.29996693957	113.833645979104	116.766287900036	212.897802753588	201.104529509389	224.691075997786	132.541765767441	130.799225975864	134.284305559018	198.915621342854	196.70036931824	201.130873367467	119.041684914981	117.584253137784	120.499116692177	71.1504565101725
456	112.909316767137	111.341014805521	114.477618728752	117.487171479499	116.043305139116	118.931037819882	182.342432238349	165.451540199056	199.233324277643	136.359308663113	134.621977242958	138.096640083268	194.361559373582	192.032257775949	196.690860971216	117.823326597807	116.347389750584	119.29926344503	76.3041272558604	74.4585790464703	78.1496754652505	122.744860824777	121.232753318286	124.256968331267	70.1076961526558	65.3824970188564	74.8328952864553	134.283490076565	132.446752052673	136.120228100458	111.258222770808	109.247493682152	113.268951859464	115.110713262666	113.636830372231	116.584596153101	212.085785841481	200.37919904295	223.792372640011	132.316981793033	130.561759021045	134.072204565021	198.689003725591	196.467918696545	200.910088754637	118.854261120314	117.390796443328	120.317725797299	71.0360777188235
457	112.867825979165	111.301841639888	114.433810318443	117.372580476914	115.933116496646	118.812044457181	181.259784582308	164.506198752009	198.013370412608	136.181418185737	134.438178071461	137.924658300013	194.009159856915	191.657483705937	196.360836007892	117.641523632495	116.159339117749	119.123708147241	76.1416755347353	74.286555508124	77.9967955613466	122.546722694615	121.025371887323	124.068073501907	69.7765668268923	65.0918334454696	74.4613002083151	134.076987457393	132.236163275941	135.917811638846	111.153526838043	109.138321113129	113.168732562958	114.919842073593	113.437930308864	116.401753838322	211.292931490684	199.678726940946	222.907136040423	132.091396267457	130.323195945736	133.859596589179	198.460967896044	196.233447915922	200.688487876165	118.664894402358	117.19483706126	120.134951743456	70.9218037992203
458	112.824655518776	111.260847426814	114.388463610738	117.255320930084	115.819937422318	118.690704437849	180.206265696656	163.597942145093	196.814589248219	136.002436488288	134.253083573063	137.751789403512	193.656567361178	191.282435017377	196.030699704979	117.457947834014	115.969022134883	118.946873533145	75.9799216143988	74.1156187295515	77.8442244992462	122.346893408247	120.815744126516	123.878042689978	69.4531494062073	64.8107563527095	74.0955424597051	133.870254876359	132.025267066545	135.715242686173	111.048505428145	109.028842568702	113.068168287588	114.727417803559	113.237021214111	116.217814393006	210.519214612254	199.002945540439	222.03548368407	131.865111298507	130.083668593995	133.646554003019	198.231594209443	195.997083523632	200.466104895255	118.473659908832	116.996455178528	119.950864639136	70.807669358214
459	112.779824263388	111.218044494658	114.341604032118	117.135437425367	115.703806099281	118.567068751453	179.181735261228	162.726426264966	195.637044257489	135.822431931593	134.066773303883	137.578090559303	193.303888557823	190.907258500986	195.700518614661	117.272663025379	115.77651818292	118.768807867838	75.8189069266585	73.9458266850554	77.6919871682616	122.145444249621	120.603966484815	123.686922014427	69.1374224791221	64.5391671098374	73.7356778484069	133.663370254507	131.81415173903	135.512588769984	110.94318791063	108.919085468223	112.967290353036	114.533503305948	113.034178809641	116.032827802255	209.764599185606	198.351660514501	221.177537856711	131.638229219848	129.843309680269	133.433148759427	198.000962810917	195.758953274477	200.242972347358	118.280632940474	116.795733241154	119.765532639793	70.6937084085584
460	112.73335195989	111.173446424544	114.293257495236	117.012975477291	115.584761210722	118.441189743859	178.186037345077	161.891269766796	194.480804923359	135.641473390072	133.879327390031	137.403619390113	192.951229038195	190.532099296193	195.370358780196	117.085735052714	115.581909017561	118.589561087867	75.6586717964297	73.777235582491	77.5401080103684	121.942448186196	120.390139406173	123.494756966218	68.8293613550625	64.2769573200782	73.3817653900469	133.456418537045	131.602911310924	135.309925763165	110.837602916491	108.809076298656	112.866129534326	114.338159724113	112.829478854661	115.846840593565	209.02903855452	197.72465058734	220.333426521699	131.410852660499	129.602252812871	133.219452508126	197.769153570729	195.519185762711	200.019121378748	118.08588873507	116.592755836404	119.579021633736	70.5799543485351
461	112.685259207996	111.127068074268	114.243450341724	116.887981392136	115.462841804059	118.313120980212	177.219001003656	161.092053863524	193.345948143788	135.459630131481	133.690826603955	137.228433659007	192.598693222757	190.157100772012	195.040285673502	116.897231702598	115.385278557603	118.409184847593	75.4992554223443	73.609899814332	77.3886110303566	121.737979661962	120.174366947918	123.301592376005	68.5289381877551	64.0240087154916	73.0338676600185	133.249492187534	131.391646039298	135.107338335771	110.731778320208	108.698840659335	112.764715981082	114.141446404189	112.622996906712	115.659895901667	208.312475732171	197.121667222383	219.503284241959	131.183084581092	129.360632471195	133.005536690989	197.536246020409	195.27791006183	199.794581978988	117.889502274332	116.387609568944	119.391394979721	70.4664399425921
462	112.635567442276	111.078925599542	114.192209285011	116.760502138749	115.338087192764	118.182917084734	176.280440887685	160.328322074015	192.232559701355	135.276971646537	133.501352383567	137.052590909508	192.246384272445	189.782404413734	194.710364131156	116.707222557562	115.186712662303	118.227732452821	75.3406958591397	73.4438719110771	77.2375198072023	121.532114339175	119.956756299481	123.107472378868	68.2361220994858	63.7801930421889	72.6920511567826	133.042691392869	131.180462710931	134.904920074807	110.625741223285	108.588403307751	112.663079138818	113.943420857772	112.414808111714	115.47203360383	207.614843714472	196.542434279995	218.687253148949	130.955028264182	129.118583923296	132.791472605067	197.302319289857	195.035255375005	199.569383204709	117.691548121292	116.180382935931	119.202713306652	70.3531973030119
463	112.584298912902	111.029036472259	114.139561353545	116.63058523087	115.210536902825	118.050633558914	175.370157862321	159.599579924187	191.140735800454	135.093567427673	133.310986785223	136.876148070124	191.894404002274	189.408149714836	194.380658289711	116.51577879627	114.986298903548	118.045258688992	75.1830300018353	73.2792024970102	77.0868575066604	121.324928800871	119.737417215494	122.912440386249	67.9508793059468	63.5453719362376	72.3563866756559	132.836123941733	130.969474646902	134.702773236563	110.519517939322	108.477788205874	112.56124767277	113.744138777857	112.204987031961	115.283290523752	206.93606580098	195.986647641821	217.885483960139	130.726787247492	128.876243072692	132.577331422291	197.067452045508	194.791350698439	199.343553392576	117.49210029483	115.971166205914	119.013034383747	70.2402578726235
464	112.531476665123	110.977419495449	114.085533834798	116.498278624883	115.080230669331	117.916326580435	174.487939635179	158.905294595488	190.070584674871	134.909486697549	133.119812363996	136.699161031101	191.542852797344	189.034474073541	194.051231521148	116.322972946898	114.78412633848	117.861819555316	75.0262935716994	73.115940248326	76.9366468950728	121.116500228127	119.516461382259	122.716539073995	67.6731732413977	63.3193967911138	72.0269496916818	132.629904747404	130.758801389594	134.501008105214	110.413133980654	108.367018566552	112.459249394756	113.543654109956	111.99360751969	115.093700700221	206.27605592264	195.453974799251	217.098137046028	130.498465190989	128.633746225886	132.363184156091	196.831722429628	194.546324499518	199.117120359738	117.291232186668	115.760051306179	118.822413067157	70.1276524085686
465	112.477124517512	110.924094814615	114.03015422041	116.363630636344	114.947208486658	117.780052786031	173.633561391797	158.244894515606	189.022228267988	134.724798089476	132.927911977537	136.521684201414	191.191829531381	188.661512693528	193.722146369234	116.128878603863	114.580285288086	117.677471919641	74.8705211040073	72.9541318536342	76.7869103543804	120.906906067242	119.29400174077	122.519810393714	67.4029646838733	63.1021086182224	71.7038207495241	132.424154995191	130.548568048861	134.299741941521	110.306614046542	108.256116899515	112.357111193568	113.342019178699	111.780742642485	114.903295714913	205.634718975602	194.944054404304	216.3253835469	130.270165670821	128.391229775074	132.149101566569	196.595208000832	194.300304411173	198.890111590491	117.089016524677	115.547131722932	118.630901326422	70.0154109671332
466	112.421267039012	110.869083925165	113.973450152859	116.226689877893	114.811510713398	117.641869042389	172.806786437099	157.617768887184	187.995803987013	134.539569283457	132.735368512952	136.343770053961	190.841431487913	188.289398488366	193.393464487459	115.933570119284	114.374867126955	117.492273111612	74.7157459375862	72.7938219768481	76.6376698983243	120.696223702564	119.070151792527	122.322295612601	67.1402118801707	62.8933379028418	71.3870858574996	132.219000905236	130.3389042941	134.099097516372	110.199982012939	108.14510505656	112.254858969318	113.139284868676	111.566464665178	114.712105072173	205.011951160372	194.456495782292	215.567406538452	130.041991895489	128.148829793732	131.935153997245	196.357985675886	194.053416943476	198.662554408297	116.885525384819	115.332502418217	118.43854835142	69.9035628896513
467	112.363929524818	110.812409675651	113.915449373984	116.087505220334	114.673178230513	117.501832210155	172.007366841438	157.023267151582	186.991466531293	134.353866603091	132.542264539436	136.165468666746	190.491754284237	187.918261989271	193.065246579203	115.737122281338	114.167964088992	117.306280473684	74.5620002061404	72.6350532224683	76.4889471898124	120.484530150447	118.845024916061	122.124035384833	66.8848706703579	62.69290445888	71.0768368818358	132.014572112632	130.129942990111	133.899201235152	110.093260923828	108.03400427547	112.152517572186	112.935500856742	111.350845091119	114.520156622364	204.407640325521	193.9908784072	214.824402243842	129.814046342008	127.906681546073	131.721411137943	196.120131672874	193.805787213126	198.434476132622	116.680830252369	115.116259766897	118.245400737841	69.7921367894874
468	112.305137971141	110.754096266581	113.856179675701	115.946125777668	114.53225264835	117.359998906986	171.235044089779	156.460698386579	186.00938979298	134.167754580106	132.348681892698	135.986827267513	190.142891798261	187.548231255858	192.737552340664	115.539609991981	113.959669093178	117.119550890783	74.4093148313466	72.4778661032651	76.3407635594281	120.271901788909	118.618733722201	121.925069855616	66.6368946115438	62.5006172871043	70.7731719359834	131.810999678523	129.921818486475	133.700180870571	109.98647298413	107.92283522229	112.05011074597	112.73071589161	111.133954763836	114.327477019385	203.821666315208	193.546751342701	214.096581287715	129.586430312244	127.664918914603	131.507941709885	195.881721455798	193.55753869117	198.205904220426	116.475002131437	114.898501516163	118.051502746711	69.6811605401014
469	112.244919048884	110.694169244567	113.795668853201	115.802600915891	114.388776555336	117.216425276445	170.489549732611	155.929330639471	185.049768825751	133.981295494665	132.154701200351	135.807889788979	189.794936098347	187.179431789623	192.41044040707	115.341107956254	113.750075592541	116.932140319967	74.2577195177054	72.3222990103633	76.1931400250474	120.058414135957	118.391389474645	121.72543879727	66.3962351006631	62.3162744430462	70.4761957582801	131.60841375775	129.714664582508	133.502162932992	109.879639554175	107.811618031572	111.947661076779	112.52497811528	110.915864028248	114.134092202313	203.253901319743	193.12363265446	213.384169985025	129.359243411945	127.423673753138	131.294813070752	195.642829680677	193.308792968985	197.97686639237	116.268111700147	114.679326769015	117.856896631278	69.5706612641982
470	112.183300076279	110.632655491642	113.733944660915	115.656980284307	114.242793798502	117.071166770112	169.770606037163	155.428390200451	184.112821873875	133.794548900798	131.960401360201	135.628696441395	189.447977376252	186.811986449909	192.083968302594	115.141690394739	113.539277448365	116.744103341113	74.107242749132	72.1683881857329	76.0460973125312	119.844141687377	118.163101599478	121.525181775275	66.1628414960292	62.1396629226217	70.1860200694368	131.406940960408	129.508612202225	133.305269718592	109.772781145744	107.700372344255	111.845189947232	112.31833541976	110.696642948781	113.940027890738	202.704210228443	192.721008802819	212.687411654068	129.132582957291	127.183075175369	131.082090739213	195.403530143206	193.059669542343	197.747390744069	116.06022950727	114.458835991877	117.661623022664	69.460665323962
471	112.12030899053	110.569583209586	113.671034771474	115.509313867166	114.094349783698	116.924277950633	169.077926637544	154.957060825666	183.198792449422	133.60757114729	131.765858985674	135.449283308906	189.102103883267	186.446015372169	191.758192394366	114.941430789528	113.327368830342	116.555492748715	73.9579117872669	72.0161676970842	75.8996558774497	119.629157822115	117.933977303079	121.324338341151	65.9366612374191	61.9705585756762	69.902763899162	131.206701456069	129.303786825768	133.109616086371	109.665917419641	107.589117342866	111.742717496415	112.11083583165	110.476361580055	113.745310083245	202.172450984024	192.338334029381	212.006567938666	128.906543315917	126.943248791529	130.869837840304	195.163895728039	192.810285613174	197.517505842905	115.851426204597	114.237131045046	117.465721364148	69.3511983123732
472	112.055974318506	110.504981899148	113.606966737865	115.359652052499	113.943491781618	116.77581232338	168.411217182416	154.514482925268	182.307951439565	133.420414905064	131.571147834308	135.269681975821	188.757401869644	186.081635888387	191.433167850902	114.740401672535	113.114444141991	116.366359203079	73.8097526714815	71.8656694151666	75.7538359277964	119.413534780425	117.704121312672	121.122948248178	65.7176399644595	61.8087260601698	69.6265538687491	131.007805880059	129.100305735064	132.915306025055	109.559067184818	107.477871783766	111.640262585869	111.902527916449	110.255090284262	113.549965548637	201.658474937762	191.975029756539	211.341920118985	128.681215191359	126.704315907647	130.658114475072	194.923998359759	192.560755908472	197.287240811046	115.641772807921	114.014315233095	117.269230382746	69.2422850456055
473	111.990325146539	110.438882334118	113.541767958961	115.208045714288	113.790269224735	116.625822203841	167.770175978838	154.09975273921	181.440599218465	133.233128712493	131.376338236259	135.089919188727	188.413955527391	185.718962449548	191.108948605234	114.538674463122	112.900597969356	116.176750956887	73.6627902205542	71.7169229934678	75.6086574476407	119.197343716667	117.473635747922	120.921051685412	65.505721633092	61.6539188525628	69.3575244136212	130.810352110766	128.89827514149	132.722429080042	109.452248399006	107.366654026211	111.537842771801	111.693461193893	110.032900087968	113.354022299818	201.162127204718	191.630484025811	210.693770383625	128.456684861646	126.466392703316	130.446977019977	194.683908955569	192.311192515693	197.056625395445	115.431340978289	113.790493370708	117.07218858587	69.1339495564965
474	111.923391089364	110.371316530206	113.475465648523	115.054546303473	113.63473398005	116.474358626897	167.15449463095	153.711921532984	180.597067728916	133.045756550127	131.181496540116	134.910016560139	188.071846936516	185.358106550061	190.78558732297	114.336319359896	112.685925049782	115.986713670009	73.5170480359868	71.5699558503098	75.4641402216637	118.980654825409	117.242620125866	120.718689524953	65.3008486299033	61.5058793331113	69.0958179266952	130.614421995173	128.697787271737	132.53105671861	109.345478170848	107.255482058028	111.435474283669	111.483686555297	109.809863069808	113.157510040787	200.68324701825	191.304051009115	210.062443027384	128.233033384329	126.229589404907	130.236477363751	194.443697379783	192.061704733891	196.825690025676	115.220203314082	113.565771857893	116.87463477027	69.0262150890846
475	111.855202258271	110.302317708773	113.408086807768	114.899205942883	113.476940583224	116.321471302542	166.563858672186	153.349994857081	179.777722487291	132.85833745605	130.986684592897	134.729990319204	187.731156014795	184.999176654112	190.463135375478	114.133405289335	112.470520256664	115.796290322006	73.3725485069281	71.4247931533357	75.3203038605206	118.763537536181	117.011171495335	120.515903577027	65.1029618841146	61.3643389681651	68.8415848000642	130.420078106368	128.498917494295	132.341238718441	109.238772763504	107.144373517749	111.333172009258	111.273256673624	109.586052769413	112.960460577834	200.221668083124	190.995050636992	209.448285529256	128.010335781583	125.994009471556	130.02666209161	194.203432400141	191.812398939792	196.59446586049	115.008433643631	113.340258757161	116.6766085301	68.9191040942045
[truncated: 522 more rows]
[truncated: 17 more columns]
